# Supplementary material for: Chemoinformatics-based enumeration of chemical libraries: a tutorial
Source: J Cheminform. 2020 Oct 27;12:64. doi: 10.1186/s13321-020-00466-z (PMC7590480; doi:10.1186/s13321-020-00466-z)
Supplement: Supplementary file 1 — Additional file 1. This document describes the substructure search in the ZINC database; the filter parameters for Congreve’s Rule of 3 used in the FAF-Drugs server; the instructions for filtering substructures in Data Warrior and Figure S1. [file 13321_2020_466_MOESM1_ESM.zip]

Archive with 14 entries (11 files):
- Additional file 1/Additional file 1.pdf
- Additional file 1/Diversity Analysis.csv
- Additional file 1/Example 1/
- Additional file 1/Example 1/bis_heterocycles.csv
- Additional file 1/Example 1/BisHet.py
- Additional file 1/Example 1/Sigma_bb.sdf
- Additional file 1/Example 2/
- Additional file 1/Example 2/LactamsDOS.csv
- Additional file 1/Example 2/Workflow_DOS.knwf
- Additional file 1/Example 3/
- Additional file 1/Example 3/2-carboxybenzaldehydes.sdf
- Additional file 1/Example 3/Isoindolinones.sdf
- Additional file 1/Example 3/synquestecbb.sdf
- Additional file 1/Example 3/Ugi-3comp.rxn
