# Supplementary material for: Chemoinformatics-based enumeration of chemical libraries: a tutorial
Source: J Cheminform. 2020 Oct 27;12:64. doi: 10.1186/s13321-020-00466-z (PMC7590480; doi:10.1186/s13321-020-00466-z)
Supplement: Supplementary file 1 — Additional file 1. This document describes the substructure search in the ZINC database; the filter parameters for Congreve’s Rule of 3 used in the FAF-Drugs server; the instructions for filtering substructures in Data Warrior and Figure S1. [file 13321_2020_466_MOESM1_ESM.zip › Additional file 1/Diversity Analysis.csv]

Molecule	DB	ID
C=C(Cl)C[C@H]1NC(=O)C2(CC2C(F)(F)F)NC1=O	DOS	0
O=C1N[C@H](CCC(F)(F)Cl)C(=O)N2[C@H](C(F)(F)F)SC[C@@H]12	DOS	1
O=C1NC(c2cccs2)C(=O)NC1CC(F)F	DOS	2
O=C1CN(c2nccs2)C(=O)[C@H](COCC(F)(F)F)N1	DOS	3
O=C1NC2(CC2C(F)(F)F)C(=O)N[C@H]1CCSC(F)(F)F	DOS	4
O=C1CC(c2ccc(F)cn2)NC(=O)CN1	DOS	5
CSCC1Oc2nc3n(c(=O)c2F)CCN3C1=O	DOS	6
CC1CN(Cc2cncs2)C(=O)C#CO1	DOS	7
O=C1COC(c2ccncc2Br)CCN1	DOS	8
C=C(Cl)C[C@@H]1NC(=O)[C@H]2CC(F)(F)CN2C1=O	DOS	9
C=C(Cl)C[C@H]1NC(=O)[C@@H](CC(F)(F)C(F)F)NC1=O	DOS	10
O=C1N[C@H](CCn2cc(Cl)cn2)C(=O)OCC1F	DOS	11
CC1Nc2cccnc2N(C)C(=O)C1(F)F	DOS	12
O=C1OC2(CCS(=O)(=O)C2)C(F)(F)C(=O)N2CC[C@@H]12	DOS	13
O=C(C[C@H]1NC(=O)C(C(F)(F)F)NC1=O)C1CC1	DOS	14
O=C1[C@H](CC(F)(F)F)Nc2cnn3c2CN1CC3	DOS	15
O=C1C(CC(F)F)NC(=O)[C@@]2(C(F)(F)F)CCCN12	DOS	16
O=C1N[C@H](CCSC(F)(F)F)C(=O)N2CC(F)(F)C[C@@H]12	DOS	17
CS(=O)(=O)CC1Nc2cc(c(O)cc2F)NC1=O	DOS	18
O=C1N[C@@H](c2cncs2)CC(=O)N2CCC12	DOS	19
O=C1N[C@H](Cc2ccns2)C(=O)N2CCC12	DOS	20
C[C@H]1OC(=O)[C@@H]2Cc3[nH]cnc3CN2C1=O	DOS	21
O=C1COC(c2ccccc2)CN1	DOS	22
O=C(CC1CC1)CN1CC#CC1=O	DOS	23
O=C1N[C@]2(C[C@H](F)C2)C(=O)NC1CCC(F)(F)Cl	DOS	24
CC1(C)NC(=O)CC(c2ncc(Cl)s2)NC1=O	DOS	25
O=C1N[C@]2(C[C@@H](O)C2)C(=O)NC2(CSC2)C1(F)F	DOS	26
C=C1C[C@@H](N)C(=O)N2CCNC(=O)C2(C(F)(F)F)O1	DOS	27
CCCC1C#CC(C(F)(F)F)CC(=O)N1	DOS	28
O=C1CC2C(F)CCN2C(=O)[C@@H](CC(F)(F)F)N1	DOS	29
O=C1CCN(CC(F)(F)F)C(=O)[C@H](CC(O)C(F)(F)F)N1	DOS	30
CC(C)[C@@H]1Nc2cc(cnc2F)NC1=O	DOS	31
COCCC1Nc2ccc(F)c(n2)NC1=O	DOS	32
O=C1C(Cn2cncn2)OCC2C=CCN12	DOS	33
O=C1C(Cn2cncn2)OC23CC2CN1C3	DOS	34
O=C1NC(CS)C(=O)N2CCCn3ncc1c32	DOS	35
O=C1NC(c2csnn2)CC(=O)N2C[C@H](O)C[C@H]12	DOS	36
O=C1CC2CSCN2C(=O)C(Cn2cncn2)O1	DOS	37
O=C1N[C@@H](CS(=O)(=O)O)C(=O)n2cnc3c2C1CNC3	DOS	38
O=C1N[C@@H](CS(=O)(=O)O)C(=O)N2Cc3nc[nH]c3C1C2	DOS	39
O=C1N[C@H](CCn2cnnn2)C(=O)N2CC=CC12	DOS	40
O=C1CC2(CSC2)NC(=O)[C@@H](CCC(F)(F)Cl)N1	DOS	41
O=C1CC2(COC2)NC(=O)C(C/C=C/Cl)N1	DOS	42
C=C1OCCN(CC2CC(F)(F)C2)C1=O	DOS	43
CC(C)[C@@H]1OC(=O)C2N(CCC2(F)F)C1=O	DOS	44
CCC1CN(CC(F)(F)C(=O)O)C(=O)C(=O)CO1	DOS	45
C=CCC1(C(F)(F)F)NC(=O)C(C)N(C)C1=O	DOS	46
CC1CC2(CCO1)NC(=O)C(C(F)(F)F)NC2=O	DOS	47
CC1(CO)NC(=O)[C@@]2(C(F)(F)F)CCCN2C1=O	DOS	48
O=C1NC(C(F)(F)F)C(=O)NC1C1CCCC1O	DOS	49
O=C1CC2CCCN2C(=O)C(C(O)C(F)(F)F)N1	DOS	50
O=C1NC[C@@H](F)C(=O)N2C3CCC(C3)C12	DOS	51
O=C1CCC([C@H]2NC(=O)[C@H](F)CNC2=O)C1	DOS	52
O=C1N[C@H](CO)C(=O)Nc2cn(CCCF)nc21	DOS	53
CC1(Cn2cc(I)cn2)NC(=O)[C@H](O)CNC1=O	DOS	54
C=CCOC[C@H]1Nc2cnc(s2)N(C)C1=O	DOS	55
CCC1CNC(=O)C(c2c[nH]cn2)OC1=O	DOS	56
Cc1cnn(CCC2NC(=O)COC2=O)c1	DOS	57
CCN1C(=O)C(Cc2csnn2)OC(=O)[C@H]1C	DOS	58
Cc1csc([C@H]2CC(=O)NC(CO)C(=O)N2)n1	DOS	59
C=CC(C)[C@H]1NC(=O)C(CC(F)F)NC1=O	DOS	60
C[C@@H](F)[C@H]1NC(=O)C(F)C(C2CC2)NC1=O	DOS	61
CC(C)C1NC(=O)[C@@H]2CCN2C(=O)C1(F)F	DOS	62
C[C@H](O)[C@H]1NC(=O)C(F)(F)C(C2CC2)NC1=O	DOS	63
CNC(=O)CN1CC(F)(F)C(=O)OC(COC)C1=O	DOS	64
CN1C(=O)COC2CCC(C(F)(F)F)C1C2	DOS	65
CC1(C)OCC2CCC(C(F)(F)F)N2C1=O	DOS	66
O=C1COC2(C(F)(F)F)CCCCC(C2)N1	DOS	67
CCC1COC(=O)[C@@H]2C[C@@H](F)CN2C1=O	DOS	68
O=C1N[C@H](CCn2cnnn2)C(=O)N[C@H]1CCn1cnnn1	DOS	69
NC1C#CC2(CCOCC2)NC(=O)C1	DOS	70
O=C1N[C@@H](CC2CC2)C(=O)N2CCC12	DOS	71
CC#CCC1NC(=O)[C@@H](OC)CNC1=O	DOS	72
CCC(C#N)C1NC(=O)[C@@H](CC)OC1=O	DOS	73
O=C1NCC2(CC(O)C2)C(=O)N2CCSC12	DOS	74
C[C@@H]1[C@H]2C(=O)N[C@@H](CS)C(=O)O[C@H]2C(=O)N1C	DOS	75
C[C@@H]1[C@H]2C(=O)NC(CS)C(=O)O[C@H]2C(=O)N1C	DOS	76
O=C1CC2(CS(=O)(=O)C2)NC(=O)[C@]2(C[C@H](O)C2)N1	DOS	77
O=C1CN(CCO)C(=O)[C@@H](Cc2c[nH]cn2)N1	DOS	78
COC(C)[C@@H]1NC(=O)[C@@H](Cc2cnns2)NC1=O	DOS	79
CC1(C)NC(=O)C(CC(C)(O)C(F)(F)F)NC1=O	DOS	80
CCC1CNC(=O)[C@]2(C[C@@H](F)C2)NC1=O	DOS	81
CSCC1NC(=O)C(F)C(C2CC2)NC1=O	DOS	82
CC(F)C1NC(=O)C2(CCCSC2)NC1=O	DOS	83
C[C@@H](F)[C@H]1NC(=O)[C@]2(C[C@@](C)(O)C2)NC1=O	DOS	84
O=C1N[C@@H](C2CCS(=O)(=O)CC2)C(=O)NC[C@@H]1F	DOS	85
NC(=O)C1CC(=O)OC(C2CCNC2)C(=O)N1	DOS	86
CSCC[C@@H]1OC(=O)[C@H](Cc2nnn(C)n2)NC1=O	DOS	87
CCN1CCOC2=C(CCC2)C1=O	DOS	88
C[C@@H]1CCN2C(=O)C=COC[C@@H]2C1	DOS	89
CC1(C)CC2COCC(=O)C(=O)N2C1	DOS	90
CN1C(=O)C2CC2OCC12CCOC2	DOS	91
CCC1OC(=O)C[C@H](C2CC2)NC1=O	DOS	92
CC1(C2CCOCC2)NC(=O)COC1=O	DOS	93
CC(C)[C@H]1OC(=O)[C@H]2OCC[C@H]2NC1=O	DOS	94
O=C1NC2(CCOC13CCOC3)COC2	DOS	95
CCC1O[C@@H](CSCC(=O)C(=O)O)CNC1=O	DOS	96
CCC1(C)CNC(=O)C(C(O)C(F)F)NC1=O	DOS	97
NCC1(C2O[C@H]3CCN(C3)C2=O)CC1	DOS	98
CC(C)(C)C1NC(=O)[C@@H]2CSCN2C1=O	DOS	99
CC1(C2CC2)NC(=O)CN(CCO)C1=O	DOS	100
C=CCC1NC(=O)C(CNC)COC1=O	DOS	101
CC1NC(=O)[C@@H]2C[C@@H](O)CN2C(=O)C1C	DOS	102
CC(O)C1(C)NC(=O)C2CCN(C2)C1=O	DOS	103
CC(C)OC[C@@H]1NC(=O)C2CN(C2)C1=O	DOS	104
CC1CNC(=O)[C@H]2COC[C@@H](C)N2C1=O	DOS	105
CC1COC2(C(N)=O)CCCN(C2)C1=O	DOS	106
CC1NC(=O)C2(CCOCC2)CNC1=O	DOS	107
C[C@H]1NC(=O)CC2(CCNCC2)OC1=O	DOS	108
CCSCCC1NC(=O)C2(COC2)NC1=O	DOS	109
O=C1N[C@@H](CS)C(=O)NC1C1CCCOC1	DOS	110
COCC1NC(=O)C2(OC)CCN(C2)C1=O	DOS	111
COCC(O)C[C@H]1NC(=O)[C@@H]2CCN2C1=O	DOS	112
COCC(O)C[C@@H]1NC(=O)[C@@H]2CCN2C1=O	DOS	113
O=C1CC(CS)NC(=O)C(C2CCS(=O)(=O)C2)N1	DOS	114
CNCC1CC(=O)NC2(CCS(=O)(=O)C2)C(=O)O1	DOS	115
CS(=O)(=O)C[C@@H]1NC(=O)C2(CCCNC2)OC1=O	DOS	116
C[C@@H]1CC(=O)N[C@@H](C2CS(=O)(=O)CC2O)C(=O)N1	DOS	117
C=C1COC(=O)[C@@H](CCN(C)S(C)(=O)=O)NC1=O	DOS	118
O=C1NCC2(CC2)C(=O)N[C@@H]1CCCS(=O)(=O)O	DOS	119
CNCC1COC(=O)C(CC2(C)N=N2)NC1=O	DOS	120
CC1(CCCF)NC(=O)[C@@](C)(CS)NC1=O	DOS	121
CC(C)C1OC(c2nnn(C)n2)CCNC1=O	DOS	122
C=CCC1OC[C@@H](C)N(CC)C1=O	DOS	123
CCC1C2CCN1C(=O)C(CSC)O2	DOS	124
CCCC[C@@H]1C(=O)O[C@H](C)C(=O)N1C	DOS	125
CC(C)SCCC1NC(=O)CN(C)C1=O	DOS	126
CC[C@]1(C)CC(=O)N[C@H]([C@H](C)O)C(=O)N1	DOS	127
CCOC(C)[C@@H]1NC(=O)[C@H](CC)NC1=O	DOS	128
CO[C@H](C)[C@@H]1NC(=O)C(C)CN(C)C1=O	DOS	129
CCC(C)(C)C1NC(=O)C(CS(=O)(=O)O)NC1=O	DOS	130
CC(F)C1NC(=O)[C@@H](C[Si](C)(C)C)NC1=O	DOS	131
N#CC[C@H]1Nc2cc(F)c(F)cc2NC1=O	DOS	132
O=C1N[C@@H](Cc2sccc2Br)C(=O)NC1C(Cl)(Cl)Cl	DOS	133
O=C1CC(c2cc(Cl)cs2)NC(=O)C(C(F)(F)F)N1	DOS	134
O=C1Nc2csnc2C(=O)N2CCC(O)(C(F)(F)F)C12	DOS	135
O=C1Nc2snc(C(F)(F)F)c2C(=O)N2CCS(=O)CC12	DOS	136
O=C1NC(CS(=O)(=O)O)C(=O)Nc2c([N+](=O)[O-])ccc(F)c21	DOS	137
O=C1N[C@@H](Cc2cnsn2)C(=O)Nc2nccnc21	DOS	138
O=C1NC2(CC2C(F)(F)F)C(=O)N[C@@H]1CC=C(Cl)Cl	DOS	139
O=C1CN(CC(F)(F)F)C(=O)C(Cc2csc(Cl)n2)N1	DOS	140
CS(=O)(=O)C[C@@H]1NC(=O)c2cc(Cl)ncc2OC1=O	DOS	141
O=C1Nc2snc(C(F)F)c2C(=O)N2CCS(=O)(=O)CC12	DOS	142
O=C1Nc2cn(CC(F)(F)F)nc2C(=O)N2CCC12	DOS	143
O=C1Nc2ncc(F)cc2NC1COCC(F)(F)F	DOS	144
O=C1OC(Cn2cncn2)C(=O)NC1CC(F)(F)C(F)(F)F	DOS	145
O=C1N[C@H](CC(F)(F)C(F)F)C(=O)N2C1CSC2C(F)(F)F	DOS	146
O=C1NCC(F)(F)C(=O)N[C@@H]1Cc1cncc(Br)c1	DOS	147
O=C1C[C@H](c2ccsc2Br)NC(=O)[C@@H](CC(F)(F)F)N1	DOS	148
O=C1Oc2cc(Br)cnc2C(=O)N2CC(P(=O)(O)O)CC12	DOS	149
O=C1COC2(c3ccc(Br)cc3)CN1C2	DOS	150
C[C@@H](F)[C@H]1NC(=O)C(Cc2cc(Cl)sc2Cl)OC1=O	DOS	151
O=C1N[C@H](CC=C(Cl)Cl)C(=O)N[C@H]1Cc1ncsc1Cl	DOS	152
O=C1OC(Cc2ccc(Cl)s2)C(=O)N2CC[C@@H]12	DOS	153
N#CC(CC1Nc2cnn3c2N(CC3)C1=O)C(F)(F)F	DOS	154
N#CCC1Nc2c(C(F)(F)F)nn3c2N(CCC3)C1=O	DOS	155
O=C1N[C@H](CC(F)(F)C(F)F)C(=O)NC1c1ccsc1	DOS	156
O=C1Nc2cc(ncc2F)NC1Cc1c[nH]cn1	DOS	157
Cc1ccnc2c1OC(=O)C1(CC1)NC2=O	DOS	158
O=C1N[C@@H](Cc2ccncn2)C(=O)Nc2[nH]ncc21	DOS	159
CNc1ncnc2nc3c(nc12)C(=O)NC(CS)C(=O)O3	DOS	160
CC1(C)NC(=O)c2cccc(Br)c2NC1=O	DOS	161
O=C1N[C@@H](Cc2ccsc2Br)C(=O)N2CCC12	DOS	162
O=C1N[C@H](C2CS(=O)(=O)CC2O)C(=O)Nc2ncc(Br)nc21	DOS	163
C=C(Cl)C[C@H]1NC(=O)[C@H](Cc2ncsc2Cl)NC1=O	DOS	164
O=C1N[C@@H](Cc2ncsc2Cl)C(=O)NC1CCC(F)(F)F	DOS	165
O=C1C(Cc2ncc(Cl)s2)OC2=CCCN1C2	DOS	166
CCn1cc2c(n1)C(=O)N1CCC(F)(F)C1C(=O)O2	DOS	167
CC(F)(F)CC1Nc2c(F)ccc(c2O)NC1=O	DOS	168
O=C1NC2(CC2)C(=O)N2C1COC1C2C1C(F)(F)F	DOS	169
O=C1Nc2cc(c(F)c(S(=O)(=O)F)c2)N[C@H]1CC(O)CF	DOS	170
O=C1N[C@H](Cc2cnns2)C(=O)N2CC1C(C(F)(F)F)C2	DOS	171
O=C1NC2(CSC2)C(F)(F)C(=O)N2CC(C(F)(F)F)CC12	DOS	172
CC(=O)C[C@H]1Nc2c(F)cccc2NC1=O	DOS	173
C[C@@H](O)[C@@H]1NC(=O)c2cc(I)ccc2NC1=O	DOS	174
O=C1NC(C2CC2)C(=O)Nc2ccncc21	DOS	175
CCc1cnc2n(c1=O)C1CN2C(=O)C=CO1	DOS	176
NC(=O)[C@@H]1CC(=O)OC(c2cccnc2)C(=O)N1	DOS	177
O=C1N[C@@H](Cn2cncn2)C(=O)NC1c1ccsc1	DOS	178
O=C1C[C@@H](c2ccns2)Nc2cnn3c2N1CC3	DOS	179
O=C1CC2c3ccsc3CCN2C(=O)CO1	DOS	180
O=C1N[C@H](CS)C(=O)OC1c1ccccc1	DOS	181
C[C@H]1OC(=O)C(CC(=O)c2ccco2)NC1=O	DOS	182
O=C1C(Cn2cc(Br)cn2)NC(=O)C2(F)CCN1C2	DOS	183
O=C1NCC2(CC(F)(F)C2)C(=O)N[C@H]1CC=C(Cl)Cl	DOS	184
C=C(Cl)C[C@H]1NC(=O)C2C(C(F)(F)F)CCN2C1=O	DOS	185
C/C(=CCl)C[C@H]1NC(=O)C(F)(F)CN(CC(F)(F)F)C1=O	DOS	186
O=C1NC(Cc2csc(Cl)n2)C(=O)N2CCC1C2	DOS	187
O=C1CN(c2ncccc2Cl)C(=O)C(CCO)N1	DOS	188
O=C1N[C@H](c2ncc(Cl)s2)CC(=O)N2C[C@@H](O)C[C@H]12	DOS	189
O=C1N[C@H](CC2CCS(=O)(=O)N2)C(=O)Nc2cc(Cl)nnc21	DOS	190
CCC1Oc2c(Cl)cccc2CNC1=O	DOS	191
O=C1CCOC[C@@H](c2ccccc2Cl)N1	DOS	192
CC1(C)Nc2cc(F)c(F)cc2CNC1=O	DOS	193
COCC[C@H]1Nc2cc(F)c(F)c(c2)NC1=O	DOS	194
O=C1Nc2cc(c(F)cc2OCCF)N[C@H]1CS	DOS	195
CS(=O)(=O)CCC1Nc2ccc(F)c(c2F)NC1=O	DOS	196
NC(=O)CN1CC(F)(F)C(=O)OC(Cc2cnc[nH]2)C1=O	DOS	197
Cn1cncc1C1OC(=O)[C@H](CCSC(F)(F)F)NC1=O	DOS	198
O=C1N[C@@H](Cn2cncn2)C(=O)N2CC1C(C(F)(F)F)C2	DOS	199
O=C1Nc2cc(F)ncc2NC1C1CCCO1	DOS	200
O=C1Nc2ccnc(F)c2NCC12CC(O)C2	DOS	201
COCC(=O)CC1Nc2cncc(c2F)NC1=O	DOS	202
O=C1C[C@@H](c2ncc(I)s2)NC(=O)C(C2CC2)N1	DOS	203
C=C1CNC(=O)c2c(C)cc(C)nc2O1	DOS	204
O=C1c2cccnc2OC[C@@H]2CCCN12	DOS	205
O=C1NC2(CC2)C(=O)N[C@H]1Cc1cccs1	DOS	206
O=C1NC2(COC2)C(=O)N[C@@H]1Cc1ccsc1	DOS	207
O=C1OC(Cc2cncs2)C(=O)N2CCS(=O)CC12	DOS	208
O=C1NC2CCCC2Oc2ncc(S(=O)(=O)O)cc21	DOS	209
CC1=C(C#N)C(=O)N2CC(=O)N(C)CC2C(=O)N1	DOS	210
O=C1OC(Cn2cncn2)C(=O)N2C1CC1CC12	DOS	211
Cc1sc([C@@H]2CC(=O)N[C@@H](CS)C(=O)N2)cc1Br	DOS	212
Cc1cc(Br)c([C@H]2CC(=O)NC(CO)C(=O)N2)s1	DOS	213
O=C1N[C@@H](CCCOC(F)(F)F)C(=O)N[C@H]1CC=C(Cl)Cl	DOS	214
CCC1Nc2c(C)nc(C(Cl)(Cl)Cl)nc2N(C)C1=O	DOS	215
CC1(C)NC(=O)[C@@H](Cc2csc(Cl)n2)NC(=O)C1F	DOS	216
O=C1C[C@@H](c2ncc(Cl)s2)NC(=O)[C@@H](CC(O)CF)N1	DOS	217
O=C1OC2(CCSC2)CC(=O)N2CC(F)(F)C[C@@H]12	DOS	218
C#CCCC[C@H]1NC(=O)CN(CC(F)(F)F)C1=O	DOS	219
O=C1NC(CCSC(F)(F)F)C(=O)N2CC3CC2C13	DOS	220
O=C1CCCC([C@H]2NC(=O)C(C(F)(F)F)NC2=O)C1	DOS	221
CC1(CC2NC(=O)C3(C(F)(F)F)CCN(C3)C2=O)N=N1	DOS	222
O=C1N[C@@H](CCSC(F)(F)F)C(=O)N2C1CCC2C(F)F	DOS	223
O=C1N[C@H](CC2CC2(F)F)C(=O)N[C@@H]1COCC(F)(F)F	DOS	224
CC1(C)Nc2cc(F)ccc2CNC1=O	DOS	225
CC1(C)CC(=O)Nc2cc(F)ccc2N1	DOS	226
COCC[C@H]1Nc2cc(c(O)cc2F)NC1=O	DOS	227
O=C1OC(c2ccns2)CC(=O)N2CC(P(=O)(O)O)CC12	DOS	228
CC1CC12NC(=O)[C@@H](Cc1nccs1)NC2=O	DOS	229
C=CCN1CC(=O)OC(Cc2cn[nH]c2)C1=O	DOS	230
O=C(O)CN1C(=O)C(CCO)Nc2cccnc21	DOS	231
CC1C(=O)N[C@@H](Cc2cnns2)C(=O)OC12COC2	DOS	232
O=C1NC(Cc2nccs2)COC1Cn1cncn1	DOS	233
O=C1[C@@H](CCO)Nc2ncc([N+](=O)[O-])c(n2)N1C1CC1	DOS	234
O=C1N[C@H](Cc2csnn2)C(=O)N[C@H]1CCn1cncn1	DOS	235
C[C@H]1CO[C@@H](c2ccccc2)C(=O)N1	DOS	236
C=CC1OC(C(Cl)(Cl)Cl)CN(C(C)C(=O)OC)C1=O	DOS	237
CC(=O)NC1C(=O)NC(CC(F)F)C#CC1C	DOS	238
O=C1NCC(F)(F)C(=O)N2C3CCC(CC3)C12	DOS	239
O=C1N[C@H](CC(F)F)C(=O)Nc2cn(CCCO)nc21	DOS	240
Cn1cc(CC2OCC(C(F)(F)F)CNC2=O)cn1	DOS	241
O=C1N[C@H](CCCOC(F)(F)F)C(=O)NC1Cn1cncn1	DOS	242
CC1NC(=O)C23CCCC2C3OC1C(F)(F)F	DOS	243
CSCC1OC2(C(F)(F)F)CC3CC2N(C3)C1=O	DOS	244
O=C1NC2(CCC(O)(C(F)(F)F)CC2)C(=O)NC[C@@H]1F	DOS	245
CCC1(CC)Nc2nccc(c2F)NC1=O	DOS	246
CCC(C)C1Nc2cc(F)nc(c2)NC1=O	DOS	247
O=C1NC[C@@H](F)C(=O)NC1CCN1C(=O)CCC1=O	DOS	248
CC#CCN1CC#CC(N)C(C)C1=O	DOS	249
C=CCC1NC(=O)C23CC(CN2C1=O)C3	DOS	250
CC#CC[C@H]1NC(=O)[C@@H]2C[C@H](O)CN2C1=O	DOS	251
N#CCC1NC(=O)C(C2CCCC2)OC1=O	DOS	252
O=C1N[C@H](CCc2cccs2)C(=O)NCC1O	DOS	253
O=C1C[C@H](c2ccoc2)NC(=O)C(CCO)N1	DOS	254
C=CC(C)C1Nc2cc(ncn2)N(C)C1=O	DOS	255
CCC(=O)C[C@@H]1Nc2cc(cnn2)N(C)C1=O	DOS	256
O=C1C[C@H](c2cncnc2)NC(=O)C(CCS)N1	DOS	257
O=C1NC(Cc2ncccn2)C(=O)NC1CCS	DOS	258
O=C1N[C@@H](Cc2cccnn2)C(=O)NC1CCS	DOS	259
C[C@]12CCCN1C(=O)C(Cn1cncn1)OC2=O	DOS	260
O=C1OC(Cn2cncn2)C(=O)N2CCCC1C2	DOS	261
O=C1N2CCn3c2nc(CO)c3N[C@]12C[C@@H](O)C2	DOS	262
O=C1N[C@@H](CCO)C(=O)N2CC1C(c1csnn1)C2	DOS	263
O=C1c2nonc2NC(=O)C2(CCOCC2)N1CCO	DOS	264
CC1(CC2NC(=O)C(Cc3cc[nH]n3)NC2=O)N=N1	DOS	265
O=C1C(c2nnn[nH]2)NC(=O)[C@]23CCC[C@H](CN12)C3	DOS	266
CC(O)C1NC(=O)C(CCn2cc(Br)cn2)NC1=O	DOS	267
CS(=O)(=O)CC[C@H]1NC(=O)C(Cn2cc(Br)cn2)NC1=O	DOS	268
O=C1N[C@H](CC[C@@H](O)C(F)F)C(=O)N[C@H]1C/C=C/Cl	DOS	269
O=C1N[C@H](CCC(F)(F)Cl)C(=O)N[C@@H]1CC[C@@H](O)C(F)F	DOS	270
C=C(Cl)CC1NC(=O)C2N(CC2(C)C)C1=O	DOS	271
C=C(Cl)C[C@@H]1NC(=O)[C@H]2CCC[C@H]2NC1=O	DOS	272
CC1(CO)NC(=O)[C@H](CCn2cc(Cl)cn2)NC1=O	DOS	273
C[C@]1(CS)NC(=O)C(F)(F)CN(C2CCNC2=O)C1=O	DOS	274
CC(C)(C)[C@H]1OC(=O)[C@@H]2CC(F)(F)CN2C1=O	DOS	275
CSCCC1CC(=O)N2CCC(F)(F)C2C(=O)O1	DOS	276
CC(=O)C[C@@H]1NC(=O)C(F)(F)C(C(C)C)OC1=O	DOS	277
O=C1N[C@@H](CC2CCC(F)(F)C2)C(=O)NC[C@@H]1F	DOS	278
O=C1N[C@H]2CCC[C@H]2C(=O)N[C@H]1CCSC(F)(F)F	DOS	279
O=C1NC(CC(F)(F)F)C(=O)NC1CC1CCCS1	DOS	280
O=C1CC2(CC2)NC(=O)C(CCCOC(F)(F)F)N1	DOS	281
O=C1N[C@@H](CCCCO)C(=O)NC2C1C2C(F)(F)F	DOS	282
O=C1NC2(CCSCC2)C(=O)N[C@@H]1CCOC(F)(F)F	DOS	283
CC(O)(CC1NC(=O)[C@@H]2C[C@@H](O)CN2C1=O)C(F)(F)F	DOS	284
O=C1N[C@@H](CC(O)CO)C(=O)N2CCC(C(F)(F)F)C12	DOS	285
O=C1N[C@H](CC(O)CO)C(=O)N2CC1CC2C(F)(F)F	DOS	286
C#CCCC[C@H]1NC(=O)C(CCF)NC1=O	DOS	287
C#CCCC1NC(=O)C(CC(O)CF)NC1=O	DOS	288
CC(F)C1NC(=O)C2OCC3(CC3)CN2C1=O	DOS	289
O=C1NC[C@H](F)C(=O)N2CCC3(CCOC3)OC12	DOS	290
O=C1[C@@H](CC(O)CF)Nc2nnc(s2)N1CC1CC1	DOS	291
CC1COC(c2ccncc2)C(N)C(=O)N1	DOS	292
COCC1NC(=O)C(Cn2cccc2)NC1=O	DOS	293
CCC1CC(=O)OC(Cc2ncc[nH]2)C(=O)N1	DOS	294
C[C@@H]1NC(=O)C2CC3CNC(=O)C3N(C2)C1=O	DOS	295
CC(C)C1OC(=O)C(c2cnn(C)c2)NC1=O	DOS	296
O=C1NC2(CC3(CNC3)C2)C(=O)NC12COC2	DOS	297
CC(O)CC1NC(=O)CC(c2ccns2)NC1=O	DOS	298
COc1cc(C[C@@H]2NC(=O)C(CCS)NC2=O)sn1	DOS	299
CS(=O)(=O)CC[C@H]1NC(=O)CC(c2nccs2)NC1=O	DOS	300
CC(C)C[C@H]1Nc2ncc([N+](=O)[O-])c(n2)N(C)C1=O	DOS	301
CC1(Cn2cncn2)NC(=O)C2CS(=O)CCN2C1=O	DOS	302
C=CC1OC(=O)C2CCCCC2NC1=O	DOS	303
CC1CN2CC1C(=O)OC1(CCSC1)C2=O	DOS	304
C=C1OC2(CCCC2)C[C@H](C(=O)O)NC1=O	DOS	305
C=CC1OC(=O)[C@H](CC2CCCS2(=O)=O)NC1=O	DOS	306
CCC1C#CCN(C2CSC2)C(=O)C1	DOS	307
O=C1N[C@@H](CC(F)F)C(=O)NCC1C1CCC1	DOS	308
CC1(C)NC(=O)C(F)(F)CN(C2CC(O)C2)C1=O	DOS	309
CCCOC[C@@H]1NC(=O)[C@H]2CC(F)(F)CN2C1=O	DOS	310
CC[C@]1(C)CC(=O)N2CC(F)(F)COC2C(=O)N1	DOS	311
CC1CC2(CCO1)NC(=O)C(CC(F)F)NC2=O	DOS	312
O=C1N[C@@H](CCCC(F)F)C(=O)N2CCS(=O)CC12	DOS	313
O=C1NCC2(CCS(=O)(=O)CC2)C(=O)N[C@H]1CC(F)F	DOS	314
O=C1NC(CCC(O)C(F)(F)F)C(=O)N2CC(P(=O)(O)O)CC12	DOS	315
CC[C@H]1CC(=O)NC(CCCC(F)(F)F)C(=O)O1	DOS	316
CCC1(CCCF)NC(=O)C(C)(C(F)(F)F)NC1=O	DOS	317
O=C1NC(CO)(CCCF)C(=O)NC1Cn1cncn1	DOS	318
O=C1OC2(CCSCC2)C(=O)NC1CCCF	DOS	319
C=CCCC1NC(=O)CN(CC=C)C1=O	DOS	320
C#CCC[C@H]1NC(=O)[C@@H](CC)N(C)C1=O	DOS	321
C=CC[C@H]1NC(=O)[C@H](C(C)C=C)NC1=O	DOS	322
C=CCSCC[C@@H]1NC(=O)[C@@H]2CCN2C1=O	DOS	323
O=C1N[C@@H](CC2=CCCC2)C(=O)NC1CS	DOS	324
CCOC[C@H]1NC(=O)[C@@H]2[C@H]3C[C@H]3CN2C1=O	DOS	325
C#CCCC1NC(=O)CC(CNC)OC1=O	DOS	326
C#CCC1CC(=O)N[C@@H]([C@@H](C)OC)C(=O)N1	DOS	327
COC(C)[C@H]1NC(=O)C2CC3CC3N2C1=O	DOS	328
O=C1NC2(CC2)C(=O)N[C@H]1CC1(O)CCC1	DOS	329
O=C1NC2(CCOC2)CC(=O)N2CCCC12	DOS	330
O=C1CC2(CCSC2)NC(=O)[C@]2(C[C@H](O)C2)N1	DOS	331
CC(=O)CC1NC(=O)[C@@H](C2CCCO2)NC1=O	DOS	332
O=C1N[C@@H](CC2COCCO2)C(=O)NC2CC12	DOS	333
O=C1N[C@H](C2CC2)C(=O)N[C@H]1C1COCC1O	DOS	334
O=C1C(C2CCCO2)NC(=O)C2(O)CCN1C2	DOS	335
CS(=O)(=O)C[C@@H]1NC(=O)[C@@H]2[C@H]3CC[C@H](C3)N2C1=O	DOS	336
C=CC[C@H]1NC(=O)C(CC2CS(=O)(=O)C2)NC1=O	DOS	337
O=C1CC2(CC2)NC(=O)C(C2CCS(=O)(=O)C2)N1	DOS	338
CC(=O)CC[C@H]1NC(=O)C2CS(=O)(=O)CCN2C1=O	DOS	339
CC[C@H]1Nc2c(C)nn3c2N(CCC3)C1=O	DOS	340
CCOCC1Nc2cc(nc(C)n2)N(C)C1=O	DOS	341
CCC1(C)NC(=O)c2c(C)nn(C)c2NC1=O	DOS	342
COC(C)CC1Nc2cc(ncn2)N(C)C1=O	DOS	343
Cc1cc(CC2NC(=O)CN(C)C2=O)n(C)n1	DOS	344
CC1CCC2COC(Cn3cncn3)C(=O)N12	DOS	345
CSCCC[C@H]1NC(=O)C(Cc2cnsn2)NC1=O	DOS	346
CCCCC1NC(=O)C(Cn2cncn2)OC1=O	DOS	347
CCOCCC1NC(=O)c2[nH]nc(C)c2NC1=O	DOS	348
CCN1C(=O)COC(=O)C1Cn1nc(C)nc1C	DOS	349
CC(O)C1NC(=O)[C@H](Cc2nccn2C)NC1=O	DOS	350
CC(C)N1C(=O)C(Cn2cncn2)OC(=O)C1C	DOS	351
CSCC1(C)CC(=O)N2C[C@@H](N=[N+]=[N-])C[C@H]2C(=O)O1	DOS	352
O=C1C(CCCS(=O)(=O)O)Nc2cnn3c2N1CCC3	DOS	353
C=CC(C)C1NC(=O)C(CCn2cnnn2)NC1=O	DOS	354
C=C(C)CC1NC(=O)CC(c2nnn(C)n2)NC1=O	DOS	355
O=C1N[C@@H](C2CS(=O)(=O)CC2O)C(=O)NC1CCc1nnn[nH]1	DOS	356
CCOC[C@@H]1NC(=O)C(C/C(C)=C/Cl)NC1=O	DOS	357
CCCC1NC(=O)C(CCCC(F)(F)F)NC1=O	DOS	358
CCC1(CC)NC(=O)C(CCC(F)(F)F)NC1=O	DOS	359
CCCC1CC(=O)NC(CC)(C(F)(F)F)C(=O)N1	DOS	360
CCC(C)CC1NC(=O)[C@@H](CC(F)(F)F)NC1=O	DOS	361
CC(C)C[C@H]1NC(=O)[C@@H](CCC(F)(F)F)NC1=O	DOS	362
CC(C)[C@@H]1NC(=O)C(F)(F)CN(C(C)CF)C1=O	DOS	363
CC(C)(O)CCC1NC(=O)CN(CC(F)(F)F)C1=O	DOS	364
COCC1(C)NC(=O)C(CCCC(F)(F)F)NC1=O	DOS	365
CCC(F)(F)CC1NC(=O)[C@@H](CC(O)CF)NC1=O	DOS	366
CCCC1NC(=O)[C@H](CCOCC(F)(F)F)NC1=O	DOS	367
CC[C@@H](C)[C@@H]1NC(=O)[C@@H](CCOC(F)(F)F)NC1=O	DOS	368
CC(F)C1NC(=O)C(F)(F)CN(C(C)(C)CO)C1=O	DOS	369
C[C@H](O)[C@@H]1NC(=O)CC(C)(CCC(F)(F)F)NC1=O	DOS	370
COC(C)C1NC(=O)CN(CC(F)(F)F)C(=O)C1C	DOS	371
COCCCOCC[C@@H]1NC(=O)C(C(F)(F)F)NC1=O	DOS	372
CCCS(=O)(=O)CC[C@H]1NC(=O)[C@H](CC(F)(F)F)NC1=O	DOS	373
CN1CCC(CC2NC(=O)C(F)COC2=O)C1	DOS	374
COC(CC1NC(=O)[C@H](F)CNC1=O)C1CC1	DOS	375
O=C1N[C@H](CC2CCCS2(=O)=O)C(=O)NC1CCF	DOS	376
O=C1NC2(CCNCC2)C(=O)N2CCCOC12	DOS	377
CCC1(C)NC(=O)[C@H](Cc2cnn(C)n2)NC1=O	DOS	378
CC(C)(S)[C@H]1NC(=O)[C@H](CCn2cncn2)NC1=O	DOS	379
CC(C1NC(=O)C(CC(O)CO)NC1=O)n1cncn1	DOS	380
C=CCN1CC(=C)O[C@H](C(C)C)C1=O	DOS	381
CCC1(C)COC(=O)CN(C2CC2)C1=O	DOS	382
CCCSCC1NC(=O)C2(CCSC2)OC1=O	DOS	383
CC[C@@H](C)[C@H]1NC(=O)C2(CCOC2)OC1=O	DOS	384
CCC(F)(F)C[C@H]1NC(=O)CN(C(C)C)C1=O	DOS	385
C[Si](C)(C)CC1NC(=O)C2CC(F)(F)CN2C1=O	DOS	386
COCC1NC(=O)C(CC(C)(C)C(F)F)NC1=O	DOS	387
CCCS(=O)(=O)CCC1NC(=O)C(F)(F)C(C)NC1=O	DOS	388
COCC[C@H]1NC(=O)C(F)(F)CN(CC(O)CO)C1=O	DOS	389
CC(C)C1O[C@@H]2CN(C[C@H]2CCF)C1=O	DOS	390
CCC1OC(=O)[C@H](CC(C)C)NC(=O)C1F	DOS	391
C=CC[C@H]1NC(=O)[C@@H](CCSCC)NC1=O	DOS	392
CC(CC1NC(=O)[C@H](CS)NC1=O)C1CC1	DOS	393
O=C1N[C@H](CCCC2CC2)C(=O)N[C@H]1CS	DOS	394
COCC1(C)NC(=O)CC2CCCN2C1=O	DOS	395
COC[C@@H]1NC(=O)[C@@H](CC2CC2)N(C)C1=O	DOS	396
CC[C@H]1NC(=O)C(C2CCCOC2)NC1=O	DOS	397
CCCC1NC(=O)[C@H]2CO[C@H](C)CN2C1=O	DOS	398
C=C(C)C[C@@H]1NC(=O)[C@H](COCC)NC1=O	DOS	399
C=C(C)C[C@@H]1NC(=O)[C@@H](CC(C)O)NC1=O	DOS	400
COC1CNC(=O)C(C(C)C2CC2)NC1=O	DOS	401
COC[C@@H]1NC(=O)C2CCC(C)C2NC1=O	DOS	402
C=C(C)C[C@H]1NC(=O)C(C)(COC)NC1=O	DOS	403
CC1CCCC2(C1)OC[C@@H](C(N)=O)NC2=O	DOS	404
COC[C@H]1NC(=O)[C@H]2CCC[C@@H](C)N2C1=O	DOS	405
CC1NC(=O)[C@H](CCC2(O)CCC2)NC1=O	DOS	406
O=C1N[C@H](CC2CC2)C(=O)N[C@H]1CCCO	DOS	407
COCC1(C)NC(=O)C2CSC(C)(C)N2C1=O	DOS	408
CSCC1NC(=O)CC2(CCN(C)C2)OC1=O	DOS	409
CSCCC1NC(=O)C(C2CCOC2)NC1=O	DOS	410
CSCCCC1NC(=O)[C@H]2OCC[C@H]2NC1=O	DOS	411
CC1CC2(CNC(=O)[C@@H](CS)NC2=O)C(C)O1	DOS	412
O=C1N[C@@H](CS)C(=O)NC1C1CCCCC1O	DOS	413
COCCC1NC(=O)[C@@H]2C[C@@H](OC)CN2C1=O	DOS	414
COC1CC2(CC(=O)NC(CCO)C(=O)N2)C1	DOS	415
CC(CO)CC1NC(=O)[C@H]2C[C@@H](O)CN2C1=O	DOS	416
CC1OCCC12CC(=O)NC(CCO)C(=O)N2	DOS	417
O=C1N[C@H](CC(O)CO)C(=O)NC1CC1CC1	DOS	418
O=C1N[C@@H](CO)C(=O)NC1CC1CCOCC1	DOS	419
CCCC1NC(=O)C2CN(CC2S(C)(=O)=O)C1=O	DOS	420
O=C1N[C@@H](CS)C(=O)N[C@H]1COC1CCOCC1	DOS	421
CS(=O)(=O)CC1NC(=O)CC2(CCCSC2)NC1=O	DOS	422
CCS(=O)(=O)CC[C@@H]1NC(=O)[C@@H](CC(C)=O)NC1=O	DOS	423
O=C1NC2(CCS(=O)(=O)C2)C(=O)N[C@@H]1CCCCO	DOS	424
COCCOCC1NC(=O)C2CS(=O)(=O)CCN2C1=O	DOS	425
CSCCC[C@H]1NC(=O)C(CCc2nnn[nH]2)NC1=O	DOS	426
COCC(C)(C)C[C@H]1NC(=O)[C@H](F)CNC1=O	DOS	427
COCCC1NC(=O)C(F)C(C(C)C)NC1=O	DOS	428
CCCS(=O)(=O)CC[C@@H]1NC(=O)[C@@H]([C@@H](C)F)NC1=O	DOS	429
CC1(C)CNC(=O)C2C(P(=O)(O)O)CCCN2C1=O	DOS	430
CCCC1OC[C@H]2CCCCN2C1=O	DOS	431
CCCC1OCC2(CCC2)N(C)C1=O	DOS	432
CC1CN(C2CCCSC2)C(=O)[C@H](C)O1	DOS	433
C[C@@H]1CNC(=O)C2(CCOC(C)(C)C2)O1	DOS	434
CSCCC[C@@H]1NC(=O)C(C)(C)COC1=O	DOS	435
CCC1C(=O)N(CCSC)CC(=O)OC1C	DOS	436
C[C@H]1OC(=O)C(CCOC(C)(C)C)NC1=O	DOS	437
CC(C)CC1COC(=O)[C@H](CS(C)(=O)=O)NC1=O	DOS	438
CCC1NC(=O)[C@@H](CCS(=O)(=O)N(C)C)NC(=O)C1F	DOS	439
CCN1CCC2(CC1)O[C@H](C)CNC2=O	DOS	440
CCC(C)[C@H]1CC(=O)NC(CSC)C(=O)N1	DOS	441
CC[C@H](C)[C@@H]1NC(=O)CN(CCSC)C1=O	DOS	442
CCCCC1CC(=O)N[C@H](CCO)C(=O)N1	DOS	443
CCC(CC)C1NC(=O)CN(CCO)C1=O	DOS	444
CCCOC[C@@H]1NC(=O)C(C)C(C)NC1=O	DOS	445
CC[C@@H](C)[C@H]1COCC(NC(C)=O)C(=O)N1	DOS	446
C[C@H]1NC(=O)C(C(O)CC(C)(C)C)NC1=O	DOS	447
CC(C)COC[C@@H]1NC(=O)C(C)N(C)C1=O	DOS	448
C[C@H]1NC(=O)[C@@H](CCCCCCO)NC1=O	DOS	449
CC(O)CCC[C@H]1NC(=O)C(CS(C)(=O)=O)NC1=O	DOS	450
COCC(C)[C@@H]1NC(=O)[C@@H](CCS(C)(=O)=O)NC1=O	DOS	451
CCC1CNC(=O)C(CCC(C)C)O1	DOS	452
Cn1cncc1C1OC(=O)c2nc(Br)cnc2NC1=O	DOS	453
O=C1c2c(Cl)c(Cl)cc(Cl)c2OC2CCN1C2	DOS	454
O=C1Oc2c(Cl)cccc2C(=O)N2CC[C@@H]12	DOS	455
CC1C#CC(=O)N1c1cc(C(=O)O)ccn1	DOS	456
CN1CC(F)(F)C(=O)OC(Cc2cc(Br)c(Br)s2)C1=O	DOS	457
CC1(C)OC(=O)c2c(Br)ccc(F)c2NC1=O	DOS	458
O=C1OC(C(Cl)(Cl)Cl)CC(=O)N2[C@H]1C[C@H]1[C@@H]2[C@@H]1C(F)(F)F	DOS	459
O=C1N[C@H](CC(F)F)C(=O)Nc2c(O)ccc(Cl)c21	DOS	460
O=C1N[C@@H]2CS(=O)(=O)C[C@H]2Oc2c1ccc(Cl)c2F	DOS	461
O=C(O)c1cc2cc(c1F)NC(=O)C(CC(F)F)N2	DOS	462
CCC1(C(F)(F)F)Nc2cc(F)c(F)c(c2)NC1=O	DOS	463
O=C1Nc2cc(c(F)cc2F)N[C@H]1CCOC(F)(F)F	DOS	464
Cc1nnsc1CC1OC(=O)c2snc(C(N)=O)c2NC1=O	DOS	465
O=C1N[C@H](Cc2ccc(Br)o2)C(=O)NC2C1C2C(F)(F)F	DOS	466
O=C1N[C@@H](Cc2ccc(Br)o2)C(=O)OC[C@@H]1NC(=O)C(F)(F)F	DOS	467
O=C1N[C@@H](C2CC2)C(=O)Nc2cc(F)c(Br)cc21	DOS	468
O=C1Nc2cc(Cl)cc(Cl)c2C(=O)N2CC(O)CC12	DOS	469
CN1C(=O)C(CCl)OC(=O)C1c1c(Cl)cccc1Cl	DOS	470
O=C1C[C@H](c2sccc2Cl)NC(=O)[C@@H](CC(F)(F)C(F)(F)F)N1	DOS	471
O=C1N[C@@H](C2COC2)C(=O)Nc2cc(Cl)cc(F)c21	DOS	472
Cn1cncc1C1OC(=O)CN(c2ccc(Cl)nn2)C1=O	DOS	473
O=C1Nc2cc(F)c(F)cc2C(=O)N2CCOCC12	DOS	474
Cc1nnsc1C1CC(=O)Nc2cc(F)c(F)cc2N1	DOS	475
C=C1OCC[C@H](c2cc(F)c(F)cc2F)NC1=O	DOS	476
O=C1NC(C(O)C(F)(F)F)C(=O)NC1c1cccc(F)c1	DOS	477
O=C1N[C@H](COCC(F)(F)F)C(=O)Nc2cc(F)c(O)cc21	DOS	478
O=C1Nc2cc(F)cc(c2O)N[C@@H]1Cc1cscn1	DOS	479
O=C1N[C@H](CS)C(=O)N(c2cccc(F)c2)c2[nH]nnc21	DOS	480
CC1SCC2C(=O)Oc3c(cccc3[N+](=O)[O-])C(=O)N12	DOS	481
O=C1Oc2c(cccc2[N+](=O)[O-])C(=O)N2CCS(=O)(=O)CC12	DOS	482
N[C@H]1CC#CCN(c2ncc(C(=O)O)cc2[N+](=O)[O-])C1=O	DOS	483
O=C1CC(c2sncc2Br)NC(=O)[C@]2(C(F)(F)F)CCCN12	DOS	484
C=CC1O[C@@H](c2ccc(Br)cc2F)CNC1=O	DOS	485
O=C1OC(Cc2ccc(Br)o2)C(=O)NC1Cn1cncn1	DOS	486
O=C1CC(C(Cl)(Cl)Cl)OC(=O)[C@@H](Cc2ccncc2)N1	DOS	487
O=C1NC[C@@H](F)C(=O)NC1C(O)c1ccc(Cl)c(F)c1	DOS	488
O=C1N[C@@H](Cc2cnns2)C(=O)Nc2cn(CCC(F)(F)Cl)nc21	DOS	489
O=C1C[C@H](c2sccc2Cl)NC(=O)[C@@H](CC(F)(F)C(F)F)N1	DOS	490
C=CCN1CC(=C)Oc2c(Cl)cncc2C1=O	DOS	491
Cc1nsc2c1C(=O)OC(Cc1cnn(C)c1Cl)C(=O)N2	DOS	492
O=C1NC(CCCF)C(=O)Nc2c(I)cc(F)cc21	DOS	493
O=C1N[C@H](CCC2CC2(F)F)C(=O)Oc2ncncc21	DOS	494
O=C1NCC(F)(F)C(=O)N[C@H]1Cc1ccc(O)c([N+](=O)[O-])c1	DOS	495
O=C1C(Cn2ccc(C(F)(F)F)n2)Nc2cnn3c2N1CC3	DOS	496
C#CCC[C@@H]1Nc2cc(c(O)cc2F)NC1=O	DOS	497
O=C(O)c1cc2c(cc1F)NC(=O)C1CCC1N2	DOS	498
O=C(O)c1c(F)cc2cc1NC(=O)[C@H](C1COC1)N2	DOS	499
N#CC1(C[C@H]2Nc3cc(cnc3F)NC2=O)CC1	DOS	500
CSc1cnc(C2CC(=O)Nc3ccnc(F)c3N2)s1	DOS	501
CC1CC#CCC(=O)N1c1cnc(C(=O)O)cn1	DOS	502
O=C1N[C@H](Cc2cnsn2)C(=O)OC1Cc1ccsc1	DOS	503
C#CC1COCCC(=O)N1c1ccc(C(=O)O)nn1	DOS	504
O=C1CN(c2nccs2)C(=O)c2cnn(C3COC3)c2N1	DOS	505
CCC1C(=O)OC(CBr)C(=O)N1c1cccnc1Cl	DOS	506
O=C1C[C@H](c2sncc2Br)NC(=O)[C@H](CC2CC2(F)F)N1	DOS	507
O=C1N[C@@H](CCCC(F)(F)F)C(=O)OC1Cc1ncc(Br)s1	DOS	508
C=C1CC(C(=O)NCc2ccc(F)cc2Br)N1	DOS	509
CC1=CN[C@H](C(=O)Nc2cc(Br)c(F)cc2O)C1	DOS	510
O=C1CC(c2cc(Br)cs2)NC(=O)[C@]2(C[C@@H](F)C2)N1	DOS	511
O=C1CC(c2sccc2Br)NC(=O)C(CSc2cnn[nH]2)N1	DOS	512
CC1(c2ccccc2Br)CNC(=O)C=CO1	DOS	513
CC1(C(F)F)CC(=O)OC(Cc2cscc2Cl)C(=O)N1	DOS	514
CSCCC1OC(=O)C(F)(F)CN(c2ccsc2Cl)C1=O	DOS	515
O=C1CC(c2ccc(Cl)s2)NC(=O)C(CC(O)C(F)(F)F)N1	DOS	516
O=C1C[C@@H](c2ccc(Cl)s2)NC(=O)C(CCOC(F)(F)F)N1	DOS	517
C=C(Cl)CC1Nc2cc(F)ccc2CNC1=O	DOS	518
C/C(=CCl)C[C@@H]1Nc2cc(c(O)cc2F)NC1=O	DOS	519
O=C1N[C@@H](CCF)C(=O)NC1c1cccc(Cl)c1	DOS	520
O=C1N[C@@H](Cc2csc(Cl)c2)C(=O)N2C[C@H](F)C[C@@H]12	DOS	521
O=C1N[C@H](Cc2ncccc2Cl)C(=O)N2CCC12	DOS	522
O=C1CC(c2ncc(Cl)s2)NC(=O)C23CC2CCN13	DOS	523
COCC(=O)CC1NC(=O)c2ccc(Cl)nc2NC1=O	DOS	524
O=C1N[C@@H](Cn2cccn2)C(=O)NC1Cc1csc(Cl)n1	DOS	525
NC(=O)C1CCN1CC1OC(=O)c2nnc(Cl)cc2NC1=O	DOS	526
O=C1CC(c2cc(Cl)cs2)NC(=O)C(C2CC2)O1	DOS	527
O=C1CC2CCN2C(=O)C(Cc2sccc2Cl)O1	DOS	528
O=C1N[C@H](Cc2cccc(Cl)c2)C(=O)OC1CS(=O)(=O)O	DOS	529
O=C1NCc2cccc(F)c2N[C@]12C[C@H](F)C2	DOS	530
O=C1N2CC(Cc3cncs3)=CC(C2)OCC1(F)F	DOS	531
O=C(O)c1cc(F)cc2c1NC(=O)C(CCCF)N2	DOS	532
O=C1OC2(CCOC2)C(=O)N(Cc2cocn2)CC1(F)F	DOS	533
CCC1(C(F)(F)F)NC(=O)CN(c2ccccn2)C1=O	DOS	534
O=C1NC(C(F)(F)F)C(=O)NC1CCc1ccncc1	DOS	535
O=C1N[C@@H](c2cnsc2)CC(=O)N2C[C@@H](C(F)(F)F)C[C@@H]12	DOS	536
O=C1N[C@@H](c2ccns2)CC(=O)N2C1CCC2C(F)(F)F	DOS	537
O=C1N[C@H](CCn2ccsc2=O)C(=O)N2[C@H](C(F)(F)F)SC[C@@H]12	DOS	538
O=C1N[C@H](Cc2cccs2)C(=O)NC1CC(F)(F)C(F)F	DOS	539
CS(=O)(=O)CC[C@H]1NC(=O)c2c(F)ccc([N+](=O)[O-])c2NC1=O	DOS	540
C=C1OCC[C@@H](c2cccc(F)c2)NC1=O	DOS	541
CC1(c2cccc(F)c2)NC(=O)C(CS(=O)(=O)O)OC1=O	DOS	542
Nc1c(I)cc2c(c1I)OCC1CCCN1C2=O	DOS	543
C=CC[C@H]1NC(=O)c2cc(O)ccc2NC1=O	DOS	544
NS(=O)(=O)c1ccc2c(c1)C(=O)N1CCCC1C(=O)O2	DOS	545
CC#CCC[C@@H]1NC(=O)c2nccnc2NC1=O	DOS	546
O=C1N[C@H](Cc2cncs2)C(=O)NC1Cc1cncs1	DOS	547
O=C1C[C@H](c2cc(Br)cs2)NC(=O)[C@H](C2CC2)N1	DOS	548
Cc1nc(C2CC(=O)OC3(CCC3)C(=O)N2)sc1Br	DOS	549
O=C1N[C@H](Cc2sccc2Br)C(=O)N2CCOCC12	DOS	550
CS(=O)(=O)CC1NC(=O)C(c2ccccc2Br)NC1=O	DOS	551
O=C1CC2(CS(=O)(=O)C2)NC(=O)[C@H](Cc2coc(Br)c2)N1	DOS	552
O=C1NC(Cc2cnns2)C(=O)NC1CCn1cc(Br)cn1	DOS	553
CC(C)C1OC(=O)[C@H](Cc2ncsc2Cl)NC(=O)C1(F)F	DOS	554
O=C1NC(CCCCF)C(=O)Nc2ccc(Cl)nc21	DOS	555
CC(C1NC(=O)[C@H](C/C=C/Cl)NC1=O)n1cnc(I)c1I	DOS	556
CC1CNC(=O)CN(c2ccc(Cl)cc2)C1=O	DOS	557
O=C1CC(c2sccc2Cl)NC(=O)C2(CCC2)N1	DOS	558
O=C1N[C@H](CS)C(=O)NC1Cc1ccc(Cl)cc1	DOS	559
O=C1N[C@@H](c2ccc(Cl)s2)CC(=O)N2C[C@H](O)C[C@H]12	DOS	560
O=C1N[C@H](Cc2ccsc2Cl)C(=O)NC2COCC12	DOS	561
CC1CC12NC(=O)[C@@H](Cc1ccnc(Cl)n1)NC2=O	DOS	562
O=C1N[C@@H](Cc2ccnc(Cl)n2)C(=O)N2C[C@@H](O)C[C@@H]12	DOS	563
O=C1C[C@H](c2cscn2)NC(=O)[C@H](CC2CC2(F)F)N1	DOS	564
Cn1ncc2c1OC(=O)[C@@H](CC1(C)CC1(F)F)NC2=O	DOS	565
O=C1N[C@H](CC2(O)CCC2)C(=O)Nc2snc(C(F)F)c21	DOS	566
O=C1N[C@@H](CC2CCCS2(=O)=O)C(=O)Nc2snc(C(F)F)c21	DOS	567
CC(C)OC[C@@H]1Nc2c(F)c(F)cc(F)c2NC1=O	DOS	568
O=C1N[C@H](C23CC(C(F)(F)F)(C2)C3)C(=O)N2CC[C@H]12	DOS	569
Cc1cc(C[C@H]2NC(=O)[C@@H](CC(F)(F)F)NC2=O)cs1	DOS	570
CSc1cnc(CC2OC(=O)[C@H](COCC(F)(F)F)NC2=O)s1	DOS	571
O=C1[C@@H](Cc2c[nH]cn2)NC(=O)[C@@]2(C(F)(F)F)CCN1C2	DOS	572
CS(=O)(=O)CCC[C@@H]1NC(=O)c2cnc(C(F)(F)F)nc2NC1=O	DOS	573
O=C1NC2(C(=O)NC1CCOC(F)(F)F)C1CCC(F)(F)C12	DOS	574
O=C1NC2(C(=O)N[C@@H]1CCOC(F)(F)F)C1CCC(F)(F)C12	DOS	575
O=C1C(Cn2ccc(C(F)(F)F)n2)NC(=O)C(F)(F)CN1CCO	DOS	576
O=C1CC2CC(O)(C(F)(F)F)CN2C(=O)C(CC(F)(F)C(F)F)N1	DOS	577
CC1(C2CC2)Nc2c(F)cccc2NC1=O	DOS	578
O=C1Nc2cc(F)ccc2NCC12CCC2	DOS	579
CC(=O)C[C@@H]1Nc2cc(C)cc(F)c2NC1=O	DOS	580
O=C1CC(c2cccc(F)c2)NC(=O)C(CS)N1	DOS	581
CS(=O)(=O)C[C@@H]1NC(=O)CN(c2cccc(F)c2)C1=O	DOS	582
O=C1N[C@H](Cc2cnccn2)C(=O)N2C[C@@H](F)C[C@H]12	DOS	583
O=C1Nc2c(F)ncnc2NC1CCCn1ccnc1	DOS	584
CC(C1NC(=O)CC(c2ncc(I)s2)NC1=O)n1cncn1	DOS	585
O=C1Nc2cncnc2OC2CC3CCC12C3	DOS	586
C#CCC1NC(=O)CC(c2csc(C)n2)NC1=O	DOS	587
Cc1cscc1C[C@@H]1NC(=O)C(CC#N)NC1=O	DOS	588
CC(=O)CC1NC(=O)c2c(C)ccnc2NC1=O	DOS	589
C[C@]1(CS)Nc2cc([N+](=O)[O-])cc3c2N(CC3)C1=O	DOS	590
O=C1N[C@@H](Cc2ccc([N+](=O)[O-])cc2)C(=O)N[C@H]1CO	DOS	591
O=C1NC(Cc2nccs2)C(=O)NC1Cc1ccn[nH]1	DOS	592
Cn1nncc1CC1OC(=O)[C@@H](Cc2nccs2)NC1=O	DOS	593
Cc1ccn(C(C)C2C(=O)Oc3nsnc3C(=O)N2C)n1	DOS	594
Cn1nnnc1C[C@@H]1NC(=O)C(Cc2ccoc2)OC1=O	DOS	595
Cc1cc(C2CC(=O)N3CCn4ncc(c43)N2)sn1	DOS	596
CCc1cccc2c1NC(=O)[C@H](C)OC2=O	DOS	597
Cn1ncc(CC2OC(=O)[C@H]3CCN(C3)C2=O)c1Br	DOS	598
O=C1N[C@H](Cc2ncc(Br)s2)C(=O)N2CCOCC1C2	DOS	599
O=C1CC(c2ncc(Br)s2)NC(=O)C(CC2CS(=O)(=O)C2)N1	DOS	600
O=C1C(Cc2csc(Br)c2)OCCN1C1CC1	DOS	601
C#CCC(CC)N1CC(F)(F)C(=O)OC(CCl)C1=O	DOS	602
CC1(CCn2cc(Cl)cn2)NC(=O)[C@H](CSC(F)(F)F)NC1=O	DOS	603
C[C@@H]1CC(=O)N[C@H](Cc2cncc(Cl)c2)C(=O)N1	DOS	604
O=C1N[C@@H](C2CCCO2)C(=O)NC1Cc1ncsc1Cl	DOS	605
CC1(c2ccc(Cl)cc2)OCCCNC1=O	DOS	606
Cc1cc(CN2CCOCC2=O)ccc1Cl	DOS	607
O=C1C(Cc2ccc(Cl)s2)OC[C@@H]2CCCN12	DOS	608
CC(C)OCC1Nc2cc(F)c(F)cc2NC1=O	DOS	609
CC1CC2(C1)NC(=O)c1nn(CC(F)F)cc1NC2=O	DOS	610
CC1(CC2NC(=O)[C@@H](Cc3cnsn3)NC2=O)CC1(F)F	DOS	611
O=C1N[C@H](CC2CC(F)(F)C2)C(=O)N[C@@H]1Cc1csnn1	DOS	612
CC(CC(F)F)C[C@@H]1Nc2cc(F)cnc2NC1=O	DOS	613
CCCC1(C(F)(F)F)NC(=O)CCN(c2nccs2)C1=O	DOS	614
Cn1nnc(CC2OC(=O)CC(C(F)(F)F)N(C3CC3)C2=O)n1	DOS	615
CCC1COC(=O)[C@@H]2C[C@@H]3[C@@H]([C@H]3C(F)(F)F)N2C1=O	DOS	616
CC(C)[C@H]1OC(=O)[C@@H]2C[C@H]3[C@H]([C@@H]3C(F)(F)F)N2C1=O	DOS	617
O=C1N[C@@H](CC2CC(F)(F)CO2)C(=O)N2CCC(F)(F)C12	DOS	618
O=C1N[C@H](Cc2cn(CC(F)(F)F)cn2)C(=O)N[C@@H]1CCF	DOS	619
CC1(C2(C)Nc3nccc(c3F)NC2=O)CC1	DOS	620
O=C1Nc2cc(cnc2F)N[C@H]1CC1CCOC1	DOS	621
C=CCSCC[C@@H]1Nc2ncc(F)cc2NC1=O	DOS	622
O=C1C[C@H](c2ccco2)NC(=O)C2(CCC2)N1	DOS	623
O=C1[C@@H](CCO)Nc2ccc3c(c2)N1CCO3	DOS	624
O=C1NC(C2CCC2O)C(=O)NC1c1cccs1	DOS	625
O=C1C(CS)Nc2ccc3c(c2)N1CCCS3(=O)=O	DOS	626
Cc1nc(CC2OC(=O)C3COCCN3C2=O)cs1	DOS	627
Cc1cc(C[C@H]2NC(=O)C(NC=O)COC2=O)cs1	DOS	628
O=C1NC2(CCS(=O)(=O)C2)C(=O)N[C@@H]1Cc1ccoc1	DOS	629
O=C1NC(C(O)c2ccccc2)C(=O)NC1CS(=O)(=O)O	DOS	630
O=C1[C@@H](Cc2cnns2)NC(=O)C23CC(CCN12)C3	DOS	631
CC1(CO)NC(=O)c2cnc(NC3CC3)n(c2=O)C1=O	DOS	632
O=C1[C@@H](CCn2ccnc2)Nc2cnn3c2N1CC3	DOS	633
O=C1C(Cc2cnc[nH]2)Nc2cnn3c2N1CCC3	DOS	634
Cn1cnc([C@H]2CC(=O)OC(Cn3cncn3)C(=O)N2)c1	DOS	635
Cn1cncc1CC1OC(=O)C(CSc2cnn[nH]2)NC1=O	DOS	636
COc1cc(C2CC(=O)N[C@@H](Cn3cncn3)C(=O)N2)sn1	DOS	637
Cn1nnnc1C1=CC2CN(C1)C(=O)C(Cn1cncn1)O2	DOS	638
O=C1NC(Cc2cccnn2)C(=O)NC1CCn1cnnn1	DOS	639
CSCC1(C)NC(=O)[C@H](Cc2sncc2Br)NC(=O)C1F	DOS	640
COC(C)(C)CC1NC(=O)c2nc(Br)cnc2NC1=O	DOS	641
O=C1C[C@@H](C2CC3CC3C2)NC(=O)C(C(Cl)(Cl)Cl)N1	DOS	642
C=C(Cl)C[C@H]1NC(=O)[C@H](CC2CC(F)(F)CO2)NC1=O	DOS	643
CC1CC2(CCC1C(F)(F)F)NC(=O)C(CCl)OC2=O	DOS	644
O=C1CC(c2scnc2Cl)NC(=O)C(CO)(CCCF)N1	DOS	645
CN(C)C[C@@H]1NC(=O)C(Cc2cscc2Cl)OC1=O	DOS	646
CC(=O)C[C@H]1NC(=O)[C@@H](Cc2ncc(Cl)n2C)NC1=O	DOS	647
O=C1CN(c2ccc(Cl)nn2)C(=O)[C@@H](CCOCCO)N1	DOS	648
CCC1NC(=O)[C@H](Cc2csc(C)n2)NC(=O)C1(F)F	DOS	649
O=C1C(C(O)C(F)F)Nc2cnsc2CN1CC1CC1	DOS	650
CSCC[C@@H]1C(=O)Oc2cn(CC(F)F)nc2C(=O)N1C	DOS	651
O=C1[C@H](Cc2nccs2)NC(=O)C(F)(F)CN1CCCO	DOS	652
CC1CCC2C(=O)OC3(COC3)C(F)(F)C(=O)N2C1	DOS	653
CC(F)(F)CC1NC(=O)C2(F)CN(CC23CC3)C1=O	DOS	654
O=C1N[C@H](C2C=CCCC2)C(=O)N[C@@H]1CC(F)(F)F	DOS	655
CC1SCCC12CC(=O)N1[C@H](C(F)(F)F)SC[C@H]1C(=O)N2	DOS	656
CC1(O)CC2(C1)NC(=O)C1C(C(F)(F)F)CCN1C2=O	DOS	657
O=C1NC2(CCC(O)(C(F)(F)F)CC2)C(=O)NC12CC2	DOS	658
O=C1[C@H](COCC(F)(F)F)NC(=O)[C@]23CC[C@H]2CN1C3	DOS	659
O=C1[C@@H](CC(O)C(F)(F)F)Nc2ccsc2CN1CCO	DOS	660
O=C1N[C@H](CCCO)C(=O)N2[C@H]1CO[C@H]1C(C(F)(F)F)[C@H]12	DOS	661
O=C1NC(CC(O)CO)C(=O)N2[C@H]1CO[C@H]1C(C(F)(F)F)[C@H]12	DOS	662
Cc1cc(CC2NC(=O)[C@H](CSC(F)(F)F)NC2=O)n(C)n1	DOS	663
O=C1[C@H](CC(O)CO)Nc2nc(C(F)(F)F)n3c2CN1CC3	DOS	664
CC(C1NC(=O)[C@@H](NS(C)(=O)=O)COC1=O)n1cc(C(F)(F)F)cn1	DOS	665
O=C1N[C@@H](CC(F)(F)C(F)(F)F)C(=O)N2CCCCCC12	DOS	666
O=C1NC(C2CC2)C(F)(F)C(=O)N[C@H]1CCCOC(F)(F)F	DOS	667
O=C1NC(CC(F)(F)C(F)(F)F)C(=O)NC1CC1COCCO1	DOS	668
O=C1N[C@H](CC2CCCS2(=O)=O)C(=O)NC1CC(F)(F)C(F)(F)F	DOS	669
CC(C)(C)C1Nc2cccc(c2F)NC1=O	DOS	670
CCOCC[C@H]1Nc2cc(ccc2F)NC1=O	DOS	671
CC#CCCC1NC(=O)C2C(F)CCN2C1=O	DOS	672
CCC[C@@H]1Nc2c(ccc(OC)c2F)NC1=O	DOS	673
COC(C)CC1Nc2ccc(F)c(c2)NC1=O	DOS	674
COC(C)[C@H]1Nc2cc(F)ccc2N(C)C1=O	DOS	675
Cc1cscc1C[C@@H]1NC(=O)C(C(C)F)NC1=O	DOS	676
Cc1cc(C[C@H]2NC(=O)[C@@H](CCF)NC2=O)cs1	DOS	677
O=C1Nc2c(F)ncnc2N[C@@H]1CC1CCOCC1	DOS	678
CC(F)C1Nc2nc(c3[nH]cnc3n2)N(C(C)C)C1=O	DOS	679
C[C@@H]1OC2C=C(c3ccsn3)CN(C2)C(=O)[C@H]1N	DOS	680
O=C1CCN(C2CC2)C(=O)C(Cc2cncs2)N1	DOS	681
CCN1CCC(=O)OC(Cc2ccncn2)C1=O	DOS	682
C=CC1(C)CC(=O)NC(Cc2cc[nH]n2)C(=O)O1	DOS	683
C=CCN1CC(=O)OC(Cc2nccn2C)C1=O	DOS	684
CC[C@H]1Nc2cc([N+](=O)[O-])ccc2N(CC)C1=O	DOS	685
CCC1OC(=O)CC(c2nccnc2C)NC1=O	DOS	686
O=C1NCC2(CCCC2)C(=O)OC1Cc1csnn1	DOS	687
O=C1C[C@H](C2CCCO2)NC(=O)C(c2c[nH]cn2)O1	DOS	688
O=C1N[C@H](CC2CS(=O)(=O)C2)C(=O)N[C@H]1Cc1cscn1	DOS	689
C=CC1(C)OC(=O)C2CN(CC2c2nnn(C)n2)C1=O	DOS	690
O=C1CCC([C@@H]2NC(=O)C(CSc3cnn[nH]3)NC2=O)C1	DOS	691
C[C@@H]1Nc2cnsc2CN(Cc2cnn(C)c2)C1=O	DOS	692
Cc1cc(C)c2c(c1)C(C)NC(=O)CO2	DOS	693
Cc1ccc(CC2COCC(=O)N2)cc1	DOS	694
O=C1C2CCCOC2C#CCN1C1CSC1	DOS	695
C#CCN1CC(=O)OC2CCC(C)C2C1=O	DOS	696
C=CC1OC(=O)C23CC(CN2C(=O)C1C)C3	DOS	697
O=C1N2CCCC3(CC23)C(=O)OC12CCOC2	DOS	698
CSCC[C@@H]1OC(=O)C[C@@H](c2ccco2)NC1=O	DOS	699
C=CCSCC[C@@H]1NC(=O)[C@H](CC=C(Cl)Cl)NC1=O	DOS	700
C/C(=CCl)C[C@H]1NC(=O)C2CN(C)C(=O)CN2C1=O	DOS	701
CC(F)(F)C[C@@H]1NC(=O)[C@@H]2[C@H]3CC[C@H](C3)N2C1=O	DOS	702
CC#CC[C@@H]1NC(=O)C(F)(F)CN(C(C)C)C1=O	DOS	703
CC1NC(=O)[C@]2(C[C@H]3CC[C@@H]2C3)NC(=O)C1(F)F	DOS	704
O=C1[C@H](C2CC2)NC(=O)C(F)(F)C2CCCCN12	DOS	705
CC1(C2CC(F)(F)C2)CC(=O)OC2(CNC2)C(=O)N1	DOS	706
C=CC[C@@H]1NC(=O)C(F)(F)CN(C2CCOC2)C1=O	DOS	707
O=C1N[C@H](CC[C@@H](O)C(F)F)C(=O)N2C1CC1CC12	DOS	708
O=C1N[C@@H](C2CCOCC2)C(=O)N2CC(F)(F)CC12	DOS	709
O=C1N[C@H](C2CS(=O)(=O)CC2O)C(=O)N2CCC(F)(F)C1C2	DOS	710
O=C1[C@H](CCn2cnnn2)NC(=O)C(F)(F)CN1C1COCC1O	DOS	711
CC(O)(C[C@@H]1NC(=O)CC2C(=O)NCCN2C1=O)C(F)(F)F	DOS	712
CC1NC(=O)C2(CC3CCC2C3)OC1C(F)(F)F	DOS	713
CC[C@H]1CC(=O)N2C(CCCC2C(F)(F)F)C(=O)O1	DOS	714
CC1NC(=O)C(C2CCC(C(F)(F)F)CC2)OC1=O	DOS	715
CC(CC1NC(=O)C(F)C2(CSC2)NC1=O)CC(F)(F)F	DOS	716
O=C1N[C@H](CC2CCC(F)(F)C2)C(=O)NC1C(O)C(F)F	DOS	717
O=C1[C@H](CC2COCCO2)NC(=O)C(F)(F)CN1CC(F)F	DOS	718
CC(C)(C)C[C@H]1Nc2ncc(F)cc2NC1=O	DOS	719
CC12CCCN1C(=O)C(F)C(C1CC1)OC2=O	DOS	720
O=C1N2CCCCC2C#CCC12CNC2	DOS	721
C#CCC1CC(=O)N[C@H](C2CCC2)C(=O)N1	DOS	722
CCc1cnc(CC2OC3CCN(C3)C2=O)s1	DOS	723
N#CCC12CCN(C1)C(=O)C1(CCSCC1)O2	DOS	724
CCC(C)(C)C1OC(=O)C(C#N)=C(C)NC1=O	DOS	725
COC(C)[C@@H]1NC(=O)c2c(sc(C)c2C)NC1=O	DOS	726
CC1C(=O)N[C@H](Cc2cscn2)C(=O)OC1(C)C	DOS	727
Cc1ccsc1C[C@H]1NC(=O)CN(CCO)C1=O	DOS	728
CCC1CNC(=O)C(Cc2cc(OC)ns2)OC1=O	DOS	729
CS(=O)(=O)N[C@H]1COC(=O)[C@H](CCc2ccsc2)NC1=O	DOS	730
O=C1c2cn(nn2)CC2CCC3(CCC3)CN12	DOS	731
C=CCC1NC(=O)C(Cc2cnn(C)c2)NC1=O	DOS	732
CC[C@H]1NC(=O)C[C@@H](c2nccnc2C)NC1=O	DOS	733
CC(C)[C@H]1NC(=O)c2c(C3CC3)n[nH]c2NC1=O	DOS	734
CC(=O)C[C@@H]1Nc2cnn3c2N(CCC3C)C1=O	DOS	735
O=C1C(Cn2cncn2)OC2CC3CC(C2)N1C3	DOS	736
CC1CC2(CN1)CC(=O)N(c1nccs1)CC(=O)N2	DOS	737
NC[C@@H]1CC(=O)N2CC(Cc3cnsn3)=CC(C2)O1	DOS	738
O=C1N[C@@H](Cc2csnn2)C(=O)N[C@H]1CCC1CC1	DOS	739
O=C1CC(c2nccs2)NC(=O)C2(CCCNC2)N1	DOS	740
O=C1NC(C2CCOCC2)C(=O)NC1Cc1cnns1	DOS	741
O=C1NC2(CCCS(=O)(=O)C2)C(=O)NC1Cn1cccn1	DOS	742
O=C1N[C@@H](CC(O)CO)C(=O)N2CC1C(c1cnns1)C2	DOS	743
CC(C1NC(=O)C2CN(C)C(=O)CN2C1=O)n1cncn1	DOS	744
C=C(Cl)CC1NC(=O)C(F)(F)CN(CC(C)(C)O)C1=O	DOS	745
C=C(Cl)C[C@H]1NC(=O)C2(OCCC)CN(C2)C1=O	DOS	746
C/C(=CCl)CC1NC(=O)CN(C2CCS(=O)(=O)C2)C1=O	DOS	747
O=C1NC(Cn2cc(Cl)cn2)C(=O)NC1CCOCCO	DOS	748
CC1CO[C@H]2C[C@H]2C(=O)N1CC1CC(F)(F)C1	DOS	749
C=CCSCC[C@@H]1NC(=O)C(F)(F)C(C)(C)OC1=O	DOS	750
CC(F)(F)CCCC1NC(=O)C(C2COC2)OC1=O	DOS	751
CS(=O)(=O)CCC1NC(=O)C(F)(F)C2(CCCC2)OC1=O	DOS	752
O=C1OC2(CCCS(=O)(=O)C2)C(F)(F)C(=O)N[C@@H]1CCCS(=O)(=O)O	DOS	753
CCC(C)[C@H]1NC(=O)C2CN(CC2C(F)(F)F)C1=O	DOS	754
C=C(C)CCC1NC(=O)[C@@H](CCC(F)(F)F)NC1=O	DOS	755
O=C1NC(C2(C(F)(F)F)CCCC2)C(=O)NC1CCS	DOS	756
O=C1CN(C2CCCCC2)C(=O)[C@H](CSC(F)(F)F)N1	DOS	757
CCOCCC1NC(=O)C(C2CC2C(F)(F)F)NC1=O	DOS	758
CCCOCC1NC(=O)[C@@]2(C(F)(F)F)CCN(C2)C1=O	DOS	759
O=C1NC2CCCCC2C(=O)NC1CC(O)C(F)(F)F	DOS	760
O=C1NC(C(F)(F)F)C(=O)NC1CCOC1CCCC1	DOS	761
O=C1C(CC(O)CF)NC(=O)C(F)(F)CN1CC1CC1	DOS	762
O=C1NC(C2CCCC2O)C(=O)NC1CC(O)C(F)(F)F	DOS	763
O=C1N[C@@H](CC(O)CO)C(=O)N2C1CCCC2C(F)(F)F	DOS	764
CCS(=O)(=O)CC[C@H]1NC(=O)C2CN(CC2C(F)(F)F)C1=O	DOS	765
CC(C)(C[C@@H]1NC(=O)[C@@H](CCOC(F)(F)F)NC1=O)C(F)F	DOS	766
CCC1(C2CC2)NC(=O)[C@]2(C[C@@H](F)C2)NC1=O	DOS	767
C[Si](C)(C)C[C@@H]1Nc2c(F)ccc(c2O)NC1=O	DOS	768
CCCOC[C@@H]1NC(=O)C23CC(F)(CN2C1=O)C3	DOS	769
O=C(CC1NC(=O)C(CCCF)NC1=O)C1CC1	DOS	770
O=C1N[C@]2(C[C@H](F)C2)C(=O)N[C@@H]1C[C@@H]1CCCO1	DOS	771
O=C1NC2(CC(F)C2)C(=O)NC1C1CCCOC1	DOS	772
O=C1NC[C@@H](F)C(=O)N2CCC(C3CCCO3)C12	DOS	773
CSCC1(C)OC(=O)C(CC(C)C#N)NC(=O)C1F	DOS	774
CC1(C)NC(=O)C2OCCC3(COC3)N2C(=O)C1F	DOS	775
CCCC1NC(=O)CN(c2cnn(C)c2)C(=O)C1F	DOS	776
O=C1N[C@H](CCCCF)C(=O)NC1Cn1ccnc1	DOS	777
CCn1nccc1CN1CC(C)OC=CC1=O	DOS	778
CCC[C@@H]1OC(=O)[C@@H](Cc2cnn(C)c2)NC1=O	DOS	779
CC[C@H]1NC(=O)C(Cc2c(C)n[nH]c2C)OC1=O	DOS	780
CC(C)C1(C)OC(=O)C(c2cnn(C)c2)NC1=O	DOS	781
Cc1noc([C@H]2C[C@@H]3CN2C(=O)CC(C)(C)O3)n1	DOS	782
O=C1NC2(CC3CNCC3C2)C(=O)N2CC1(O)C2	DOS	783
CCCC1NC(=O)C(Cc2csnn2)OC(=O)C1C	DOS	784
CCC1C(=O)N[C@H](Cc2snnc2C)C(=O)OC1C	DOS	785
CCOC(C)[C@H]1NC(=O)C(Cc2ccno2)NC1=O	DOS	786
NC(=O)C1CCN1CC1OC(=O)C2CN(CCO2)C1=O	DOS	787
CCC(=O)CC1NC(=O)C[C@@H](c2cn(C)nn2)NC1=O	DOS	788
CC(C)C1OCCN(Cc2ccsc2)C1=O	DOS	789
C#CC1OC(=O)CC(C(C)CCC)NC1=O	DOS	790
CC(C)C1(C)OC(=O)[C@@H]2C[C@@H]3C[C@@H]3N2C1=O	DOS	791
C=C(C)CC1NC(=O)CC2(CCC2)OC1=O	DOS	792
O=C1N2CC(CC2C2CC2)OC12CCOC2	DOS	793
CC1SCCC12CC(=O)N1CCCC1C(=O)O2	DOS	794
C=CCC1NC(=O)C2(CCOCC2)COC1=O	DOS	795
C=CC1(C)CC(=O)NC(CC(=O)CC)C(=O)O1	DOS	796
O=C1CC2(CCC2)OC(=O)[C@@H](CC2CS(=O)(=O)C2)N1	DOS	797
CSCCC[C@H]1NC(=O)[C@H](Cc2c(Br)nnn2C)NC1=O	DOS	798
C[C@]1(C2CCCCC2)NC(=O)C(F)(F)CNC1=O	DOS	799
CC1(C)COC(CC2NC(=O)C(F)(F)CNC2=O)C1	DOS	800
COCCCCC1NC(=O)C2N(CCC2(F)F)C1=O	DOS	801
CCC1(COC)NC(=O)C2CN(CCC2(F)F)C1=O	DOS	802
O=C1N[C@H](CC(F)F)C(=O)N[C@H]1COC1CCCC1	DOS	803
COCC1(C)NC(=O)C(CCOC2CC2(F)F)NC1=O	DOS	804
CC(F)(F)C[C@@H]1NC(=O)C(CC2COCCO2)NC1=O	DOS	805
C[C@H](O)[C@@H]1NC(=O)C(F)(F)CN(C2(C)CCOC2)C1=O	DOS	806
COC[C@H]1NC(=O)C(F)(F)CN(C2COC(C)C2)C1=O	DOS	807
CC(C)(C[C@@H]1NC(=O)C2CS(=O)(=O)CCN2C1=O)C(F)F	DOS	808
CCS(=O)(=O)CC[C@H]1NC(=O)C(CC2CC2(F)F)NC1=O	DOS	809
O=C1N[C@H](CC2CC(F)(F)CO2)C(=O)N[C@@H]1CC(O)CO	DOS	810
CC(C[C@@H]1NC(=O)C2OCC(F)(F)CN2C1=O)CS(C)(=O)=O	DOS	811
CCC1CC(=O)N(CC(F)(F)F)C(C(C)C)C(=O)O1	DOS	812
CCOCCC1NC(=O)C(F)(F)CN(C(C)C(F)F)C1=O	DOS	813
CCC1OC[C@H](Cc2cn(CCF)cn2)NC1=O	DOS	814
O=C1C(F)C(CC2CC2)OC[C@@H]2CCCN12	DOS	815
CCC1CCC(C)N2C(=O)C(F)COC(=O)C12	DOS	816
CC[C@@H]1C[C@H]1C[C@@H]1NC(=O)[C@H]2CCN2C1=O	DOS	817
C=CC(C)[C@H]1NC(=O)C(C2CCC2)NC1=O	DOS	818
C=C(C)CC1CC(=O)N2CCC[C@@H]2C(=O)N1	DOS	819
CC1CC2(CC(=O)N3CCCC3C(=O)N2)C1	DOS	820
O=C1C[C@@H]2CCCN2C(=O)C2(CCCC2)N1	DOS	821
O=C1N[C@H](CC2CC2)C(=O)NC1CC1CC1	DOS	822
COCCC[C@@H]1Nc2ccsc2CN(C)C1=O	DOS	823
CSCCCC1NC(=O)C2=C(C)N(CC2)C1=O	DOS	824
O=C1NCC2(CC3CCC2C3)C(=O)NC1CS	DOS	825
O=C1N[C@H](C2CC3CCC2C3)C(=O)N[C@@H]1CS	DOS	826
O=C1N[C@H](C2C=CCCC2)C(=O)NC1CCS	DOS	827
COCC#CC[C@@H]1NC(=O)CC(C)(C)NC1=O	DOS	828
C[C@@]12CCC[C@@H]1C(=O)N1C[C@H](O)C[C@@H]1C(=O)N2	DOS	829
CNCC1CC(=O)N2C3CCC2(CC3)C(=O)O1	DOS	830
COCC[C@H]1NC(=O)C2N(CC23CCC3)C1=O	DOS	831
COC1CC(C[C@H]2NC(=O)C3CCN3C2=O)C1	DOS	832
CCOCC[C@H]1NC(=O)C23CC2CN(C3)C1=O	DOS	833
CCC(=O)CC1NC(=O)C[C@H](C2CC2)NC1=O	DOS	834
CCC1C2CCN1C(=O)C1(CCNC1)OC2=O	DOS	835
CCC(OC)C1CC(=O)N2CC=CC2C(=O)N1	DOS	836
CCC1(COC)NC(=O)C2C3CC2N(C3)C1=O	DOS	837
C/C=C/C[C@H]1NC(=O)C2(C)CC(O)CN2C1=O	DOS	838
C=CC(C)C1NC(=O)[C@]2(C[C@@](C)(O)C2)NC1=O	DOS	839
C[C@H]1CC[C@H]2C(=O)OC3(CCCNC3)C(=O)N12	DOS	840
O=C1C[C@@H](C2CC2)NC(=O)C(C2CCOC2)N1	DOS	841
O=C1NC(C2CC2)C(=O)NC1CCOC1CC1	DOS	842
O=C1C[C@@H](C2CC23CC3)NC(=O)C(CCO)N1	DOS	843
O=C1CC2(CCOCC2)NC(=O)C(C2CC2)N1	DOS	844
CC(C)(C)C(=O)C[C@H]1NC(=O)C2(COC2)NC1=O	DOS	845
CCC1(C)OC(=O)[C@@H](CCOCCC#N)NC1=O	DOS	846
CC1CNC(=O)[C@@H](CC(=O)C2CCOC2)NC1=O	DOS	847
CC1CC2(CCO1)NC(=O)[C@H]1OCC[C@H]1NC2=O	DOS	848
O=C1CC2(COC2)NC(=O)[C@@H](C[C@H]2CCCO2)N1	DOS	849
O=C1N[C@@H]2COC[C@@H]2C(=O)N[C@H]1C1CCOCC1	DOS	850
C=CCCC1NC(=O)CN(C2CCS(=O)(=O)C2)C1=O	DOS	851
O=C1N[C@H](CC2(O)CCC2)C(=O)N2CCS(=O)CC12	DOS	852
CC#CCC1NC(=O)C(CCCCS(=O)(=O)O)NC1=O	DOS	853
O=C1NC(C2CCS(=O)(=O)C2)C(=O)NC2CCOCC12	DOS	854
NS(=O)(=O)C1CCN2C(=O)CC3(CCSC3)OC(=O)C2C1	DOS	855
C=C(C)CC1Nc2nn(C)cc2CN(C)C1=O	DOS	856
CC(O)C(C)[C@@H]1Nc2cnn3c2CN(CC3)C1=O	DOS	857
CC1(CC2NC(=O)C(CC3CCCS3)NC2=O)N=N1	DOS	858
Cc1nc(C2CNC(=O)C3(CCSCC3)O2)n(C)n1	DOS	859
COCC1NC(=O)[C@@H](CCc2cnn(C)c2)NC1=O	DOS	860
COCCC1CC(=O)NC(c2ccnn2C)C(=O)N1	DOS	861
O=C1NC(Cc2cnc[nH]2)C(=O)NC1CCCCO	DOS	862
COCCC[C@H]1NC(=O)CC(c2snnc2C)NC1=O	DOS	863
Cc1c2c(nn1C)C(=O)NC(CCCCS(=O)(=O)O)C(=O)N2	DOS	864
O=C1N[C@H](CCCCS(=O)(=O)O)C(=O)NC1Cc1cc[nH]n1	DOS	865
CCCSCC1Nc2[nH]nc3c2CN(CC3)C1=O	DOS	866
O=C1N[C@H](CCn2cnnn2)C(=O)NC1CC1CCCO1	DOS	867
C=C(Cl)CC1NC(=O)C(C(C)C)N(CC)C1=O	DOS	868
C=C(Cl)C[C@H]1NC(=O)[C@@H](CCCCOC)NC1=O	DOS	869
O=C1NC(CC(F)F)C(=O)NC1CCN1CCOCC1	DOS	870
CC[C@H](C)[C@@H]1OC(=O)C(CCCC(F)F)NC1=O	DOS	871
CCC1C(=O)N[C@H](CC(F)F)C(=O)OC1C(C)C	DOS	872
CCC1(C)NC(=O)[C@H](C(C)C)N(CC(F)(F)F)C1=O	DOS	873
CCC1NC(=O)[C@@H](CCSC(F)(F)F)NC(=O)C1CC	DOS	874
CCC(C)C(C)C1NC(=O)[C@H](CSC(F)(F)F)NC1=O	DOS	875
CCCCC[C@H]1NC(=O)[C@H](COCC(F)(F)F)NC1=O	DOS	876
COCCCCC1NC(=O)[C@@H](CCC(F)(F)F)NC1=O	DOS	877
COCCOCC[C@H]1NC(=O)[C@H](CCSC(F)(F)F)NC1=O	DOS	878
CCCC[C@@H]1CC(=O)N2CCC(F)C2C(=O)N1	DOS	879
CCCC(C)C1NC(=O)C2C(F)CCN2C1=O	DOS	880
CCCC1NC(=O)C2(CCC2)N(C)C(=O)C1F	DOS	881
CCC(CC)[C@H]1NC(=O)C2CC(F)CN2C1=O	DOS	882
CCC1NC(=O)[C@]2(C[C@@H](F)C2)NC(=O)C1(C)C	DOS	883
CCSCCC[C@H]1NC(=O)C2C(F)CCN2C1=O	DOS	884
CC1(C2(C)NC(=O)[C@@H](CC(O)CF)NC2=O)CC1	DOS	885
CCC(C)(C)C1NC(=O)C(F)C2(COC2)NC1=O	DOS	886
CC(C)OCCC1NC(=O)C2(F)CCN(C2)C1=O	DOS	887
O=C1N[C@H](CC2CCOC2)C(=O)N[C@@H]1CCCF	DOS	888
CC(C)(C#N)CCC1NC(=O)C(P(C)(C)=O)OC1=O	DOS	889
C=C(C)CC[C@@H]1NC(=O)C2CC(P(=O)(O)O)CN2C1=O	DOS	890
CCCC[C@H]1Nc2cc(CNC)n(c2)C1=O	DOS	891
CCC(C)CC1NC(=O)[C@H](C(C)C#N)NC1=O	DOS	892
CC(C)n1cncc1CC1OCCCNC1=O	DOS	893
CSCCC[C@H]1NC(=O)[C@H](C(C)CC#N)NC1=O	DOS	894
CCCC1OC(Cn2cc(S(C)(=O)=O)cn2)CNC1=O	DOS	895
O=C1NC2(CC3(CNC3)C2)C(=O)N[C@@H]1CCCS(=O)(=O)O	DOS	896
CCCC1(C)OC(=O)C(Cc2nnnn2CC)NC1=O	DOS	897
CC(C)COC[C@H]1NC(=O)[C@H](Cn2cncn2)NC1=O	DOS	898
CC1(C)CCC12OCC(=O)NCC21CC1	DOS	899
CC1(C)CC12CNC(=O)COC2C1CC1	DOS	900
CCC[C@@H]1OCC23CCC(CC2)N3C1=O	DOS	901
CC1=C2CCCN(C2)C(=O)C(C)(C)C1O	DOS	902
CCC1CC(=O)N2CCCCCC2C(=O)O1	DOS	903
CCC1OC(=O)[C@H]2CCCCN2C(=O)C1C	DOS	904
CCCC1(C)CC(=O)N2CCC[C@@H]2C(=O)O1	DOS	905
CCC1CNC(=O)C2(CCC2)OC1(C)C=O	DOS	906
C=CCCCC1NC(=O)C(C)C(C)OC1=O	DOS	907
CCC1CCC2CN1C(=O)C(C)(C)OC2=O	DOS	908
C=C(CC)C[C@@H]1NC(=O)CC(C)(C)OC1=O	DOS	909
CC(C)C1C(=O)NC(C2CC2)C(=O)OC1C	DOS	910
CC(C)C1C(=O)OC2(CC2)C(=O)N1C(C)C	DOS	911
CC1CC2COCCN2C(=O)C2(CCC2)O1	DOS	912
O=C1CC2(CCCOC2)OC[C@@H]2CCCN12	DOS	913
C=C1CC(C(=O)OC)NC(=O)C(CCCC)O1	DOS	914
CCC1C2OCC(C(=O)O)N(C(C)C)C(=O)C12	DOS	915
CSCC1(C)OC(=O)[C@H](CC(C)=O)NC(=O)C1C	DOS	916
O=C1N2CCC(OC13CCCCC3)C(S(=O)(=O)O)C2	DOS	917
CCCC1NC(=O)C(CC(C)CC(F)F)NC1=O	DOS	918
CCC(F)(F)C[C@H]1NC(=O)CCN(CCSC)C1=O	DOS	919
CCC(F)(F)C[C@H]1NC(=O)CC(C)(CSC)NC1=O	DOS	920
CCC(O)(CC)C[C@@H]1NC(=O)C(C(O)C(F)F)NC1=O	DOS	921
CC(C)(C)[C@H]1NC(=O)C(F)(F)CN(CCS(C)(=O)=O)C1=O	DOS	922
C[C@@H](F)[C@H]1NC(=O)C(CC2CCCN2C)NC1=O	DOS	923
CC(C)CC1C(=O)N[C@H]([C@@H](C)F)C(=O)OC1C	DOS	924
CC1C(=O)NC(CC(C)(C)F)C(=O)OC1(C)C	DOS	925
CC(C)(C)CC1NC(=O)C2(CC2)CNC1=O	DOS	926
CC1(C)C=COC(C2CCNCC2)C(=O)N1	DOS	927
CN1CCC2(CC1)OCC1(CCC1)NC2=O	DOS	928
CCC[C@H]1NC(=O)C2CCC(CC)N2C1=O	DOS	929
C=CCCC[C@H]1NC(=O)[C@H](C(C)C)NC1=O	DOS	930
C=C(C)C1NC(=O)[C@H](CCC)NC(=O)C1C	DOS	931
CC(C)C1CC(=O)N(C)C2(CCC2)C(=O)N1	DOS	932
CC1NC(=O)[C@H](C2CCCCCC2)NC1=O	DOS	933
CSCCC[C@@H]1NC(=O)C2(CCC2)N(C)C1=O	DOS	934
COC(C)(C)CC1NC(=O)C2(CC2)N(C)C1=O	DOS	935
CCCCCC[C@H]1NC(=O)C2(CNC2)OC1=O	DOS	936
CCCCCC1NC(=O)[C@@H]2C[C@H](O)CN2C1=O	DOS	937
CCC(=O)CCCC1NC(=O)CCN(C)C1=O	DOS	938
C=CC(C)[C@@H]1NC(=O)[C@H](CCOCC)NC1=O	DOS	939
C=CCOC[C@H]1NC(=O)[C@@H](C(C)(C)C)NC1=O	DOS	940
COCC1NC(=O)C(C)C(C2CC2C)NC1=O	DOS	941
CC(O)C1NC(=O)CC(C)(CC2CC2)NC1=O	DOS	942
CC(C)C(O)C[C@@H]1NC(=O)CN(C2CC2)C1=O	DOS	943
CC(C)OCC1NC(=O)[C@@H]2CCC[C@@H]2NC1=O	DOS	944
CC(C)C(O)C[C@@H]1NC(=O)C2(CC2)N(C)C1=O	DOS	945
CC(CO)C[C@H]1NC(=O)[C@H]2CCC[C@H]2NC1=O	DOS	946
CC1CC1[C@@H]1CC(=O)N[C@H](CCCO)C(=O)N1	DOS	947
CC(C)CCC[C@@H]1NC(=O)C2(COC2)NC1=O	DOS	948
CC(CO)CC1NC(=O)C2(C)CCN(C2)C1=O	DOS	949
COCCC1CC(=O)N2[C@@H](C)CC[C@H]2C(=O)N1	DOS	950
O=C1NC[C@@H](O)C(=O)NC1CCCC1CCC1	DOS	951
C[C@@]1(O)CCCC[C@H]1[C@H]1NC(=O)C(CS)NC1=O	DOS	952
C=CCSCCC1NC(=O)[C@@H](C(C)OC)NC1=O	DOS	953
CC(CO)CC1NC(=O)[C@@H](C2CCSC2)NC1=O	DOS	954
CSCCC[C@H]1NC(=O)[C@H]2CO[C@H](C)CN2C1=O	DOS	955
COCC(C)(C)C1NC(=O)[C@H](C2COC2)NC1=O	DOS	956
CNCC1CC(=O)N[C@H](COCC2CC2)C(=O)O1	DOS	957
COC[C@@H]1NC(=O)C(CC2CCCCO2)NC1=O	DOS	958
COCCC1NC(=O)C(C2(OC)CCC2)NC1=O	DOS	959
COCC1CC(=O)N[C@H](C[C@@H]2CCCO2)C(=O)N1	DOS	960
C[C@@H](O)[C@@H]1NC(=O)C(C2CCCC2(C)O)NC1=O	DOS	961
C[C@H](O)[C@@H]1NC(=O)[C@@H](CCC2(O)CCC2)NC1=O	DOS	962
CC(C)OC[C@H]1NC(=O)C2COC(C)CN2C1=O	DOS	963
COCC1(C)NC(=O)[C@@H](CCCC(C)=O)NC1=O	DOS	964
O=C1N[C@H](CCCO)C(=O)NC1C1CCCOC1	DOS	965
CCOCC(O)CC1NC(=O)C2CSC(C)N2C1=O	DOS	966
CC(C)S(=O)(=O)CC[C@H]1NC(=O)C2(C)CN(C2)C1=O	DOS	967
COCC(=O)C[C@H]1NC(=O)C(O)C(C(C)C)NC1=O	DOS	968
COC(C)(C)C[C@@H]1NC(=O)CC2(CS(=O)(=O)C2)NC1=O	DOS	969
CN(C)S(=O)(=O)CCC1NC(=O)C(C2CCC2)OC1=O	DOS	970
CCOCCC1NC(=O)CC2CS(=O)(=O)CCN2C1=O	DOS	971
CCOC(C)[C@@H]1NC(=O)C2(CCCS(=O)(=O)C2)NC1=O	DOS	972
CC1CCC2(CO1)CC(=O)NC(CS(C)(=O)=O)C(=O)N2	DOS	973
O=C1N[C@H](CCCCO)C(=O)N[C@H]1C1CCS(=O)(=O)C1	DOS	974
CCC1C(=O)OC[C@H](NS(C)(=O)=O)C(=O)N1CCC(C)=O	DOS	975
NC(=O)NC1COC(=O)C(CCN2CCCC2)NC1=O	DOS	976
CCn1cc(CC2OC(CS(=O)(=O)CC)CNC2=O)nn1	DOS	977
CCC(C)OC[C@H]1NC(=O)[C@H](Cc2nnnn2C)NC1=O	DOS	978
CC(C)CCC1NC(=O)[C@@H](CC(O)CF)NC1=O	DOS	979
O=C1N[C@H](CCF)C(=O)NC1CCCCCCO	DOS	980
CC(C)(C)C1NC(=O)[C@@H](CC(O)CO)NC(=O)C1F	DOS	981
CC1CCCCCC12CCNC(=O)CO2	DOS	982
CCCCCCN1CCOC2(CC2)C1=O	DOS	983
CC(C)CC1OCC2CN(CC2C)C1=O	DOS	984
CC1NC(=O)CC(CC2CCC2)OC1C	DOS	985
C=CCC1OC(C(C)COC)CCNC1=O	DOS	986
CCCC[C@@H]1OC(=O)CN(C(C)CC)C1=O	DOS	987
CCCC1NC(=O)C(C(C)C)OC(=O)C1C	DOS	988
CCC(C)(C)C1OC(=O)[C@H](C(C)C)NC1=O	DOS	989
CCC1OC(=O)C(C)(C)N(C)C(=O)C1CC	DOS	990
C=C1OC(C(C)(C)OC)C(CC)CNC1=O	DOS	991
CCCC1C(=O)N[C@](C)(CS)C(=O)OC1CC	DOS	992
CCCC1CC(=O)NC(CC)(COC)C(=O)O1	DOS	993
CC[C@H](C)[C@@H]1OC(=O)C(CCCCS(=O)(=O)O)NC1=O	DOS	994
CCCCC1CC(=O)N(C)C(C)(C)C(=O)N1	DOS	995
CCCSCC1(C)CC(=O)NC(CSC)C(=O)N1	DOS	996
CCC1(C)NC(=O)C(CCCO)NC(=O)C1C	DOS	997
CCOC[C@H]1NC(=O)C(CC(C)CC)NC1=O	DOS	998
CCOCC[C@H]1NC(=O)C(C)N(C(C)C)C1=O	DOS	999
CCCC[C@@H]1NC(=O)[C@@H]([C@@H](C)OC)N(C)C1=O	DOS	1000
CCC(O)C[C@@H]1NC(=O)C(C)(C)C(C)NC1=O	DOS	1001
CCC1NC(=O)C(C)(COC)NC(=O)C1(C)C	DOS	1002
CNCC1CC(=O)N[C@H](CC(C)(C)OC)C(=O)O1	DOS	1003
CCN1CCO[C@@H](CNC(=O)OC(C)(C)C)C1=O	DOS	1004
CCOC(C)(C)C[C@H]1NC(=O)[C@H]([C@@H](C)O)NC1=O	DOS	1005
CC1CNC(=O)CC(CNC(=O)OC(C)(C)C)O1	DOS	1006
CC(C)S(=O)(=O)CCC1NC(=O)C(C(C)(C)S)NC1=O	DOS	1007
COCCOCC[C@@H]1NC(=O)C(COC)N(C)C1=O	DOS	1008
COCC[C@H]1NC(=O)CC(COC)(COC)NC1=O	DOS	1009
CC(C)(CO)C[C@@H]1NC(=O)[C@H](CCS(C)(=O)=O)NC1=O	DOS	1010
COC(C)C1NC(=O)[C@H](CCCCS(C)(=O)=O)NC1=O	DOS	1011
CC(O)C[C@H]1NC(=O)C(CCCN(C)C)NC1=O	DOS	1012
COCC(O)C[C@H]1NC(=O)[C@@H](CCN(C)C)NC1=O	DOS	1013
CCC(C)CC1(CN)CC(=O)N(C)CCO1	DOS	1014
O=C1Nc2c(F)ccnc2Nc2c1cnc1ccnn21	DOS	1015
O=C1NC(Cc2coc(Br)c2)C(=O)Oc2ccnnc21	DOS	1016
N#CC(CC1Nc2cc(c([N+](=O)[O-])cc2F)NC1=O)C(F)(F)F	DOS	1017
O=C1Nc2c(F)ncnc2OC1c1ccccc1	DOS	1018
O=C1c2cc(Br)ncc2NC(=O)[C@]2(C(F)(F)F)CCCN12	DOS	1019
O=C1N[C@@H](Cc2csnn2)C(=O)Nc2c(Br)cccc21	DOS	1020
O=C1N[C@H](CCC(F)(F)F)C(=O)Nc2c(Cl)ccc(Cl)c21	DOS	1021
O=C1C[C@H](c2cc(Cl)sc2Cl)NC(=O)[C@H](CC(F)(F)C(F)(F)F)N1	DOS	1022
O=C1N[C@H](CC=C(Cl)Cl)C(=O)Nc2c(F)cccc21	DOS	1023
O=C1N[C@H](Cc2cnc(Cl)cn2)C(=O)Nc2cn(C(F)F)nc21	DOS	1024
O=C1NCC(F)(F)C(=O)OC1Cc1ccc(Cl)cc1F	DOS	1025
O=C1NC(c2ccccc2Cl)C(=O)Nc2[nH]ncc21	DOS	1026
O=C(Nc1ncc(I)cc1F)c1nn2cc1NC(F)(F)CC2	DOS	1027
O=C1NC(Cc2cncs2)C(=O)Nc2c1ccnc2F	DOS	1028
O=C(Nc1cnn(Cc2cccc(F)c2Br)c1)C1NC1(Cl)Cl	DOS	1029
O=C1C(Cn2cc(Br)cn2)NC(=O)C(F)(F)CN1c1ccsc1Cl	DOS	1030
O=C1Nc2c(Cl)cc(Br)cc2C(=O)N2[C@H]1C[C@H]1C[C@H]12	DOS	1031
O=C1C[C@H](c2scnc2Cl)NC(=O)C(Cc2ccc(Br)o2)O1	DOS	1032
Cc1c(Br)ccc2c1C(=O)N1CC(F)(F)C[C@H]1C(=O)O2	DOS	1033
O=C1CC(c2ncc(Br)s2)NC(=O)C(c2ccc[nH]2)(C(F)(F)F)N1	DOS	1034
O=C1Nc2c(Br)cc(F)cc2C(=O)N2[C@H]1C[C@@H]1C[C@@H]12	DOS	1035
O=C1NC(Cn2cc(Br)cn2)C(=O)Nc2cccc(I)c21	DOS	1036
O=C1N[C@H](Cc2cscn2)C(=O)Nc2c(Br)cccc21	DOS	1037
O=C1c2cc(Br)ccc2OC(=O)C23CC2CCN13	DOS	1038
O=C1N[C@@H](Cc2c[nH]cn2)C(=O)Nc2cc(Cl)c(Cl)cc21	DOS	1039
CN1C(=O)c2cc(Cl)cc(Cl)c2OC(=O)C1Cn1cncn1	DOS	1040
O=C1N[C@@H](Cc2ccc(Cl)nc2)C(=O)Nc2cn(C(F)F)nc21	DOS	1041
O=C1Nc2cc(F)c(F)cc2NC1Cc1cccnn1	DOS	1042
Cc1cc2c(cn1)C(=O)N[C@@H](CC(C#N)C(F)(F)F)C(=O)O2	DOS	1043
O=C1Oc2ncc([N+](=O)[O-])cc2C(=O)N2CCC[C@H](C(F)(F)F)[C@H]12	DOS	1044
Cc1n[nH]c2c1C(=O)N(CC(F)(F)F)c1cccc(F)c1N2	DOS	1045
CC(F)C1NC(=O)CN(c2c([N+](=O)[O-])cc(C(F)(F)F)cc2[N+](=O)[O-])C1=O	DOS	1046
CC(C1NC(=O)c2c(C(F)F)nsc2NC1=O)n1ccc(C(F)(F)F)n1	DOS	1047
O=C1NC(c2ccccc2C(F)(F)F)C(=O)NC1CC(F)(F)F	DOS	1048
CC1(C(F)(F)F)NC(=O)C(c2ccccc2OC(F)(F)F)NC1=O	DOS	1049
Cc1cc(F)c2c(c1)NC(=O)CN(c1nccs1)C2=O	DOS	1050
N#Cc1cccc(N2CC(=O)OC3(CC3)C2=O)c1	DOS	1051
O=C1N[C@H](Cc2ccco2)C(=O)Oc2ccncc21	DOS	1052
O=C1COC2=C1C(=O)NCC(=O)N2c1ccccc1	DOS	1053
O=C1CN(c2ccc([N+](=O)[O-])c3nonc23)C(=O)C2(COC2)CO1	DOS	1054
O=C1CC(c2cscc2Br)NC(=O)[C@H](Cc2csc(Cl)n2)N1	DOS	1055
O=C1N[C@H](Cc2ncsc2Cl)C(=O)N[C@H]1Cc1ccc(Br)o1	DOS	1056
C[C@@H]1CC[C@@H]2C(=O)Oc3cc(Br)c(S(=O)(=O)Cl)cc3C(=O)N12	DOS	1057
O=C1NC(C2(C(F)(F)F)CCC2)C(=O)Nc2c1ccnc2Br	DOS	1058
C=CCC1(C(F)(F)F)NC(=O)C(Cc2ccsc2Br)OC1=O	DOS	1059
O=C1C(Cc2occc2Br)OC(=O)C2(C(F)(F)F)CCN1C2	DOS	1060
O=C1N[C@H](CC(F)(F)C(F)F)C(=O)NC1c1cccc(Br)c1	DOS	1061
O=C1C(Cc2ccncn2)OC(=O)C(F)(F)CN1CC=C(Cl)Cl	DOS	1062
O=C1N[C@H](CC=C(Cl)Cl)C(=O)NC1c1cnn2ncccc12	DOS	1063
C=CC(C)[C@@H]1NC(=O)c2ccc(Cl)c(Cl)c2OC1=O	DOS	1064
C[C@@H]1OC(=O)[C@H]2CSC(c3c(Cl)cccc3Cl)N2C1=O	DOS	1065
O=C1OC(Cc2cccc(Cl)c2Cl)C(=O)N2CCSC12	DOS	1066
O=C1NC(C(Cl)(Cl)Cl)C(=O)NC1c1ccc2c(c1)CCO2	DOS	1067
O=C1N[C@@H](Cc2cccs2)C(=O)OC1Cc1scnc1Cl	DOS	1068
O=C1N[C@@H](CCc2ccsc2)C(=O)Nc2snc(C(F)F)c21	DOS	1069
O=C1N2CCOc3c2cc(cc3C(F)(F)F)NC12CC2	DOS	1070
O=C1OCC(NC(=O)C(F)(F)F)C(=O)N2C1CSC2c1ccco1	DOS	1071
O=C1CC(c2ccco2)(C(F)(F)F)OC(=O)C(Cn2cncn2)N1	DOS	1072
O=C1Nc2ncc([N+](=O)[O-])cc2C(=O)N2CC(C(F)(F)F)CCC12	DOS	1073
O=C1Nc2nn(Cc3cncc(F)c3)cc2N[C@H]1CSC(F)(F)F	DOS	1074
CCC(C#N)[C@H]1NC(=O)c2cccc(F)c2OC1=O	DOS	1075
CC(C#N)C[C@H]1NC(=O)c2cc(F)ccc2OC1=O	DOS	1076
O=C1Nc2nccc(F)c2COC1Cc1cnccn1	DOS	1077
Cc1n[nH]c2c1OC(=O)C1c3ccoc3CCN1C2=O	DOS	1078
Cc1n[nH]c2nc3c(cc12)C(=O)NC(Cn1cncn1)C(=O)O3	DOS	1079
C#CCC1CN(c2ccc(C(=O)O)o2)C(=O)C(=O)CO1	DOS	1080
CCC1(C(F)(F)F)NC(=O)c2c(OC)ccc(Br)c2NC1=O	DOS	1081
O=C1CN(CC(F)(F)F)C(=O)[C@H](Cc2ccc(O)c(Br)c2)N1	DOS	1082
O=C1Nc2c(ccnc2Br)C(=O)N2[C@H]1[C@H]1CC[C@@H]2C1	DOS	1083
C#CC(C)N1C(=O)C(CBr)OC(=O)c2cnc(C)nc21	DOS	1084
O=C1C[C@@H](c2sncc2Br)NC(=O)[C@H](Cc2ccco2)N1	DOS	1085
Cc1c(Br)ccc2c1C(=O)NC(Cn1cncn1)C(=O)N2	DOS	1086
O=C1CN(c2ccc(Cl)cc2)C(=O)[C@@H](CCC(F)(F)Cl)N1	DOS	1087
C[C@H](O)[C@@H]1NC(=O)C(F)(F)C(c2cc(Cl)cc(Cl)c2)NC1=O	DOS	1088
O=C1C2CC2OC(C(Cl)(Cl)Cl)CN1c1ccccc1	DOS	1089
O=C1N[C@H](Cc2csc(Cl)c2)C(=O)N2CC(C(F)(F)F)CC12	DOS	1090
O=C1N[C@@H](c2sccc2Cl)CC(=O)N2CC(C(F)(F)F)CC12	DOS	1091
O=C1N[C@H](Cc2cccc(Cl)c2)C(=O)NC1C(O)C(F)(F)F	DOS	1092
O=C1NC2(CCOCC2)C(=O)Nc2c1ccc(Cl)c2F	DOS	1093
O=C1N[C@@H](Cc2ncsc2Cl)C(=O)NC1CCn1cnc(I)c1I	DOS	1094
O=C1Nc2ccc(Cl)nc2C(=O)N2CC3(COC3)CC12	DOS	1095
O=C1CC(c2ccc(Cl)s2)NC(=O)C(Cc2cn[nH]c2)O1	DOS	1096
O=C1CC(c2sccc2Cl)NC(=O)C(Cc2ccno2)N1	DOS	1097
C#CC1COC(CC)C(=O)N1c1ncc(Cl)c(C(=O)O)n1	DOS	1098
O=C1CC(c2ncc(Cl)s2)NC(=O)C(Cc2cncnc2)N1	DOS	1099
O=C1N[C@@H](Cc2cnns2)C(=O)N[C@H]1Cc1ccc(Cl)nc1	DOS	1100
O=C1C[C@H](c2csnn2)NC(=O)[C@@H](Cc2ccc(Cl)nc2)N1	DOS	1101
O=C1OC(Cc2ccsc2Cl)C(=O)N2C[C@@H]3C[C@@H]3[C@@H]12	DOS	1102
O=C1N[C@@H](c2ncc(I)s2)CC(=O)N2C3CC(CC3(F)F)[C@@H]12	DOS	1103
C=CC[C@H]1NC(=O)C(c2cc(F)ccc2F)NC1=O	DOS	1104
O=C1Nc2cn(Cc3csnn3)nc2C(=O)N2CCC(O)(C(F)F)C12	DOS	1105
O=C1NC(CCOCC(F)(F)F)C(=O)Nc2ccc(I)cc21	DOS	1106
C#CCCC1Nc2cc(C(F)(F)F)cnc2N(C)C1=O	DOS	1107
O=C1NCCN2C(=O)C(CC(F)(F)F)Nc3ccc1c2c3	DOS	1108
O=C1C(Cc2ccno2)NC(=O)C23CC(C(F)(F)F)(CN12)C3	DOS	1109
O=C1N[C@H](C23CC(C(F)(F)F)(C2)C3)C(=O)OC1c1c[nH]cn1	DOS	1110
O=C1N[C@H](C2CCC2O)C(=O)Nc2ccc(C(F)(F)F)nc21	DOS	1111
O=C1N[C@@H](c2cncs2)CC(=O)N2C1COC1C2C1C(F)(F)F	DOS	1112
O=C1Nc2cc(F)cnc2Nc2cn(CCCC(F)F)nc21	DOS	1113
O=C1OC(Cc2cccs2)C(=O)N2CC1CC2C(F)(F)F	DOS	1114
O=C1CN(C2CC2)C(=O)C(Cc2ccsc2C(F)(F)F)O1	DOS	1115
COc1ccc(C2NC(=O)[C@@H](CC(F)(F)F)NC2=O)cc1F	DOS	1116
O=C1NC(c2ccc(F)cc2)C(=O)NC1CC(O)C(F)(F)F	DOS	1117
O=C(C[C@H]1NC(=O)[C@H](CC(F)(F)C(F)F)NC1=O)c1cccs1	DOS	1118
O=C1NC2(C(=O)Nc3cn(CC(F)F)nc31)C1CCC(F)(F)C12	DOS	1119
CCCC1(C(F)(F)F)NC(=O)C(Cc2csc(C(F)(F)F)n2)OC1=O	DOS	1120
N#CC[C@@H]1Nc2c(F)ccc3c2N(CCC3)C1=O	DOS	1121
O=C1N[C@H]2C(=O)NC[C@@H]2C(=O)NC1c1ccc(F)cc1	DOS	1122
O=C1N[C@H](C2COCC2O)C(=O)Nc2c([N+](=O)[O-])ccc(F)c21	DOS	1123
O=C1N[C@@H](CCCF)C(=O)Oc2ccc(-n3cnnn3)cc21	DOS	1124
CC1OC(=O)C2Cc3cc(F)ccc3N(C2)C1=O	DOS	1125
C[C@H]1OC(=O)C2Cc3cc(F)ccc3N(C2)C1=O	DOS	1126
Cc1cc(C=O)c2c(c1)C(=O)N[C@H]([C@@H](C)F)C(=O)O2	DOS	1127
O=C1C[C@@H](c2cncnc2)NC(=O)C(Cn2cnc(I)c2I)N1	DOS	1128
O=C(O)C1=C2OCC1NCC(=O)N2c1ccccc1	DOS	1129
O=C1OC(Cc2csc([N+](=O)[O-])c2)C(=O)N2CCC=C1C2	DOS	1130
Cn1cc2c(n1)C(=O)N[C@H](Cc1ccccn1)C(=O)O2	DOS	1131
O=C1NC(c2ccccc2)C(=O)OC1Cn1cncn1	DOS	1132
O=C1NC(CCc2cccnn2)C(=O)Nc2nccnc21	DOS	1133
C=CC1OCCN(Cc2ccc(Br)c(Br)c2)C1=O	DOS	1134
C=C1OCCCN(Cc2ccc(F)c(Br)c2)C1=O	DOS	1135
CN1C(=O)C(Cc2cccc(F)c2Br)OC(=O)C1CS	DOS	1136
O=C1COC2C=C(Cc3ccncc3Br)CN1C2	DOS	1137
O=C1NC(CC2CC2)C(=O)Nc2cc(Br)ccc21	DOS	1138
O=C1CC2(CC2)NC(=O)C(c2ccccc2Br)N1	DOS	1139
CCC1CCC2C(=O)Oc3c(Br)cncc3C(=O)N12	DOS	1140
Cc1cc(Br)c2c(c1)C(=O)N1C[C@H](O)C[C@@H]1C(=O)N2	DOS	1141
Cc1nc(C)n(CC2OC3CN(C2=O)c2ncc(Br)c(=O)n23)n1	DOS	1142
C=CCC1O[C@@H](c2ccc(Cl)cc2Cl)CNC1=O	DOS	1143
O=C1NC(C2CC2)C(F)(F)C(=O)N[C@H]1Cc1sccc1Cl	DOS	1144
O=C(O)CN(C(=O)[C@H]1CCC(F)(F)N1)c1ccc(Cl)cc1	DOS	1145
O=C1NC2(CSC2)C(F)C(=O)NC1Cc1ccnc(Cl)c1	DOS	1146
Cc1cc(Cl)c2c(c1)C(=O)N(C1CC1)CC(=O)N2	DOS	1147
O=C1NC2(CC(O)C2)C(=O)N[C@@H]1c1ccccc1Cl	DOS	1148
O=C1CC(c2ccncc2Cl)NC(=O)C(C2COC2)O1	DOS	1149
CC(=O)NCSC[C@@H]1NC(=O)c2cc(S(=O)(=O)Cl)ccc2OC1=O	DOS	1150
Cn1cc([C@@H]2CC(=O)OC(Cc3cscc3Cl)C(=O)N2)nn1	DOS	1151
CCN1C(=O)C(Cc2c(Cl)cnn2C)OC(=O)c2ncsc21	DOS	1152
O=C1N[C@@H](Cc2csc(Cl)c2)C(=O)Nc2cn(CCO)nc21	DOS	1153
O=C1CC(c2cncc(Cl)c2)NC(=O)[C@H](Cn2cncn2)N1	DOS	1154
O=C1NC(CS)C(=O)Nc2ncc3c(c21)CCC(F)(F)C3	DOS	1155
O=C1Nc2cc(c(F)c(S(=O)(=O)F)c2)N[C@@H]1CCCn1cncn1	DOS	1156
O=C1CC(CC(F)(F)F)OC(=O)[C@H](Cc2ccccn2)N1	DOS	1157
Cn1ncnc1C1(c2ncnn2C)OC(=O)[C@@H](CC(F)(F)C(F)F)NC1=O	DOS	1158
CC(C)CC1(C(F)(F)F)Nc2cc(c(F)cc2F)NC1=O	DOS	1159
CC(C[C@H]1Nc2cc(cc(S(=O)(=O)F)c2F)NC1=O)CC(F)(F)F	DOS	1160
O=C1N2CCCc3ccc(F)c(c32)NC12CC2	DOS	1161
O=C1NC(CS)C(=O)N2CCCc3cc(F)cc1c32	DOS	1162
O=C(O)c1ccc2c(F)c1NC(=O)C1(CCOCC1)N2	DOS	1163
O=C1CC(Cc2c[nH]cn2)Nc2c(F)cccc2N1	DOS	1164
O=C1Nc2ccc(F)cc2Nc2cn(CCCO)nc21	DOS	1165
C[C@@H](O)[C@@H]1Nc2cc(ccc2F)N(Cc2csnn2)C1=O	DOS	1166
O=C1N[C@H](CS)C(=O)NC1Cc1c[nH]c2ncc(F)cc12	DOS	1167
Cc1nnsc1[C@H]1CC(=O)N(C)c2ccc(F)cc2N1	DOS	1168
Cn1ccnc1CC1OC(=O)CC(c2ncc(I)s2)NC1=O	DOS	1169
N#CC[C@H]1NC2CCN(C1=O)c1ccc(O)cc12	DOS	1170
O=C1CN(CC2CC2)C(=O)c2cc([N+](=O)[O-])ccc2N1	DOS	1171
CC(=O)NC1CC#CCN(Cc2ocnc2C(=O)O)C1=O	DOS	1172
O=C1N[C@@H](Cn2cccn2)C(=O)NC1c1cccnc1	DOS	1173
O=Cc1c2nc(C3CNC3)n1C(=O)C[C@@H](c1nccs1)N2	DOS	1174
O=C1N[C@H](Cc2csnn2)C(=O)Nc2snc(C3CCC3)c21	DOS	1175
C#CCC[C@@H]1Nc2ncc([N+](=O)[O-])c(n2)N(C2CC2)C1=O	DOS	1176
CCC[C@H]1NC(=O)c2nn(-c3ccncn3)cc2OC1=O	DOS	1177
CC(C)[C@@H]1NC(=O)c2cc(-n3cnnn3)ccc2OC1=O	DOS	1178
O=C1OC(c2c[nH]cn2)C(=O)NC1CCc1cccnn1	DOS	1179
O=C1N[C@]2(C[C@@H](O)C2)C(=O)Nc2cn(Cc3cscn3)nc21	DOS	1180
CCN1C(=O)C#CC1Cc1ccccc1	DOS	1181
Cc1cc(C=O)cc2c1O[C@H]1CCN(C1)C2=O	DOS	1182
O=C1OC2(CCC2)C(=O)N2CCc3ccsc3C12	DOS	1183
CCC1(C)NC(=O)c2ccc(C=O)cc2OC1=O	DOS	1184
CC1Oc2ccccc2C2SC[C@@H](C(=O)O)N2C1=O	DOS	1185
O=C1C[C@H](c2cc(Br)c(Br)o2)NC(=O)C2(CCCC2)N1	DOS	1186
O=C1N[C@H](CCCO)C(=O)NC1c1ccc(F)c(Br)c1	DOS	1187
O=C1[C@@H](Cc2ncc(Br)s2)NC(=O)C23CCC2CN1C3	DOS	1188
CCSCC[C@H]1NC(=O)c2cc(Br)cc([N+](=O)[O-])c2NC1=O	DOS	1189
Cc1nnsc1CC1OC(=O)C[C@H](c2c(Br)cnn2C)NC1=O	DOS	1190
CC12CC1C(=O)N[C@H](c1ccccc1Br)CO2	DOS	1191
CN1C(=O)C(c2cccc(Br)c2)OC2CC1C2	DOS	1192
C[C@@H]1CC(=O)OC(Cc2ccc(Br)cc2)C(=O)N1	DOS	1193
O=C1CC(c2cc(Cl)sc2Cl)NC(=O)[C@@H](CCCC(F)F)N1	DOS	1194
CSCC1NC(=O)C(Cc2cc(Cl)cc(Cl)c2)NC1=O	DOS	1195
Cn1c(Cl)cnc1CC1=CC2CN(C1)C(=O)C(F)(F)CO2	DOS	1196
O=C1C[C@H](c2ccc(Cl)s2)NC(=O)[C@H](CCOCC(F)(F)F)N1	DOS	1197
CS(=O)(=O)CCC[C@@H]1NC(=O)c2cc(Cl)c(F)cc2NC1=O	DOS	1198
CC#CCC[C@H]1NC(=O)C(Cc2csc(Cl)n2)NC1=O	DOS	1199
O=C1OC2(CCNC2)C(=O)NC1Cc1ncccc1Cl	DOS	1200
O=C1N[C@H](Cc2cncc(Cl)c2)C(=O)N2CCS(=O)(=O)CC12	DOS	1201
O=C1COC2(Cc3cccc(Cl)c3)CCN1C2	DOS	1202
CS(=O)(=O)CCC[C@H]1NC(=O)c2ccc(Cl)cc2OC1=O	DOS	1203
CC(F)C1Nc2ccc(F)c3c2CN(CC3)C1=O	DOS	1204
CC(C)=CC[C@H]1Nc2cc(F)c(F)c(c2)NC1=O	DOS	1205
CC1Nc2cc(F)cc(F)c2N(CC2CC2)C1=O	DOS	1206
Cc1ccsc1[C@@H]1CC(=O)N2CC(F)(F)C[C@@H]2C(=O)N1	DOS	1207
COC(=O)C[C@H]1Nc2ccc(F)cc2C(CF)NC1=O	DOS	1208
O=C1NC(CC2CC2(F)F)C(=O)Nc2[nH]nc(C3CC3)c21	DOS	1209
O=C1Nc2cn(C3CCC3)nc2C(=O)N2CC(F)(F)COC12	DOS	1210
O=C1CC2CCC(C(F)(F)F)N2C(=O)C(Cc2cncs2)N1	DOS	1211
O=C1NC(CC(O)C(F)(F)F)C(=O)NC1Cc1cccnc1	DOS	1212
COc1cc(C[C@@H]2NC(=O)C3CCC(C(F)(F)F)N3C2=O)sn1	DOS	1213
O=C1NC(C(O)C(F)(F)F)C(=O)NC1CCN1C(=O)C2CC2C1=O	DOS	1214
CC(CC(F)F)CC1Nc2cc(F)c(F)cc2NC1=O	DOS	1215
O=C1Nc2c(F)cc(F)c(F)c2NC1CCCCCF	DOS	1216
CCOC[C@H]1Nc2c(F)cccc2N(CC(F)(F)F)C1=O	DOS	1217
CC(O)C1(C)Nc2c(F)cccc2N(CC(F)(F)F)C1=O	DOS	1218
Cc1cscc1C[C@H]1NC(=O)C(CC(F)(F)C(F)F)NC1=O	DOS	1219
CC(C)(O)C[C@@H]1Nc2cc(F)c(OC(F)(F)F)cc2NC1=O	DOS	1220
CCC1(COC)Nc2cc(F)c(OC(F)(F)F)cc2NC1=O	DOS	1221
CS(=O)(=O)CC[C@H]1Nc2cccc(F)c2N(CC(F)(F)F)C1=O	DOS	1222
O=C1NC(Cc2cn(CC(F)(F)F)cn2)C(=O)N2C[C@H](F)C[C@@H]12	DOS	1223
O=C1OC2(CCC(F)(F)CC2)CC(=O)N2[C@H](C(F)(F)F)SC[C@@H]12	DOS	1224
CCC1(C(F)(F)F)NC(=O)C(Cn2cc(C(F)(F)F)cn2)N(C)C1=O	DOS	1225
C=C/C=C/CCC1Nc2cncc(c2F)NC1=O	DOS	1226
Cc1ncc([C@H]2CC(=O)Nc3cc(F)ncc3N2)n1C	DOS	1227
O=C1N(Cc2cnc[nH]2)Cc2sncc2N[C@]12C[C@H](F)C2	DOS	1228
CC1COC=CC(=O)N1Cc1ccc(F)cc1	DOS	1229
C[C@H]1NC(=O)C(C)(CSc2cccc(F)c2)OC1=O	DOS	1230
CCC1OC(=O)C2c3occc3CCN2C(=O)C1F	DOS	1231
O=C1NC2(COC2)C(=O)N(C2CC2)C1Cn1cnc(I)c1I	DOS	1232
Cn1ncnc1C1(c2ncnn2C)OC(=O)[C@@H]2C[C@H](N=[N+]=[N-])CN2C1=O	DOS	1233
C#CCC1NC(=O)C[C@@H](c2sccc2C)NC1=O	DOS	1234
O=C1NC2(CCc3ccccc32)C(=O)NC1CS	DOS	1235
CC1CCN2C(=O)C(c3cccnc3)OC(=O)C12	DOS	1236
O=C1NC(Cc2ccco2)C(=O)N2[C@H]1C[C@@H]1C[C@@H]12	DOS	1237
O=C1NC(c2ccccc2)C(=O)N2CC(O)CC12	DOS	1238
O=C1OC2(CNC2)C(=O)N2CC1C(c1ccoc1)C2	DOS	1239
O=C1OC2(CCNC2)C(=O)N2CCc3occc3C12	DOS	1240
Cc1ccnc2c1OC(=O)C1(CCS(=O)(=O)CC1)NC2=O	DOS	1241
C#CC[C@@H]1NC(=O)C(CCc2cnccn2)NC1=O	DOS	1242
CC[C@@H]1NC(=O)c2c(c(C)cc3c[nH]nc23)NC1=O	DOS	1243
C[C@H](O)[C@@H]1Nc2ccccc2N(Cc2csnn2)C1=O	DOS	1244
O=C1N[C@H](Cc2ccns2)C(=O)N[C@H]1CCc1ccns1	DOS	1245
O=C1NC[C@@H](O)C(=O)NC1Cc1c[nH]c2ccncc12	DOS	1246
COCC1Nc2ncnc3c2C=C(C(=O)O)CCN3C1=O	DOS	1247
CCC[C@H]1Nc2cccc(c2)N(c2nnc(S)s2)C1=O	DOS	1248
O=C1[C@H](CCn2cnnn2)Nc2cccc3c2N1CC3	DOS	1249
Cc1c2c(nn1C)C(=O)N(c1ccnnc1)C(C)C(=O)N2	DOS	1250
O=C1N[C@H](Cc2cnccn2)C(=O)NC1Cc1cn[nH]c1	DOS	1251
O=C1CC(c2ccncc2)NC(=O)C(Cn2cncn2)N1	DOS	1252
Cc1cc(C[C@H]2NC(=O)[C@@H](Cc3csnn3)NC2=O)ncn1	DOS	1253
O=C1N[C@]2(CCNC2)C(=O)Nc2cn(Cc3cncs3)nc21	DOS	1254
O=C1NC(C2COCC2O)C(=O)Nc2cn(Cc3csnn3)nc21	DOS	1255
CC1(C)OCC[C@H](c2cc(Cl)ccc2Br)NC1=O	DOS	1256
O=C1N[C@@H]2CCCC[C@@H]2C(=O)NC1c1csc(Br)c1	DOS	1257
CC1(CO)NC(=O)[C@@H](Cc2ccc(Br)cc2)NC1=O	DOS	1258
Cn1cccc1C1CN2CC1C(=O)OC(CBr)C2=O	DOS	1259
CN(C)C[C@@H]1NC(=O)C(c2cccc(Br)c2)OC1=O	DOS	1260
CS(=O)(=O)C[C@@H]1NC(=O)C(c2cc(Br)cs2)N(C2CC2)C1=O	DOS	1261
O=C1N[C@H](Cc2sccc2Br)C(=O)NC1CC1CS(=O)(=O)C1	DOS	1262
CP(C)(=O)C1OC(=O)C(Cc2ccc(Br)cc2)NC1=O	DOS	1263
CC1CN(C(C)c2ccc(Cl)c(Cl)c2)C(=O)CO1	DOS	1264
CSCC1OCC(c2cccc(Cl)c2Cl)N(C)C1=O	DOS	1265
C=CCOC[C@H]1Nc2cnc(C(Cl)(Cl)Cl)nc2N(CC)C1=O	DOS	1266
Cc1ccc([C@H]2CC(=O)NC(CCC(F)(F)Cl)C(=O)N2)s1	DOS	1267
O=C([C@H]1CCC(F)(F)N1)N1CCCC1c1ncc(Cl)cn1	DOS	1268
C=C(Cl)C[C@@H]1NC(=O)c2c(C)nn(C)c2N(CC(F)F)C1=O	DOS	1269
COC1CNC(=O)[C@@H](Cc2ccccc2Cl)NC1=O	DOS	1270
CC(O)C1(C)NC(=O)C(c2ccccc2Cl)NC1=O	DOS	1271
C=C(CC)C[C@H]1NC(=O)C(Cc2ncc(Cl)s2)OC1=O	DOS	1272
C/C(=CCl)C[C@H]1NC(=O)C(Cc2scnc2C)OC1=O	DOS	1273
O=C1NC(CCSCc2ccc(Cl)o2)C(=O)N2CCC12	DOS	1274
CCC1C(=O)NC(Cc2csc(Cl)n2)C(=O)OC12CSC2	DOS	1275
O=C1N[C@@H]([C@@H]2CS(=O)(=O)C[C@H]2O)C(=O)N[C@H]1Cc1ccnc(Cl)n1	DOS	1276
O=C1N[C@@H](CCn2cccn2)C(=O)NC1Cn1cc(Cl)cn1	DOS	1277
O=C1C([C@@H]2CS(=O)(=O)C[C@H]2O)NC(=O)C(F)(F)CN1Cc1cnoc1	DOS	1278
CCN1C(=O)C#COC2(C=CC(F)(F)CC2)C1C	DOS	1279
CC1OCC(Cc2cc(F)ccc2F)CNC1=O	DOS	1280
O=C1OC2(COC2)CC(=O)N2C3CCC([C@@H]12)C(F)(F)C3	DOS	1281
CC(C)CC1(C(F)(F)F)NC(=O)C(c2ccsc2)NC1=O	DOS	1282
O=C1NC2C3CCC(C3)C2C(=O)N2C1CSC2C(F)(F)F	DOS	1283
O=C1N[C@@H](CCc2cccs2)C(=O)NC1CCC(F)(F)F	DOS	1284
CC(O)(C[C@H]1NC(=O)C[C@H](c2ccsc2)NC1=O)C(F)(F)F	DOS	1285
O=C1C[C@@H](c2cccs2)NC(=O)[C@@H](CCOCC(F)(F)F)N1	DOS	1286
O=C1N[C@H](C23CC(C(F)(F)F)(C2)C3)C(=O)N2CCS(=O)(=O)CC12	DOS	1287
C=C(CC)C[C@H]1Nc2ncc(F)c(n2)N(CC(F)F)C1=O	DOS	1288
CC(O)(CC1Nc2nccc(n2)N(C2CC2)C1=O)C(F)(F)F	DOS	1289
CC1(Cn2cccn2)NC(=O)C2CN(CC2C(F)(F)F)C1=O	DOS	1290
O=C1N[C@@H](CC2CC2)C(=O)NC1Cn1ccc(C(F)(F)F)n1	DOS	1291
O=C1C[C@H](c2ccncn2)NC(=O)[C@H](CCCC(F)(F)F)N1	DOS	1292
COCC1NC(=O)c2c(nc3n2CCC(C(F)(F)F)C3)NC1=O	DOS	1293
O=C1N[C@@H](Cc2cccnn2)C(=O)NC1CCOCC(F)(F)F	DOS	1294
CC1(C)OC(=O)[C@H](Cc2cn(CC(F)(F)F)cn2)NC(=O)C1F	DOS	1295
C=CCC1(C(F)(F)F)NC(=O)[C@@H](CCOC2CC2(F)F)NC1=O	DOS	1296
C=CCCC1Nc2cc(F)ccc2CNC1=O	DOS	1297
C/C=C/C[C@H]1Nc2ccc(F)cc2CNC1=O	DOS	1298
CC1(CS)NC(=O)[C@H](Cc2ccccc2F)NC1=O	DOS	1299
Cc1ccsc1C[C@H]1NC(=O)[C@H]2C[C@H](F)CN2C1=O	DOS	1300
CCC1NC(=O)C(c2cccc(O)c2)NC(=O)C1F	DOS	1301
CC(O)C[C@@H]1NC(=O)C(c2ccc(F)cc2)NC1=O	DOS	1302
O=C1N[C@@H](CCCO)C(=O)NC1c1ccc(F)cc1	DOS	1303
CN1C(=O)C2(CCCC2)OC(=O)C1Cn1cnc(I)c1I	DOS	1304
CC(O)CC[C@H]1NC(=O)c2c(I)cccc2NC1=O	DOS	1305
CC(C1CC1)C1NC(=O)C(Cc2ncc(I)s2)OC1=O	DOS	1306
O=C1N[C@@H](c2ccc(O)cc2)C(=O)N2CC(P(=O)(O)O)CC12	DOS	1307
O=C1NC2(CC2)C(=O)N2CC1C(c1ccc[nH]1)C2	DOS	1308
C#CCC1OC(=O)c2nn(C(C)CC)cc2NC1=O	DOS	1309
CC(C)n1cc2c(n1)C(=O)N1[C@@H](C[C@@H]3C[C@@H]31)C(=O)O2	DOS	1310
O=C1CN(CC2CC2)C(=O)c2nn(C3CC3)cc2O1	DOS	1311
O=C1CN(c2ccncc2)C(=O)C2NCCCC2O1	DOS	1312
CC1(CO)NC(=O)C2CSC(c3ccccn3)N2C1=O	DOS	1313
COc1cc([C@H]2CC(=O)N3C[C@@H]4C[C@@H]4[C@H]3C(=O)N2)sn1	DOS	1314
COCC#CCC1NC(=O)[C@@H](Cc2cscn2)NC1=O	DOS	1315
CCC12CCCN1C(=O)c1cnc(SC)nc1OC2=O	DOS	1316
Cc1cc(CC2OC(=O)C(CCCC#N)NC2=O)sn1	DOS	1317
O=C1NC2(CCSC2)C(=O)NC1C(O)c1ccncc1	DOS	1318
C[C@]1(CS)Nc2cccc(c2)N(CCC#N)C1=O	DOS	1319
CC1NC(=O)C(c2cnn3ncccc23)NC(=O)C1C	DOS	1320
Cn1cnc(CC2NC(=O)C(c3cncn3C)OC2=O)c1	DOS	1321
Cn1cc2c(n1)C(=O)N[C@@H](CCCn1ccnc1)C(=O)O2	DOS	1322
Cc1nc2nc3cc(n2n1)NC(=O)C1(CCOC(C)C1)O3	DOS	1323
COc1nscc1C[C@H]1Nc2cncc(n2)N(CCO)C1=O	DOS	1324
Cc1cnn(CCC2NC(=O)C(Cc3csnn3)OC2=O)c1	DOS	1325
O=C1CC(c2cnsc2)OC(=O)[C@H](CCCn2cncn2)N1	DOS	1326
CS(=O)(=O)CC1Nc2cnsc2C2c3[nH]cnc3CCN2C1=O	DOS	1327
O=C1C(CCc2nnn[nH]2)Nc2cc3c(cn2)CCCN13	DOS	1328
Cc1nccnc1CC1OC(=O)C(CCn2cnnn2)NC1=O	DOS	1329
O=C1C(c2ccccc2)CO[C@@H]2CCN1C2	DOS	1330
Cc1ccoc1CSC(C)CN1CC#CC1=O	DOS	1331
CSc1ccc2c(c1)C(=O)N1CCC[C@H]1CO2	DOS	1332
Cc1ccsc1C(C)N1C(=O)C#COCC1C	DOS	1333
CC[C@H]1OC(=O)C2CN(CC2c2cccs2)C1=O	DOS	1334
Cc1cc(CC2OC(=O)[C@@H]3CCN3C2=O)c(C)s1	DOS	1335
C#CC1OC(=O)C2CN(C1=O)C1CCCCC1S2(=O)=O	DOS	1336
CC(=O)CC1NC(=O)C(C)(Cn2c(C)nc(Br)c2Br)NC1=O	DOS	1337
O=C1N[C@H](Cc2sncc2Br)C(=O)N[C@H]1C1CCCC1	DOS	1338
O=C1N[C@H](Cc2sncc2Br)C(=O)N[C@H]1CC1CCCS1	DOS	1339
CNCC1COC(=O)[C@H](Cc2ccc(Br)cn2)NC1=O	DOS	1340
O=C1CC2(COCCOC2)NC(=O)[C@H](Cc2sncc2Br)N1	DOS	1341
CC(C1NC(=O)C[C@@H](c2cc(Br)nn2C)NC1=O)n1cncn1	DOS	1342
CC1COCCN(Cc2cccc(Br)c2)C1=O	DOS	1343
CC(C)[C@@H]1OC[C@H](c2ccc(Br)cc2)NC1=O	DOS	1344
CC[C@H]1OC(c2sccc2Br)C2(CC2)CNC1=O	DOS	1345
Cc1cc(C[C@@H]2NC(=O)[C@@H](CC=C(Cl)Cl)NC2=O)n(C)n1	DOS	1346
COCC(O)CC1NC(=O)c2nn(CC=C(Cl)Cl)cc2NC1=O	DOS	1347
O=C1N[C@H](CC2CCCS2)C(=O)N[C@H]1Cc1scnc1Cl	DOS	1348
CC(C)C1COC(=O)[C@@H](Cc2ccc(Cl)nn2)NC1=O	DOS	1349
O=C(C1CC=CN1)N1CCN(c2ncncc2Cl)CC1	DOS	1350
CCCC1OC(c2ccccc2Cl)CNC1=O	DOS	1351
CCC1NC(=O)[C@H](C)Oc2c(C)cc(Cl)cc21	DOS	1352
CCC1OC2CN(CC2SCc2ccc(Cl)o2)C1=O	DOS	1353
O=C(C[C@@H]1NC(=O)C2(C(F)F)CCN(C2)C1=O)C1CC1	DOS	1354
O=C1NCC2(CC(O)C2)C(=O)N2C3CC(CC3(F)F)[C@@H]12	DOS	1355
O=C1N[C@H](C2CCOC2)C(=O)N2C3CC(CC3(F)F)[C@@H]12	DOS	1356
CCS(=O)(=O)CCC[C@@H]1Nc2cc(c(F)cc2F)NC1=O	DOS	1357
O=C1N[C@H](CC2CC2(F)F)C(=O)N2C1OCCC21COC1	DOS	1358
CC(C)C1(CCF)Nc2cc(c(S)cc2F)NC1=O	DOS	1359
O=C1[C@H](CC(F)F)Nc2cnn3c2N1CCC3C1CC1	DOS	1360
O=C1C(CC2CC(F)(F)CO2)Nc2cnn3c2N1CCC3	DOS	1361
O=C1[C@@H](CCOC2CC2(F)F)Nc2cnn3c2N1CCC3	DOS	1362
O=C1N[C@@H](CCOC2CC2)C(=O)Nc2cn(CC(F)F)nc21	DOS	1363
O=C1NC(C(O)C(F)F)C(=O)Nc2cn(CCC3CC3)nc21	DOS	1364
O=C1N[C@@H](CC2CCOCC2)C(=O)Nc2cn(C(F)F)nc21	DOS	1365
O=C1N[C@@H](CC2CC(F)(F)CO2)C(=O)NC1Cn1cccn1	DOS	1366
CC(CC1NC(=O)C(Cc2cncs2)NC1=O)CC(F)(F)F	DOS	1367
CCCN1CC(=O)OC(c2nccn2C)(C(F)(F)F)CC1=O	DOS	1368
COc1cc(C[C@@H]2NC(=O)[C@@H](CCOCC(F)(F)F)NC2=O)sn1	DOS	1369
O=C1OC(C2CCC2)CC(=O)N2CC[C@@H](C(F)(F)F)[C@@H]12	DOS	1370
CSCC[C@@H]1OC(=O)[C@@H](C23CC(C(F)(F)F)(C2)C3)NC1=O	DOS	1371
C=CCCC1NC(=O)C2CN(CC2C(F)(F)C(F)F)C1=O	DOS	1372
C=CC(C)[C@@H]1NC(=O)C2CN(CC2C(F)(F)C(F)F)C1=O	DOS	1373
O=C1N[C@@H](CC2CC(F)(F)C2)C(=O)N2CCC(F)(F)C1C2	DOS	1374
O=C1C(CC(F)F)NC(=O)C(F)(F)CN1C1CC12CCC2	DOS	1375
CN(C)S(=O)(=O)CCC1NC(=O)CC(c2nnc[nH]2)(C(F)(F)C(F)(F)F)OC1=O	DOS	1376
C=CCC1(C(F)(F)F)NC(=O)C(F)(F)CN(CCCCF)C1=O	DOS	1377
CC1(C2CC(=O)Nc3ncc(F)cc3N2)CCC1	DOS	1378
CC1CCC2(CC1)Nc1cnc(F)cc1NC2=O	DOS	1379
O=C1Nc2cncc(c2F)N[C@@H]1CC1CCCCO1	DOS	1380
O=C1Nc2ncc(F)cc2NC1CC1CCOCC1	DOS	1381
O=C1Nc2ncc(F)cc2NC1COC1CCCOC1	DOS	1382
CCN1C(=O)C(F)C2(CSC2)OC(=O)[C@H]1Cc1c[nH]cn1	DOS	1383
CC(F)C1NC(=O)C(CCN2C(=O)C3CC3C2=O)NC1=O	DOS	1384
CC1(CCn2cc(I)cn2)NC(=O)C(C2CC2)OC1=O	DOS	1385
C=C1CC(C(=O)N2CCN(c3ncc(I)cn3)CC2)N1	DOS	1386
COCCC1Nc2cccc3c2N(CC3)C1=O	DOS	1387
CC1CNC(=O)C(Cc2ccccc2)NC1=O	DOS	1388
COCC1Nc2ccccc2C2SCCN2C1=O	DOS	1389
C/C=C/C[C@@H]1NC(=O)[C@@H](Cc2ccsc2)NC1=O	DOS	1390
Cc1cccc(C2CNC(=O)[C@H](CS)NC2=O)c1	DOS	1391
Cc1sccc1[C@H]1CC(=O)N2C(C)SCC2C(=O)N1	DOS	1392
CC1(C)CC(=O)N[C@@H](Cc2ccncc2)C(=O)O1	DOS	1393
CC[C@H]1OC(=O)C[C@@H](c2cnccc2C)NC1=O	DOS	1394
CCC1(C)CNC(=O)C(c2ccccn2)OC1=O	DOS	1395
CC(CO)C1NC(=O)[C@@H](c2ccccc2)NC1=O	DOS	1396
O=C1CC2(CCC2)NC(=O)[C@@H](Cc2ccoc2)N1	DOS	1397
O=C1NC(Cc2ccco2)C(=O)N2CCCCC12	DOS	1398
CS(=O)(=O)CCC1Nc2cccc3c2CN(C3)C1=O	DOS	1399
CS(=O)(=O)CCC1Nc2cccc3c2N(CC3)C1=O	DOS	1400
CCC/C=C/C1OC(=O)C(Cc2nccs2)NC1=O	DOS	1401
CCC[C@@H]1Nc2c(C(=O)OC)sc3c2CN(C3)C1=O	DOS	1402
Cc1cscc1CC1NC(=O)C2(CC(O)C2)NC1=O	DOS	1403
Cc1ncsc1CC1OC(=O)[C@]2(C)CCCN2C1=O	DOS	1404
O=C1CC2C[C@@H](O)CN2C(=O)[C@@H](Cc2ccsc2)N1	DOS	1405
O=C1N[C@H](CCc2cccs2)C(=O)N2C[C@@H](O)C[C@@H]12	DOS	1406
CC1C(=O)N[C@H](Cc2ccns2)C(=O)OC12CCSC2	DOS	1407
Cc1ccoc1CSCC1NC(=O)[C@H]2CSCN2C1=O	DOS	1408
O=C1N[C@@H](CCc2ccsc2)C(=O)N2CCS(=O)CC12	DOS	1409
CC1CN(Cc2ccc([N+](=O)[O-])cc2)C(=O)CCO1	DOS	1410
CC1(C)COC(Cc2ccc([N+](=O)[O-])cc2)C(=O)N1	DOS	1411
C[C@@H](O)[C@@H]1NC(=O)C(C)(c2ccc(O)cc2)NC1=O	DOS	1412
CCC1C(=O)N(c2nc(C)cs2)CC(=O)OC12COC2	DOS	1413
O=C1C[C@H](c2nccs2)NC(=O)C(C2CCOCC2)O1	DOS	1414
O=C1NCCC12CC#CCN(C1CCS(=O)(=O)C1)C2=O	DOS	1415
COc1cc(OC)c2c(c1)C(=O)N[C@H]([C@H](C)O)C(=O)N2	DOS	1416
Cc1cc(C[C@H]2NC(=O)C3(C)CN(C3)C2=O)ncn1	DOS	1417
O=C1[C@H](Cc2c[nH]cn2)NC(=O)[C@]23CC[C@H]2CN1C3	DOS	1418
O=C1C(Cc2cc[nH]n2)NC(=O)[C@]23C[C@H]2CCCN13	DOS	1419
O=C1C(Cc2ccn[nH]2)NC(=O)C23CCC(CC2)N13	DOS	1420
O=C1N[C@@H](CC2CC2)C(=O)N[C@H]1Cc1cnccn1	DOS	1421
O=C1NC2CCCCC2C(=O)N2Cc3n[nH]cc3C12	DOS	1422
O=C1NC(CCC2CCC2)C(=O)Nc2ncncc21	DOS	1423
O=C1[C@@H](Cc2cnns2)NC(=O)C23CCC[C@H](CC2)N13	DOS	1424
O=C1Nc2cn(CCC3CC3)nc2C(=O)N2CCSC12	DOS	1425
Cn1cc(CC2OC(=O)C34CC[C@H](C3)N(C4)C2=O)nn1	DOS	1426
Cc1cc(N2CC(=O)OC3(CCCNC3)C2=O)ncn1	DOS	1427
CC1CC2(CS1)CC(=O)N(C)c1c(cncc1[N+](=O)[O-])N2	DOS	1428
O=C1C[C@H](c2cnccn2)NC(=O)[C@H](C2COCC2O)N1	DOS	1429
CC(=O)NCSC[C@@H]1NC(=O)C(Cc2cnccn2)OC1=O	DOS	1430
O=C1NC2(CCCS(=O)(=O)C2)C(=O)N[C@H]1Cc1cncnc1	DOS	1431
O=C1NC(CCc2cccnn2)C(=O)N2CCS(=O)(=O)CC12	DOS	1432
Cc1n[nH]c(N2CC(=O)OC3(CCCSC3)CC2=O)c1[N+](=O)[O-]	DOS	1433
CC(C1NC(=O)C(Cn2cccn2)NC1=O)n1ccnc1	DOS	1434
Cn1ccnc1C[C@@H]1NC(=O)C(Cc2cnnn2C)OC1=O	DOS	1435
O=C1C(Cc2ncc(Br)cc2Br)OCCN1CCCOP(=O)(O)O	DOS	1436
Cc1nn(CC2(C)C(=O)OC(CBr)C(=O)N2C)c(C)c1Br	DOS	1437
CC(C)(C)N1CCC(=O)OC(Cc2sncc2Br)C1=O	DOS	1438
CC(C)(C)OC[C@H]1NC(=O)C(c2csc(Br)c2)NC1=O	DOS	1439
CCCOC[C@H]1NC(=O)C[C@@H](c2cc(Br)cs2)NC1=O	DOS	1440
Cc1sc([C@H]2CC(=O)N[C@H](CCCO)C(=O)N2)cc1Br	DOS	1441
CCn1ncc(Br)c1C1=CC2CN(C1)C(=O)[C@H](N)CO2	DOS	1442
CCCCC1NC(=O)c2c(Br)nc(C3CNC3)n2C1=O	DOS	1443
CC(=O)CC[C@H]1NC(=O)CC(c2cnn(C)c2Br)NC1=O	DOS	1444
CC(C)N1C(=O)CC(C(Cl)(Cl)Cl)OC(=O)C1CCn1cncn1	DOS	1445
C=C(Cl)C[C@H]1NC(=O)C(F)(F)CN(CC(O)C2CC2)C1=O	DOS	1446
CC1CNC(=O)C2(CCSCC2)OC1c1ncc(Cl)s1	DOS	1447
CCC1(CC)C(=O)OC(Cc2ncc(Cl)s2)C(=O)N1C	DOS	1448
CC1=CN[C@@H](C(=O)N(c2ccnc(Cl)n2)C(C)C)C1	DOS	1449
CC(CC1(C)NC(=O)C2(CC2)NC1=O)n1cc(Cl)cn1	DOS	1450
O=C1NC2(CCSCC2)C(=O)N[C@H]1CCn1cc(Cl)cn1	DOS	1451
O=C1N[C@H](CC[C@@H](O)C(F)F)C(=O)NC1CCn1cc(I)cn1	DOS	1452
O=C1NCC2(CC(F)(F)C2)C(=O)N[C@@H]1CCCn1cncn1	DOS	1453
O=C1C(Cn2cncn2)NC(=O)C(F)(F)CN1CCC1CC1	DOS	1454
C=CCC(C)N1CC(F)(F)C(=O)OC(C)(C=C)C1=O	DOS	1455
C=CCC1CC(=O)N2C(CCCC2C(F)(F)F)C(=O)N1	DOS	1456
C=CCC1(C(F)(F)F)NC(=O)CC2(CCCC2)NC1=O	DOS	1457
O=C1NC(C(F)(F)F)C(=O)N2CC1CC1CCCCC12	DOS	1458
O=C1CC2CCC(C(F)(F)F)N2C(=O)C(CC2CC2)N1	DOS	1459
O=C1NC2(CCCCC2)C(=O)N2CC[C@@H](C(F)(F)F)[C@H]12	DOS	1460
C=CCSCC[C@@H]1NC(=O)[C@]2(C(F)(F)F)CCCN2C1=O	DOS	1461
O=C1NC2CC3CCC2(C3)C(=O)N[C@H]1CCSC(F)(F)F	DOS	1462
CC(C)C1CNC(=O)C2COC3C(C3C(F)(F)F)N2C1=O	DOS	1463
O=C1OC2(CCCNC2)C(=O)N2CC[C@H](C(F)(F)F)C[C@@H]12	DOS	1464
C=CCSCC[C@@H]1NC(=O)C2N(CCC2(O)C(F)(F)F)C1=O	DOS	1465
O=C1NC(CCOC(F)(F)F)C(=O)N2CC(C3CC3)COC12	DOS	1466
O=C1N[C@@H](CC23CC(CO2)C3)C(=O)NC1COCC(F)(F)F	DOS	1467
CCC(C)C1SCC2C(=O)OCC(NC(=O)C(F)(F)F)C(=O)N21	DOS	1468
O=C1N[C@H]([C@@H]2CS(=O)(=O)C[C@H]2O)C(=O)N2C[C@@H](C(F)(F)F)CC[C@@H]12	DOS	1469
Cc1cc(C[C@@H]2NC(=O)C(CCSC(F)(F)F)NC2=O)nn1C	DOS	1470
CC(C)(C[C@H]1NC(=O)C2CCC(C(F)(F)F)N2C1=O)C(F)F	DOS	1471
O=C1NC(CCC(O)C(F)F)C(=O)N2C1CCCC2C(F)(F)F	DOS	1472
O=C1C[C@@H](C2CCC(F)(F)C2)NC(=O)[C@@H](COCC(F)(F)F)N1	DOS	1473
O=C1N[C@H](C2CCCCC2O)C(=O)N[C@H]1CC(F)(F)C(F)(F)F	DOS	1474
CCCOCCC1Nc2cccc(c2F)NC1=O	DOS	1475
CCCS(=O)(=O)CCC1Nc2cc(F)cc(c2)NC1=O	DOS	1476
CC(C)SCC[C@H]1Nc2cccc(F)c2NC1=O	DOS	1477
O=C1N[C@@H](CC(O)CF)C(=O)N[C@H]1CCc1cccnn1	DOS	1478
C=C(C)C[C@@H]1NC(=O)C(CCn2cc(I)cn2)NC1=O	DOS	1479
CCCC[C@H]1NC(=O)CN(c2ccncc2)C1=O	DOS	1480
CC#CCC1NC(=O)[C@@H](C(C)CCC#N)NC1=O	DOS	1481
CC1Nc2cc(ccn2)N(C2CCOCC2)C1=O	DOS	1482
Cc1ncsc1C1=CC2CN(C1)C(=O)C(N)C(C)O2	DOS	1483
Cc1nc(C)c(C2=CC3CN(C2)C(=O)[C@@H](N)CO3)s1	DOS	1484
CC(C)=CCC1NC(=O)[C@H](Cc2nccs2)NC1=O	DOS	1485
O=C1N[C@H](Cc2cscn2)C(=O)NC2CCCCC12	DOS	1486
Cc1cc([C@@H]2CC(=O)N3C(CSC3(C)C)C(=O)N2)sn1	DOS	1487
O=C1C[C@@H](c2ccns2)NC(=O)C(CC2CCCS2)N1	DOS	1488
COC1CNC(=O)C(CCc2cccnc2)NC1=O	DOS	1489
C=CCOC[C@@H]1NC(=O)C(Cn2cccc2)NC1=O	DOS	1490
C=CCC(C)[C@@H]1NC(=O)C(c2cncn2C)OC1=O	DOS	1491
C/C=C/C1OC(=O)C(c2c(C)nn(C)c2C)NC1=O	DOS	1492
Cc1nc(C)c(CC2OC(=O)[C@H](C3CC3)NC2=O)[nH]1	DOS	1493
Cc1nc(CC2OC(=O)[C@H]3CCC[C@H]3NC2=O)c[nH]1	DOS	1494
O=C1N[C@@H](CCCCCO)C(=O)Nc2cnccc21	DOS	1495
CC1(C)C(=O)NC(Cn2ccnc2)C(=O)OC12CSC2	DOS	1496
CCC1SCCC2C(=O)OC(c3cncn3C)C(=O)N12	DOS	1497
C=CCOCC1NC(=O)CC(c2ncc(C)s2)NC1=O	DOS	1498
Cc1csc(C[C@H]2NC(=O)C3OCCC(C)N3C2=O)n1	DOS	1499
O=C1N[C@H](Cc2cnsn2)C(=O)OC1C1CCCCC1	DOS	1500
O=C1N[C@H](Cc2nccs2)C(=O)N[C@H]1C1CCOCC1	DOS	1501
CCOCC1Nc2ccc([N+](=O)[O-])cc2CN(C)C1=O	DOS	1502
Cc1nc(CC2OC(=O)CC3(COC3)NC2=O)[nH]c1C	DOS	1503
NC(=O)C1CCN1CC1OC(=O)C2CC3CC3N2C1=O	DOS	1504
O=C1CN(c2nccs2)C(=O)[C@@H](COC2CCOCC2)N1	DOS	1505
COCC(O)C[C@H]1Nc2ccc([N+](=O)[O-])c(c2)N(C)C1=O	DOS	1506
CCn1cc(CC2OC(=O)CC3(CS(=O)(=O)C3)NC2=O)cn1	DOS	1507
O=C1CC2(CSC2)NC(=O)C(Cn2cncn2)(C2CC2)N1	DOS	1508
Cc1cc(C[C@@H]2NC(=O)[C@H]3CNC(=O)[C@@H]3NC2=O)nn1C	DOS	1509
O=C1C[C@H](c2cncnc2)NC(=O)C(CC2CCS(=O)(=O)N2)N1	DOS	1510
Cc1cc(C[C@H]2NC(=O)[C@@H]3C[C@@H](N=[N+]=[N-])CN3C2=O)nn1C	DOS	1511
CN1C(=O)[C@H](c2ccccc2)OCC1(C)C	DOS	1512
C#CCC[C@@H]1NC(=O)CC2(CCCC2)OC1=O	DOS	1513
Cc1coc(C2OC(C)C(=O)NCC23CC3)c1	DOS	1514
O=C1N2CCC3(CCCC23)C(=O)OC12CCC2	DOS	1515
O=C1N[C@@H](C2C=CCCC2)C(=O)OC1C1CC1	DOS	1516
CCc1ccc([C@H]2CC(=O)O[C@@H](COC)C(=O)N2)s1	DOS	1517
O=C1OC(C2CCS(=O)(=O)CC2)C(=O)N2CCCC=C12	DOS	1518
Cc1ccoc1CSCC1O[C@@H]2CS(=O)(=O)C[C@H]2NC1=O	DOS	1519
CCC1(C)COC(=O)[C@H](Cc2c(Br)cnn2C)NC1=O	DOS	1520
CCC(CC1NC(=O)[C@@H](Cc2ncc(Br)s2)NC1=O)OC	DOS	1521
O=C1C[C@H](c2sncc2Br)NC(=O)C(CCCCCO)N1	DOS	1522
CC1CCC2(CC(=O)N[C@H](CC=C(Cl)Cl)C(=O)N2)C1	DOS	1523
O=C1N[C@@H]2CCCCC[C@@H]2C(=O)N[C@H]1CC=C(Cl)Cl	DOS	1524
CC(F)C1NC(=O)C(Cn2cc(Cl)cn2)N(C(C)C)C1=O	DOS	1525
CC[C@H]1CC(=O)NC(CCn2cc(Cl)c(C)n2)C(=O)O1	DOS	1526
CCN1C(=O)C(CCl)OC(=O)C1C(C)n1ccc(C)n1	DOS	1527
CC1CCCC12CC(=O)N[C@@H](C/C=C/Cl)C(=O)O2	DOS	1528
C#CCCC[C@@H]1NC(=O)C(F)(F)C(C(C)C)NC1=O	DOS	1529
CC1CC1C[C@@H]1NC(=O)C2CN(CCC2(F)F)C1=O	DOS	1530
C[C@H]1NC(=O)C2CN(CC23CC(CF)(CF)C3)C1=O	DOS	1531
O=C1N[C@H](CC2CCC(F)(F)C2)C(=O)N[C@@H]2CC[C@H]12	DOS	1532
O=C1NC2(CCCSC2)C(=O)N(CC2CC2)CC1(F)F	DOS	1533
CCOCC1NC(=O)C23CCC(F)(F)C(CN2C1=O)C3	DOS	1534
COCC1NC(=O)C(F)(F)CN(C2CC[C@@H]3C[C@H]23)C1=O	DOS	1535
O=C1C(C2CCOCC2)NC(=O)C2(C(F)F)CCN1C2	DOS	1536
O=C1NCC(C2CCOCC2)C(=O)N2CCC(F)(F)C12	DOS	1537
O=C1N[C@@H](CC2CC2(F)F)C(=O)NC1CC1CCOC1	DOS	1538
O=C1NC2(CCS(=O)(=O)CC2)C(=O)N[C@@H]1CCC1CC1(F)F	DOS	1539
CC(CC(F)F)C[C@@H]1NC(=O)C(c2ccn(C)n2)NC1=O	DOS	1540
CCC(CC(F)F)CC1NC(=O)[C@@H](Cc2csnn2)NC1=O	DOS	1541
CC(C)N1C(=O)C(F)(F)COC(=O)C1(C)CCn1cncn1	DOS	1542
CCC1(C)OC(=O)[C@@H]2C[C@H](C(F)(F)F)CN2C(=O)C1C	DOS	1543
O=C1[C@H](CCC2CCCO2)NC(=O)C(F)(F)CN1CC(F)F	DOS	1544
CCC(C)C(C)[C@@H]1Nc2c(ccnc2F)NC1=O	DOS	1545
CC(C)CC1(C)CNc2cnc(F)cc2NC1=O	DOS	1546
CC(C)C1(CCCF)Nc2ncnc(c2[N+](=O)[O-])N(C)C1=O	DOS	1547
CC1(C)CC1C1CC(=O)N2C[C@@H](F)C[C@H]2C(=O)O1	DOS	1548
CO[C@H]1CNC(=O)C(Cn2cnc(I)c2I)N(C(C)C)C1=O	DOS	1549
CCCN1C(=O)C(COC)OC(=O)C1Cn1cc(I)cn1	DOS	1550
C=CCCCC1NC(=O)C2C3CC2N(C3)C1=O	DOS	1551
O=C1N[C@H](CC2=CCCC2)C(=O)NC2CCC12	DOS	1552
C=CCSCC[C@@H]1NC(=O)C23CC2CN(C3)C1=O	DOS	1553
CC1(C)COC(=O)[C@H](CC(C#N)C2CC2)NC1=O	DOS	1554
C=CC(C)[C@@H]1NC(=O)C2CC3OCCC3N2C1=O	DOS	1555
CC1CC1C1CC(=O)N[C@H](C(C)CC#N)C(=O)O1	DOS	1556
C=C1COC(=O)[C@@H](CC(C#N)C(C)(C)C)NC1=O	DOS	1557
O=C1CCC([C@H]2NC(=O)C[C@@H]3CCCN3C2=O)C1	DOS	1558
O=C1N[C@H](C2CC2)CC(=O)N2CC3(COC3)CC12	DOS	1559
O=C1N[C@H]2CCC[C@H]2C(=O)N2C1C[C@@H]1OCC[C@@H]12	DOS	1560
C[C@]1(O)C[C@@]2(C1)Nc1ccsc1CN(CCO)C2=O	DOS	1561
CCC[C@H]1OC(=O)C[C@@H](c2ncc(CC)s2)NC1=O	DOS	1562
CC(C)c1cc2c(s1)C(=O)NC(C(C)CO)C(=O)N2	DOS	1563
Cc1csc(C[C@H]2NC(=O)C(C)C(C)(C)OC2=O)n1	DOS	1564
CC(O)CC[C@H]1NC(=O)CC(c2ccsc2)NC1=O	DOS	1565
CCc1ncc(CN2CC(=O)OC(CSC)CC2=O)s1	DOS	1566
O=C1N[C@H](C2CCSC2)C(=O)N2CC3(COC3)COC12	DOS	1567
O=C1N2C3CCC2(CC3)C(=O)NCC12CCS(=O)(=O)C2	DOS	1568
O=C1CC2(CNC(=O)[C@@H](CC3COCCO3)NC2=O)C1	DOS	1569
O=C1NC2(CC(=O)N3CCS(=O)(=O)CC13)C[C@@H]1OCC[C@@H]12	DOS	1570
O=C1[C@H]([C@@H]2CS(=O)(=O)C[C@H]2O)NC(=O)C23CCC(CC2)N13	DOS	1571
Cc1occc1[C@H]1CC(=O)N[C@H](CCCS(=O)(=O)O)C(=O)N1	DOS	1572
O=C1C(CS(=O)(=O)O)Nc2ccc(O)cc2CN1C[C@@H](O)CO	DOS	1573
CC1(C2CCC2)Nc2cnn3c2N(CCC3)C1=O	DOS	1574
CC1(C2CC2)NC(=O)[C@H](CCn2ccnc2)NC1=O	DOS	1575
C=CC1CC(=O)N[C@@H](Cc2cnn(C)c2C)C(=O)N1	DOS	1576
C=CCCC1NC(=O)c2c(cnn2C(C)C)NC1=O	DOS	1577
C=CC[C@H]1NC(=O)c2c(C)nn(C)c2N(CC)C1=O	DOS	1578
Cc1nc(C)n(CC2OC3C4CC3CN(C4)C2=O)n1	DOS	1579
Cc1cc(C[C@@H]2NC(=O)C3(CC3C)NC2=O)n(C)n1	DOS	1580
CC1CCC12CNc1c(cnn(C)c1=O)N(C)C2=O	DOS	1581
Cc1c([C@@H]2CC(=O)N3CCCC3C(=O)N2)cnn1C	DOS	1582
O=C1N[C@@H]2CCCC[C@@H]2C(=O)NC1Cn1ccnc1	DOS	1583
O=C1C(CCOC2CCC2)Nc2cnn3c2N1CC3	DOS	1584
O=C1C[C@H](C2CCCC2)NC(=O)[C@@H](Cc2cnns2)N1	DOS	1585
CCCCC1Nc2nc(C3CNC3)n(c2C(=O)O)C1=O	DOS	1586
CO[C@H]1CNc2cc(C(=O)N3CCNCC3)n(c2)C1=O	DOS	1587
CCC(=O)CC1Nc2cc(ncn2)N(CC(C)O)C1=O	DOS	1588
CC(C)OC[C@@H]1NC(=O)C2Cc3nc[nH]c3CN2C1=O	DOS	1589
Cc1nnc(C[C@@H]2NC(=O)[C@H](CC3CC3)OC2=O)n1C	DOS	1590
CC(=O)CC1NC(=O)CC(c2ncc(C)n2C)NC1=O	DOS	1591
Cc1cnn(CC[C@H]2NC(=O)C3(CCNC3)OC2=O)c1	DOS	1592
O=C1NCC2(CCOCC2)C(=O)NC1Cc1ccn[nH]1	DOS	1593
O=C1N2CCC(Cn3ccnn3)(C2)OC12CCCOC2	DOS	1594
O=C1N[C@H](CC2CCCO2)C(=O)N[C@H]1Cn1cccn1	DOS	1595
O=C1[C@H](CC2(O)CCC2)Nc2cncc(n2)N1CCO	DOS	1596
CO[C@H](C)[C@@H]1NC(=O)c2cnn(C3CCOC3)c2NC1=O	DOS	1597
O=C1NC(C[C@@H]2CCCO2)C(=O)Nc2cn(CCO)nc21	DOS	1598
Cc1cc(C[C@@H]2NC(=O)C3(CCS(=O)(=O)C3)NC2=O)n(C)n1	DOS	1599
O=C1C(CCn2cnnn2)NC(=O)C2(CCC2)N1C1CC1	DOS	1600
O=C1NC(CCc2nnn[nH]2)C(=O)N2CC1C(C1CC1)C2	DOS	1601
COCC(O)C[C@H]1NC(=O)[C@H](Cc2c(Br)cnn2C)NC1=O	DOS	1602
COCC(O)C[C@H]1NC(=O)[C@@H](Cc2cn(C)nc2Br)NC1=O	DOS	1603
C=C(Cl)C[C@@H]1NC(=O)C2(CNC1=O)CC(C)(C)C2	DOS	1604
C=C(Cl)C[C@@H]1NC(=O)C2(CCC(C)(C)C2)NC1=O	DOS	1605
O=C1N[C@H](CC2CCCC2)C(=O)NC1C/C=C/Cl	DOS	1606
C=C(Cl)C[C@@H]1NC(=O)C(CCOCC2CC2)NC1=O	DOS	1607
C/C(=CCl)C[C@H]1NC(=O)C(CN2CCOCC2)OC1=O	DOS	1608
CC(C)(C)OCC1NC(=O)C(Cn2cc(Cl)cn2)NC1=O	DOS	1609
COC(C)C1NC(=O)C(C(C)n2ncc(Cl)c2C)NC1=O	DOS	1610
CSCCN1CC(=O)OC2(CCC(C)C2)C(F)(F)C1=O	DOS	1611
CC(C[C@H]1NC(=O)C2C(C)CCN2C1=O)CC(F)(F)F	DOS	1612
CC(C[C@H]1NC(=O)CN(CC2CC2)C1=O)CC(F)(F)F	DOS	1613
O=C1[C@@H](CCCCCF)NC(=O)C2(C(F)F)CCN1C2	DOS	1614
O=C1N[C@H](CCCC2CC2)C(=O)NC1CCSC(F)(F)F	DOS	1615
CC1(O)CC2(C1)NC(=O)C(F)(F)CN(CCCCF)C2=O	DOS	1616
C[C@]1(O)C[C@@]2(C1)NC(=O)C(F)(F)CN(CCCCF)C2=O	DOS	1617
COC(CC1NC(=O)CC(C)(C(F)(F)F)NC1=O)C1CC1	DOS	1618
CCCC(O)C1NC(=O)C2CC(C(F)(F)F)CCN2C1=O	DOS	1619
CCC(O)CC1NC(=O)CC(C(F)(F)F)N(C2CC2)C1=O	DOS	1620
CCC(C)(C)C(=O)C[C@H]1NC(=O)[C@@H](CC(F)(F)F)NC1=O	DOS	1621
CC(C)CC1(C(F)(F)F)NC(=O)C2COCCN(C2)C1=O	DOS	1622
CC1CC2(CNC(=O)[C@@H](CCCOC(F)(F)F)NC2=O)C1	DOS	1623
O=C1N[C@H](CC(F)(F)F)C(=O)NC1CCOC1CCCC1	DOS	1624
CCC(CC1NC(=O)CC2CS[C@@H](C(F)(F)F)N2C1=O)OC	DOS	1625
CC(=O)CCC[C@@H]1NC(=O)[C@H](C(C)(C)SC(F)(F)F)NC1=O	DOS	1626
O=C1CC2(CCCSC2)NC(=O)[C@@H](CCCOC(F)(F)F)N1	DOS	1627
CC(CO)(CO)CC1NC(=O)C2CC(C(F)(F)F)N(C2)C1=O	DOS	1628
CCOCC1NC(=O)C2(CCC(O)(C(F)(F)F)CC2)NC1=O	DOS	1629
COCCCC1(C(F)(F)F)NC(=O)C2CC(OC)CN2C1=O	DOS	1630
CC1CCC([C@@H]2CC(=O)N[C@@H](CCOC(F)(F)F)C(=O)N2)O1	DOS	1631
O=C1N[C@H](COC2CCCC2)C(=O)NC1CC(O)C(F)(F)F	DOS	1632
O=C1N[C@@H](CCCC(F)(F)F)C(=O)OC1CN1CCOCC1	DOS	1633
O=C1CC2(CCCOC2)NC(=O)[C@H](CCOCC(F)(F)F)N1	DOS	1634
CC(C)C(C)(O)CC1NC(=O)C(F)(F)CN(CC(F)(F)F)C1=O	DOS	1635
CC1(CCF)NC(=O)[C@]2(C[C@@H]3CC[C@H]2C3)NC1=O	DOS	1636
O=C1N[C@H](CC(O)CF)C(=O)N[C@H]1C1C=CCCC1	DOS	1637
O=C1NCC(C2CCOCC2)C(=O)N2C[C@H](F)C[C@@H]12	DOS	1638
O=C1N[C@@H](Cc2cn(CCF)cn2)C(=O)N[C@H]1CCCO	DOS	1639
CCCC(C)[C@@H]1NC(=O)C(Cn2cc(I)cn2)NC1=O	DOS	1640
CCC1(C2CC2)NC(=O)C(C)N(CCC#N)C1=O	DOS	1641
CCn1nccc1C1CN(C)C(=O)C2C(C)C2O1	DOS	1642
Cc1c(CC2OC3CC3(C)CNC2=O)cnn1C	DOS	1643
O=C1NC2(CCNC2)C(=O)N[C@H]1CC1=CCCC1	DOS	1644
CCCC1NC(=O)[C@@H](Cc2cncs2)NC(=O)C1C	DOS	1645
CCCSCC1NC(=O)C[C@@H](c2ncc(SC)s2)NC1=O	DOS	1646
CC(C)(C#N)CC1NC(=O)C2NCCCC2OC1=O	DOS	1647
COCC(COC)[C@@H]1Nc2cccnc2N(C)C1=O	DOS	1648
CC[C@H]1CC(=O)N[C@H](Cc2cnn(CC)c2)C(=O)O1	DOS	1649
CCC1(C)COC(=O)C(C)(Cn2ccnc2)NC1=O	DOS	1650
CCC(C)C(=O)CC1NC(=O)[C@@H](C(C)C#N)NC1=O	DOS	1651
Cc1c(C[C@@H]2NC(=O)C(C(C)C)OC2=O)cnn1C	DOS	1652
CC(C)n1cc2c(n1)C(=O)NC(C(C)(C)C)C(=O)O2	DOS	1653
Cc1ccnn1CC1C(=O)OC(C(C)C)C(=O)N1C	DOS	1654
CC(C)[C@@H]1OC(=O)C(CCc2ccnn2C)NC1=O	DOS	1655
CC(C)CCC[C@@H]1NC(=O)c2nn(C)cc2OC1=O	DOS	1656
Cc1n[nH]c(C)c1CC1OCC2CN(CCO2)C1=O	DOS	1657
Cc1ncc(CC2OC(=O)CC(C)(C)NC2=O)n1C	DOS	1658
COC(C)(C)C1CC(=O)N[C@H](Cc2nccs2)C(=O)N1	DOS	1659
CC(C)(C)OC[C@@H]1NC(=O)C[C@@H](c2cnsc2)NC1=O	DOS	1660
CCCCC1NC(=O)[C@H](Cc2cncs2)NC(=O)C1O	DOS	1661
CC(C[C@@H]1Nc2cnccc2N(C)C1=O)CS(C)(=O)=O	DOS	1662
COCCOCCC1NC(=O)C[C@@H](c2cncs2)NC1=O	DOS	1663
CCOCCC1NC(=O)[C@@H](CCn2ccsc2=O)NC1=O	DOS	1664
Cc1ncc(CC2OC(=O)C(CCCS(=O)(=O)O)NC2=O)n1C	DOS	1665
C=CCC[C@@H]1NC(=O)C(Cc2nnc(C)n2C)NC1=O	DOS	1666
C=CC(C)C1NC(=O)C[C@H](c2cn(CC)nn2)NC1=O	DOS	1667
O=C1NC(C2CCC2O)C(=O)NC1CCCn1cncn1	DOS	1668
O=C1N[C@@H](Cn2cncn2)C(=O)N[C@H]1CC1CCOCC1	DOS	1669
CC(C)C(=O)NC1COC(=O)C(C(C)n2cncn2)NC1=O	DOS	1670
CC(C)C(C)(O)C[C@H]1Nc2ncc([N+](=O)[O-])c(n2)N(C)C1=O	DOS	1671
NOCCCC1Nc2nc(C3CNC3)n(c2CC(=O)O)C1=O	DOS	1672
CCC1(C)C#CC(C)N(CC2CC2)C1=O	DOS	1673
C=CCC(C)C1=CC2CN(C1)C(=O)[C@H](C)O2	DOS	1674
C=C1OC2CCC3CCN(C(=O)C1(C)C)C32	DOS	1675
CCCC[C@@H]1OC(=O)CC23CC(CN2C1=O)C3	DOS	1676
CCC1C(=O)OC(C2CC23CC3)CC(=O)N1C	DOS	1677
C#CC[C@@H]1CNC(=O)C2(CCOC(C)(C)C2)O1	DOS	1678
C#CCCC[C@H]1NC(=O)C(CC)C(C)OC1=O	DOS	1679
CC1CCCC12CC(=O)OC1(CCC1)C(=O)N2	DOS	1680
O=C1C(CC2CC23CC3)OCC2CN1CCO2	DOS	1681
C=CCSCC[C@@H]1NC(=O)C(C)(C2CC2)OC1=O	DOS	1682
CCC[C@H]1OC(=O)C2N(CC23CCOCC3)C1=O	DOS	1683
CCCC1(C)OC(=O)C2C[C@@H]3OCC[C@@H]3N2C1=O	DOS	1684
O=C1NC2CCC2C(=O)OC1CC1CCCOC1	DOS	1685
CC1=C2CN(CC1)C(=O)CC1(CCS(=O)(=O)CC1)O2	DOS	1686
CC1(C)SCC2C(=O)OC(CC3CCOC3)C(=O)N21	DOS	1687
C=C(Cl)C[C@H]1NC(=O)C(CC)C(C)(CC)OC1=O	DOS	1688
CC[C@@H](C)[C@@H]1NC(=O)C(CC2CC(F)(F)C2)NC1=O	DOS	1689
C=CC(C)C1NC(=O)C(F)(F)CN(CC(C)C)C1=O	DOS	1690
CC(C)(C[C@@H]1NC(=O)C2(CCSCC2)NC1=O)C(F)F	DOS	1691
CCSCCCC1NC(=O)C2CN(CCC2(F)F)C1=O	DOS	1692
CSCCC[C@@H]1NC(=O)C(CC2CC(F)(F)C2)NC1=O	DOS	1693
CCCSCC1NC(=O)C(F)(F)CN(CC2CSC2)C1=O	DOS	1694
CCC1NC(=O)[C@@H](CC2CCOCC2)NC(=O)C1(F)F	DOS	1695
COCCCCC1NC(=O)C(F)(F)C(C2CC2)NC1=O	DOS	1696
CCC1(C)NC(=O)C(F)(F)CN(C2(COC)CC2)C1=O	DOS	1697
CC(O)CCC[C@H]1NC(=O)C2(C(F)F)CCN(C2)C1=O	DOS	1698
O=C1NC(C2CCOCC2)C(=O)NC1CCCC(F)F	DOS	1699
CC(O)C(C)[C@H]1NC(=O)C(F)(F)CN(CC2CSC2)C1=O	DOS	1700
COCCOCCCC1NC(=O)C2N(CCC2(F)F)C1=O	DOS	1701
CCCC1(C)NC(=O)C(F)(F)CN(C2COCC2O)C1=O	DOS	1702
CCC1NC(=O)[C@H](CNC(=O)OC(C)(C)C)OC(=O)C1(F)F	DOS	1703
O=C1[C@H](C2CCCC2O)NC(=O)C(F)(F)CN1C(CO)CO	DOS	1704
CC(C)C1OC(=O)[C@@H](CCCCCF)NC(=O)C1(F)F	DOS	1705
CCCC1(C(F)(F)F)NC(=O)C(CC)(CCCF)NC1=O	DOS	1706
CC(C)C1NC(=O)C(CC2CC2C)OC(=O)C1F	DOS	1707
CC1(C)CCC(N2CC#CCC(N)C2=O)C1	DOS	1708
CC#CCC[C@@H]1NC2CCN(C1=O)C(C)C2	DOS	1709
CC1(C)NC(=O)[C@@H]2C[C@H]3C[C@H]3N2C(=O)C1(C)C	DOS	1710
CC(C)(C)C[C@H]1NC(=O)[C@@H]2[C@H]3C[C@H]3CN2C1=O	DOS	1711
C=CCCC[C@H]1NC(=O)[C@H](C2CCC2)NC1=O	DOS	1712
C=CCC(C)[C@H]1NC(=O)C(C)C2(CC2)NC1=O	DOS	1713
CC#CCC[C@@H]1NC(=O)[C@@H](C(C)CC)NC1=O	DOS	1714
C=CC(C)C1NC(=O)C2CCC(C)CN2C1=O	DOS	1715
C#CC[C@H]1NC(=O)C(C)C(C)(C(C)C)NC1=O	DOS	1716
CC(C)CCC1NC(=O)C2CC3CC3N2C1=O	DOS	1717
C[C@@H]1CC(=O)N[C@H](CC2CC3CC3C2)C(=O)N1	DOS	1718
CC(C)=CCC1NC(=O)CCN(C2CC2)C1=O	DOS	1719
CC1CC2(C1)NC(=O)C1(CCCC1)CNC2=O	DOS	1720
O=C1CC2(CCCC2)NC(=O)C(C2CCC2)N1	DOS	1721
O=C1CC2(CCCC2)NC(=O)[C@H](CC2CC2)N1	DOS	1722
C=CCCC[C@H]1NC(=O)C(C)C2(CSC2)NC1=O	DOS	1723
C=C(CC)CC1NC(=O)[C@@H](C2CCSC2)NC1=O	DOS	1724
CC1SCCC12CC(=O)N[C@H](C1CCC1)C(=O)N2	DOS	1725
O=C1N[C@H](CCC2CCCC2)C(=O)N2CCSC12	DOS	1726
O=C1N[C@H](C2CCSC2)C(=O)N2CCCCCC12	DOS	1727
CC1(C)CC1C1CC(=O)NC2(CCOC2)C(=O)N1	DOS	1728
CC(C)(C)C1NC(=O)C(CC(=O)C2CC2)NC1=O	DOS	1729
COCC[C@H]1NC(=O)C2CN(CC23CCC3)C1=O	DOS	1730
CCCC(O)C1NC(=O)[C@@]23C[C@H]2CCN(C3)C1=O	DOS	1731
C=CCC1NC(=O)C2(COC)CCCN(C2)C1=O	DOS	1732
CCCC1(C)NC(=O)C2C[C@@H]3OCC[C@@H]3N2C1=O	DOS	1733
CCC(C)OC[C@H]1NC(=O)C23CC(CN2C1=O)C3	DOS	1734
CCC(=O)C[C@@H]1NC(=O)C2CC(C)CCN2C1=O	DOS	1735
C=C(CC)C[C@H]1NC(=O)C2(CCCNC2)OC1=O	DOS	1736
C=CC1CC(=O)N[C@H](C[C@H]2C[C@@H](OC)C2)C(=O)N1	DOS	1737
C=CCCC1NC(=O)C(C)(C)C2(COC2)NC1=O	DOS	1738
C/C=C/C[C@@H]1NC(=O)[C@H](CC(=O)C(C)C)NC1=O	DOS	1739
CC(=O)C[C@H]1NC(=O)C2CCC(C)C(C)N2C1=O	DOS	1740
CC(O)C[C@@H]1NC(=O)[C@]23CCC[C@H]2CN(C3)C1=O	DOS	1741
CC1CCCCC12NC(=O)[C@H](C1COC1)NC2=O	DOS	1742
CC1CC12CNC(=O)[C@H](C[C@H]1CCCO1)NC2=O	DOS	1743
CC(=O)CCC[C@@H]1NC(=O)CC2(CCC2)NC1=O	DOS	1744
O=C1N[C@@H](CC2CCCC(O)C2)C(=O)N2CC1C2	DOS	1745
O=C1CC2(COC2)NC(=O)[C@@H](C2CCCCC2)N1	DOS	1746
O=C1NCC2(CCC2)C(=O)N[C@@H]1C1CCCOC1	DOS	1747
O=C1CN(C2CCCC2)C(=O)C2NCCCC2O1	DOS	1748
CC1(C)CCC(CC2NC(=O)C3CSCN3C2=O)O1	DOS	1749
O=C1N[C@H](C2CCCC2)CC(=O)N2CCS(=O)CC12	DOS	1750
CC1(CS)Nc2ccsc2CN(CCOCCO)C1=O	DOS	1751
CO[C@H]1C[C@@H](C[C@H]2NC(=O)CC3(COC3)NC2=O)C1	DOS	1752
COCC(O)C[C@H]1NC(=O)C2CC3CCC2N3C1=O	DOS	1753
C=C1OCCN(C2CCN(C(=O)OCC)CC2)C1=O	DOS	1754
C=CC(C)C1NC(=O)C(COC2CCOC2)NC1=O	DOS	1755
CC(=O)CCC[C@H]1NC(=O)[C@@H](C2CCC2O)NC1=O	DOS	1756
CC(=O)CCC[C@@H]1NC(=O)C2(C)CN(CCO2)C1=O	DOS	1757
O=C1NC(C2CCOC2)C(=O)NC1CC1CCOC1	DOS	1758
O=C1CN(C2CC2)C(=O)[C@H](COC2CCOCC2)N1	DOS	1759
CC1(C)CCC2(C1)NC(=O)C1(CCS(=O)(=O)C1)NC2=O	DOS	1760
C=CCSCC[C@@H]1NC(=O)CC2CS(=O)(=O)CCN2C1=O	DOS	1761
COCCOC[C@@H]1NC(=O)C2CC3OCCC3N2C1=O	DOS	1762
CCOCC(O)CC1NC(=O)C2(CNC1=O)CC(=O)C2	DOS	1763
C=CCC1NC(=O)C(NC(=O)OC(C)(C)C)COC1=O	DOS	1764
CC(C)C(=O)NC1COC(=O)[C@@H]2COC[C@H](C)N2C1=O	DOS	1765
O=C1NC2COCCC2(O)C(=O)N[C@@H]1C[C@@H]1CCCO1	DOS	1766
CC1CC1[C@@H]1CC(=O)N[C@@H]([C@@H]2CS(=O)(=O)C[C@H]2O)C(=O)N1	DOS	1767
O=C(CC1NC(=O)C(CCCCS(=O)(=O)O)NC1=O)C1CC1	DOS	1768
O=C1CC2(CCS(=O)(=O)C2)NC(=O)[C@H](CC2CCCS2(=O)=O)N1	DOS	1769
CCCC1C(=O)N(C2CCSC2)CC#CC1N	DOS	1770
CC1(C)c2cn(nn2)CC(=O)N1CC1CCCC1	DOS	1771
CCC(C)(C)C[C@@H]1Nc2cncnc2N(C)C1=O	DOS	1772
COCCCCC1Nc2cnn3c2CN(CC3)C1=O	DOS	1773
CCCC1CNC(=O)C(CCn2ccnc2)NC1=O	DOS	1774
CCC(O)C[C@H]1Nc2c(C)nn3c2N(CCC3)C1=O	DOS	1775
CC(C)CCCC1NC(=O)c2cn(C)nc2NC1=O	DOS	1776
Cc1nc(C2COC3(CC(C)(C)C3)C(=O)N2)n(C)n1	DOS	1777
CSCCCC1NC(=O)C[C@@H](c2ccn(C)n2)NC1=O	DOS	1778
CCC(C)CC1NC(=O)[C@@H](Cc2nnc(C)s2)NC1=O	DOS	1779
C[Si](C)(C)C[C@H]1NC(=O)C2CN(Cc3nc[nH]c32)C1=O	DOS	1780
C[Si](C)(C)C[C@H]1NC(=O)C2CNCc3ncn(c32)C1=O	DOS	1781
CC1(CC2NC(=O)[C@@H](CC3CCOCC3)NC2=O)N=N1	DOS	1782
CCOCC1NC(=O)C(CCc2nccn2C)NC1=O	DOS	1783
CCCC1OC(=O)[C@@H](Cc2cnn(C)n2)NC(=O)C1C	DOS	1784
CCOCC1NC(=O)c2cnn(C(C)(C)C)c2NC1=O	DOS	1785
CSCC1(C)OC(=O)[C@H](Cc2cn(C)nn2)NC(=O)C1C	DOS	1786
CN1CCN2CC1C(=O)OC(CN1CCC1C(N)=O)C2=O	DOS	1787
COCC(O)CC1NC(=O)C(C(C)n2ccnc2)NC1=O	DOS	1788
COCCCOCC[C@H]1NC(=O)[C@H](Cc2cnns2)NC1=O	DOS	1789
CCC1CCCC2(CNC(=O)C(c3nnn[nH]3)NC2=O)C1	DOS	1790
C=C(C)C1NC(=O)C(Cc2nnnn2C)NC(=O)C1(C)C	DOS	1791
CC1CCC(C[C@H]2NC(=O)C(CCn3cnnn3)NC2=O)O1	DOS	1792
O=C1CC(C2CCCCO2)NC(=O)C(CCn2cnnn2)N1	DOS	1793
C=C(Cl)C[C@H]1NC(=O)C(C)(C)C(C)(CC)NC1=O	DOS	1794
CC(C)SCC1(C)CC(=O)NC(C/C=C/Cl)C(=O)N1	DOS	1795
CCOCC(O)C[C@@H]1NC(=O)[C@@H](C/C(C)=C/Cl)NC1=O	DOS	1796
CC(C)(C)CCC1(C)NC(=O)C(CC(F)(F)F)NC1=O	DOS	1797
CC(C)CC(C)[C@@H]1NC(=O)C(CCC(F)(F)F)NC1=O	DOS	1798
CCC(C)(C)CC1NC(=O)[C@H](CCSC(F)(F)F)NC1=O	DOS	1799
CCC1(CC)CNC(=O)C(CCC(O)C(F)(F)F)NC1=O	DOS	1800
O=C1N[C@@H](CCCC(F)(F)F)C(=O)N[C@H]1CCCCCO	DOS	1801
COC(C[C@H]1NC(=O)[C@@H](CCSC(F)(F)F)NC1=O)C(C)C	DOS	1802
CC(C)OCCC[C@@H]1NC(=O)C(CCSC(F)(F)F)NC1=O	DOS	1803
CC(C)(C)OCC[C@@H]1NC(=O)[C@H](CC(O)C(F)(F)F)NC1=O	DOS	1804
COCC(C)(C)C1CC(=O)NC(COCC(F)(F)F)C(=O)N1	DOS	1805
CCCCOCCC1NC(=O)[C@@H](COCC(F)(F)F)NC1=O	DOS	1806
CCOCC(O)C[C@H]1NC(=O)[C@H](CC(C)(O)C(F)(F)F)NC1=O	DOS	1807
C=C(C)CC[C@@H]1NC(=O)[C@@H](CC(C)(C)F)NC1=O	DOS	1808
CC1CC1C[C@H]1NC(=O)C(C)(CCCF)NC1=O	DOS	1809
O=C1N[C@H](CCCCCF)C(=O)N2CCCC1C2	DOS	1810
CCCC(OC)C1CC(=O)NC2(CC(F)C2)C(=O)N1	DOS	1811
O=C1NC(C2CCCO2)C(=O)NC1CCCCCF	DOS	1812
O=C1NC(CO)(CCF)C(=O)N[C@H]1C1CCCCC1	DOS	1813
O=C1N[C@H](CC(O)CF)C(=O)N[C@H]1CC1(O)CCCC1	DOS	1814
CC(C)(F)CC1NC(=O)CC2(CCS(=O)(=O)CC2)NC1=O	DOS	1815
CCCn1c([C@H]2NC(=O)C(C(C)C)O[C@H]2C)nnc1S(=O)(=O)F	DOS	1816
CCN1CC(c2ccnn2C(C)C)OCCC1=O	DOS	1817
CCC1COC(C)C(=O)N1C(C)c1cnn(C)c1	DOS	1818
CCC(C)n1cc2c(n1)C(=O)NC(C(C)C)CO2	DOS	1819
CC(C)n1cnc(CC2COC(C)(C)C(=O)N2)c1	DOS	1820
O=C1CC2CCN2C(=O)[C@@H](CCN2CCCC2)N1	DOS	1821
CCCC1OC(c2snnc2C)C(CC)CNC1=O	DOS	1822
O=C1CC2CSCN2C(=O)C(CN2CCCCC2)N1	DOS	1823
COc1cc(CC2NC(=O)C(C[Si](C)(C)C)NC2=O)sn1	DOS	1824
CC1CC1[C@@H]1CC(=O)N[C@@H](CC2CCS(=O)(=O)N2)C(=O)N1	DOS	1825
CCCC(C)[C@@H]1NC(=O)C(CCn2cncn2)NC1=O	DOS	1826
CC(C)C1(C)CC(=O)NC(Cc2nncn2C)C(=O)N1	DOS	1827
COC(C)(C)CC1NC(=O)C(Cc2ncnn2C)NC1=O	DOS	1828
CC(C)(C)C(O)C[C@@H]1NC(=O)[C@H]2C[C@H](N=[N+]=[N-])CN2C1=O	DOS	1829
CCC(CC)CC1OC(=O)[C@H](CCn2cnnn2)NC1=O	DOS	1830
CC1(C)OC2(CCC2)C(=O)N2CCCC1C2	DOS	1831
CC1(C)CC[C@H]2OC3(CCC3)C(=O)N[C@@H]2C1	DOS	1832
C=C1COC(=O)[C@@H](CCCCCCC)NC1=O	DOS	1833
CCC1C(=O)OC(CC)(C2CC2)CC(=O)N1C	DOS	1834
CCC1C(=O)NC(C)(C2(C)CC2)C(=O)OC1C	DOS	1835
CCSCC[C@@H]1NC(=O)C(C)(C2CCOC2)OC1=O	DOS	1836
CCS(=O)(=O)CCC1NC(=O)CC(C2CC2C)OC1=O	DOS	1837
COCC1(C)NC(=O)[C@H](CC(C)(C)C(C)(F)F)NC1=O	DOS	1838
CCCOC[C@@H]1NC(=O)C(F)(F)CN(C(CC)CO)C1=O	DOS	1839
COCC(C)C1NC(=O)C(F)(F)CN(C(C)CS(C)=O)C1=O	DOS	1840
O=C1CC2(CCNCC2)NC(=O)[C@@H](CCCCF)N1	DOS	1841
O=C1N[C@H](CCN2CCOCC2)C(=O)N[C@H]1CC(O)CF	DOS	1842
CC(C)(C)C1NC(=O)CC(C2(C)CC2)NC1=O	DOS	1843
CC(C)(C)CC1NC(=O)C(C)(C2CC2)NC1=O	DOS	1844
CC(C)(C)C1NC(=O)C(CC2CCC2)NC1=O	DOS	1845
CCCCCC[C@H]1NC(=O)C2CCCN2C1=O	DOS	1846
CCCC[C@H]1NC(=O)C(CC2CCC2)NC1=O	DOS	1847
CC[C@@H](C)C1CC(=O)N2CCCC[C@@H]2C(=O)N1	DOS	1848
CCC(C)[C@@H]1NC(=O)CC(C2(C)CC2)NC1=O	DOS	1849
CC(CC1NC(=O)C[C@@H](C)NC1=O)C1CCC1	DOS	1850
CC(C)CC1CC(=O)N2C(C)CCC2C(=O)N1	DOS	1851
CC1NC(=O)C(C)N(CCCCC2CC2)C1=O	DOS	1852
CC1CNC(=O)C(CC2CCCCC2)NC1=O	DOS	1853
CSCC1NC(=O)C(C2(C)CCCCC2)NC1=O	DOS	1854
C=CCC[C@@H]1NC(=O)CC(CCCSC)NC1=O	DOS	1855
C=CC(C)[C@H]1NC(=O)C(C)C(C)(CSC)NC1=O	DOS	1856
CC#CCC[C@H]1NC(=O)C(C[Si](C)(C)C)NC1=O	DOS	1857
CC[C@@H]1NC(=O)C(CC2CCC(O)CC2)NC1=O	DOS	1858
CCC1(C2CCC2)CC(=O)NC(CCO)C(=O)N1	DOS	1859
CCC1(COC)NC(=O)CC(CC2CC2)NC1=O	DOS	1860
CCOC[C@@H]1NC(=O)[C@@H](CC2(C)CCC2)NC1=O	DOS	1861
CCCC[C@@H]1CC(=O)N2C[C@H](C)OC[C@H]2C(=O)N1	DOS	1862
CCC[C@H]1NC(=O)[C@H](CCCC(=O)CC)NC1=O	DOS	1863
CCC(CC)OC[C@H]1NC(=O)C2(CC2)CNC1=O	DOS	1864
CCC(C)[C@@H]1CC(=O)N2CC(O)CC2(C)C(=O)N1	DOS	1865
C=C(CC)C[C@H]1NC(=O)C(CCOCC)NC1=O	DOS	1866
C/C=C/C1(C)CC(=O)N(C)C(C)(COC)C(=O)N1	DOS	1867
C[C@H](O)[C@H]1NC(=O)CC(C)(C2CCCC2)NC1=O	DOS	1868
C[C@H](O)[C@H]1NC(=O)C2(CCC(C)(C)CC2)NC1=O	DOS	1869
CC(C)C(C)(O)CC1NC(=O)[C@H]2CCCN2C1=O	DOS	1870
CC(C)C[C@H]1NC(=O)[C@H](CC2CCOC2)NC1=O	DOS	1871
CC(CO)C[C@@H]1NC(=O)C2CCCC(C)N2C1=O	DOS	1872
COC(C)[C@@H]1NC(=O)C(C)N(C2CCCC2)C1=O	DOS	1873
CC(C)OCCCC1NC(=O)C2(CC2)N(C)C1=O	DOS	1874
CC(C)(O)CC[C@H]1NC(=O)CC2(CCSC2)NC1=O	DOS	1875
CC(C)(C)OC[C@H]1NC(=O)[C@@H](C2CCSC2)NC1=O	DOS	1876
C[C@]1(CS)NC(=O)C(CCOC2CCCC2)NC1=O	DOS	1877
COC(C[C@H]1NC(=O)CN(CCSC)C1=O)C1CC1	DOS	1878
C=CCOC[C@H]1NC(=O)C(C)C(C)(CSC)NC1=O	DOS	1879
CC(C)OCC[C@@H]1NC(=O)C2(CCCSC2)NC1=O	DOS	1880
COCC(C)(C)C1NC(=O)C2(CCOCC2)NC1=O	DOS	1881
COCCC1(C)CC(=O)N(C)C2(CCOC2)C(=O)N1	DOS	1882
COC1CCC([C@@H]2NC(=O)C(C)(CO)NC2=O)CC1	DOS	1883
COCC[C@@H]1NC(=O)CC(C2CC(OC)C2)NC1=O	DOS	1884
CCC(O)CC1NC(=O)[C@@H](C2CCCOC2)NC1=O	DOS	1885
CCC(C)OC[C@H]1NC(=O)CN(CCC(C)=O)C1=O	DOS	1886
COC(C)C1NC(=O)C2(C)CC(O)CN2C(=O)C1C	DOS	1887
COC(C)CC1NC(=O)C(C2CCCOC2)NC1=O	DOS	1888
COC(C)C1CC(=O)NC(C2CCCCO2)C(=O)N1	DOS	1889
COC(C)C[C@H]1NC(=O)C2COC(C)(C)CN2C1=O	DOS	1890
CC(C)C(C)(O)C[C@@H]1NC(=O)C2OCCCN2C1=O	DOS	1891
CC(CO)C1NC(=O)[C@@H](COC2CCCC2)NC1=O	DOS	1892
COCC(O)CC1NC(=O)C(C)(C)C2(CSC2)NC1=O	DOS	1893
CCCC(C)[C@H]1NC(=O)CN(C2CCS(=O)(=O)C2)C1=O	DOS	1894
C=CCCC[C@H]1NC(=O)C(CCS(=O)(=O)CC)NC1=O	DOS	1895
CCC(CC)C1NC(=O)CN(C2CCS(=O)(=O)C2)C1=O	DOS	1896
COC(C(C)C)C1CC(=O)N2CCS(=O)CC2C(=O)N1	DOS	1897
COCCOCCCC1NC(=O)C2CSC(C)N2C1=O	DOS	1898
CS(=O)(=O)CCC[C@@H]1NC(=O)CC(C2CCSC2)NC1=O	DOS	1899
COCCOCC[C@@H]1NC(=O)[C@H](C2CCCO2)NC1=O	DOS	1900
O=C1N[C@@H](C2CCOCC2)C(=O)N[C@H]1CCOCCO	DOS	1901
CC1(O)CC2(C1)NC(=O)[C@@H](CCCCS(C)(=O)=O)NC2=O	DOS	1902
CS(=O)(=O)CCCCC1NC(=O)C2NCCCC2OC1=O	DOS	1903
CCS(=O)(=O)CCC[C@@H]1NC(=O)C2COC(C)CN2C1=O	DOS	1904
CC(C)S(=O)(=O)CC[C@@H]1NC(=O)C2COCCN(C2)C1=O	DOS	1905
CC(C)S(=O)(=O)CC[C@H]1NC(=O)C2(CCS(=O)(=O)CC2)NC1=O	DOS	1906
CC(CO)(CO)C[C@H]1NC(=O)[C@H](C2CS(=O)(=O)CC2O)NC1=O	DOS	1907
CCC1(C)Nc2nn(C)cc2CN(C(C)C)C1=O	DOS	1908
COCCCCC1Nc2cn(C)nc2CN(C)C1=O	DOS	1909
CCOCCC[C@H]1Nc2cn(C)nc2CN(C)C1=O	DOS	1910
CC(C)CC1(C)CC(=O)N[C@H](Cc2nnn(C)n2)C(=O)N1	DOS	1911
CC(C)CC1(C)CC(=O)N[C@@H](CCn2cnnn2)C(=O)N1	DOS	1912
CC(C)(C)C(O)C[C@@H]1NC(=O)C(CCc2nnn[nH]2)NC1=O	DOS	1913
CCCCCC1SCC2C(=O)OC(P(C)(C)=O)C(=O)N12	DOS	1914
CCC1(CCCF)NC(=O)CN(C(C)(C)C)C1=O	DOS	1915
CCC(C)CC1(CCF)NC(=O)[C@H](C)N(C)C1=O	DOS	1916
CCC1O[C@@H]2CN(C[C@H]2N2CCN(C)CC2)C1=O	DOS	1917
NC1C(=O)N2CCC[C@H]2COC1C1CCNCC1	DOS	1918
CC(C)CCC1OCCN(CC2CC2)C1=O	DOS	1919
C=CC1OC(C(C)CC(C)C)CCNC1=O	DOS	1920
CC(C)(C)C1CNC(=O)C2(CCOCC2)OC1	DOS	1921
CCC(C)C1OC(=O)[C@@H](C)N(CC)C(=O)C1C	DOS	1922
CCN1C(=O)CC(C(C)(C)C)OC(=O)C1(C)C	DOS	1923
CCC(C)(C)C1OC(=O)[C@@H](COC(C)C)NC1=O	DOS	1924
CCC1(C)OC(=O)[C@H](CCOCCCOC)NC1=O	DOS	1925
CCSCCC1NC(=O)CC([C@@H](C)CC)NC1=O	DOS	1926
CCC(CC)[C@H]1NC(=O)CC(C(C)(C)S)NC1=O	DOS	1927
CSC(C)(C)CC1CC(=O)N(C(C)C)CC(=O)N1	DOS	1928
CCCCOCC[C@H]1NC(=O)[C@H](CCC)NC1=O	DOS	1929
CCCC1CNC(=O)[C@H](COCC(C)C)NC1=O	DOS	1930
CC[C@@H](C)C1CC(=O)N[C@H](C(C)C(C)O)C(=O)N1	DOS	1931
CCC1(C)CNC(=O)C(C)(C)N(CCOC)C1=O	DOS	1932
CC(O)C(C)[C@H]1NC(=O)[C@@H](C(C)(C)C)N(C)C1=O	DOS	1933
CC(C)C(C)C1CC(=O)NC(CCCO)C(=O)N1	DOS	1934
CC1CNC(=O)C(COCCC(C)(C)C)NC1=O	DOS	1935
CCCOCCC1NC(=O)[C@@H](CCCSC)NC1=O	DOS	1936
CCCSCC1(C)CC(=O)N[C@@H]([C@@H](C)OC)C(=O)N1	DOS	1937
COCC(C)(C)C[C@@H]1NC(=O)C(C)(COC)NC1=O	DOS	1938
COCCC[C@H]1NC(=O)CC(C)(CCOC)NC1=O	DOS	1939
CCCC[C@@H]1NC(=O)CC(COCCOC)NC1=O	DOS	1940
CCC(C)OC[C@H]1NC(C)CCN(CC(=O)O)C1=O	DOS	1941
CCC(CC)C1NC(=O)[C@H](COCCOC)NC1=O	DOS	1942
CCC(O)(CC)C[C@@H]1NC(=O)C(C)(COC)NC1=O	DOS	1943
CCC(C)(O)C[C@@H]1NC(=O)C(O)C(C(C)C)NC1=O	DOS	1944
COCCCC1NC(=O)CC(COC)(COC)NC1=O	DOS	1945
CCS(=O)(=O)CC1CNC(=O)C(C2(CN)CCOCC2)O1	DOS	1946
CC(C)C(C)(O)CC1NC(=O)C(CCS(C)(=O)=O)NC1=O	DOS	1947
O=C1NC(c2ccsc2)C(=O)Oc2nc3ncnc(Cl)c3nc21	DOS	1948
O=C1OC(Cc2cc(Br)c(Br)s2)C(=O)Nc2cnc(Br)cc21	DOS	1949
O=C1NC(Cn2cc(Cl)cn2)C(=O)Oc2c(Cl)cc(Cl)cc21	DOS	1950
O=C1Nc2ccnc(F)c2NC1c1cc(F)ccc1F	DOS	1951
O=C1N[C@@H](CS(=O)(=O)O)C(=O)Oc2c1oc1cc(C(F)(F)F)ccc21	DOS	1952
O=C1Oc2cc([N+](=O)[O-])ccc2C(=O)N2Cc3n[nH]cc3C12	DOS	1953
O=C1O[C@@H](Cc2c[nH]cn2)C(=O)Nc2c(Br)ccc(Br)c21	DOS	1954
C#CCN1C(=O)C(CBr)OC(=O)c2cccc(F)c21	DOS	1955
O=C1OC(Cc2ccccc2Br)C(=O)Nc2csnc21	DOS	1956
O=C1NC(Cc2ccc(Cl)nc2)C(=O)Nc2snc(C(F)F)c21	DOS	1957
N#Cc1ccc2c(c1)C(=O)NC(COCC(F)(F)F)C(=O)O2	DOS	1958
O=C1NC(Cn2cc(C(F)(F)F)cn2)C(=O)Oc2cnccc21	DOS	1959
O=C1Nc2c(I)cc(F)cc2C(=O)N2CCC(O)(C(F)(F)F)C12	DOS	1960
O=C1Nc2c(ccnc2F)C(=O)N2[C@H]1CO[C@@H]1C(C(F)(F)F)[C@@H]12	DOS	1961
O=C1NC(Cc2coc(Br)c2)C(=O)Nc2ccc(Br)cc21	DOS	1962
O=C1NC(c2ccccc2Br)C(=O)OC1Cc1sncc1Br	DOS	1963
O=C1C[C@H](c2cc(Br)c(Cl)s2)NC(=O)C(Cc2ccc([N+](=O)[O-])s2)O1	DOS	1964
O=C1NC(c2ccccc2)C(=O)Nc2c1ccnc2Br	DOS	1965
NS(=O)(=O)c1ccc(N2CC(=O)Oc3c(Br)cncc3C2=O)cc1	DOS	1966
O=C1N[C@H](Cc2cccnn2)C(=O)Nc2c(Cl)ccc(Cl)c21	DOS	1967
O=C1NC(Cc2cccnn2)C(=O)Nc2c1ccc(Cl)c2Cl	DOS	1968
O=C1NC(Cc2ccco2)C(=O)Nc2c(Cl)cc(F)cc21	DOS	1969
O=C1Nc2cc(Cl)cc(F)c2C(=O)N2Cc3nc[nH]c3C[C@@H]12	DOS	1970
O=C1NC(Cc2ccoc2)C(=O)Oc2ccc(Cl)cc21	DOS	1971
C[C@@H]1OC(=O)CN(c2nc(C(F)(F)F)nc3ccccc23)C1=O	DOS	1972
NC(=O)c1ccc(N2CC(=O)Oc3cn(CC(F)(F)F)nc3C2=O)nc1	DOS	1973
Cc1noc2c1C(=O)OC(Cc1cc3cscc3s1)C(=O)N2	DOS	1974
O=C1NC(c2ccccc2)C(=O)Oc2ncc(S(=O)(=O)O)cc21	DOS	1975
O=C1OC(Cc2c(Br)cncc2Br)C(=O)N2CC[C@@H](C(F)(F)F)[C@H]12	DOS	1976
O=C1OC(Cc2cc(Br)c(Br)o2)C(=O)NC1Cc1cncnc1	DOS	1977
O=C1CC(c2cc(Br)c(Cl)s2)NC(=O)C(Cc2cnc(Cl)cn2)N1	DOS	1978
O=C1N[C@@H](c2cc(Br)c(Cl)s2)CC(=O)N2[C@H]1CO[C@H]1C(C(F)(F)F)[C@H]12	DOS	1979
O=C1Nc2c(cc(Br)cc2[N+](=O)[O-])C(=O)N2C[C@@H](C(F)(F)F)CC[C@@H]12	DOS	1980
Cc1c(Br)ccc2c1C(=O)N1CC[C@@H](C(F)(F)F)[C@H]1C(=O)O2	DOS	1981
O=C1NC2(CC(F)(F)C2)C(=O)OC1Cc1c(F)cccc1Br	DOS	1982
O=C1N[C@@H](CCc2ccns2)C(=O)Nc2ccc(Br)c(F)c21	DOS	1983
Cc1ccsc1C[C@@H]1NC(=O)c2ncc(Br)cc2OC1=O	DOS	1984
C#CC1COC2(CC2)C(=O)N1c1cc(C(=O)O)c(Br)cn1	DOS	1985
Cc1ccnc2c1NC(=O)C(Cc1ccc(Br)o1)OC2=O	DOS	1986
CC1(c2ccc(Br)cc2)NC(=O)c2nccnc2NC1=O	DOS	1987
O=C1NC(Cc2ccc(Br)cc2)C(=O)Nc2ncncc21	DOS	1988
Cn1cc(Br)c(C[C@H]2NC(=O)c3nc4[nH]cnc4cc3OC2=O)n1	DOS	1989
O=C1N[C@@H](CC=C(Cl)Cl)C(=O)NC1c1cccc(C(F)(F)F)c1	DOS	1990
O=C1NC(C(F)(F)F)C(=O)N2CC1C(c1cccc(Cl)c1Cl)C2	DOS	1991
O=C1NC(c2c(Cl)cccc2Cl)C(=O)N2CCC(O)(C(F)(F)F)C12	DOS	1992
O=C1N[C@H](CCn2cc(Cl)cn2)C(=O)Nc2cc(C(F)(F)F)cnc21	DOS	1993
O=C1C[C@H](c2ncc(I)s2)NC(=O)C(c2cccc(Cl)c2)N1	DOS	1994
O=C1c2c(cnc3ccc(Cl)cc23)O[C@H]2CCN1C2	DOS	1995
CN1C(=O)c2cccc([N+](=O)[O-])c2OC(=O)C1Cn1cc(Cl)cn1	DOS	1996
O=C1C(c2ccccn2)OC(=O)C23CN1CC2(C(F)(F)F)C3	DOS	1997
Cc1cnc(C[C@H]2Nc3cc(F)cc(C(F)(F)F)c3NC2=O)s1	DOS	1998
[truncated: 33,357 more rows]
