# Supplementary material for: Chemoinformatics-based enumeration of chemical libraries: a tutorial
Source: J Cheminform. 2020 Oct 27;12:64. doi: 10.1186/s13321-020-00466-z (PMC7590480; doi:10.1186/s13321-020-00466-z)
Supplement: Supplementary file 1 — Additional file 1. This document describes the substructure search in the ZINC database; the filter parameters for Congreve’s Rule of 3 used in the FAF-Drugs server; the instructions for filtering substructures in Data Warrior and Figure S1. [file 13321_2020_466_MOESM1_ESM.zip › Additional file 1/Example 1/bis_heterocycles.csv]

Molecule	DB	ID
Brc1ccc(-c2cnc(NCC3=CN(c4ccccc4)[N]=[N]3)o2)cc1	Bis_heterocycles	1
Cc1cc2nc(NCC3=CN(c4ccc5ccccc5[n+]4C)[N]=[N]3)[nH]c2cc1C	Bis_heterocycles	2
CCOc1ccc2[nH]c(SCC3=CN(c4cccc(C)c4)[N]=[N]3)nc2c1	Bis_heterocycles	3
Fc1ccc(N2C=C(CNc3ncc(Br)s3)[N]=[N]2)cc1	Bis_heterocycles	4
Cc1ccc(CN2C=C(CNc3ncc(-c4ccc(Br)cc4)[nH]3)[N]=[N]2)cc1	Bis_heterocycles	5
Fc1ccc(N2C=C(CNc3nc4c(s3)CCCCCC4)[N]=[N]2)cc1	Bis_heterocycles	6
CCCn1c(NCC2=CN(Cc3ccccc3F)[N]=[N]2)nc2ccccc21	Bis_heterocycles	7
CC(C)(Nc1nc2c(Br)cccc2s1)C1=CN(c2ccc(F)cc2)[N]=[N]1	Bis_heterocycles	8
CCn1c(SC(C)(C)C2=CN(c3ccccc3F)[N]=[N]2)nc2ccccc21	Bis_heterocycles	9
Cc1nc(NC(C)C2=CN(CCN3CCCCC3)[N]=[N]2)sc1Br	Bis_heterocycles	10
C[n+]1c(N2C=C(C(C)(C)Nc3ncc(-c4ccc(Br)cc4)[nH]3)[N]=[N]2)ccc2ccccc21	Bis_heterocycles	11
Cc1ccccc1CN1C=C(C(C)(C)Nc2nc3c(Br)cc(F)cc3s2)[N]=[N]1	Bis_heterocycles	12
COc1ccccc1N1C=C(C(C)(C)Oc2nccs2)[N]=[N]1	Bis_heterocycles	13
Cc1ccc(N2C=C(C(C)(C)Nc3nc(-c4ccccc4F)cs3)[N]=[N]2)cc1	Bis_heterocycles	14
C[n+]1c(N2C=C(C(C)(C)Sc3nc4cc(F)ccc4o3)[N]=[N]2)ccc2ccccc21	Bis_heterocycles	15
CC(C)(Nc1nc2ccccc2[nH]1)C1=CN(c2ccccc2F)[N]=[N]1	Bis_heterocycles	16
COc1cccc(N2C=C(C(C)Nc3nc4ccc(F)cc4s3)[N]=[N]2)c1	Bis_heterocycles	17
CCCc1cnc(NCC2=CN(Cc3ccc(F)cc3)[N]=[N]2)s1	Bis_heterocycles	18
COc1ccccc1N1C=C(C(C)Nc2ncc[nH]2)[N]=[N]1	Bis_heterocycles	19
Cc1cccc(CN2C=C(C(C)Sc3nc4cc(C)ccc4[nH]3)[N]=[N]2)c1	Bis_heterocycles	20
CC(C)(Nc1nc(-c2ccccc2)cs1)C1=CN(CCN2CCCCC2)[N]=[N]1	Bis_heterocycles	21
COc1cccc(N2C=C(C(C)(C)Nc3nc4c(C)cc(C)cc4s3)[N]=[N]2)c1	Bis_heterocycles	22
Cc1ccc(CN2C=C(C(C)(C)Nc3nc4c(s3)CCC4)[N]=[N]2)cc1	Bis_heterocycles	23
Fc1cccc(N2C=C(CNc3ncc(Cc4ccccc4)s3)[N]=[N]2)c1	Bis_heterocycles	24
Cc1ccc(CN2C=C(CNc3ncc(Cc4cccc(F)c4)s3)[N]=[N]2)cc1	Bis_heterocycles	25
CC(C)(Nc1ncc(C(F)(F)F)s1)C1=CN(Cc2ccccc2)[N]=[N]1	Bis_heterocycles	26
CC(C)Cn1c(NC(C)(C)C2=CN(c3ccccc3F)[N]=[N]2)nc2ccccc21	Bis_heterocycles	27
Cc1cccc(N2C=C(C(C)Nc3nc4ccccc4s3)[N]=[N]2)c1	Bis_heterocycles	28
Cc1ccccc1N1C=C(C(C)(C)Nc2nc3ccccc3n2C)[N]=[N]1	Bis_heterocycles	29
Cc1ccc(CN2C=C(CNc3ncc(C)s3)[N]=[N]2)cc1	Bis_heterocycles	30
CC(Nc1ncc(-c2ccc(Br)cc2)[nH]1)C1=CN(c2ccccc2F)[N]=[N]1	Bis_heterocycles	31
Fc1ccc(CN2C=C(CSc3nc4ccccc4o3)[N]=[N]2)cc1	Bis_heterocycles	32
Cc1cccc(CN2C=C(C(C)Nc3nc4ccccc4o3)[N]=[N]2)c1	Bis_heterocycles	33
COc1ccc(N2C=C(C(C)Nc3nc4c(s3)CC(C)CC4)[N]=[N]2)cc1	Bis_heterocycles	34
Cc1cccc(N2C=C(CNc3nc4c(F)cc(Br)cc4s3)[N]=[N]2)c1	Bis_heterocycles	35
Cc1ccccc1CN1C=C(CSc2c[nH]c3ccccc23)[N]=[N]1	Bis_heterocycles	36
Cc1cccc(CN2C=C(COc3nc(-c4ccccc4)cs3)[N]=[N]2)c1	Bis_heterocycles	37
CC(Sc1nc2c(F)cccc2s1)C1=CN(c2ccc3ccccc3[n+]2C)[N]=[N]1	Bis_heterocycles	38
Fc1ccc(N2C=C(CNc3nc4ccccc4s3)[N]=[N]2)cc1	Bis_heterocycles	39
Cc1ccccc1CN1C=C(C(C)(C)Nc2ncc[nH]2)[N]=[N]1	Bis_heterocycles	40
Cc1ccccc1N1C=C(C(C)Sc2nc(-c3ccccc3)c[nH]2)[N]=[N]1	Bis_heterocycles	41
Cc1ccc(N2C=C(C(C)Nc3nc(C(F)(F)F)cs3)[N]=[N]2)cc1	Bis_heterocycles	42
CC(Nc1nc(C(C)C)c(Br)s1)C1=CN(Cc2ccc(F)cc2)[N]=[N]1	Bis_heterocycles	43
CC(C)(Nc1nc2ccc(C(F)(F)F)cc2s1)C1=CN(CCN2CCCCC2)[N]=[N]1	Bis_heterocycles	44
CCCc1nc(NCC2=CN(CCN3CCCCC3)[N]=[N]2)sc1CC	Bis_heterocycles	45
CC1CCc2nc(NC(C)(C)C3=CN(Cc4ccccc4)[N]=[N]3)sc2C1	Bis_heterocycles	46
CC(Nc1nc(C2CC2)c(Br)s1)C1=CN(c2ccccc2)[N]=[N]1	Bis_heterocycles	47
COc1ccc(N2C=C(CNc3nc4cc(C)ccc4[nH]3)[N]=[N]2)cc1	Bis_heterocycles	48
COc1ccc(N2C=C(C(C)Nc3ncc(-c4cccc(Cl)c4)o3)[N]=[N]2)cc1	Bis_heterocycles	49
CC(C)(Nc1nc2c(Cl)ccc(F)c2s1)C1=CN(Cc2ccc(F)cc2)[N]=[N]1	Bis_heterocycles	50
CC(C)(Nc1nc(C(F)(F)F)co1)C1=CN(CCN2CCCCC2)[N]=[N]1	Bis_heterocycles	51
COc1ccccc1N1C=C(C(C)Nc2ncc(-c3ccc(Br)cc3)[nH]2)[N]=[N]1	Bis_heterocycles	52
CCc1[nH]c(NC(C)C2=CN(c3ccc(C)cc3)[N]=[N]2)nc1-c1ccccc1	Bis_heterocycles	53
Cc1cccc(N2C=C(C(C)(C)Nc3nc4cc(C)c(C)cc4[nH]3)[N]=[N]2)c1	Bis_heterocycles	54
COc1ccc(N2C=C(C(C)(C)Nc3nc4ccccc4[nH]3)[N]=[N]2)cc1	Bis_heterocycles	55
COc1ccccc1N1C=C(CNc2ncc(-c3ccc(F)cc3)o2)[N]=[N]1	Bis_heterocycles	56
CC(Nc1nc2ccccc2n1Cc1ccccc1)C1=CN(c2ccccc2F)[N]=[N]1	Bis_heterocycles	57
COc1ccc(N2C=C(C(C)(C)Oc3ccsc3C(=O)O)[N]=[N]2)cc1	Bis_heterocycles	58
Cc1ccccc1CN1C=C(C(C)(C)Nc2nc3ccc(F)cc3o2)[N]=[N]1	Bis_heterocycles	59
CC(Nc1ncc(-c2cccc(Cl)c2)o1)C1=CN(c2ccccc2F)[N]=[N]1	Bis_heterocycles	60
CC(C)(Nc1nc(-c2ccccc2)c[nH]1)C1=CN(c2ccc(F)cc2)[N]=[N]1	Bis_heterocycles	61
CC(Nc1nc2c(C(F)(F)F)cccc2s1)C1=CN(c2ccccc2F)[N]=[N]1	Bis_heterocycles	62
C[n+]1c(N2C=C(CNc3ncc(Cc4ccc(F)cc4F)s3)[N]=[N]2)ccc2ccccc21	Bis_heterocycles	63
COc1cccc(N2C=C(C(C)Nc3ncc(Cc4ccccc4)s3)[N]=[N]2)c1	Bis_heterocycles	64
Cc1cccc(N2C=C(C(C)Sc3nc4cccc(F)c4s3)[N]=[N]2)c1	Bis_heterocycles	65
CC(Oc1cc(C(F)(F)F)sc1C(=O)O)C1=CN(c2ccc3ccccc3[n+]2C)[N]=[N]1	Bis_heterocycles	66
Cn1c(-c2ccccc2)cnc1NCC1=CN(Cc2ccccc2F)[N]=[N]1	Bis_heterocycles	67
CC(Sc1nc2cccc(Cl)c2o1)C1=CN(Cc2ccc(F)cc2)[N]=[N]1	Bis_heterocycles	68
COc1ccc2[nH]c(SC(C)(C)C3=CN(c4cccc(C)c4)[N]=[N]3)nc2c1	Bis_heterocycles	69
CCc1[nH]c(NC(C)C2=CN(Cc3ccc(C)cc3)[N]=[N]2)nc1-c1ccccc1	Bis_heterocycles	70
CC(C)(Nc1nc(-c2c(F)cccc2F)cs1)C1=CN(c2ccc(F)cc2)[N]=[N]1	Bis_heterocycles	71
CC(C)(Nc1ncco1)C1=CN(c2ccc(F)cc2)[N]=[N]1	Bis_heterocycles	72
Cc1ccccc1CN1C=C(C(C)Oc2nccs2)[N]=[N]1	Bis_heterocycles	73
COc1ccccc1N1C=C(CNc2nc3c(C)cccc3s2)[N]=[N]1	Bis_heterocycles	74
Cc1cc(NC(C)C2=CN(Cc3ccccc3F)[N]=[N]2)c(C#N)s1	Bis_heterocycles	75
CC(C)n1c(NCC2=CN(Cc3ccc(F)cc3)[N]=[N]2)nc2ccccc21	Bis_heterocycles	76
Cc1ccccc1CN1C=C(CNc2nc3c(C(F)(F)F)cccc3s2)[N]=[N]1	Bis_heterocycles	77
Cc1ccccc1CN1C=C(C(C)Sc2nc(-c3ccccc3)c[nH]2)[N]=[N]1	Bis_heterocycles	78
Cc1cccc(N2C=C(C(C)(C)Nc3ncc(C(C)C)s3)[N]=[N]2)c1	Bis_heterocycles	79
CC(C)Cn1c(NCC2=CN(c3ccccc3)[N]=[N]2)nc2ccccc21	Bis_heterocycles	80
CC(C)(Nc1nc(C(C)(C)C)c(Br)s1)C1=CN(c2cccc(F)c2)[N]=[N]1	Bis_heterocycles	81
Cc1ccc(N2C=C(CNc3nc4c(F)cc(F)cc4s3)[N]=[N]2)cc1	Bis_heterocycles	82
CC(C)(Sc1ncc[nH]1)C1=CN(Cc2ccccc2F)[N]=[N]1	Bis_heterocycles	83
Cc1nc(NC(C)(C)C2=CN(Cc3ccccc3)[N]=[N]2)sc1F	Bis_heterocycles	84
Cc1ccccc1N1C=C(C[18O][13c]2nc3cc(Cl)ccc3o2)[N]=[N]1	Bis_heterocycles	85
CCCn1c(NC(C)C2=CN(Cc3ccc(F)cc3)[N]=[N]2)nc2ccccc21	Bis_heterocycles	86
Cc1cc(Cl)cc2sc(NC(C)(C)C3=CN(c4ccccc4F)[N]=[N]3)nc12	Bis_heterocycles	87
Fc1cnc(NCC2=CN(c3ccccc3)[N]=[N]2)s1	Bis_heterocycles	88
CC(Nc1nc2cc(F)ccc2s1)C1=CN(c2ccc3ccccc3[n+]2C)[N]=[N]1	Bis_heterocycles	89
Cc1ccc(N2C=C(C(C)(C)Sc3cc(C)oc3C)[N]=[N]2)cc1	Bis_heterocycles	90
Cc1ccc(-c2csc(NC(C)C3=CN(Cc4ccccc4)[N]=[N]3)n2)cc1	Bis_heterocycles	91
Cc1ccc2[nH]c(SC(C)(C)C3=CN(Cc4ccccc4C)[N]=[N]3)nc2c1	Bis_heterocycles	92
Cc1ccc(CN2C=C(C(C)(C)Nc3nc(CCl)cs3)[N]=[N]2)cc1	Bis_heterocycles	93
Cc1ccc(CN2C=C(C(C)Nc3nc4cc(Br)ccc4[nH]3)[N]=[N]2)cc1	Bis_heterocycles	94
COc1cccc(N2C=C(C(C)(C)Nc3nc4cc(C)c(C)cc4s3)[N]=[N]2)c1	Bis_heterocycles	95
Cc1ccc(CN2C=C(C(C)Nc3nc4cc(Cl)ccc4o3)[N]=[N]2)cc1	Bis_heterocycles	96
Cc1cccc(N2C=C(C(C)Nc3ncc(C(F)(F)F)s3)[N]=[N]2)c1	Bis_heterocycles	97
COc1cccc(N2C=C(C(C)Nc3nc4cc(Br)ccc4s3)[N]=[N]2)c1	Bis_heterocycles	98
Cc1cccc(N2C=C(CNc3nc(-c4ccc(F)c(F)c4)cs3)[N]=[N]2)c1	Bis_heterocycles	99
CC(C)(Nc1nc2c(F)cccc2s1)C1=CN(c2ccccc2F)[N]=[N]1	Bis_heterocycles	100
CC(Sc1nc2ccccc2s1)C1=CN(CCN2CCCCC2)[N]=[N]1	Bis_heterocycles	101
CC(Nc1nc2c(F)cccc2s1)C1=CN(c2ccc(F)cc2)[N]=[N]1	Bis_heterocycles	102
Cc1cc(-c2csc(NCC3=CN(c4ccc5ccccc5[n+]4C)[N]=[N]3)n2)ccc1F	Bis_heterocycles	103
CC(Nc1ncc(-c2ccc(Br)cc2)[nH]1)C1=CN(c2ccc(F)cc2)[N]=[N]1	Bis_heterocycles	104
COc1ccc(N2C=C(C(C)Nc3nc4c(C)cc(Cl)cc4s3)[N]=[N]2)cc1	Bis_heterocycles	105
CC(C)(Nc1nc2c(Cl)ccc(F)c2s1)C1=CN(Cc2ccccc2F)[N]=[N]1	Bis_heterocycles	106
CC(C)(Nc1nc2c(s1)CCCCCC2)C1=CN(Cc2ccc(F)cc2)[N]=[N]1	Bis_heterocycles	107
CC(Nc1nc2c(Br)cccc2s1)C1=CN(c2ccccc2F)[N]=[N]1	Bis_heterocycles	108
COc1cccc(N2C=C(C(C)(C)Nc3nc4c(I)cccc4s3)[N]=[N]2)c1	Bis_heterocycles	109
COc1ccc(N2C=C(C(C)(C)Nc3nc4ccc(Cl)cc4s3)[N]=[N]2)cc1	Bis_heterocycles	110
CC(C)c1cnc(NC(C)(C)C2=CN(c3ccccc3)[N]=[N]2)s1	Bis_heterocycles	111
COc1cccc(N2C=C(C(C)Nc3ncc(-c4ccc(Cl)cc4)[nH]3)[N]=[N]2)c1	Bis_heterocycles	112
Cc1ccc(N2C=C(C(C)Nc3ncc(-c4ccc(Br)cc4)o3)[N]=[N]2)cc1	Bis_heterocycles	113
COc1ccccc1N1C=C(C(C)(C)Nc2ncc(C(C)C)s2)[N]=[N]1	Bis_heterocycles	114
Cc1ccc(N2C=C(CNc3nc(C(F)(F)F)co3)[N]=[N]2)cc1	Bis_heterocycles	115
CC(Sc1nc2ccccc2o1)C1=CN(c2cccc(F)c2)[N]=[N]1	Bis_heterocycles	116
Cc1cccc(N2C=C(CNc3cscc3N)[N]=[N]2)c1	Bis_heterocycles	117
CC(C)(Nc1nc2ccc(F)cc2o1)C1=CN(c2ccc(F)cc2)[N]=[N]1	Bis_heterocycles	118
Cc1occc1SCC1=CN(CCN2CCCCC2)[N]=[N]1	Bis_heterocycles	119
Cc1ccc(CN2C=C(C(C)Nc3nc(C4CC4)cs3)[N]=[N]2)cc1	Bis_heterocycles	120
Cc1cccc(CN2C=C(C(C)Nc3ncc(-c4ccc(Cl)cc4)[nH]3)[N]=[N]2)c1	Bis_heterocycles	121
Cc1ccc(CN2C=C(C(C)Nc3nc4c(s3)CCc3ccccc3-4)[N]=[N]2)cc1	Bis_heterocycles	122
Cc1cc(C)c2nc(NC(C)(C)C3=CN(c4ccccc4F)[N]=[N]3)sc2c1	Bis_heterocycles	123
Fc1ccccc1N1C=C(CNc2nc(-c3ccccc3)cs2)[N]=[N]1	Bis_heterocycles	124
COc1ccc(N2C=C(C(C)(C)Nc3nc(-c4ccc(F)cc4)c(C)s3)[N]=[N]2)cc1	Bis_heterocycles	125
COc1cccc(N2C=C(CNc3ncc(-c4ccc(F)cc4)o3)[N]=[N]2)c1	Bis_heterocycles	126
Cc1ccccc1CN1C=C(CNc2c[nH]c3ccccc23)[N]=[N]1	Bis_heterocycles	127
Cc1cccc(CN2C=C(CNc3nc(C)c(F)s3)[N]=[N]2)c1	Bis_heterocycles	128
Cc1ccc(-c2cnc(NCC3=CN(CCN4CCCCC4)[N]=[N]3)[nH]2)cc1	Bis_heterocycles	129
Cc1cccc2sc(NCC3=CN(c4ccccc4)[N]=[N]3)nc12	Bis_heterocycles	130
Cc1ccccc1N1C=C(C(C)Oc2nc3ccccc3s2)[N]=[N]1	Bis_heterocycles	131
COc1ccc(N2C=C(C(C)(C)Nc3nc4c(C)cc(Cl)cc4s3)[N]=[N]2)cc1	Bis_heterocycles	132
Cc1cccc(CN2C=C(CNc3nc(C(C)C)c(C)s3)[N]=[N]2)c1	Bis_heterocycles	133
Cc1cccc(N2C=C(C(C)(C)Oc3nc(-c4ccccc4)cs3)[N]=[N]2)c1	Bis_heterocycles	134
Cc1cccc(CN2C=C(C(C)(C)Nc3nc4c(Cl)cc(F)cc4s3)[N]=[N]2)c1	Bis_heterocycles	135
CC(C)(Nc1nc2c(Cl)cc(F)cc2s1)C1=CN(c2cccc(F)c2)[N]=[N]1	Bis_heterocycles	136
Cc1nc(NCC2=CN(CCN3CCCCC3)[N]=[N]2)sc1F	Bis_heterocycles	137
CCCn1c(NC(C)(C)C2=CN(c3ccccc3C)[N]=[N]2)nc2ccccc21	Bis_heterocycles	138
CC(C)(Nc1nc2c(s1)CC(C(C)(C)C)CC2)C1=CN(CCN2CCCCC2)[N]=[N]1	Bis_heterocycles	139
CCn1c(NCC2=CN(Cc3cccc(C)c3)[N]=[N]2)nc2ccccc21	Bis_heterocycles	140
C[n+]1c(N2C=C(CNc3ncc(-c4cccc(Cl)c4)o3)[N]=[N]2)ccc2ccccc21	Bis_heterocycles	141
Fc1ccc2oc(SCC3=CN(c4ccccc4F)[N]=[N]3)nc2c1	Bis_heterocycles	142
Fc1ccc(CN2C=C(CNc3ncc(-c4ccc(F)cc4)o3)[N]=[N]2)cc1	Bis_heterocycles	143
Cc1ccc(N2C=C(CNc3ncc(Cc4ccc(F)c(F)c4)s3)[N]=[N]2)cc1	Bis_heterocycles	144
CC(C)(Nc1ncc(Cc2ccccc2)s1)C1=CN(c2ccc(F)cc2)[N]=[N]1	Bis_heterocycles	145
CC(C)(Nc1nc2ccc(Br)cc2s1)C1=CN(c2ccccc2F)[N]=[N]1	Bis_heterocycles	146
Cc1nc(SC(C)(C)C2=CN(c3ccc4ccccc4[n+]3C)[N]=[N]2)oc1C	Bis_heterocycles	147
Fc1ccccc1CN1C=C(CNc2ncco2)[N]=[N]1	Bis_heterocycles	148
COc1ccc(N2C=C(CSc3nc4c(F)cccc4s3)[N]=[N]2)cc1	Bis_heterocycles	149
CC(C)(Nc1nc2c(s1)CCC2)C1=CN(c2ccccc2)[N]=[N]1	Bis_heterocycles	150
CCc1cnc(NC(C)(C)C2=CN(Cc3ccccc3)[N]=[N]2)s1	Bis_heterocycles	151
Cc1cccc(N2C=C(C(C)(C)Nc3nc4ccccc4n3C)[N]=[N]2)c1	Bis_heterocycles	152
CCCn1c(NC(C)(C)C2=CN(c3cccc(F)c3)[N]=[N]2)nc2ccccc21	Bis_heterocycles	153
CC(Nc1nc2cc(F)ccc2s1)C1=CN(c2ccc(F)cc2)[N]=[N]1	Bis_heterocycles	154
Cc1ccccc1CN1C=C(C(C)Sc2ncc[nH]2)[N]=[N]1	Bis_heterocycles	155
Cc1ccc(-c2csc(NC(C)(C)C3=CN(c4ccccc4)[N]=[N]3)n2)cc1	Bis_heterocycles	156
CC(C)(Nc1nc(C2CC2)c(Br)s1)C1=CN(c2ccc(F)cc2)[N]=[N]1	Bis_heterocycles	157
COc1cccc(N2C=C(C(C)Nc3ncc(Cc4cc(F)cc(F)c4)s3)[N]=[N]2)c1	Bis_heterocycles	158
CCc1nc(NC(C)C2=CN(Cc3ccccc3F)[N]=[N]2)sc1C	Bis_heterocycles	159
C1=C(COc2nc3ccccc3s2)[N]=[N]N1Cc1ccccc1	Bis_heterocycles	160
COc1ccccc1N1C=C(CNc2nc(-c3ccc(F)c(F)c3)c(C)s2)[N]=[N]1	Bis_heterocycles	161
C1=C(CNc2nc3c(s2)CCCC3)[N]=[N]N1CCN1CCCCC1	Bis_heterocycles	162
COc1cccc(N2C=C(C(C)(C)Nc3nc(-c4ccccc4C)cs3)[N]=[N]2)c1	Bis_heterocycles	163
O=C(O)c1cc(OCC2=CN(Cc3ccccc3)[N]=[N]2)cs1	Bis_heterocycles	164
CCCc1nc(NC(C)C2=CN(c3ccccc3)[N]=[N]2)sc1CC	Bis_heterocycles	165
Fc1ccccc1N1C=C(CNc2ncc(Br)s2)[N]=[N]1	Bis_heterocycles	166
CC(Nc1nc2ccccc2n1C(C)C)C1=CN(Cc2ccccc2)[N]=[N]1	Bis_heterocycles	167
COc1cccc(N2C=C(C(C)Nc3nc4ccc(C)cc4s3)[N]=[N]2)c1	Bis_heterocycles	168
COc1ccc(N2C=C(CSc3c[nH]c4ccccc34)[N]=[N]2)cc1	Bis_heterocycles	169
CC(C)(Sc1nc2cc(F)ccc2o1)C1=CN(CCN2CCCCC2)[N]=[N]1	Bis_heterocycles	170
COc1ccccc1N1C=C(CNc2ncc(Cc3ccc(F)cc3F)s2)[N]=[N]1	Bis_heterocycles	171
Cc1cc(C)c2nc(NC(C)(C)C3=CN(CCN4CCCCC4)[N]=[N]3)sc2c1	Bis_heterocycles	172
Cc1ccccc1N1C=C(CNc2nc3ccc(C(F)(F)F)cc3s2)[N]=[N]1	Bis_heterocycles	173
Cc1cccc(CN2C=C(C(C)(C)Sc3nc(-c4ccccc4)c[nH]3)[N]=[N]2)c1	Bis_heterocycles	174
COc1ccc(N2C=C(C(C)Nc3nc4ccccc4n3C)[N]=[N]2)cc1	Bis_heterocycles	175
Cc1nc(SCC2=CN(Cc3ccccc3)[N]=[N]2)oc1C	Bis_heterocycles	176
C1=C(CNc2nc(C3CC3)cs2)[N]=[N]N1CCN1CCCCC1	Bis_heterocycles	177
CC(C)(Nc1nc2ccccc2s1)C1=CN(c2ccccc2)[N]=[N]1	Bis_heterocycles	178
CC(Nc1nc2c(s1)CCCCCC2)C1=CN(c2ccc3ccccc3[n+]2C)[N]=[N]1	Bis_heterocycles	179
Fc1ccccc1CN1C=C(CNc2nc(-c3ccccc3)c[nH]2)[N]=[N]1	Bis_heterocycles	180
CCCc1nc(NC(C)(C)C2=CN(c3cccc(F)c3)[N]=[N]2)sc1CC	Bis_heterocycles	181
CC(C)(Nc1nc2c(F)ccc(F)c2s1)C1=CN(Cc2ccc(F)cc2)[N]=[N]1	Bis_heterocycles	182
CC(C)(Nc1nc2cc(Br)ccc2s1)C1=CN(CCN2CCCCC2)[N]=[N]1	Bis_heterocycles	183
CC(Oc1cc(C(F)(F)F)sc1C(=O)O)C1=CN(c2ccccc2F)[N]=[N]1	Bis_heterocycles	184
Cc1ccc(CN2C=C(C(C)Nc3nc4cc(C)c(C)cc4s3)[N]=[N]2)cc1	Bis_heterocycles	185
CC(C)(Nc1ncc(C(F)(F)F)s1)C1=CN(c2ccccc2)[N]=[N]1	Bis_heterocycles	186
CC(Nc1ncc(F)s1)C1=CN(c2ccccc2)[N]=[N]1	Bis_heterocycles	187
COc1ccccc1N1C=C(C(C)(C)Nc2nc3ccccc3n2CC(C)C)[N]=[N]1	Bis_heterocycles	188
Fc1ccccc1CN1C=C(CNc2nc3cc(Cl)ccc3[nH]2)[N]=[N]1	Bis_heterocycles	189
CC(C)(Nc1nc2c(s1)Cc1ccccc1-2)C1=CN(CCN2CCCCC2)[N]=[N]1	Bis_heterocycles	190
Cc1cc(SCC2=CN(CCN3CCCCC3)[N]=[N]2)c(C)o1	Bis_heterocycles	191
Cc1cccc(N2C=C(CNc3nc(-c4ccccc4)c(C)s3)[N]=[N]2)c1	Bis_heterocycles	192
Cc1ccc(CN2C=C(C(C)(C)Sc3nc4ccccc4s3)[N]=[N]2)cc1	Bis_heterocycles	193
CCCc1nc(NC(C)C2=CN(Cc3ccc(C)cc3)[N]=[N]2)sc1CC	Bis_heterocycles	194
CC(Sc1ncc[nH]1)C1=CN(Cc2ccc(F)cc2)[N]=[N]1	Bis_heterocycles	195
Cc1cccc(CN2C=C(C(C)(C)Nc3c[nH]c4ccccc34)[N]=[N]2)c1	Bis_heterocycles	196
Cc1cccc(N2C=C(C(C)(C)Sc3nc4cccc(Cl)c4o3)[N]=[N]2)c1	Bis_heterocycles	197
Cc1ccccc1CN1C=C(C(C)Sc2nc3cc(F)ccc3o2)[N]=[N]1	Bis_heterocycles	198
CCn1ccnc1SC(C)C1=CN(c2ccc(C)cc2)[N]=[N]1	Bis_heterocycles	199
COc1ccc2[nH]c(SCC3=CN(c4ccccc4C)[N]=[N]3)nc2c1	Bis_heterocycles	200
COc1ccccc1N1C=C(C(C)(C)Nc2ncc(-c3ccc(Br)cc3)[nH]2)[N]=[N]1	Bis_heterocycles	201
Cc1ccc(CN2C=C(C(C)Oc3csc(C(=O)O)c3)[N]=[N]2)cc1	Bis_heterocycles	202
COc1ccccc1N1C=C(C(C)Sc2nc3c(F)cccc3s2)[N]=[N]1	Bis_heterocycles	203
CC(Nc1nc2c(I)cccc2s1)C1=CN(Cc2ccc(F)cc2)[N]=[N]1	Bis_heterocycles	204
CC(C)c1nc(NC(C)(C)C2=CN(c3ccc4ccccc4[n+]3C)[N]=[N]2)sc1Br	Bis_heterocycles	205
COc1ccc(N2C=C(C(C)(C)Nc3nc(-c4c(F)cccc4F)cs3)[N]=[N]2)cc1	Bis_heterocycles	206
Cc1ccccc1CN1C=C(C(C)Nc2ncc(-c3cccc(Cl)c3)o2)[N]=[N]1	Bis_heterocycles	207
Cc1ccc(N2C=C(C(C)Nc3nc4ccccc4n3C(C)C)[N]=[N]2)cc1	Bis_heterocycles	208
CC(Sc1nc2cc(Br)ccc2o1)C1=CN(c2ccccc2F)[N]=[N]1	Bis_heterocycles	209
Cc1ccc(N2C=C(CNc3nc4ccccc4n3Cc3ccccc3)[N]=[N]2)cc1	Bis_heterocycles	210
COc1cccc(N2C=C(C(C)Nc3ncc(C(C)C)s3)[N]=[N]2)c1	Bis_heterocycles	211
COc1ccccc1N1C=C(C(C)(C)Nc2nc3c(I)cccc3s2)[N]=[N]1	Bis_heterocycles	212
Fc1ccc(N2C=C(CNc3nc4ccccc4o3)[N]=[N]2)cc1	Bis_heterocycles	213
Fc1ccccc1N1C=C(CNc2nc3c(Br)cccc3s2)[N]=[N]1	Bis_heterocycles	214
Cc1cccc(N2C=C(CNc3nc(C)c(C)o3)[N]=[N]2)c1	Bis_heterocycles	215
Cn1c(SCC2=CN(c3ccccc3)[N]=[N]2)nc2ccccc21	Bis_heterocycles	216
COc1cccc(N2C=C(CNc3ncc(Cc4ccc(F)cc4F)s3)[N]=[N]2)c1	Bis_heterocycles	217
Cc1ccccc1N1C=C(CNc2nc3c(C)cccc3s2)[N]=[N]1	Bis_heterocycles	218
COc1ccccc1N1C=C(CNc2c[nH]c3ccccc23)[N]=[N]1	Bis_heterocycles	219
COc1ccc(N2C=C(C(C)Nc3nc4c(F)cc(F)cc4s3)[N]=[N]2)cc1	Bis_heterocycles	220
Cc1cc2nc(NCC3=CN(CCN4CCCCC4)[N]=[N]3)[nH]c2cc1C	Bis_heterocycles	221
CCc1cnc(NCC2=CN(c3ccccc3OC)[N]=[N]2)s1	Bis_heterocycles	222
Cc1ccccc1N1C=C(COc2nc(-c3ccccc3)cs2)[N]=[N]1	Bis_heterocycles	223
Cc1ccc(N2C=C(C(C)Nc3nc4c(s3)CC(C)CC4)[N]=[N]2)cc1	Bis_heterocycles	224
CCc1cnc(NCC2=CN(c3ccc4ccccc4[n+]3C)[N]=[N]2)s1	Bis_heterocycles	225
CC(C)(Nc1ncc(-c2ccc(F)cc2)[nH]1)C1=CN(c2ccccc2F)[N]=[N]1	Bis_heterocycles	226
Cc1sc(NCC2=CN(CCN3CCCCC3)[N]=[N]2)nc1C(C)C	Bis_heterocycles	227
Fc1ccccc1N1C=C(CNc2nc3ccccc3s2)[N]=[N]1	Bis_heterocycles	228
COc1ccc2[nH]c(SC(C)(C)C3=CN(Cc4ccccc4F)[N]=[N]3)nc2c1	Bis_heterocycles	229
Cc1ccc(CN2C=C(C(C)Nc3nc4c(s3)CCCC4)[N]=[N]2)cc1	Bis_heterocycles	230
Cc1cccc(N2C=C(C(C)Nc3nc4ccc(C(F)(F)F)cc4s3)[N]=[N]2)c1	Bis_heterocycles	231
Cc1cccc(CN2C=C(C(C)[18O][13c]3nc4cc(Cl)ccc4o3)[N]=[N]2)c1	Bis_heterocycles	232
Cc1cccc(N2C=C(C(C)Nc3nc4c(I)cccc4s3)[N]=[N]2)c1	Bis_heterocycles	233
CCOc1ccc2[nH]c(SC(C)C3=CN(c4ccc5ccccc5[n+]4C)[N]=[N]3)nc2c1	Bis_heterocycles	234
CC(C)n1c(NC(C)(C)C2=CN(Cc3ccccc3)[N]=[N]2)nc2ccccc21	Bis_heterocycles	235
Cc1cc(C)c2nc(NCC3=CN(CCN4CCCCC4)[N]=[N]3)sc2c1	Bis_heterocycles	236
Cn1c(NC(C)(C)C2=CN(c3ccccc3)[N]=[N]2)nc2ccccc21	Bis_heterocycles	237
COc1ccccc1N1C=C(C(C)(C)Nc2ncc(-c3ccccc3)n2C)[N]=[N]1	Bis_heterocycles	238
Cc1ccccc1CN1C=C(C(C)Sc2nc3cc(Cl)ccc3o2)[N]=[N]1	Bis_heterocycles	239
C1=C(CNc2nc3ccccc3s2)[N]=[N]N1c1ccccc1	Bis_heterocycles	240
COc1ccc(N2C=C(C(C)Nc3nccs3)[N]=[N]2)cc1	Bis_heterocycles	241
CC(Sc1nc2ccccc2o1)C1=CN(c2ccccc2F)[N]=[N]1	Bis_heterocycles	242
Cc1ccccc1CN1C=C(C(C)(C)Sc2nc3ccccc3s2)[N]=[N]1	Bis_heterocycles	243
Cc1ccccc1N1C=C(C(C)Nc2nc3c(F)cc(F)cc3s2)[N]=[N]1	Bis_heterocycles	244
CC(Nc1ncco1)C1=CN(c2ccccc2)[N]=[N]1	Bis_heterocycles	245
CC(=O)c1sccc1NC(C)(C)C1=CN(Cc2ccccc2C)[N]=[N]1	Bis_heterocycles	246
CCn1c(NC(C)(C)C2=CN(c3ccc4ccccc4[n+]3C)[N]=[N]2)nc2ccccc21	Bis_heterocycles	247
C[n+]1c(N2C=C(CNc3ncc(-c4ccc(F)cc4)[nH]3)[N]=[N]2)ccc2ccccc21	Bis_heterocycles	248
Cc1ccccc1N1C=C(C(C)Nc2nc(C3CC3)c(Br)s2)[N]=[N]1	Bis_heterocycles	249
Cc1ccc(N2C=C(C(C)(C)Nc3nc(-c4ccccc4)cs3)[N]=[N]2)cc1	Bis_heterocycles	250
Cc1ccc(CN2C=C(C(C)(C)Oc3nccs3)[N]=[N]2)cc1	Bis_heterocycles	251
Cc1ccc(-c2csc(NCC3=CN(CCN4CCCCC4)[N]=[N]3)n2)cc1	Bis_heterocycles	252
CCn1ccnc1SCC1=CN(Cc2ccccc2C)[N]=[N]1	Bis_heterocycles	253
CC(Nc1nc2ccccc2n1C(C)C)C1=CN(c2ccccc2F)[N]=[N]1	Bis_heterocycles	254
Cc1sc(NC(C)C2=CN(Cc3ccccc3)[N]=[N]2)nc1-c1ccccc1	Bis_heterocycles	255
COc1cccc(N2C=C(C(C)Sc3nc4cc(C)ccc4[nH]3)[N]=[N]2)c1	Bis_heterocycles	256
Cc1ccc(N2C=C(CNc3nc(-c4c(F)cccc4F)cs3)[N]=[N]2)cc1	Bis_heterocycles	257
Cc1ccc2[nH]c(NC(C)C3=CN(c4ccccc4C)[N]=[N]3)nc2c1	Bis_heterocycles	258
COc1ccc(N2C=C(C(C)Nc3nc(C4CC4)cs3)[N]=[N]2)cc1	Bis_heterocycles	259
Fc1ccc(N2C=C(CNc3nc(-c4ccccc4)c[nH]3)[N]=[N]2)cc1	Bis_heterocycles	260
Cc1cnc(NC(C)C2=CN(Cc3ccccc3F)[N]=[N]2)[nH]1	Bis_heterocycles	261
CCn1c(NC(C)(C)C2=CN(c3ccccc3C)[N]=[N]2)nc2ccccc21	Bis_heterocycles	262
CC(C)([18O][13c]1nc2cc(Cl)ccc2o1)C1=CN(Cc2ccccc2F)[N]=[N]1	Bis_heterocycles	263
Fc1ccc2sc(NCC3=CN(c4ccccc4F)[N]=[N]3)nc2c1	Bis_heterocycles	264
CC(C)(Sc1nc2cc(N)ccc2[nH]1)C1=CN(c2ccc(F)cc2)[N]=[N]1	Bis_heterocycles	265
Cc1cnc(NC(C)(C)C2=CN(Cc3ccc(F)cc3)[N]=[N]2)[nH]1	Bis_heterocycles	266
Cc1ccc(CN2C=C(C(C)(C)Nc3nc(-c4ccc(F)c(C)c4)cs3)[N]=[N]2)cc1	Bis_heterocycles	267
Fc1cccc(N2C=C(CNc3nc(C4CC4)c(Br)s3)[N]=[N]2)c1	Bis_heterocycles	268
CCc1[nH]c(NC(C)(C)C2=CN(Cc3ccccc3F)[N]=[N]2)nc1-c1ccccc1	Bis_heterocycles	269
CC(C)n1c(NC(C)(C)C2=CN(c3ccc4ccccc4[n+]3C)[N]=[N]2)nc2ccccc21	Bis_heterocycles	270
C[n+]1c(N2C=C(COc3csc(C(=O)O)c3)[N]=[N]2)ccc2ccccc21	Bis_heterocycles	271
Fc1ccc(N2C=C(CNc3nc(-c4ccccc4F)cs3)[N]=[N]2)cc1	Bis_heterocycles	272
Cc1cccc(CN2C=C(C(C)(C)Nc3nc4ccc(C)cc4s3)[N]=[N]2)c1	Bis_heterocycles	273
C1=C(CNc2nc3c(s2)Cc2ccccc2-3)[N]=[N]N1CCN1CCCCC1	Bis_heterocycles	274
Cc1ccc(N2C=C(C(C)Nc3nc4c(C)cc(Cl)cc4s3)[N]=[N]2)cc1	Bis_heterocycles	275
COc1cccc(N2C=C(CSc3nc4c(F)cccc4s3)[N]=[N]2)c1	Bis_heterocycles	276
COc1ccc(N2C=C(C(C)(C)Nc3nc4c(s3)CCc3ccccc3-4)[N]=[N]2)cc1	Bis_heterocycles	277
COc1ccc(N2C=C(C(C)Nc3nc(Cc4ccccc4)c(C)[nH]3)[N]=[N]2)cc1	Bis_heterocycles	278
CC(Sc1nc2cc(Br)ccc2o1)C1=CN(c2ccc(F)cc2)[N]=[N]1	Bis_heterocycles	279
Cc1cnc(NC(C)C2=CN(c3ccc(F)cc3)[N]=[N]2)s1	Bis_heterocycles	280
Cn1ccnc1NC(C)(C)C1=CN(c2cccc(F)c2)[N]=[N]1	Bis_heterocycles	281
Cc1ccc(-c2cnc(NC(C)C3=CN(Cc4ccccc4C)[N]=[N]3)[nH]2)cc1	Bis_heterocycles	282
CC(C)Cn1c(NC(C)(C)C2=CN(Cc3ccccc3)[N]=[N]2)nc2ccccc21	Bis_heterocycles	283
Cc1cccc(N2C=C(C(C)(C)Nc3ncc(-c4ccc(Br)cc4)o3)[N]=[N]2)c1	Bis_heterocycles	284
Cc1ccc(N2C=C(C(C)(C)Nc3nc4c(s3)Cc3ccccc3-4)[N]=[N]2)cc1	Bis_heterocycles	285
CC(C)(Nc1ncc(-c2cccc(Cl)c2)o1)C1=CN(Cc2ccc(F)cc2)[N]=[N]1	Bis_heterocycles	286
Cc1cccc(N2C=C(CNc3ncc[nH]3)[N]=[N]2)c1	Bis_heterocycles	287
CCOc1ccc2[nH]c(SC(C)(C)C3=CN(Cc4ccccc4C)[N]=[N]3)nc2c1	Bis_heterocycles	288
Cc1ccccc1CN1C=C(C(C)Nc2ncc(-c3ccc(Br)cc3)o2)[N]=[N]1	Bis_heterocycles	289
Cc1ccc(CN2C=C(CNc3nc4c(Cl)cc(F)cc4s3)[N]=[N]2)cc1	Bis_heterocycles	290
Cc1ccc(-c2csc(NC(C)(C)C3=CN(c4ccc(C)cc4)[N]=[N]3)n2)cc1	Bis_heterocycles	291
Cc1cccc(N2C=C(C(C)Nc3nc4cc(C)ccc4[nH]3)[N]=[N]2)c1	Bis_heterocycles	292
Cc1cccc(N2C=C(CSc3nc4cccc(F)c4s3)[N]=[N]2)c1	Bis_heterocycles	293
CC(Nc1nc2ccc(F)cc2s1)C1=CN(c2ccc(F)cc2)[N]=[N]1	Bis_heterocycles	294
CC(Nc1ncc[nH]1)C1=CN(CCN2CCCCC2)[N]=[N]1	Bis_heterocycles	295
Cc1cccc2sc(NC(C)C3=CN(Cc4ccc(F)cc4)[N]=[N]3)nc12	Bis_heterocycles	296
Cc1ccccc1N1C=C(C(C)(C)Nc2ncc(Br)s2)[N]=[N]1	Bis_heterocycles	297
CC(Nc1nccn1C)C1=CN(Cc2ccccc2F)[N]=[N]1	Bis_heterocycles	298
Cc1sc(NC(C)C2=CN(c3ccc(F)cc3)[N]=[N]2)nc1-c1ccccc1	Bis_heterocycles	299
Cc1ccccc1N1C=C(C(C)Nc2nc3ccccc3n2C(C)C)[N]=[N]1	Bis_heterocycles	300
CC(Sc1nc2ccccc2s1)C1=CN(Cc2ccc(F)cc2)[N]=[N]1	Bis_heterocycles	301
CC(Nc1nc2ccc(Cl)cc2s1)C1=CN(c2ccccc2)[N]=[N]1	Bis_heterocycles	302
Cc1ccccc1N1C=C(CNc2nc(C(C)C)c(C)s2)[N]=[N]1	Bis_heterocycles	303
Cc1sc(NCC2=CN(c3cccc(F)c3)[N]=[N]2)nc1C(C)C	Bis_heterocycles	304
Cc1ccc(CN2C=C(C(C)(C)Sc3nc4ccccc4o3)[N]=[N]2)cc1	Bis_heterocycles	305
CC(C)(Sc1nc2cc(F)ccc2o1)C1=CN(c2ccc(F)cc2)[N]=[N]1	Bis_heterocycles	306
CCCCn1c(NCC2=CN(Cc3ccccc3)[N]=[N]2)nc2ccccc21	Bis_heterocycles	307
Cc1ccc(N2C=C(C(C)Sc3nc4c(F)cccc4s3)[N]=[N]2)cc1	Bis_heterocycles	308
Cc1ccc(N2C=C(CNc3ncc(Cc4ccccc4)s3)[N]=[N]2)cc1	Bis_heterocycles	309
Cc1ccccc1N1C=C(CNc2nc(C(F)(F)F)c(Br)s2)[N]=[N]1	Bis_heterocycles	310
CC(=O)c1sccc1NC(C)(C)C1=CN(c2ccccc2C)[N]=[N]1	Bis_heterocycles	311
CCc1ccc2nc(NCC3=CN(c4cccc(C)c4)[N]=[N]3)sc2c1	Bis_heterocycles	312
CCn1c(SCC2=CN(c3cccc(C)c3)[N]=[N]2)nc2ccccc21	Bis_heterocycles	313
Cc1ccc2nc(NC(C)C3=CN(Cc4ccccc4C)[N]=[N]3)sc2c1	Bis_heterocycles	314
C1=C(CNc2nc3ccccc3[nH]2)[N]=[N]N1c1ccccc1	Bis_heterocycles	315
COc1cccc(N2C=C(C(C)(C)Nc3nc(C)cs3)[N]=[N]2)c1	Bis_heterocycles	316
CCCCn1c(NCC2=CN(c3ccccc3F)[N]=[N]2)nc2ccccc21	Bis_heterocycles	317
Cc1cnc(NC(C)C2=CN(c3ccc(F)cc3)[N]=[N]2)[nH]1	Bis_heterocycles	318
Cc1cccc(CN2C=C(CNc3ncc(-c4ccc(Br)cc4)o3)[N]=[N]2)c1	Bis_heterocycles	319
Cc1cccc(CN2C=C(C(C)(C)Nc3ncc(Cl)s3)[N]=[N]2)c1	Bis_heterocycles	320
C[n+]1c(N2C=C(CNc3nc4cccc(Cl)c4[nH]3)[N]=[N]2)ccc2ccccc21	Bis_heterocycles	321
CC(C)(Nc1nc2c(F)ccc(F)c2s1)C1=CN(c2ccc(F)cc2)[N]=[N]1	Bis_heterocycles	322
Cc1ccccc1N1C=C(C(C)Nc2ncc(Cc3cc(F)cc(F)c3)s2)[N]=[N]1	Bis_heterocycles	323
Cc1occc1SC(C)(C)C1=CN(c2ccccc2F)[N]=[N]1	Bis_heterocycles	324
CC(C)n1c(NCC2=CN(c3cccc(F)c3)[N]=[N]2)nc2ccccc21	Bis_heterocycles	325
Cc1ccc(CN2C=C(CNc3nc(-c4ccccc4)c[nH]3)[N]=[N]2)cc1	Bis_heterocycles	326
Cc1cccc(N2C=C(C(C)Nc3nc4cc(Br)ccc4[nH]3)[N]=[N]2)c1	Bis_heterocycles	327
CCn1ccnc1SC(C)C1=CN(c2ccccc2C)[N]=[N]1	Bis_heterocycles	328
COc1ccccc1N1C=C(C(C)(C)Sc2nc3ccccc3o2)[N]=[N]1	Bis_heterocycles	329
Cc1ccc(CN2C=C(C(C)(C)[18O][13c]3[15n]c4cc(Cl)ccc4o3)[N]=[N]2)cc1	Bis_heterocycles	330
COc1cccc(N2C=C(C(C)(C)Nc3ncc(Cc4ccc(F)c(F)c4)s3)[N]=[N]2)c1	Bis_heterocycles	331
Cc1cccc2sc(NCC3=CN(Cc4ccccc4)[N]=[N]3)nc12	Bis_heterocycles	332
CC(C)(Nc1nc2ccccc2n1Cc1ccccc1)C1=CN(Cc2ccccc2F)[N]=[N]1	Bis_heterocycles	333
Cc1nc(NC(C)(C)C2=CN(Cc3ccccc3)[N]=[N]2)sc1Br	Bis_heterocycles	334
Fc1cc(Br)c2nc(NCC3=CN(c4ccccc4)[N]=[N]3)sc2c1	Bis_heterocycles	335
Cc1[nH]c(NC(C)C2=CN(c3ccccc3)[N]=[N]2)nc1Cc1ccccc1	Bis_heterocycles	336
Fc1cccc(Cc2cnc(NCC3=CN(Cc4ccccc4F)[N]=[N]3)s2)c1	Bis_heterocycles	337
Cc1ccc2[nH]c(NC(C)(C)C3=CN(Cc4ccc(F)cc4)[N]=[N]3)nc2c1	Bis_heterocycles	338
Fc1ccc(CN2C=C(CNc3nc4ccc(Cl)cc4s3)[N]=[N]2)cc1	Bis_heterocycles	339
COc1ccc(N2C=C(CNc3nc(C)c(Br)s3)[N]=[N]2)cc1	Bis_heterocycles	340
CCc1csc(NC(C)(C)C2=CN(Cc3ccccc3)[N]=[N]2)n1	Bis_heterocycles	341
CC(C)(Nc1nc2c(Cl)ccc(F)c2s1)C1=CN(CCN2CCCCC2)[N]=[N]1	Bis_heterocycles	342
Cc1ccc(CN2C=C(C(C)Oc3cc(C(F)(F)F)sc3C(=O)O)[N]=[N]2)cc1	Bis_heterocycles	343
Cc1ccc(N2C=C(C(C)(C)Sc3nc(C)c(C)o3)[N]=[N]2)cc1	Bis_heterocycles	344
Fc1ccccc1CN1C=C(CNc2ncc(-c3cccc(Cl)c3)o2)[N]=[N]1	Bis_heterocycles	345
COc1ccc(N2C=C(C(C)(C)Nc3nc4c(Cl)cc(F)cc4s3)[N]=[N]2)cc1	Bis_heterocycles	346
CCc1cccc2sc(NCC3=CN(Cc4ccccc4F)[N]=[N]3)nc12	Bis_heterocycles	347
Cc1ccc2[nH]c(NCC3=CN(Cc4ccccc4)[N]=[N]3)nc2c1	Bis_heterocycles	348
Fc1cc(F)cc(Cc2cnc(NCC3=CN(c4ccccc4)[N]=[N]3)s2)c1	Bis_heterocycles	349
Cc1cccc(N2C=C(C(C)(C)Nc3nc(-c4ccccc4)cs3)[N]=[N]2)c1	Bis_heterocycles	350
Cc1ccccc1N1C=C(C(C)Nc2nc(-c3ccc(F)c(F)c3)c(C)s2)[N]=[N]1	Bis_heterocycles	351
CC(C)(Oc1cc(C(F)(F)F)sc1C(=O)O)C1=CN(c2ccccc2F)[N]=[N]1	Bis_heterocycles	352
CC(Sc1nc2cc(Cl)ccc2[nH]1)C1=CN(Cc2ccc(F)cc2)[N]=[N]1	Bis_heterocycles	353
COc1ccc2[nH]c(SC(C)(C)C3=CN(c4ccccc4)[N]=[N]3)nc2c1	Bis_heterocycles	354
Fc1ccc(Cc2cnc(NCC3=CN(Cc4ccccc4F)[N]=[N]3)s2)c(F)c1	Bis_heterocycles	355
Cc1cccc(N2C=C(C(C)(C)Nc3ncc(Cc4ccccc4)s3)[N]=[N]2)c1	Bis_heterocycles	356
CC(Sc1nc2cccc(F)c2s1)C1=CN(CCN2CCCCC2)[N]=[N]1	Bis_heterocycles	357
Fc1ccccc1CN1C=C(CSc2nc3ccccc3o2)[N]=[N]1	Bis_heterocycles	358
Cc1ccc(N2C=C(C(C)(C)Nc3nc(C(C)C)c(Br)s3)[N]=[N]2)cc1	Bis_heterocycles	359
Cc1ccccc1N1C=C(C(C)(C)Nc2nc3c(I)cccc3s2)[N]=[N]1	Bis_heterocycles	360
Cc1ccc(CN2C=C(CNc3nc4c(Br)cccc4s3)[N]=[N]2)cc1	Bis_heterocycles	361
COc1ccc(N2C=C(C(C)(C)Nc3ncc(F)s3)[N]=[N]2)cc1	Bis_heterocycles	362
CC(C)(Sc1nc2cccc(F)c2s1)C1=CN(Cc2ccccc2)[N]=[N]1	Bis_heterocycles	363
COc1ccc(N2C=C(C(C)(C)Nc3nc4c(s3)CCCCC4)[N]=[N]2)cc1	Bis_heterocycles	364
Fc1ccc(-c2csc(NCC3=CN(c4ccccc4F)[N]=[N]3)n2)cc1F	Bis_heterocycles	365
CC(Nc1nc2c(Cl)cc(F)cc2s1)C1=CN(c2ccc(F)cc2)[N]=[N]1	Bis_heterocycles	366
CC(C)(C)c1nc(NCC2=CN(Cc3ccccc3)[N]=[N]2)sc1Br	Bis_heterocycles	367
CC(Nc1nc2c(F)cc(F)cc2s1)C1=CN(c2ccc(F)cc2)[N]=[N]1	Bis_heterocycles	368
CCc1csc(NC(C)C2=CN(c3cccc(OC)c3)[N]=[N]2)n1	Bis_heterocycles	369
CC(Nc1nc(-c2ccccc2)c[nH]1)C1=CN(c2cccc(F)c2)[N]=[N]1	Bis_heterocycles	370
Cc1ccc(N2C=C(C(C)(C)Sc3nc4ccccc4s3)[N]=[N]2)cc1	Bis_heterocycles	371
COc1ccccc1N1C=C(C(C)Nc2nc(-c3ccccc3F)cs2)[N]=[N]1	Bis_heterocycles	372
Fc1cccc(N2C=C(CNc3nccs3)[N]=[N]2)c1	Bis_heterocycles	373
Cc1nc(SCC2=CN(c3ccccc3)[N]=[N]2)oc1C	Bis_heterocycles	374
CC(C)(Nc1ncc(Cc2ccc(F)cc2F)s1)C1=CN(c2cccc(F)c2)[N]=[N]1	Bis_heterocycles	375
Fc1ccc(CN2C=C(CNc3nc4ccc(Br)cc4s3)[N]=[N]2)cc1	Bis_heterocycles	376
CC(C)(Nc1nc(C(F)(F)F)cs1)C1=CN(c2ccccc2)[N]=[N]1	Bis_heterocycles	377
Cc1ccc(-c2cnc(NC(C)(C)C3=CN(Cc4ccccc4C)[N]=[N]3)[nH]2)cc1	Bis_heterocycles	378
CC(Nc1ncc(F)s1)C1=CN(c2cccc(F)c2)[N]=[N]1	Bis_heterocycles	379
CC(Nc1ncc(Cc2ccccc2)s1)C1=CN(CCN2CCCCC2)[N]=[N]1	Bis_heterocycles	380
Cc1occc1SC(C)C1=CN(Cc2ccccc2)[N]=[N]1	Bis_heterocycles	381
Cc1cc(NCC2=CN(Cc3ccccc3C)[N]=[N]2)c(C#N)s1	Bis_heterocycles	382
Cc1sc(NCC2=CN(c3cccc(F)c3)[N]=[N]2)nc1-c1ccccc1	Bis_heterocycles	383
Cc1ccc(N2C=C(C(C)Nc3ncco3)[N]=[N]2)cc1	Bis_heterocycles	384
COc1ccc(N2C=C(C(C)(C)Sc3nc4cc(OC(F)F)ccc4[nH]3)[N]=[N]2)cc1	Bis_heterocycles	385
CC(C)(Nc1ncc(Cc2ccc(F)cc2F)s1)C1=CN(Cc2ccccc2F)[N]=[N]1	Bis_heterocycles	386
CC(Nc1nc2ccc(C(F)(F)F)cc2s1)C1=CN(CCN2CCCCC2)[N]=[N]1	Bis_heterocycles	387
Cc1cccc(CN2C=C(C(C)(C)Sc3nc(C)c(C)o3)[N]=[N]2)c1	Bis_heterocycles	388
Cc1ccc(CN2C=C(C(C)Nc3nc4c(F)cccc4s3)[N]=[N]2)cc1	Bis_heterocycles	389
CC(Nc1nc(C(C)(C)C)c(Br)s1)C1=CN(Cc2ccc(F)cc2)[N]=[N]1	Bis_heterocycles	390
CCn1c(SC(C)C2=CN(Cc3ccccc3C)[N]=[N]2)nc2ccccc21	Bis_heterocycles	391
C[n+]1c(N2C=C(COc3nc4ccccc4s3)[N]=[N]2)ccc2ccccc21	Bis_heterocycles	392
COc1ccccc1N1C=C(C(C)Nc2nc3cc(C)ccc3[nH]2)[N]=[N]1	Bis_heterocycles	393
CCCCn1c(NC(C)(C)C2=CN(Cc3ccccc3F)[N]=[N]2)nc2ccccc21	Bis_heterocycles	394
CC(Nc1nc2c(s1)CCCC2)C1=CN(c2ccccc2F)[N]=[N]1	Bis_heterocycles	395
CC(C)(Nc1nc(CCl)cs1)C1=CN(Cc2ccccc2F)[N]=[N]1	Bis_heterocycles	396
Cc1ccc(CN2C=C(CNc3nc4c(C)cc(Cl)cc4s3)[N]=[N]2)cc1	Bis_heterocycles	397
CC(=O)c1sccc1NC(C)C1=CN(c2ccc(F)cc2)[N]=[N]1	Bis_heterocycles	398
CC([18O][13c]1nc2cc(Cl)ccc2o1)C1=CN(c2ccc(F)cc2)[N]=[N]1	Bis_heterocycles	399
Cc1ccc(CN2C=C(C(C)Nc3nc4ccccc4n3C)[N]=[N]2)cc1	Bis_heterocycles	400
CCCCn1c(NC(C)C2=CN(c3ccccc3C)[N]=[N]2)nc2ccccc21	Bis_heterocycles	401
Brc1cnc(NCC2=CN(CCN3CCCCC3)[N]=[N]2)s1	Bis_heterocycles	402
CCc1[nH]c(NC(C)(C)C2=CN(CCN3CCCCC3)[N]=[N]2)nc1-c1ccccc1	Bis_heterocycles	403
Cc1ccccc1N1C=C(CSc2ncc[nH]2)[N]=[N]1	Bis_heterocycles	404
Cc1cccc(CN2C=C(C(C)Nc3nc4c(C(F)(F)F)cccc4s3)[N]=[N]2)c1	Bis_heterocycles	405
Cc1ccccc1-c1csc(NC(C)C2=CN(Cc3ccccc3F)[N]=[N]2)n1	Bis_heterocycles	406
Cc1ccc(CN2C=C(C(C)(C)Nc3nc4c(s3)CCc3ccccc3-4)[N]=[N]2)cc1	Bis_heterocycles	407
Cc1ccc2[nH]c(NCC3=CN(c4ccccc4C)[N]=[N]3)nc2c1	Bis_heterocycles	408
CCOc1ccc2[nH]c(SC(C)(C)C3=CN(c4cccc(C)c4)[N]=[N]3)nc2c1	Bis_heterocycles	409
Cc1ccccc1N1C=C(C(C)(C)Nc2ncc(-c3ccc(Br)cc3)[nH]2)[N]=[N]1	Bis_heterocycles	410
Cc1ccccc1CN1C=C(C(C)Nc2nc(-c3ccccc3)c(C)s2)[N]=[N]1	Bis_heterocycles	411
CC(Nc1nc(-c2ccccc2)c[nH]1)C1=CN(c2ccccc2F)[N]=[N]1	Bis_heterocycles	412
CCOc1ccc2[nH]c(SCC3=CN(c4ccc5ccccc5[n+]4C)[N]=[N]3)nc2c1	Bis_heterocycles	413
COc1ccccc1N1C=C(C(C)Nc2nc(C)c(C)o2)[N]=[N]1	Bis_heterocycles	414
COc1ccccc1N1C=C(C(C)(C)Nc2nc3c(Cl)cccc3s2)[N]=[N]1	Bis_heterocycles	415
CC(Nc1nc2cc(Br)ccc2[nH]1)C1=CN(Cc2ccc(F)cc2)[N]=[N]1	Bis_heterocycles	416
Cc1cccc(CN2C=C(C(C)(C)Oc3ccsc3C(=O)O)[N]=[N]2)c1	Bis_heterocycles	417
COc1ccccc1N1C=C(C(C)Sc2nc3ccccc3s2)[N]=[N]1	Bis_heterocycles	418
Fc1cccc(F)c1-c1csc(NCC2=CN(c3ccccc3)[N]=[N]2)n1	Bis_heterocycles	419
Cc1cccc(CN2C=C(C(C)(C)Nc3nccs3)[N]=[N]2)c1	Bis_heterocycles	420
CCOc1ccc2[nH]c(SC(C)(C)C3=CN(c4ccccc4OC)[N]=[N]3)nc2c1	Bis_heterocycles	421
CC(Nc1nc2c(s1)CCc1ccccc1-2)C1=CN(Cc2ccccc2F)[N]=[N]1	Bis_heterocycles	422
CC(Nc1c[nH]c2ccccc12)C1=CN(c2ccc3ccccc3[n+]2C)[N]=[N]1	Bis_heterocycles	423
CC(C)(Nc1ncc(-c2ccc(Cl)cc2)[nH]1)C1=CN(CCN2CCCCC2)[N]=[N]1	Bis_heterocycles	424
Cc1ccccc1CN1C=C(CNc2ncc(-c3ccc(F)cc3)o2)[N]=[N]1	Bis_heterocycles	425
CCCc1cnc(NC(C)(C)C2=CN(Cc3ccccc3)[N]=[N]2)s1	Bis_heterocycles	426
CC(Nc1ncc[nH]1)C1=CN(c2ccc3ccccc3[n+]2C)[N]=[N]1	Bis_heterocycles	427
Cc1sc(NC(C)(C)C2=CN(Cc3ccccc3F)[N]=[N]2)nc1C(C)C	Bis_heterocycles	428
Cc1sc(NCC2=CN(c3ccccc3)[N]=[N]2)nc1-c1ccc(F)c(F)c1	Bis_heterocycles	429
Cc1ccccc1N1C=C(C(C)(C)Nc2ncco2)[N]=[N]1	Bis_heterocycles	430
Cc1cccc(N2C=C(C(C)Nc3nc4ccc(Cl)cc4s3)[N]=[N]2)c1	Bis_heterocycles	431
CC(=O)c1sccc1NC(C)(C)C1=CN(c2cccc(F)c2)[N]=[N]1	Bis_heterocycles	432
Cc1ccccc1N1C=C(C(C)Nc2nc3ccc(C(F)(F)F)cc3s2)[N]=[N]1	Bis_heterocycles	433
COc1cccc(N2C=C(CSc3nc4cc(N)ccc4[nH]3)[N]=[N]2)c1	Bis_heterocycles	434
Cc1cccc2sc(NC(C)C3=CN(Cc4ccccc4F)[N]=[N]3)nc12	Bis_heterocycles	435
CCCCn1c(NC(C)C2=CN(Cc3ccc(F)cc3)[N]=[N]2)nc2ccccc21	Bis_heterocycles	436
Fc1ccc(N2C=C(CNc3ncc(Cc4cccc(F)c4)s3)[N]=[N]2)cc1	Bis_heterocycles	437
Cc1cccc(CN2C=C(C(C)(C)Sc3nc4cc(Cl)ccc4[nH]3)[N]=[N]2)c1	Bis_heterocycles	438
Cc1cccc(CN2C=C(C(C)(C)Nc3nc(C(F)(F)F)cs3)[N]=[N]2)c1	Bis_heterocycles	439
Cc1ccc(N2C=C(CNc3nc(C4CC4)cs3)[N]=[N]2)cc1	Bis_heterocycles	440
Cc1ccc(CN2C=C(C(C)(C)Nc3nccs3)[N]=[N]2)cc1	Bis_heterocycles	441
COc1ccccc1N1C=C(CSc2c[nH]c3ccccc23)[N]=[N]1	Bis_heterocycles	442
COc1cccc(N2C=C(C(C)(C)Nc3nc4c(C(F)(F)F)cccc4s3)[N]=[N]2)c1	Bis_heterocycles	443
CC(C)(Sc1nc2cc(Br)ccc2o1)C1=CN(Cc2ccc(F)cc2)[N]=[N]1	Bis_heterocycles	444
Cc1cccc(N2C=C(C(C)Nc3nc4ccccc4o3)[N]=[N]2)c1	Bis_heterocycles	445
Cc1ccccc1CN1C=C(C(C)(C)Nc2nc3c(s2)CC(C)CC3)[N]=[N]1	Bis_heterocycles	446
Cc1cccc(N2C=C(C(C)(C)Sc3ncc[nH]3)[N]=[N]2)c1	Bis_heterocycles	447
Cc1ccccc1CN1C=C(CNc2ncc(CC(C)C)s2)[N]=[N]1	Bis_heterocycles	448
C[n+]1c(N2C=C(CNc3nc(-c4ccccc4)c[nH]3)[N]=[N]2)ccc2ccccc21	Bis_heterocycles	449
Cc1cccc(CN2C=C(CNc3ncc(Cc4ccccc4)s3)[N]=[N]2)c1	Bis_heterocycles	450
COc1ccc(N2C=C(CSc3nc4cc(Cl)ccc4[nH]3)[N]=[N]2)cc1	Bis_heterocycles	451
Cc1ccccc1N1C=C(C(C)Oc2ccsc2C(=O)O)[N]=[N]1	Bis_heterocycles	452
Cc1cc(NCC2=CN(Cc3ccc(F)cc3)[N]=[N]2)c(C#N)s1	Bis_heterocycles	453
CC(C)c1nc(NCC2=CN(c3ccccc3F)[N]=[N]2)sc1Br	Bis_heterocycles	454
Cn1ccnc1NC(C)(C)C1=CN(c2ccc(F)cc2)[N]=[N]1	Bis_heterocycles	455
Cc1cccc(CN2C=C(C(C)Nc3ncc(Cc4ccc(F)cc4F)s3)[N]=[N]2)c1	Bis_heterocycles	456
Cc1ccc2[nH]c(SC(C)(C)C3=CN(c4ccccc4C)[N]=[N]3)nc2c1	Bis_heterocycles	457
COc1ccc(N2C=C(C(C)Oc3nc4c(F)cccc4s3)[N]=[N]2)cc1	Bis_heterocycles	458
CCn1c(NCC2=CN(CCN3CCCCC3)[N]=[N]2)nc2ccccc21	Bis_heterocycles	459
CCc1cnc(NC(C)C2=CN(CCN3CCCCC3)[N]=[N]2)s1	Bis_heterocycles	460
Cc1cccc(N2C=C(CNc3nc4ccccc4n3Cc3ccccc3)[N]=[N]2)c1	Bis_heterocycles	461
Cc1ccccc1N1C=C(CNc2ncc(-c3ccc(Br)cc3)o2)[N]=[N]1	Bis_heterocycles	462
CC(C)Cn1c(NC(C)(C)C2=CN(c3cccc(F)c3)[N]=[N]2)nc2ccccc21	Bis_heterocycles	463
Fc1ccc(CN2C=C(CSc3nc4cc(F)ccc4o3)[N]=[N]2)cc1	Bis_heterocycles	464
Cc1cccc2sc(NC(C)C3=CN(CCN4CCCCC4)[N]=[N]3)nc12	Bis_heterocycles	465
Cc1cccc(N2C=C(C(C)Nc3ncc(-c4ccc(F)cc4)o3)[N]=[N]2)c1	Bis_heterocycles	466
COc1cccc(N2C=C(CSc3nc4cc(OC)ccc4[nH]3)[N]=[N]2)c1	Bis_heterocycles	467
CC(Nc1nc2c(Cl)ccc(F)c2s1)C1=CN(c2cccc(F)c2)[N]=[N]1	Bis_heterocycles	468
CC(C)Cc1cnc(NC(C)(C)C2=CN(c3ccccc3)[N]=[N]2)s1	Bis_heterocycles	469
COc1ccc(N2C=C(C(C)Nc3nc(C)c(F)s3)[N]=[N]2)cc1	Bis_heterocycles	470
COc1ccc(N2C=C(C(C)Nc3nc4ccc(F)cc4s3)[N]=[N]2)cc1	Bis_heterocycles	471
C[n+]1c(N2C=C(CNc3nc4ccccc4s3)[N]=[N]2)ccc2ccccc21	Bis_heterocycles	472
CC(C)([18O][13c]1[15n]c2cc(Cl)ccc2o1)C1=CN(Cc2ccccc2)[N]=[N]1	Bis_heterocycles	473
Cc1cccc(CN2C=C(CNc3nc4c(Br)cc(F)cc4s3)[N]=[N]2)c1	Bis_heterocycles	474
CCCc1nc(NC(C)(C)C2=CN(c3ccc(F)cc3)[N]=[N]2)sc1CC	Bis_heterocycles	475
Cc1cccc(CN2C=C(C(C)Nc3nc(C(F)(F)F)cs3)[N]=[N]2)c1	Bis_heterocycles	476
CC(C)(Nc1nc2ccccc2o1)C1=CN(CCN2CCCCC2)[N]=[N]1	Bis_heterocycles	477
Fc1ccccc1N1C=C(CSc2nc3cccc(Cl)c3o2)[N]=[N]1	Bis_heterocycles	478
COc1ccccc1N1C=C(C(C)(C)Oc2cc(C(F)(F)F)sc2C(=O)O)[N]=[N]1	Bis_heterocycles	479
COc1cccc(N2C=C(C(C)Oc3nc4ccccc4s3)[N]=[N]2)c1	Bis_heterocycles	480
Cc1csc(NC(C)(C)C2=CN(c3ccc4ccccc4[n+]3C)[N]=[N]2)n1	Bis_heterocycles	481
CC(Nc1ncc(-c2cccc(Cl)c2)o1)C1=CN(c2ccc3ccccc3[n+]2C)[N]=[N]1	Bis_heterocycles	482
Cc1nc(SC(C)(C)C2=CN(c3ccccc3F)[N]=[N]2)oc1C	Bis_heterocycles	483
CC(C)(Nc1ncco1)C1=CN(Cc2ccc(F)cc2)[N]=[N]1	Bis_heterocycles	484
Cc1sc(NC(C)(C)C2=CN(CCN3CCCCC3)[N]=[N]2)nc1-c1ccccc1	Bis_heterocycles	485
CCn1c(SCC2=CN(Cc3ccccc3C)[N]=[N]2)nc2ccccc21	Bis_heterocycles	486
Cc1cccc(CN2C=C(C(C)(C)Nc3ncc(Cc4ccc(F)c(F)c4)s3)[N]=[N]2)c1	Bis_heterocycles	487
CC(Nc1nc2c(C(F)(F)F)cccc2s1)C1=CN(c2cccc(F)c2)[N]=[N]1	Bis_heterocycles	488
CC(Nc1nc2c(s1)CCCCCC2)C1=CN(c2cccc(F)c2)[N]=[N]1	Bis_heterocycles	489
Cc1cc(NC(C)C2=CN(c3ccccc3F)[N]=[N]2)c(C#N)s1	Bis_heterocycles	490
Cc1ccccc1CN1C=C(C(C)Oc2nc3ccccc3s2)[N]=[N]1	Bis_heterocycles	491
CC(Nc1nc2c(s1)CCC2)C1=CN(c2cccc(F)c2)[N]=[N]1	Bis_heterocycles	492
Cc1sc(NCC2=CN(Cc3ccccc3F)[N]=[N]2)nc1-c1ccccc1	Bis_heterocycles	493
CC(Nc1nc2ccccc2s1)C1=CN(c2cccc(F)c2)[N]=[N]1	Bis_heterocycles	494
CC(Sc1nc2ccccc2n1C)C1=CN(c2ccc3ccccc3[n+]2C)[N]=[N]1	Bis_heterocycles	495
Cc1cccc(N2C=C(C(C)(C)Nc3nc4c(s3)CC(C)CC4)[N]=[N]2)c1	Bis_heterocycles	496
COc1ccc(N2C=C(CSc3cc(C)oc3C)[N]=[N]2)cc1	Bis_heterocycles	497
Cc1sc(NC(C)C2=CN(c3cccc(F)c3)[N]=[N]2)nc1C(C)C	Bis_heterocycles	498
Cc1coc(NC(C)(C)C2=CN(c3ccccc3C)[N]=[N]2)n1	Bis_heterocycles	499
CC(Nc1nc(-c2ccc(F)cc2F)cs1)C1=CN(Cc2ccccc2)[N]=[N]1	Bis_heterocycles	500
Cc1ccc(N2C=C(CNc3nc4c(F)ccc(F)c4s3)[N]=[N]2)cc1	Bis_heterocycles	501
C[n+]1c(N2C=C(CNc3ncc[nH]3)[N]=[N]2)ccc2ccccc21	Bis_heterocycles	502
Cc1ccccc1N1C=C(C(C)(C)Nc2nc(-c3ccc(F)cc3)c(C)s2)[N]=[N]1	Bis_heterocycles	503
Clc1ccc2[nH]c(SCC3=CN(c4ccccc4)[N]=[N]3)nc2c1	Bis_heterocycles	504
COc1cccc(N2C=C(CNc3nc4ccc(Br)cc4s3)[N]=[N]2)c1	Bis_heterocycles	505
COc1ccc(N2C=C(C(C)(C)Nc3nc(-c4ccccc4)c(C)s3)[N]=[N]2)cc1	Bis_heterocycles	506
Cc1nc(NC(C)(C)C2=CN(Cc3ccc(F)cc3)[N]=[N]2)sc1F	Bis_heterocycles	507
CCc1cnc(NC(C)C2=CN(c3ccccc3)[N]=[N]2)s1	Bis_heterocycles	508
Cc1ccccc1N1C=C(C(C)(C)Nc2c[nH]c3ccccc23)[N]=[N]1	Bis_heterocycles	509
CC(Nc1nc2ccccc2n1C)C1=CN(c2ccccc2F)[N]=[N]1	Bis_heterocycles	510
COc1cccc(N2C=C(CNc3ncc(-c4ccc(C)cc4)[nH]3)[N]=[N]2)c1	Bis_heterocycles	511
CC(Nc1nc(C(C)C)c(Br)s1)C1=CN(Cc2ccccc2)[N]=[N]1	Bis_heterocycles	512
COc1cccc(N2C=C(C(C)Sc3ccoc3C)[N]=[N]2)c1	Bis_heterocycles	513
COc1ccc(N2C=C(C(C)(C)Sc3nc4cccc(Cl)c4o3)[N]=[N]2)cc1	Bis_heterocycles	514
Cc1cccc(N2C=C(C(C)Sc3nc4cc(Cl)ccc4[nH]3)[N]=[N]2)c1	Bis_heterocycles	515
CC(Oc1nc(-c2ccccc2)cs1)C1=CN(c2ccccc2)[N]=[N]1	Bis_heterocycles	516
Cc1ccccc1CN1C=C(C(C)(C)Nc2nc3ccccc3n2Cc2ccccc2)[N]=[N]1	Bis_heterocycles	517
COc1ccc(N2C=C(C(C)(C)Nc3nc4ccc(C(F)(F)F)cc4s3)[N]=[N]2)cc1	Bis_heterocycles	518
Fc1cccc(N2C=C(CNc3nc4ccccc4[nH]3)[N]=[N]2)c1	Bis_heterocycles	519
CC(Nc1nc2c(Br)cc(F)cc2s1)C1=CN(CCN2CCCCC2)[N]=[N]1	Bis_heterocycles	520
COc1ccc(N2C=C(C(C)(C)Nc3nc4ccc(F)cc4o3)[N]=[N]2)cc1	Bis_heterocycles	521
CCc1ccc2nc(NC(C)(C)C3=CN(Cc4cccc(C)c4)[N]=[N]3)sc2c1	Bis_heterocycles	522
Cc1ccc(N2C=C(C(C)(C)Nc3ncc(-c4ccccc4)n3C)[N]=[N]2)cc1	Bis_heterocycles	523
Cc1cccc(CN2C=C(C(C)Nc3ncc(Cc4ccccc4)s3)[N]=[N]2)c1	Bis_heterocycles	524
Fc1cccc(N2C=C(COc3nccs3)[N]=[N]2)c1	Bis_heterocycles	525
CC(Nc1nc2cc(Br)ccc2s1)C1=CN(CCN2CCCCC2)[N]=[N]1	Bis_heterocycles	526
Cn1c(-c2ccccc2)cnc1NC(C)(C)C1=CN(c2ccc3ccccc3[n+]2C)[N]=[N]1	Bis_heterocycles	527
Cc1cc(SC(C)C2=CN(c3ccc4ccccc4[n+]3C)[N]=[N]2)c(C)o1	Bis_heterocycles	528
Cc1cccc(N2C=C(C(C)Nc3nc(C4CC4)c(Br)s3)[N]=[N]2)c1	Bis_heterocycles	529
COc1cccc(N2C=C(C(C)Oc3csc(C(=O)O)c3)[N]=[N]2)c1	Bis_heterocycles	530
CCc1cnc(NC(C)C2=CN(c3ccccc3OC)[N]=[N]2)s1	Bis_heterocycles	531
CC(C)(Nc1nc2c(s1)CCCC2)C1=CN(CCN2CCCCC2)[N]=[N]1	Bis_heterocycles	532
CC(Nc1nc2ccccc2n1Cc1ccccc1)C1=CN(c2ccc(F)cc2)[N]=[N]1	Bis_heterocycles	533
Cc1ccc(CN2C=C(C(C)Nc3ncc(-c4ccc(Br)cc4)[nH]3)[N]=[N]2)cc1	Bis_heterocycles	534
CCc1nc(NC(C)C2=CN(Cc3ccccc3C)[N]=[N]2)sc1C	Bis_heterocycles	535
Cc1ccc2[nH]c(NC(C)C3=CN(c4cccc(F)c4)[N]=[N]3)nc2c1	Bis_heterocycles	536
C[n+]1c(N2C=C(CNc3nc4c(F)cccc4s3)[N]=[N]2)ccc2ccccc21	Bis_heterocycles	537
CC(C)(Nc1nc2cc(Cl)ccc2o1)C1=CN(Cc2ccc(F)cc2)[N]=[N]1	Bis_heterocycles	538
Cc1cccc(N2C=C(CNc3nc(C)co3)[N]=[N]2)c1	Bis_heterocycles	539
CC(C)(Nc1nc2ccccc2o1)C1=CN(c2cccc(F)c2)[N]=[N]1	Bis_heterocycles	540
Cc1ccc2[nH]c(SC(C)(C)C3=CN(c4cccc(F)c4)[N]=[N]3)nc2c1	Bis_heterocycles	541
COc1ccc(N2C=C(C(C)Sc3nc4cc(Cl)ccc4[nH]3)[N]=[N]2)cc1	Bis_heterocycles	542
Cc1ccc(N2C=C(C(C)(C)Oc3ccsc3C(=O)O)[N]=[N]2)cc1	Bis_heterocycles	543
Cc1ccccc1CN1C=C(C(C)(C)Oc2ccsc2C(=O)O)[N]=[N]1	Bis_heterocycles	544
Cc1cccc(N2C=C(C(C)Nc3nc(C)c(F)s3)[N]=[N]2)c1	Bis_heterocycles	545
CC(Nc1nc2c(s1)CCCCCC2)C1=CN(c2ccccc2F)[N]=[N]1	Bis_heterocycles	546
Fc1ccc(CN2C=C(CNc3nc(-c4c(F)cccc4F)cs3)[N]=[N]2)cc1	Bis_heterocycles	547
Cc1ccc(CN2C=C(C(C)(C)Nc3ncc(C)s3)[N]=[N]2)cc1	Bis_heterocycles	548
Cc1ccccc1N1C=C(CNc2nc(C)c(Br)s2)[N]=[N]1	Bis_heterocycles	549
Fc1ccc(CN2C=C(CNc3ncc(Cc4ccc(F)c(F)c4)s3)[N]=[N]2)cc1	Bis_heterocycles	550
Cc1cccc(N2C=C(C(C)Nc3nc4ccc(C)cc4s3)[N]=[N]2)c1	Bis_heterocycles	551
CC(C)(Nc1nccs1)C1=CN(Cc2ccccc2)[N]=[N]1	Bis_heterocycles	552
Fc1ccccc1CN1C=C(CSc2nc(-c3ccccc3)c[nH]2)[N]=[N]1	Bis_heterocycles	553
CC(C)([18O][13c]1nc2cc(Cl)ccc2o1)C1=CN(Cc2ccc(F)cc2)[N]=[N]1	Bis_heterocycles	554
Fc1ccc(N2C=C(CNc3ncc(Cc4ccc(F)cc4F)s3)[N]=[N]2)cc1	Bis_heterocycles	555
Cc1cccc(N2C=C(CSc3nc4cc(N)ccc4[nH]3)[N]=[N]2)c1	Bis_heterocycles	556
Cc1cc(-c2csc(NC(C)C3=CN(c4ccccc4)[N]=[N]3)n2)ccc1F	Bis_heterocycles	557
CCCn1c(NC(C)(C)C2=CN(c3ccccc3F)[N]=[N]2)nc2ccccc21	Bis_heterocycles	558
CC(=O)c1sccc1NCC1=CN(Cc2ccccc2F)[N]=[N]1	Bis_heterocycles	559
COc1ccc(N2C=C(C(C)Sc3nc4cc(C)ccc4[nH]3)[N]=[N]2)cc1	Bis_heterocycles	560
Cc1ccc(N2C=C(C(C)(C)Nc3nc4ccccc4o3)[N]=[N]2)cc1	Bis_heterocycles	561
Cc1cccc(N2C=C(C(C)Nc3ncc(CC(C)C)s3)[N]=[N]2)c1	Bis_heterocycles	562
CC([18O][13c]1nc2cc(Cl)ccc2o1)C1=CN(c2cccc(F)c2)[N]=[N]1	Bis_heterocycles	563
CCc1ccc2nc(NC(C)C3=CN(Cc4ccc(C)cc4)[N]=[N]3)sc2c1	Bis_heterocycles	564
CC(Nc1nc(C(F)(F)F)cs1)C1=CN(Cc2ccccc2)[N]=[N]1	Bis_heterocycles	565
Cc1ccc(CN2C=C(C(C)Nc3nc4c(s3)CC(C(C)(C)C)CC4)[N]=[N]2)cc1	Bis_heterocycles	566
CCCc1nc(NCC2=CN(c3cccc(OC)c3)[N]=[N]2)sc1CC	Bis_heterocycles	567
COc1cccc(N2C=C(C(C)(C)Nc3nc(-c4ccccc4F)cs3)[N]=[N]2)c1	Bis_heterocycles	568
Cc1cnc(NC(C)(C)C2=CN(CCN3CCCCC3)[N]=[N]2)s1	Bis_heterocycles	569
Fc1ccccc1N1C=C(C[18O][13c]2[15n]c3cc(Cl)ccc3o2)[N]=[N]1	Bis_heterocycles	570
Fc1ccc2sc(NCC3=CN(CCN4CCCCC4)[N]=[N]3)nc2c1	Bis_heterocycles	571
CC(C)(Nc1nc(-c2ccc(F)cc2F)cs1)C1=CN(Cc2ccccc2F)[N]=[N]1	Bis_heterocycles	572
COc1ccc(N2C=C(CNc3nc(C(F)(F)F)co3)[N]=[N]2)cc1	Bis_heterocycles	573
CCn1c(NC(C)(C)C2=CN(c3cccc(F)c3)[N]=[N]2)nc2ccccc21	Bis_heterocycles	574
Cc1cc(NC(C)(C)C2=CN(Cc3ccc(F)cc3)[N]=[N]2)c(C#N)s1	Bis_heterocycles	575
Cc1[nH]c(NCC2=CN(c3ccc4ccccc4[n+]3C)[N]=[N]2)nc1Cc1ccccc1	Bis_heterocycles	576
CC1CCc2nc(NCC3=CN(c4cccc(F)c4)[N]=[N]3)sc2C1	Bis_heterocycles	577
CC(Sc1nc2c(F)cccc2s1)C1=CN(Cc2ccc(F)cc2)[N]=[N]1	Bis_heterocycles	578
Fc1ccc(CN2C=C(CNc3ncc(Cc4ccc(F)cc4F)s3)[N]=[N]2)cc1	Bis_heterocycles	579
Cc1ccccc1CN1C=C(C(C)(C)Nc2nc(CCl)cs2)[N]=[N]1	Bis_heterocycles	580
Fc1cccc(N2C=C(CNc3nc4c(s3)CCCCCC4)[N]=[N]2)c1	Bis_heterocycles	581
COc1ccc2[nH]c(SC(C)(C)C3=CN(c4cccc(F)c4)[N]=[N]3)nc2c1	Bis_heterocycles	582
Cc1cccc(N2C=C(C(C)Nc3ncc(Cc4cccc(F)c4)s3)[N]=[N]2)c1	Bis_heterocycles	583
Nc1cscc1NCC1=CN(c2cccc(F)c2)[N]=[N]1	Bis_heterocycles	584
CC(C)(Oc1cc(C(F)(F)F)sc1C(=O)O)C1=CN(c2ccc(F)cc2)[N]=[N]1	Bis_heterocycles	585
COc1cccc(N2C=C(CNc3nc4ccc(C)cc4s3)[N]=[N]2)c1	Bis_heterocycles	586
Fc1ccccc1CN1C=C(CSc2nc3cc(Cl)ccc3[nH]2)[N]=[N]1	Bis_heterocycles	587
Cc1ccccc1CN1C=C(C(C)Nc2ncc(C(F)(F)F)s2)[N]=[N]1	Bis_heterocycles	588
Clc1cnc(NCC2=CN(CCN3CCCCC3)[N]=[N]2)s1	Bis_heterocycles	589
CC(C)(Nc1nc2c(s1)Cc1ccccc1-2)C1=CN(c2ccccc2)[N]=[N]1	Bis_heterocycles	590
Fc1cccc(N2C=C(COc3nc4c(F)cccc4s3)[N]=[N]2)c1	Bis_heterocycles	591
CC(C)(Sc1nc2ccccc2o1)C1=CN(Cc2ccc(F)cc2)[N]=[N]1	Bis_heterocycles	592
Cc1ccccc1CN1C=C(C(C)(C)Sc2nc(C)c(C)o2)[N]=[N]1	Bis_heterocycles	593
Cc1ccc(CN2C=C(C(C)[18O][13c]3[15n]c4cc(Cl)ccc4o3)[N]=[N]2)cc1	Bis_heterocycles	594
CCn1ccnc1SC(C)C1=CN(CCN2CCCCC2)[N]=[N]1	Bis_heterocycles	595
CC(C)Cn1c(NC(C)(C)C2=CN(Cc3ccc(F)cc3)[N]=[N]2)nc2ccccc21	Bis_heterocycles	596
CC([18O][13c]1[15n]c2cc(Cl)ccc2o1)C1=CN(c2ccc3ccccc3[n+]2C)[N]=[N]1	Bis_heterocycles	597
CC(Nc1nc2c(F)cc(Br)cc2s1)C1=CN(CCN2CCCCC2)[N]=[N]1	Bis_heterocycles	598
Cc1ccc(CN2C=C(C(C)(C)Nc3ncc(F)s3)[N]=[N]2)cc1	Bis_heterocycles	599
COc1ccc(N2C=C(C(C)(C)Nc3nc4ccccc4n3Cc3ccccc3)[N]=[N]2)cc1	Bis_heterocycles	600
Cc1cc(Cl)cc2sc(NC(C)(C)C3=CN(c4cccc(F)c4)[N]=[N]3)nc12	Bis_heterocycles	601
COc1ccccc1N1C=C(C(C)(C)Nc2nc(C)co2)[N]=[N]1	Bis_heterocycles	602
CC(Nc1nc(-c2ccc(F)c(F)c2)cs1)C1=CN(CCN2CCCCC2)[N]=[N]1	Bis_heterocycles	603
Cc1ccc(CN2C=C(CNc3nc(-c4ccccc4F)cs3)[N]=[N]2)cc1	Bis_heterocycles	604
Cc1nc(NC(C)C2=CN(c3ccccc3)[N]=[N]2)sc1Br	Bis_heterocycles	605
CC(Oc1nc2c(F)cccc2s1)C1=CN(Cc2ccccc2)[N]=[N]1	Bis_heterocycles	606
Cc1coc(NC(C)C2=CN(Cc3ccccc3)[N]=[N]2)n1	Bis_heterocycles	607
CC(Nc1nc2ccccc2o1)C1=CN(Cc2ccc(F)cc2)[N]=[N]1	Bis_heterocycles	608
CC(C)(Sc1nc2cc(F)ccc2o1)C1=CN(Cc2ccccc2F)[N]=[N]1	Bis_heterocycles	609
C[n+]1c(N2C=C(C(C)(C)[18O][13c]3nc4cc(Cl)ccc4o3)[N]=[N]2)ccc2ccccc21	Bis_heterocycles	610
CC(Nc1nc2ccccc2n1Cc1ccccc1)C1=CN(c2ccc3ccccc3[n+]2C)[N]=[N]1	Bis_heterocycles	611
Cc1cccc(N2C=C(C(C)(C)Sc3ccoc3C)[N]=[N]2)c1	Bis_heterocycles	612
COc1cccc(N2C=C(CNc3nc4cc(C)c(C)cc4s3)[N]=[N]2)c1	Bis_heterocycles	613
Cn1ccnc1NC(C)(C)C1=CN(c2ccc3ccccc3[n+]2C)[N]=[N]1	Bis_heterocycles	614
CC(Nc1nc2c(s1)-c1ccccc1CC2)C1=CN(Cc2ccccc2)[N]=[N]1	Bis_heterocycles	615
Cc1cccc(CN2C=C(CNc3ncc(-c4ccc(F)cc4)o3)[N]=[N]2)c1	Bis_heterocycles	616
Cc1ccc(CN2C=C(CNc3nc4cc(C)c(C)cc4s3)[N]=[N]2)cc1	Bis_heterocycles	617
COc1ccccc1N1C=C(C(C)Nc2nc(-c3ccc(F)cc3F)cs2)[N]=[N]1	Bis_heterocycles	618
Fc1ccc(CN2C=C(CNc3nc4c(Br)cccc4s3)[N]=[N]2)cc1	Bis_heterocycles	619
Cc1ccccc1CN1C=C(C(C)(C)Nc2ncc(C(F)(F)F)s2)[N]=[N]1	Bis_heterocycles	620
CCc1[nH]c(NC(C)C2=CN(c3ccccc3OC)[N]=[N]2)nc1-c1ccccc1	Bis_heterocycles	621
CC(Nc1ncc(-c2ccc(Br)cc2)o1)C1=CN(Cc2ccc(F)cc2)[N]=[N]1	Bis_heterocycles	622
Cc1ccccc1CN1C=C(CNc2ncc(Cc3ccc(F)c(F)c3)s2)[N]=[N]1	Bis_heterocycles	623
Cc1ccccc1CN1C=C(C(C)(C)Sc2nc3cccc(Cl)c3o2)[N]=[N]1	Bis_heterocycles	624
COc1ccc(N2C=C(CSc3ccoc3C)[N]=[N]2)cc1	Bis_heterocycles	625
COc1ccccc1N1C=C(CNc2ncco2)[N]=[N]1	Bis_heterocycles	626
CC(Sc1nc2cccc(F)c2s1)C1=CN(c2ccccc2)[N]=[N]1	Bis_heterocycles	627
Cc1nc(NCC2=CN(Cc3ccccc3F)[N]=[N]2)sc1C	Bis_heterocycles	628
COc1ccc(N2C=C(C(C)(C)Sc3nc4cccc(F)c4s3)[N]=[N]2)cc1	Bis_heterocycles	629
Cc1nc(NC(C)(C)C2=CN(c3ccc(F)cc3)[N]=[N]2)sc1F	Bis_heterocycles	630
Cc1ccc(N2C=C(C(C)(C)Nc3nc4c(Br)cc(F)cc4s3)[N]=[N]2)cc1	Bis_heterocycles	631
Cc1cccc(CN2C=C(C(C)Nc3nc4ccc(Br)cc4s3)[N]=[N]2)c1	Bis_heterocycles	632
CCCc1cnc(NC(C)(C)C2=CN(c3cccc(F)c3)[N]=[N]2)s1	Bis_heterocycles	633
Cc1ccc(N2C=C(C(C)Nc3ncc(Cc4ccc(F)c(F)c4)s3)[N]=[N]2)cc1	Bis_heterocycles	634
Cc1sc(NC(C)C2=CN(c3ccccc3)[N]=[N]2)nc1-c1ccccc1	Bis_heterocycles	635
COc1cccc(N2C=C(C(C)Nc3ncc(Cc4cccc(F)c4)s3)[N]=[N]2)c1	Bis_heterocycles	636
COc1cccc(N2C=C(C(C)Sc3nc4cccc(F)c4s3)[N]=[N]2)c1	Bis_heterocycles	637
CCc1cnc(NCC2=CN(c3ccccc3F)[N]=[N]2)s1	Bis_heterocycles	638
Cc1cc(NC(C)(C)C2=CN(c3ccccc3C)[N]=[N]2)c(C#N)s1	Bis_heterocycles	639
CC(Nc1nc2ccccc2n1Cc1ccccc1)C1=CN(Cc2ccccc2)[N]=[N]1	Bis_heterocycles	640
CC(C)(Nc1nc2ccc(Br)cc2s1)C1=CN(c2ccc(F)cc2)[N]=[N]1	Bis_heterocycles	641
Cc1cccc(CN2C=C(C(C)Sc3ccoc3C)[N]=[N]2)c1	Bis_heterocycles	642
COc1cccc(N2C=C(CNc3nc(CCl)cs3)[N]=[N]2)c1	Bis_heterocycles	643
COc1ccccc1N1C=C(C(C)(C)Nc2nc3ccc(F)cc3s2)[N]=[N]1	Bis_heterocycles	644
COc1cccc(N2C=C(C(C)Nc3nc(C(C)C)c(Br)s3)[N]=[N]2)c1	Bis_heterocycles	645
CC(C)n1c(NC(C)(C)C2=CN(Cc3ccc(F)cc3)[N]=[N]2)nc2ccccc21	Bis_heterocycles	646
COc1ccccc1N1C=C(C(C)(C)Nc2nc3c(s2)CC(C(C)(C)C)CC3)[N]=[N]1	Bis_heterocycles	647
Cc1ccc(CN2C=C(C(C)(C)Nc3nc(C(C)C)c(C)s3)[N]=[N]2)cc1	Bis_heterocycles	648
Cc1ccc(N2C=C(C(C)(C)Nc3nc4ccc(Cl)cc4s3)[N]=[N]2)cc1	Bis_heterocycles	649
CC(C)Cc1cnc(NC(C)(C)C2=CN(Cc3ccccc3)[N]=[N]2)s1	Bis_heterocycles	650
Cc1nc(NCC2=CN(c3ccc4ccccc4[n+]3C)[N]=[N]2)sc1F	Bis_heterocycles	651
Cc1sc(NCC2=CN(Cc3ccccc3F)[N]=[N]2)nc1-c1ccc(F)cc1	Bis_heterocycles	652
Cc1ccc2nc(NC(C)(C)C3=CN(c4ccc(F)cc4)[N]=[N]3)sc2c1	Bis_heterocycles	653
COc1ccc(N2C=C(CNc3nc4cc(Cl)ccc4[nH]3)[N]=[N]2)cc1	Bis_heterocycles	654
CC(C)(Nc1ncc(-c2cccc(Cl)c2)o1)C1=CN(CCN2CCCCC2)[N]=[N]1	Bis_heterocycles	655
CC(C)(Nc1nc2c(Cl)cc(F)cc2s1)C1=CN(Cc2ccc(F)cc2)[N]=[N]1	Bis_heterocycles	656
CC(C)(Nc1nc2ccc(F)cc2s1)C1=CN(c2cccc(F)c2)[N]=[N]1	Bis_heterocycles	657
CCc1[nH]c(NCC2=CN(c3ccccc3OC)[N]=[N]2)nc1-c1ccccc1	Bis_heterocycles	658
CC(C)(Nc1nc(-c2c(F)cccc2F)cs1)C1=CN(Cc2ccccc2)[N]=[N]1	Bis_heterocycles	659
Cc1ccccc1N1C=C(C(C)(C)Sc2nc(-c3ccccc3)c[nH]2)[N]=[N]1	Bis_heterocycles	660
CC(Nc1nc2ccccc2n1C(C)C)C1=CN(CCN2CCCCC2)[N]=[N]1	Bis_heterocycles	661
Cc1cccc(N2C=C(C(C)(C)Nc3nc4c(C)cccc4s3)[N]=[N]2)c1	Bis_heterocycles	662
CC(Nc1nc2ccccc2n1C(C)C)C1=CN(c2cccc(F)c2)[N]=[N]1	Bis_heterocycles	663
CCc1ccc2nc(NC(C)(C)C3=CN(c4cccc(OC)c4)[N]=[N]3)sc2c1	Bis_heterocycles	664
COc1ccc2[nH]c(SC(C)(C)C3=CN(Cc4cccc(C)c4)[N]=[N]3)nc2c1	Bis_heterocycles	665
CC(C)(Sc1nc2ccccc2o1)C1=CN(c2ccc(F)cc2)[N]=[N]1	Bis_heterocycles	666
CC(C)(Nc1nc2cccc(Cl)c2[nH]1)C1=CN(c2ccc(F)cc2)[N]=[N]1	Bis_heterocycles	667
COc1ccccc1N1C=C(CNc2nccn2C)[N]=[N]1	Bis_heterocycles	668
CCc1csc(NC(C)C2=CN(c3ccccc3)[N]=[N]2)n1	Bis_heterocycles	669
CCCCn1c(NC(C)C2=CN(Cc3ccc(C)cc3)[N]=[N]2)nc2ccccc21	Bis_heterocycles	670
CC(C)([18O][13c]1[15n]c2cc(Cl)ccc2o1)C1=CN(c2ccccc2)[N]=[N]1	Bis_heterocycles	671
CC(Nc1nc(-c2ccccc2F)cs1)C1=CN(CCN2CCCCC2)[N]=[N]1	Bis_heterocycles	672
CC(Nc1ncc(Cc2cccc(F)c2)s1)C1=CN(c2cccc(F)c2)[N]=[N]1	Bis_heterocycles	673
C1=C(CNc2nc3c(s2)-c2ccccc2CC3)[N]=[N]N1Cc1ccccc1	Bis_heterocycles	674
COc1ccc2[nH]c(SC(C)(C)C3=CN(Cc4ccccc4)[N]=[N]3)nc2c1	Bis_heterocycles	675
COc1ccccc1N1C=C(C(C)(C)Sc2nc3ccccc3n2C)[N]=[N]1	Bis_heterocycles	676
Cc1ccccc1N1C=C(C(C)(C)Oc2nccs2)[N]=[N]1	Bis_heterocycles	677
CC(Nc1nc2c(s1)CCCCCC2)C1=CN(c2ccccc2)[N]=[N]1	Bis_heterocycles	678
Cc1ccccc1CN1C=C(C(C)(C)Nc2nc3c(s2)CCCCCC3)[N]=[N]1	Bis_heterocycles	679
CC(Oc1cc(C(F)(F)F)sc1C(=O)O)C1=CN(Cc2ccccc2F)[N]=[N]1	Bis_heterocycles	680
CCCc1nc(NC(C)(C)C2=CN(CCN3CCCCC3)[N]=[N]2)sc1CC	Bis_heterocycles	681
Cc1ccc(CN2C=C(C(C)(C)Nc3nc4c(Cl)cc(F)cc4s3)[N]=[N]2)cc1	Bis_heterocycles	682
Cc1ccc(CN2C=C(CNc3nc(C4CC4)cs3)[N]=[N]2)cc1	Bis_heterocycles	683
Cc1ccc(CN2C=C(C(C)Nc3nc(CCl)cs3)[N]=[N]2)cc1	Bis_heterocycles	684
COc1cccc(N2C=C(C(C)(C)Nc3nc4cc(Cl)ccc4o3)[N]=[N]2)c1	Bis_heterocycles	685
Cc1cccc(N2C=C(C(C)Nc3nc4ccccc4[nH]3)[N]=[N]2)c1	Bis_heterocycles	686
COc1ccc(N2C=C(CNc3nc4c(Cl)cccc4s3)[N]=[N]2)cc1	Bis_heterocycles	687
CCCc1cnc(NC(C)C2=CN(c3ccccc3)[N]=[N]2)s1	Bis_heterocycles	688
CC(C)(Nc1nc2c(Br)cccc2s1)C1=CN(c2ccccc2)[N]=[N]1	Bis_heterocycles	689
CC(Nc1ncc(-c2cccc(Cl)c2)o1)C1=CN(Cc2ccccc2)[N]=[N]1	Bis_heterocycles	690
CC(C)c1nc(NC(C)(C)C2=CN(CCN3CCCCC3)[N]=[N]2)sc1Br	Bis_heterocycles	691
Cc1cccc(N2C=C(C(C)Nc3ncc(C(C)C)s3)[N]=[N]2)c1	Bis_heterocycles	692
Cc1ccc(CN2C=C(C(C)Nc3nc4c(C(F)(F)F)cccc4s3)[N]=[N]2)cc1	Bis_heterocycles	693
CC(C)(Nc1ncc(Cc2cc(F)cc(F)c2)s1)C1=CN(Cc2ccc(F)cc2)[N]=[N]1	Bis_heterocycles	694
Cc1ccc(N2C=C(CNc3nccs3)[N]=[N]2)cc1	Bis_heterocycles	695
CCc1cnc(NCC2=CN(CCN3CCCCC3)[N]=[N]2)s1	Bis_heterocycles	696
COc1cccc(N2C=C(C(C)Sc3c[nH]c4ccccc34)[N]=[N]2)c1	Bis_heterocycles	697
CCCc1nc(NCC2=CN(c3ccccc3C)[N]=[N]2)sc1CC	Bis_heterocycles	698
Cc1occc1SC(C)(C)C1=CN(c2cccc(F)c2)[N]=[N]1	Bis_heterocycles	699
Cc1ccccc1N1C=C(CNc2nc3c(F)cccc3s2)[N]=[N]1	Bis_heterocycles	700
Cc1coc(NC(C)C2=CN(c3ccccc3F)[N]=[N]2)n1	Bis_heterocycles	701
CC(Nc1ncc(Cc2ccc(F)cc2F)s1)C1=CN(c2ccccc2F)[N]=[N]1	Bis_heterocycles	702
Cc1ccc(N2C=C(CNc3nc4c(s3)-c3ccccc3CC4)[N]=[N]2)cc1	Bis_heterocycles	703
COc1cccc(N2C=C(C(C)(C)Sc3nc4ccccc4n3C)[N]=[N]2)c1	Bis_heterocycles	704
Cc1occc1SC(C)C1=CN(Cc2ccccc2F)[N]=[N]1	Bis_heterocycles	705
CC(Nc1ncc(Cc2cccc(F)c2)s1)C1=CN(c2ccc(F)cc2)[N]=[N]1	Bis_heterocycles	706
Cc1cccc(CN2C=C(C(C)Nc3nc(C)cs3)[N]=[N]2)c1	Bis_heterocycles	707
C1=C(CNc2nc3c(s2)CCC3)[N]=[N]N1CCN1CCCCC1	Bis_heterocycles	708
CC(Nc1nc2ccc(C(F)(F)F)cc2s1)C1=CN(Cc2ccccc2)[N]=[N]1	Bis_heterocycles	709
Fc1ccccc1N1C=C(CNc2nc3ccc(Br)cc3s2)[N]=[N]1	Bis_heterocycles	710
CC(Nc1nc2cc(F)ccc2s1)C1=CN(c2cccc(F)c2)[N]=[N]1	Bis_heterocycles	711
CC(Nc1ncc(C(C)C)s1)C1=CN(Cc2ccccc2F)[N]=[N]1	Bis_heterocycles	712
Cc1cccc(CN2C=C(CNc3nc(C(F)(F)F)cs3)[N]=[N]2)c1	Bis_heterocycles	713
CC(Oc1nc(-c2ccccc2)cs1)C1=CN(Cc2ccccc2F)[N]=[N]1	Bis_heterocycles	714
COc1ccc2[nH]c(SCC3=CN(c4ccccc4)[N]=[N]3)nc2c1	Bis_heterocycles	715
CC(Sc1nc2ccccc2n1C)C1=CN(Cc2ccccc2F)[N]=[N]1	Bis_heterocycles	716
Cc1cccc(CN2C=C(CNc3nc4ccc(Br)cc4s3)[N]=[N]2)c1	Bis_heterocycles	717
CC(C)(Oc1nc2ccccc2s1)C1=CN(c2ccc(F)cc2)[N]=[N]1	Bis_heterocycles	718
Cc1occc1SCC1=CN(c2ccccc2F)[N]=[N]1	Bis_heterocycles	719
CC(Sc1nc2cccc(F)c2s1)C1=CN(c2cccc(F)c2)[N]=[N]1	Bis_heterocycles	720
Cc1ccccc1N1C=C(CNc2nc3c(s2)-c2ccccc2CC3)[N]=[N]1	Bis_heterocycles	721
Cc1ccccc1CN1C=C(C(C)(C)Nc2ncc(Cc3ccc(F)cc3F)s2)[N]=[N]1	Bis_heterocycles	722
COc1ccccc1N1C=C(CNc2nc3cc(C)c(C)cc3s2)[N]=[N]1	Bis_heterocycles	723
Cc1cccc(N2C=C(CNc3nc4ccc(F)cc4s3)[N]=[N]2)c1	Bis_heterocycles	724
CC(Sc1nc2cccc(F)c2s1)C1=CN(Cc2ccccc2F)[N]=[N]1	Bis_heterocycles	725
CC(Sc1c[nH]c2ccccc12)C1=CN(c2ccccc2)[N]=[N]1	Bis_heterocycles	726
Cc1ccccc1N1C=C(CNc2nc3ccc(F)cc3o2)[N]=[N]1	Bis_heterocycles	727
Cc1ccc(CN2C=C(CNc3nc4c(s3)CCCCCC4)[N]=[N]2)cc1	Bis_heterocycles	728
Cc1ccc(CN2C=C(C(C)Nc3nc4ccccc4n3C(C)C)[N]=[N]2)cc1	Bis_heterocycles	729
Cc1ccccc1CN1C=C(C(C)(C)Nc2nc(-c3ccccc3)c[nH]2)[N]=[N]1	Bis_heterocycles	730
COc1ccccc1N1C=C(C(C)(C)Sc2nc3ccccc3s2)[N]=[N]1	Bis_heterocycles	731
Cc1ccccc1CN1C=C(C(C)(C)Nc2nc3ccc(F)cc3s2)[N]=[N]1	Bis_heterocycles	732
CC(C)(Nc1ncc(-c2ccc(F)cc2)o1)C1=CN(Cc2ccccc2F)[N]=[N]1	Bis_heterocycles	733
CC(Oc1nccs1)C1=CN(c2ccccc2)[N]=[N]1	Bis_heterocycles	734
Cn1c(SC(C)(C)C2=CN(c3ccc(F)cc3)[N]=[N]2)nc2ccccc21	Bis_heterocycles	735
CC(Nc1ncc(Br)s1)C1=CN(Cc2ccccc2)[N]=[N]1	Bis_heterocycles	736
Fc1ccc(N2C=C(CNc3nccs3)[N]=[N]2)cc1	Bis_heterocycles	737
Fc1ccc(N2C=C(CNc3ncc[nH]3)[N]=[N]2)cc1	Bis_heterocycles	738
Cc1ccc(N2C=C(CNc3c[nH]c4ccccc34)[N]=[N]2)cc1	Bis_heterocycles	739
C1=C(CNc2c[nH]c3ccccc23)[N]=[N]N1CCN1CCCCC1	Bis_heterocycles	740
CCn1c(NC(C)C2=CN(CCN3CCCCC3)[N]=[N]2)nc2ccccc21	Bis_heterocycles	741
Cc1cccc(N2C=C(CSc3c[nH]c4ccccc34)[N]=[N]2)c1	Bis_heterocycles	742
Cc1cccc(CN2C=C(C(C)Nc3nc(-c4ccc(F)c(F)c4)c(C)s3)[N]=[N]2)c1	Bis_heterocycles	743
COc1ccccc1N1C=C(C(C)Nc2nc3ccc(F)cc3s2)[N]=[N]1	Bis_heterocycles	744
Cn1c(SC(C)(C)C2=CN(Cc3ccccc3F)[N]=[N]2)nc2ccccc21	Bis_heterocycles	745
Cc1nc(SCC2=CN(CCN3CCCCC3)[N]=[N]2)oc1C	Bis_heterocycles	746
CCc1ccc2nc(NC(C)C3=CN(c4cccc(C)c4)[N]=[N]3)sc2c1	Bis_heterocycles	747
COc1ccc(N2C=C(C(C)(C)Sc3nc4cc(C)ccc4[nH]3)[N]=[N]2)cc1	Bis_heterocycles	748
Cc1ccc(CN2C=C(CSc3nc4ccccc4o3)[N]=[N]2)cc1	Bis_heterocycles	749
COc1ccc2[nH]c(SCC3=CN(Cc4ccccc4F)[N]=[N]3)nc2c1	Bis_heterocycles	750
COc1cccc(N2C=C(C(C)(C)Nc3nc4c(Cl)cccc4s3)[N]=[N]2)c1	Bis_heterocycles	751
Cc1cccc(CN2C=C(CSc3nc(C)c(C)o3)[N]=[N]2)c1	Bis_heterocycles	752
C[n+]1c(N2C=C(C(C)(C)Nc3nc(C(F)(F)F)cs3)[N]=[N]2)ccc2ccccc21	Bis_heterocycles	753
CC1CCc2nc(NCC3=CN(c4ccc5ccccc5[n+]4C)[N]=[N]3)sc2C1	Bis_heterocycles	754
Cc1ccc(N2C=C(C(C)Sc3nc4cc(OC(F)F)ccc4[nH]3)[N]=[N]2)cc1	Bis_heterocycles	755
Cc1cc(-c2csc(NCC3=CN(c4ccc(F)cc4)[N]=[N]3)n2)ccc1F	Bis_heterocycles	756
CCOc1ccc2[nH]c(SC(C)(C)C3=CN(c4ccc5ccccc5[n+]4C)[N]=[N]3)nc2c1	Bis_heterocycles	757
CC(Nc1nc2c(s1)-c1ccccc1CC2)C1=CN(c2ccc(F)cc2)[N]=[N]1	Bis_heterocycles	758
Cc1ccccc1N1C=C(C(C)Nc2nc3ccc(F)cc3s2)[N]=[N]1	Bis_heterocycles	759
Cc1cccc(CN2C=C(C(C)Nc3nc(-c4ccc(F)c(F)c4)cs3)[N]=[N]2)c1	Bis_heterocycles	760
Cc1ccccc1N1C=C(CNc2nc(C)c(C)o2)[N]=[N]1	Bis_heterocycles	761
Cc1ccc(CN2C=C(C(C)Nc3nc(C(C)C)c(Br)s3)[N]=[N]2)cc1	Bis_heterocycles	762
Cc1ccccc1N1C=C(CNc2nc3c(I)cccc3s2)[N]=[N]1	Bis_heterocycles	763
Cc1ccccc1CN1C=C(C(C)[18O][13c]2[15n]c3cc(Cl)ccc3o2)[N]=[N]1	Bis_heterocycles	764
Cc1cccc(N2C=C(C(C)(C)Nc3ncc(-c4ccc(Br)cc4)[nH]3)[N]=[N]2)c1	Bis_heterocycles	765
CCn1c(NC(C)(C)C2=CN(Cc3ccccc3F)[N]=[N]2)nc2ccccc21	Bis_heterocycles	766
Cc1nc(NCC2=CN(c3cccc(F)c3)[N]=[N]2)sc1F	Bis_heterocycles	767
Cc1sc(NCC2=CN(c3ccc(F)cc3)[N]=[N]2)nc1C(C)C	Bis_heterocycles	768
CC(Nc1nc2ccc(C(F)(F)F)cc2s1)C1=CN(c2ccc(F)cc2)[N]=[N]1	Bis_heterocycles	769
COc1cccc(N2C=C(C(C)Nc3nc4c(I)cccc4s3)[N]=[N]2)c1	Bis_heterocycles	770
CCOc1ccc2[nH]c(SC(C)(C)C3=CN(Cc4ccccc4)[N]=[N]3)nc2c1	Bis_heterocycles	771
CC(Nc1nc(C(F)(F)F)cs1)C1=CN(Cc2ccc(F)cc2)[N]=[N]1	Bis_heterocycles	772
CC(Nc1nc2c(I)cccc2s1)C1=CN(CCN2CCCCC2)[N]=[N]1	Bis_heterocycles	773
Cc1ccccc1CN1C=C(C(C)Nc2nc3ccccc3s2)[N]=[N]1	Bis_heterocycles	774
CC(C)(Nc1nc2cc(Br)ccc2[nH]1)C1=CN(c2ccccc2F)[N]=[N]1	Bis_heterocycles	775
Cc1ccc(CN2C=C(C(C)Nc3ncc(-c4ccc(F)cc4)[nH]3)[N]=[N]2)cc1	Bis_heterocycles	776
Cc1ccccc1N1C=C(C(C)(C)Nc2cscc2N)[N]=[N]1	Bis_heterocycles	777
Cc1nc(NC(C)C2=CN(c3ccccc3)[N]=[N]2)sc1Cl	Bis_heterocycles	778
Cc1ccccc1CN1C=C(C(C)Nc2nc3ccccc3n2Cc2ccccc2)[N]=[N]1	Bis_heterocycles	779
CCc1ccc2nc(NCC3=CN(Cc4ccccc4)[N]=[N]3)sc2c1	Bis_heterocycles	780
Cc1ccc(CN2C=C(C(C)(C)Oc3nc4ccccc4s3)[N]=[N]2)cc1	Bis_heterocycles	781
CC(Sc1nc2cc(N)ccc2[nH]1)C1=CN(Cc2ccccc2F)[N]=[N]1	Bis_heterocycles	782
COc1ccc(N2C=C(C(C)(C)Nc3nc(C)c(Cl)s3)[N]=[N]2)cc1	Bis_heterocycles	783
COc1cccc(N2C=C(C(C)(C)Nc3nc4c(F)cccc4s3)[N]=[N]2)c1	Bis_heterocycles	784
Cc1ccccc1N1C=C(C(C)(C)Nc2nc3c(F)cc(F)cc3s2)[N]=[N]1	Bis_heterocycles	785
Cc1ccc(N2C=C(C(C)Oc3ccsc3C(=O)O)[N]=[N]2)cc1	Bis_heterocycles	786
CC(C)(Nc1ncc(-c2cccc(Cl)c2)o1)C1=CN(c2cccc(F)c2)[N]=[N]1	Bis_heterocycles	787
Cc1cccc(CN2C=C(CNc3nc(C(F)(F)F)c(Br)s3)[N]=[N]2)c1	Bis_heterocycles	788
CCn1ccnc1SC(C)(C)C1=CN(c2ccccc2)[N]=[N]1	Bis_heterocycles	789
CC(C)(Nc1cscc1N)C1=CN(Cc2ccc(F)cc2)[N]=[N]1	Bis_heterocycles	790
COc1ccccc1N1C=C(CNc2nc(-c3ccccc3)c[nH]2)[N]=[N]1	Bis_heterocycles	791
CCCn1c(NC(C)C2=CN(c3ccccc3OC)[N]=[N]2)nc2ccccc21	Bis_heterocycles	792
CC(Nc1nc2ccc(F)cc2s1)C1=CN(c2cccc(F)c2)[N]=[N]1	Bis_heterocycles	793
CCc1[nH]c(NC(C)C2=CN(c3cccc(F)c3)[N]=[N]2)nc1-c1ccccc1	Bis_heterocycles	794
Cc1ccc(CN2C=C(C(C)(C)Nc3ncc(-c4ccc(F)cc4)[nH]3)[N]=[N]2)cc1	Bis_heterocycles	795
CC(Nc1nc2cc(Br)ccc2[nH]1)C1=CN(c2ccccc2)[N]=[N]1	Bis_heterocycles	796
Fc1ccccc1-c1csc(NCC2=CN(Cc3ccccc3)[N]=[N]2)n1	Bis_heterocycles	797
CC(C)(Nc1nc2c(s1)-c1ccccc1CC2)C1=CN(Cc2ccccc2F)[N]=[N]1	Bis_heterocycles	798
Cc1ccc(CN2C=C(CNc3nc4ccccc4n3C(C)C)[N]=[N]2)cc1	Bis_heterocycles	799
Cc1nc(NC(C)C2=CN(Cc3ccccc3)[N]=[N]2)sc1Br	Bis_heterocycles	800
COc1ccc(N2C=C(C(C)Nc3nc4cccc(Cl)c4[nH]3)[N]=[N]2)cc1	Bis_heterocycles	801
CC(Nc1nc(C(C)(C)C)c(Br)s1)C1=CN(c2ccc(F)cc2)[N]=[N]1	Bis_heterocycles	802
CC(Sc1c[nH]c2ccccc12)C1=CN(CCN2CCCCC2)[N]=[N]1	Bis_heterocycles	803
Cc1cccc(N2C=C(C(C)Nc3nc(-c4ccc(F)c(F)c4)c(C)s3)[N]=[N]2)c1	Bis_heterocycles	804
CC(C)(Nc1ncc(Br)s1)C1=CN(c2ccc(F)cc2)[N]=[N]1	Bis_heterocycles	805
Cc1cc2nc(NCC3=CN(Cc4ccccc4C)[N]=[N]3)[nH]c2cc1C	Bis_heterocycles	806
Cc1coc(NC(C)(C)C2=CN(c3ccc(F)cc3)[N]=[N]2)n1	Bis_heterocycles	807
Cc1ccccc1N1C=C(C(C)Sc2nc3ccccc3o2)[N]=[N]1	Bis_heterocycles	808
COc1ccccc1N1C=C(CNc2ncc(C)s2)[N]=[N]1	Bis_heterocycles	809
CCc1nc(NC(C)(C)C2=CN(c3ccc(C)cc3)[N]=[N]2)sc1C	Bis_heterocycles	810
Fc1cccc(N2C=C(C[18O][13c]3[15n]c4cc(Cl)ccc4o3)[N]=[N]2)c1	Bis_heterocycles	811
Cc1cc(Cl)cc2sc(NCC3=CN(c4ccc(F)cc4)[N]=[N]3)nc12	Bis_heterocycles	812
Cc1ccc2[nH]c(NC(C)C3=CN(CCN4CCCCC4)[N]=[N]3)nc2c1	Bis_heterocycles	813
C[n+]1c(N2C=C(CNc3nc4c(I)cccc4s3)[N]=[N]2)ccc2ccccc21	Bis_heterocycles	814
Cc1ccccc1CN1C=C(C(C)(C)Nc2ncc(-c3ccc(Br)cc3)[nH]2)[N]=[N]1	Bis_heterocycles	815
C[n+]1c(N2C=C(C[18O][13c]3nc4cc(Cl)ccc4o3)[N]=[N]2)ccc2ccccc21	Bis_heterocycles	816
Cc1ccc(CN2C=C(C(C)(C)Nc3nc(-c4ccc(F)c(F)c4)cs3)[N]=[N]2)cc1	Bis_heterocycles	817
COc1ccccc1N1C=C(CNc2nc(C)co2)[N]=[N]1	Bis_heterocycles	818
Cc1ccc(CN2C=C(CNc3nc4c(Cl)ccc(F)c4s3)[N]=[N]2)cc1	Bis_heterocycles	819
Cc1nc(SC(C)C2=CN(CCN3CCCCC3)[N]=[N]2)oc1C	Bis_heterocycles	820
CC(C)(Nc1nc2c(Br)cccc2s1)C1=CN(Cc2ccccc2)[N]=[N]1	Bis_heterocycles	821
CC(C)(Sc1nc2cc(N)ccc2[nH]1)C1=CN(CCN2CCCCC2)[N]=[N]1	Bis_heterocycles	822
COc1cccc(N2C=C(C(C)Nc3nc(C)c(F)s3)[N]=[N]2)c1	Bis_heterocycles	823
Cc1ccc(CN2C=C(CNc3nc4c(F)ccc(F)c4s3)[N]=[N]2)cc1	Bis_heterocycles	824
CC(C)(Nc1nc2c(s1)CCCC2)C1=CN(c2ccc(F)cc2)[N]=[N]1	Bis_heterocycles	825
CC(C)(Nc1nc2c(s1)-c1ccccc1CC2)C1=CN(c2cccc(F)c2)[N]=[N]1	Bis_heterocycles	826
CCOc1ccc2[nH]c(SC(C)(C)C3=CN(c4ccccc4C)[N]=[N]3)nc2c1	Bis_heterocycles	827
Cc1cccc(N2C=C(C(C)(C)Oc3cc(C(F)(F)F)sc3C(=O)O)[N]=[N]2)c1	Bis_heterocycles	828
Cc1ccccc1CN1C=C(C(C)Nc2nc3c(s2)CCCCC3)[N]=[N]1	Bis_heterocycles	829
COc1ccccc1N1C=C(C(C)Nc2nc3cc(F)ccc3s2)[N]=[N]1	Bis_heterocycles	830
Cc1cccc(CN2C=C(CSc3nc4c(F)cccc4s3)[N]=[N]2)c1	Bis_heterocycles	831
CC(Nc1nc(-c2ccccc2F)cs1)C1=CN(c2ccc(F)cc2)[N]=[N]1	Bis_heterocycles	832
Fc1ccc(CN2C=C(CNc3nc(C(F)(F)F)c(Br)s3)[N]=[N]2)cc1	Bis_heterocycles	833
CC1CCc2nc(NC(C)C3=CN(CCN4CCCCC4)[N]=[N]3)sc2C1	Bis_heterocycles	834
Cc1cccc(CN2C=C(COc3cc(C(F)(F)F)sc3C(=O)O)[N]=[N]2)c1	Bis_heterocycles	835
CC1CCc2nc(NC(C)C3=CN(c4ccccc4)[N]=[N]3)sc2C1	Bis_heterocycles	836
COc1cccc(N2C=C(CNc3nc(-c4ccccc4C)cs3)[N]=[N]2)c1	Bis_heterocycles	837
Cc1cnc(NC(C)(C)C2=CN(c3ccccc3)[N]=[N]2)s1	Bis_heterocycles	838
CC(Nc1nc2c(s1)Cc1ccccc1-2)C1=CN(Cc2ccc(F)cc2)[N]=[N]1	Bis_heterocycles	839
CC(C)(Nc1nc(C(F)(F)F)co1)C1=CN(Cc2ccc(F)cc2)[N]=[N]1	Bis_heterocycles	840
Cc1cnc(NC(C)C2=CN(Cc3ccc(F)cc3)[N]=[N]2)[nH]1	Bis_heterocycles	841
Cc1nc(NC(C)(C)C2=CN(c3cccc(F)c3)[N]=[N]2)sc1Cl	Bis_heterocycles	842
CC(Nc1ncc(Br)s1)C1=CN(c2ccc(F)cc2)[N]=[N]1	Bis_heterocycles	843
COc1ccc2[nH]c(SCC3=CN(c4ccc(F)cc4)[N]=[N]3)nc2c1	Bis_heterocycles	844
Cc1cccc(CN2C=C(C(C)(C)Sc3ncc[nH]3)[N]=[N]2)c1	Bis_heterocycles	845
Cc1ccc(CN2C=C(CNc3ncc(-c4ccc(F)cc4)[nH]3)[N]=[N]2)cc1	Bis_heterocycles	846
Cc1ccccc1N1C=C(C(C)Oc2nccs2)[N]=[N]1	Bis_heterocycles	847
CC(C)(Nc1nc2c(Br)cc(F)cc2s1)C1=CN(CCN2CCCCC2)[N]=[N]1	Bis_heterocycles	848
Clc1cccc2sc(NCC3=CN(Cc4ccccc4)[N]=[N]3)nc12	Bis_heterocycles	849
COc1cccc(N2C=C(C(C)Nc3ncc(-c4ccc(Br)cc4)[nH]3)[N]=[N]2)c1	Bis_heterocycles	850
CC(Sc1nc(-c2ccccc2)c[nH]1)C1=CN(c2ccccc2)[N]=[N]1	Bis_heterocycles	851
COc1ccccc1N1C=C(C(C)Oc2nc3c(F)cccc3s2)[N]=[N]1	Bis_heterocycles	852
Cc1cnc(NCC2=CN(Cc3ccccc3C)[N]=[N]2)s1	Bis_heterocycles	853
FC(F)(F)c1nc(NCC2=CN(CCN3CCCCC3)[N]=[N]2)sc1Br	Bis_heterocycles	854
CCc1[nH]c(NCC2=CN(Cc3ccccc3C)[N]=[N]2)nc1-c1ccccc1	Bis_heterocycles	855
COc1ccccc1N1C=C(CNc2nc(C3CC3)c(Br)s2)[N]=[N]1	Bis_heterocycles	856
COc1ccc(N2C=C(CNc3nc4cc(C)c(C)cc4[nH]3)[N]=[N]2)cc1	Bis_heterocycles	857
CC(C)(Nc1nc2c(F)cc(F)cc2s1)C1=CN(c2cccc(F)c2)[N]=[N]1	Bis_heterocycles	858
CCn1c(NCC2=CN(c3ccccc3F)[N]=[N]2)nc2ccccc21	Bis_heterocycles	859
Cc1ccccc1-c1csc(NC(C)(C)C2=CN(CCN3CCCCC3)[N]=[N]2)n1	Bis_heterocycles	860
C[n+]1c(N2C=C(C(C)(C)Nc3nc4c(F)ccc(F)c4s3)[N]=[N]2)ccc2ccccc21	Bis_heterocycles	861
Cc1ccc(N2C=C(C(C)Nc3nc(C)c(Br)s3)[N]=[N]2)cc1	Bis_heterocycles	862
COc1ccc(N2C=C(CNc3ncc(Cc4ccc(F)cc4F)s3)[N]=[N]2)cc1	Bis_heterocycles	863
COc1cccc(N2C=C(C(C)(C)Sc3nc4cc(OC)ccc4[nH]3)[N]=[N]2)c1	Bis_heterocycles	864
C1=C(CNc2nc3c(s2)CCc2ccccc2-3)[N]=[N]N1CCN1CCCCC1	Bis_heterocycles	865
COc1ccccc1N1C=C(CNc2ncc(C(C)C)s2)[N]=[N]1	Bis_heterocycles	866
COc1cccc(N2C=C(C(C)Nc3nc4c(F)cc(F)cc4s3)[N]=[N]2)c1	Bis_heterocycles	867
C[n+]1c(N2C=C(C(C)(C)Nc3nc4c(s3)CCC4)[N]=[N]2)ccc2ccccc21	Bis_heterocycles	868
CC(Nc1ncc(Cl)s1)C1=CN(c2ccccc2)[N]=[N]1	Bis_heterocycles	869
CC(Nc1nc2ccccc2o1)C1=CN(CCN2CCCCC2)[N]=[N]1	Bis_heterocycles	870
Cc1cccc(CN2C=C(C(C)Oc3nc(-c4ccccc4)cs3)[N]=[N]2)c1	Bis_heterocycles	871
CC(Nc1nccs1)C1=CN(c2ccc3ccccc3[n+]2C)[N]=[N]1	Bis_heterocycles	872
CC(Nc1nc2c(Cl)cc(F)cc2s1)C1=CN(Cc2ccccc2)[N]=[N]1	Bis_heterocycles	873
CC(Nc1nc2cc(Br)ccc2s1)C1=CN(c2ccccc2)[N]=[N]1	Bis_heterocycles	874
CCCc1nc(NCC2=CN(Cc3ccccc3)[N]=[N]2)sc1CC	Bis_heterocycles	875
Cc1cc(SC(C)C2=CN(Cc3ccccc3F)[N]=[N]2)c(C)o1	Bis_heterocycles	876
COc1cccc(N2C=C(C(C)(C)Sc3nc4cc(C)ccc4[nH]3)[N]=[N]2)c1	Bis_heterocycles	877
CC(C)(Nc1nc2c(s1)-c1ccccc1CC2)C1=CN(CCN2CCCCC2)[N]=[N]1	Bis_heterocycles	878
Cc1nc(NC(C)(C)C2=CN(Cc3ccccc3F)[N]=[N]2)sc1Br	Bis_heterocycles	879
Cc1cccc2sc(NC(C)C3=CN(c4ccccc4F)[N]=[N]3)nc12	Bis_heterocycles	880
Cc1ccc(CN2C=C(CNc3nc4c(C)cc(C)cc4s3)[N]=[N]2)cc1	Bis_heterocycles	881
C[n+]1c(N2C=C(C(C)(C)Nc3nc(C4CC4)c(Br)s3)[N]=[N]2)ccc2ccccc21	Bis_heterocycles	882
Cc1ccccc1CN1C=C(C(C)Nc2ncc(CC(C)C)s2)[N]=[N]1	Bis_heterocycles	883
COc1ccccc1N1C=C(C(C)Nc2ccsc2C(C)=O)[N]=[N]1	Bis_heterocycles	884
CC(Nc1nc2ccccc2[nH]1)C1=CN(CCN2CCCCC2)[N]=[N]1	Bis_heterocycles	885
COc1cccc(N2C=C(C(C)Nc3nc4cc(F)ccc4s3)[N]=[N]2)c1	Bis_heterocycles	886
Cc1cc2nc(NCC3=CN(Cc4ccccc4F)[N]=[N]3)sc2cc1C	Bis_heterocycles	887
CC(C)(Oc1nc2ccccc2s1)C1=CN(c2cccc(F)c2)[N]=[N]1	Bis_heterocycles	888
CC(Sc1c[nH]c2ccccc12)C1=CN(Cc2ccccc2)[N]=[N]1	Bis_heterocycles	889
Cc1ccc(CN2C=C(C(C)(C)Nc3ncc(-c4ccc(C)cc4)[nH]3)[N]=[N]2)cc1	Bis_heterocycles	890
Cc1cc2nc(NC(C)C3=CN(CCN4CCCCC4)[N]=[N]3)sc2cc1C	Bis_heterocycles	891
CCCc1cnc(NC(C)(C)C2=CN(c3ccc(F)cc3)[N]=[N]2)s1	Bis_heterocycles	892
CCCc1cnc(NCC2=CN(Cc3ccccc3C)[N]=[N]2)s1	Bis_heterocycles	893
Cc1ccccc1N1C=C(C(C)(C)Nc2nc(C(F)(F)F)cs2)[N]=[N]1	Bis_heterocycles	894
CC(Nc1nc(-c2ccccc2)cs1)C1=CN(c2ccc3ccccc3[n+]2C)[N]=[N]1	Bis_heterocycles	895
CC(C)([18O][13c]1[15n]c2cc(Cl)ccc2o1)C1=CN(Cc2ccc(F)cc2)[N]=[N]1	Bis_heterocycles	896
CC(C)c1cnc(NC(C)(C)C2=CN(c3cccc(F)c3)[N]=[N]2)s1	Bis_heterocycles	897
Fc1ccc(-c2csc(NCC3=CN(Cc4ccccc4F)[N]=[N]3)n2)c(F)c1	Bis_heterocycles	898
Cc1cccc(CN2C=C(C(C)Nc3nc4c(F)cc(F)cc4s3)[N]=[N]2)c1	Bis_heterocycles	899
Cc1nc(NCC2=CN(c3ccc4ccccc4[n+]3C)[N]=[N]2)sc1Cl	Bis_heterocycles	900
O=C(O)c1cc(OCC2=CN(c3ccccc3F)[N]=[N]2)cs1	Bis_heterocycles	901
CC(Nc1nc2ccccc2n1Cc1ccccc1)C1=CN(c2cccc(F)c2)[N]=[N]1	Bis_heterocycles	902
CCc1cnc(NCC2=CN(c3cccc(C)c3)[N]=[N]2)s1	Bis_heterocycles	903
Cc1cc(-c2csc(NC(C)C3=CN(Cc4ccccc4F)[N]=[N]3)n2)ccc1F	Bis_heterocycles	904
Cc1ccc(N2C=C(C(C)Oc3csc(C(=O)O)c3)[N]=[N]2)cc1	Bis_heterocycles	905
Cc1ccccc1CN1C=C(CNc2nc(C)c(C)o2)[N]=[N]1	Bis_heterocycles	906
CC(C)(Nc1nc2cc(Cl)ccc2[nH]1)C1=CN(c2ccccc2)[N]=[N]1	Bis_heterocycles	907
Cc1cccc2sc(NC(C)(C)C3=CN(c4ccc(F)cc4)[N]=[N]3)nc12	Bis_heterocycles	908
Cc1ccccc1CN1C=C(CNc2nc3c(C)cccc3s2)[N]=[N]1	Bis_heterocycles	909
CC(Nc1nc2cc(Br)ccc2[nH]1)C1=CN(CCN2CCCCC2)[N]=[N]1	Bis_heterocycles	910
Cc1nc(SC(C)C2=CN(c3ccc(F)cc3)[N]=[N]2)oc1C	Bis_heterocycles	911
Cc1cccc(N2C=C(CNc3ncc(Cc4cccc(F)c4)s3)[N]=[N]2)c1	Bis_heterocycles	912
Cc1cccc(CN2C=C(C(C)(C)Nc3ncc(-c4ccc(F)cc4)[nH]3)[N]=[N]2)c1	Bis_heterocycles	913
Fc1cccc(N2C=C(CNc3nc4cc(Cl)ccc4o3)[N]=[N]2)c1	Bis_heterocycles	914
CC(C)(Nc1ncc(Cc2ccc(F)cc2F)s1)C1=CN(c2ccc(F)cc2)[N]=[N]1	Bis_heterocycles	915
CCc1nc(NC(C)C2=CN(c3ccc4ccccc4[n+]3C)[N]=[N]2)sc1C	Bis_heterocycles	916
Cc1ccccc1CN1C=C(CNc2nc(C)c(F)s2)[N]=[N]1	Bis_heterocycles	917
CCc1cnc(NC(C)C2=CN(c3ccc(F)cc3)[N]=[N]2)s1	Bis_heterocycles	918
Fc1ccc(CN2C=C(CNc3nc4c(s3)Cc3ccccc3-4)[N]=[N]2)cc1	Bis_heterocycles	919
COc1cccc(N2C=C(C(C)(C)Nc3ncc(C(F)(F)F)s3)[N]=[N]2)c1	Bis_heterocycles	920
Fc1ccc(CN2C=C(CSc3c[nH]c4ccccc34)[N]=[N]2)cc1	Bis_heterocycles	921
COc1ccc(N2C=C(C(C)Nc3nc(C(C)C)c(Br)s3)[N]=[N]2)cc1	Bis_heterocycles	922
Cc1coc(NC(C)(C)C2=CN(c3ccccc3F)[N]=[N]2)n1	Bis_heterocycles	923
COc1ccccc1N1C=C(C(C)(C)Nc2ncc(C)[nH]2)[N]=[N]1	Bis_heterocycles	924
C[n+]1c(N2C=C(C(C)(C)Nc3nc4c(F)cccc4s3)[N]=[N]2)ccc2ccccc21	Bis_heterocycles	925
CCc1csc(NC(C)(C)C2=CN(c3ccc4ccccc4[n+]3C)[N]=[N]2)n1	Bis_heterocycles	926
CCc1cccc2sc(NC(C)C3=CN(Cc4ccc(C)cc4)[N]=[N]3)nc12	Bis_heterocycles	927
CC(Nc1nc2cccc(Cl)c2[nH]1)C1=CN(Cc2ccccc2)[N]=[N]1	Bis_heterocycles	928
Cc1ccccc1CN1C=C(C(C)(C)Nc2nc3ccc(C(F)(F)F)cc3s2)[N]=[N]1	Bis_heterocycles	929
COc1ccccc1N1C=C(C(C)Nc2nc(-c3ccc(F)c(C)c3)cs2)[N]=[N]1	Bis_heterocycles	930
Cc1ccccc1N1C=C(C(C)Nc2ncc(Br)s2)[N]=[N]1	Bis_heterocycles	931
Clc1ccc(-c2cnc(NCC3=CN(c4ccccc4)[N]=[N]3)[nH]2)cc1	Bis_heterocycles	932
COc1ccc(N2C=C(C(C)(C)Nc3nc4cccc(Cl)c4[nH]3)[N]=[N]2)cc1	Bis_heterocycles	933
Cc1cccc(CN2C=C(C(C)Nc3nc(Cc4ccccc4)c(C)[nH]3)[N]=[N]2)c1	Bis_heterocycles	934
Cc1ccc(-c2cnc(NC(C)C3=CN(c4cccc(C)c4)[N]=[N]3)[nH]2)cc1	Bis_heterocycles	935
CC(Nc1ncc(-c2ccc(Br)cc2)o1)C1=CN(Cc2ccccc2)[N]=[N]1	Bis_heterocycles	936
CC(Nc1nc(CCl)cs1)C1=CN(c2ccccc2)[N]=[N]1	Bis_heterocycles	937
Cc1ccc(N2C=C(CNc3nc(C4CC4)c(Br)s3)[N]=[N]2)cc1	Bis_heterocycles	938
CC(C)(Nc1ncc(-c2cccc(Cl)c2)o1)C1=CN(Cc2ccccc2)[N]=[N]1	Bis_heterocycles	939
CC(Sc1nc2ccccc2n1C)C1=CN(c2cccc(F)c2)[N]=[N]1	Bis_heterocycles	940
COc1ccc(N2C=C(C(C)(C)Sc3nc4ccccc4s3)[N]=[N]2)cc1	Bis_heterocycles	941
COc1ccccc1N1C=C(C(C)Nc2ncc(C)[nH]2)[N]=[N]1	Bis_heterocycles	942
COc1cccc(N2C=C(C(C)Sc3nc4ccccc4s3)[N]=[N]2)c1	Bis_heterocycles	943
COc1cccc(N2C=C(C(C)(C)Nc3nc4ccc(F)cc4s3)[N]=[N]2)c1	Bis_heterocycles	944
CC(Nc1ncc(F)s1)C1=CN(CCN2CCCCC2)[N]=[N]1	Bis_heterocycles	945
COc1cccc(N2C=C(C(C)Nc3ncc(-c4ccc(C)cc4)[nH]3)[N]=[N]2)c1	Bis_heterocycles	946
COc1ccccc1N1C=C(C(C)(C)Sc2nc3cccc(Cl)c3o2)[N]=[N]1	Bis_heterocycles	947
Cc1csc(NCC2=CN(c3cccc(F)c3)[N]=[N]2)n1	Bis_heterocycles	948
CC(Nc1nc2c(s1)CCCCC2)C1=CN(Cc2ccccc2)[N]=[N]1	Bis_heterocycles	949
Cc1cc2nc(NC(C)(C)C3=CN(c4ccccc4)[N]=[N]3)sc2cc1C	Bis_heterocycles	950
CC(C)(C)c1nc(NCC2=CN(c3ccccc3)[N]=[N]2)sc1Br	Bis_heterocycles	951
CCn1c(NCC2=CN(Cc3ccccc3F)[N]=[N]2)nc2ccccc21	Bis_heterocycles	952
Cc1cccc(N2C=C(C(C)(C)Nc3nc4c(C)cc(Cl)cc4s3)[N]=[N]2)c1	Bis_heterocycles	953
Cc1cccc(CN2C=C(CNc3nc(CCl)cs3)[N]=[N]2)c1	Bis_heterocycles	954
Cc1ccc(CN2C=C(CSc3nc(C)c(C)o3)[N]=[N]2)cc1	Bis_heterocycles	955
Cc1ccccc1N1C=C(CNc2nc3c(Br)cc(F)cc3s2)[N]=[N]1	Bis_heterocycles	956
CC(Nc1nc2ccc(Br)cc2s1)C1=CN(CCN2CCCCC2)[N]=[N]1	Bis_heterocycles	957
Cn1c(NCC2=CN(c3ccccc3F)[N]=[N]2)nc2ccccc21	Bis_heterocycles	958
CC(Sc1nc2cc(Br)ccc2o1)C1=CN(Cc2ccccc2F)[N]=[N]1	Bis_heterocycles	959
Cc1nc(SC(C)(C)C2=CN(Cc3ccccc3F)[N]=[N]2)oc1C	Bis_heterocycles	960
CC(Sc1nc(-c2ccccc2)c[nH]1)C1=CN(CCN2CCCCC2)[N]=[N]1	Bis_heterocycles	961
COc1ccccc1N1C=C(C(C)Nc2nc3ccccc3n2C(C)C)[N]=[N]1	Bis_heterocycles	962
C1=C(CSc2c[nH]c3ccccc23)[N]=[N]N1Cc1ccccc1	Bis_heterocycles	963
COc1cccc(N2C=C(C(C)(C)Nc3ncc(-c4ccc(F)cc4)[nH]3)[N]=[N]2)c1	Bis_heterocycles	964
CC(Nc1nc2ccccc2n1C)C1=CN(CCN2CCCCC2)[N]=[N]1	Bis_heterocycles	965
CC(C)(C)C1CCc2nc(NCC3=CN(CCN4CCCCC4)[N]=[N]3)sc2C1	Bis_heterocycles	966
CC(Nc1nc2ccc(C(F)(F)F)cc2s1)C1=CN(Cc2ccccc2F)[N]=[N]1	Bis_heterocycles	967
Cc1nc(NCC2=CN(c3ccccc3)[N]=[N]2)sc1Br	Bis_heterocycles	968
Cc1ccc(CN2C=C(C(C)Nc3ncc(Cc4cc(F)cc(F)c4)s3)[N]=[N]2)cc1	Bis_heterocycles	969
Cc1cccc(N2C=C(CNc3nc4ccc(C)cc4s3)[N]=[N]2)c1	Bis_heterocycles	970
Fc1ccccc1N1C=C(CNc2nc3ccc(C(F)(F)F)cc3s2)[N]=[N]1	Bis_heterocycles	971
Cc1cccc(CN2C=C(C(C)(C)Nc3nc4cc(C)c(C)cc4s3)[N]=[N]2)c1	Bis_heterocycles	972
C[n+]1c(N2C=C(C[18O][13c]3[15n]c4cc(Cl)ccc4o3)[N]=[N]2)ccc2ccccc21	Bis_heterocycles	973
CCCc1cnc(NC(C)(C)C2=CN(c3ccc4ccccc4[n+]3C)[N]=[N]2)s1	Bis_heterocycles	974
Cc1ccccc1N1C=C(CNc2nc3c(Cl)cc(F)cc3s2)[N]=[N]1	Bis_heterocycles	975
Cc1cc(Cl)cc2sc(NC(C)(C)C3=CN(CCN4CCCCC4)[N]=[N]3)nc12	Bis_heterocycles	976
CCOc1ccc2[nH]c(SC(C)(C)C3=CN(c4ccc(C)cc4)[N]=[N]3)nc2c1	Bis_heterocycles	977
C[n+]1c(N2C=C(CSc3c[nH]c4ccccc34)[N]=[N]2)ccc2ccccc21	Bis_heterocycles	978
Cc1cc2nc(NC(C)(C)C3=CN(CCN4CCCCC4)[N]=[N]3)[nH]c2cc1C	Bis_heterocycles	979
COc1ccc(N2C=C(CNc3ncc(Br)s3)[N]=[N]2)cc1	Bis_heterocycles	980
COc1cccc(N2C=C(CSc3nc4cccc(Cl)c4o3)[N]=[N]2)c1	Bis_heterocycles	981
CC(Nc1nc(-c2ccccc2)cs1)C1=CN(Cc2ccccc2F)[N]=[N]1	Bis_heterocycles	982
Fc1ccccc1CN1C=C(CNc2nc3c(s2)CCCCCC3)[N]=[N]1	Bis_heterocycles	983
Cc1ccc(CN2C=C(CNc3nc4ccccc4n3C)[N]=[N]2)cc1	Bis_heterocycles	984
COc1cccc(N2C=C(C(C)Nc3nc4cc(Cl)ccc4o3)[N]=[N]2)c1	Bis_heterocycles	985
CC(C)(Nc1nc2cc(Br)ccc2[nH]1)C1=CN(Cc2ccc(F)cc2)[N]=[N]1	Bis_heterocycles	986
COc1ccc(N2C=C(C(C)Nc3ccsc3C(C)=O)[N]=[N]2)cc1	Bis_heterocycles	987
COc1ccccc1N1C=C(C(C)Sc2ncc[nH]2)[N]=[N]1	Bis_heterocycles	988
Cc1cccc(CN2C=C(C(C)(C)Nc3ncc(Cc4ccc(F)cc4F)s3)[N]=[N]2)c1	Bis_heterocycles	989
CC1CCc2nc(NC(C)(C)C3=CN(c4ccccc4)[N]=[N]3)sc2C1	Bis_heterocycles	990
CCc1ccc2nc(NC(C)(C)C3=CN(Cc4ccccc4C)[N]=[N]3)sc2c1	Bis_heterocycles	991
Cc1ccc(N2C=C(C(C)(C)Nc3nc(C4CC4)c(Br)s3)[N]=[N]2)cc1	Bis_heterocycles	992
Cc1cccc(CN2C=C(C(C)Nc3ncc(C(F)(F)F)s3)[N]=[N]2)c1	Bis_heterocycles	993
Cc1ccc2[nH]c(NCC3=CN(c4ccc(F)cc4)[N]=[N]3)nc2c1	Bis_heterocycles	994
CCc1cccc2sc(NC(C)C3=CN(CCN4CCCCC4)[N]=[N]3)nc12	Bis_heterocycles	995
Cc1ccccc1CN1C=C(C(C)Nc2nc(C(F)(F)F)co2)[N]=[N]1	Bis_heterocycles	996
Fc1cccc2sc(NCC3=CN(Cc4ccccc4)[N]=[N]3)nc12	Bis_heterocycles	997
Fc1ccc(CN2C=C(CSc3nc4cccc(Cl)c4o3)[N]=[N]2)cc1	Bis_heterocycles	998
CCCc1nc(NC(C)C2=CN(c3cccc(F)c3)[N]=[N]2)sc1CC	Bis_heterocycles	999
Fc1ccccc1N1C=C(CNc2nc(C(F)(F)F)cs2)[N]=[N]1	Bis_heterocycles	1000
COc1ccccc1N1C=C(CSc2ccoc2C)[N]=[N]1	Bis_heterocycles	1001
CC(Nc1nc(-c2ccc(F)cc2F)cs1)C1=CN(c2cccc(F)c2)[N]=[N]1	Bis_heterocycles	1002
Cc1ccccc1CN1C=C(C(C)(C)Nc2nc(-c3ccc(F)cc3F)cs2)[N]=[N]1	Bis_heterocycles	1003
Cc1cccc(CN2C=C(CSc3nc(-c4ccccc4)c[nH]3)[N]=[N]2)c1	Bis_heterocycles	1004
CC(Nc1nc2c(F)cccc2s1)C1=CN(c2cccc(F)c2)[N]=[N]1	Bis_heterocycles	1005
Cc1cc(SCC2=CN(Cc3ccccc3C)[N]=[N]2)c(C)o1	Bis_heterocycles	1006
Cc1ccccc1N1C=C(C(C)(C)Nc2nc3c(Cl)ccc(F)c3s2)[N]=[N]1	Bis_heterocycles	1007
COc1ccc(N2C=C(CSc3nc4cc(N)ccc4[nH]3)[N]=[N]2)cc1	Bis_heterocycles	1008
Fc1ccc(CN2C=C(CNc3nc(C4CC4)c(Br)s3)[N]=[N]2)cc1	Bis_heterocycles	1009
Cc1ccc(CN2C=C(CNc3cc(C)sc3C#N)[N]=[N]2)cc1	Bis_heterocycles	1010
CC(C)(Nc1nc2c(Br)cc(F)cc2s1)C1=CN(Cc2ccccc2)[N]=[N]1	Bis_heterocycles	1011
Cc1cccc(N2C=C(C(C)Nc3nc4c(F)cc(Br)cc4s3)[N]=[N]2)c1	Bis_heterocycles	1012
CC(Nc1nc2c(s1)CCC2)C1=CN(CCN2CCCCC2)[N]=[N]1	Bis_heterocycles	1013
CC(Nc1ncc(Br)s1)C1=CN(c2ccccc2)[N]=[N]1	Bis_heterocycles	1014
COc1ccccc1N1C=C(C(C)Nc2nc3ccc(F)cc3o2)[N]=[N]1	Bis_heterocycles	1015
Cc1cccc(N2C=C(C(C)(C)Sc3cc(C)oc3C)[N]=[N]2)c1	Bis_heterocycles	1016
CC(C)(Nc1nc2c(Cl)ccc(F)c2s1)C1=CN(c2ccccc2)[N]=[N]1	Bis_heterocycles	1017
CC(Nc1nc(-c2ccc(F)cc2F)cs1)C1=CN(c2ccccc2F)[N]=[N]1	Bis_heterocycles	1018
COc1ccccc1N1C=C(C(C)Nc2nc3c(s2)Cc2ccccc2-3)[N]=[N]1	Bis_heterocycles	1019
CC([18O][13c]1[15n]c2cc(Cl)ccc2o1)C1=CN(Cc2ccccc2)[N]=[N]1	Bis_heterocycles	1020
COc1cccc(N2C=C(C(C)(C)Nc3ncc(CC(C)C)s3)[N]=[N]2)c1	Bis_heterocycles	1021
C[n+]1c(N2C=C(C(C)(C)Sc3nc4cc(N)ccc4[nH]3)[N]=[N]2)ccc2ccccc21	Bis_heterocycles	1022
Cc1ccccc1-c1csc(NC(C)(C)C2=CN(c3ccccc3C)[N]=[N]2)n1	Bis_heterocycles	1023
Cc1ccccc1N1C=C(C(C)(C)Nc2nc3c(s2)Cc2ccccc2-3)[N]=[N]1	Bis_heterocycles	1024
CC(Oc1cc(C(F)(F)F)sc1C(=O)O)C1=CN(Cc2ccc(F)cc2)[N]=[N]1	Bis_heterocycles	1025
COc1ccccc1N1C=C(CSc2nc(-c3ccccc3)c[nH]2)[N]=[N]1	Bis_heterocycles	1026
FC(F)(F)c1coc(NCC2=CN(CCN3CCCCC3)[N]=[N]2)n1	Bis_heterocycles	1027
CCc1nc(NC(C)C2=CN(c3cccc(C)c3)[N]=[N]2)sc1C	Bis_heterocycles	1028
Fc1ccccc1N1C=C(CNc2nc3c(s2)Cc2ccccc2-3)[N]=[N]1	Bis_heterocycles	1029
Fc1cccc(N2C=C(CSc3nc4cccc(Cl)c4o3)[N]=[N]2)c1	Bis_heterocycles	1030
Cc1cccc(CN2C=C(C(C)Sc3ncc[nH]3)[N]=[N]2)c1	Bis_heterocycles	1031
CC(C)Cn1c(NCC2=CN(Cc3ccccc3)[N]=[N]2)nc2ccccc21	Bis_heterocycles	1032
COc1ccccc1N1C=C(C(C)(C)Sc2nc(C)c(C)o2)[N]=[N]1	Bis_heterocycles	1033
CCn1c(SC(C)C2=CN(Cc3ccccc3F)[N]=[N]2)nc2ccccc21	Bis_heterocycles	1034
Cn1c(SCC2=CN(c3cccc(F)c3)[N]=[N]2)nc2ccccc21	Bis_heterocycles	1035
CC(Oc1nc2ccccc2s1)C1=CN(CCN2CCCCC2)[N]=[N]1	Bis_heterocycles	1036
Cc1ccccc1CN1C=C(CSc2ccoc2C)[N]=[N]1	Bis_heterocycles	1037
Cn1c(-c2ccccc2)cnc1NC(C)(C)C1=CN(Cc2ccccc2)[N]=[N]1	Bis_heterocycles	1038
Cn1c(-c2ccccc2)cnc1NCC1=CN(c2ccc3ccccc3[n+]2C)[N]=[N]1	Bis_heterocycles	1039
Fc1ccc(-c2cnc(NCC3=CN(c4ccc(F)cc4)[N]=[N]3)o2)cc1	Bis_heterocycles	1040
CC(Nc1ncc[nH]1)C1=CN(Cc2ccccc2F)[N]=[N]1	Bis_heterocycles	1041
Cc1ccc(CN2C=C(C(C)Nc3nc4c(Cl)cc(F)cc4s3)[N]=[N]2)cc1	Bis_heterocycles	1042
Cc1cccc(CN2C=C(C(C)Oc3nccs3)[N]=[N]2)c1	Bis_heterocycles	1043
COc1ccccc1N1C=C(CNc2nc(-c3ccc(F)cc3F)cs2)[N]=[N]1	Bis_heterocycles	1044
CC(Nc1nc2cc(Cl)ccc2[nH]1)C1=CN(c2ccccc2)[N]=[N]1	Bis_heterocycles	1045
Cc1nc(NC(C)(C)C2=CN(c3cccc(F)c3)[N]=[N]2)oc1C	Bis_heterocycles	1046
Cc1ccccc1N1C=C(C(C)Nc2nc3ccc(Cl)cc3s2)[N]=[N]1	Bis_heterocycles	1047
Cc1cccc(CN2C=C(CNc3nc4ccccc4n3C)[N]=[N]2)c1	Bis_heterocycles	1048
CCCn1c(NC(C)C2=CN(c3ccc4ccccc4[n+]3C)[N]=[N]2)nc2ccccc21	Bis_heterocycles	1049
CCc1csc(NC(C)C2=CN(Cc3ccccc3F)[N]=[N]2)n1	Bis_heterocycles	1050
Cc1cccc(N2C=C(C(C)Nc3nc4c(C)cc(C)cc4s3)[N]=[N]2)c1	Bis_heterocycles	1051
COc1ccccc1N1C=C(C(C)(C)Oc2nc(-c3ccccc3)cs2)[N]=[N]1	Bis_heterocycles	1052
Cc1ccc2[nH]c(NCC3=CN(Cc4ccccc4F)[N]=[N]3)nc2c1	Bis_heterocycles	1053
Cc1ccccc1N1C=C(C(C)(C)Nc2nc(C)c(Br)s2)[N]=[N]1	Bis_heterocycles	1054
Fc1ccc(CN2C=C(CSc3nc4cc(Cl)ccc4o3)[N]=[N]2)cc1	Bis_heterocycles	1055
CC(Sc1nc2cc(Cl)ccc2[nH]1)C1=CN(c2ccccc2)[N]=[N]1	Bis_heterocycles	1056
Cc1cccc(N2C=C(C(C)(C)Nc3nc4c(s3)CCCCC4)[N]=[N]2)c1	Bis_heterocycles	1057
COc1ccccc1N1C=C(C(C)Nc2nc3c(F)ccc(F)c3s2)[N]=[N]1	Bis_heterocycles	1058
Cc1cccc(CN2C=C(C(C)Sc3nc4ccccc4s3)[N]=[N]2)c1	Bis_heterocycles	1059
CC(Nc1ncc(-c2ccc(Br)cc2)[nH]1)C1=CN(Cc2ccccc2)[N]=[N]1	Bis_heterocycles	1060
Cc1ccc(N2C=C(C(C)(C)Nc3nc4cc(Cl)ccc4o3)[N]=[N]2)cc1	Bis_heterocycles	1061
Cc1[nH]c(NC(C)(C)C2=CN(c3ccc(F)cc3)[N]=[N]2)nc1Cc1ccccc1	Bis_heterocycles	1062
Cn1ccnc1NC(C)(C)C1=CN(c2ccccc2)[N]=[N]1	Bis_heterocycles	1063
COc1ccc(N2C=C(CNc3nc4c(s3)CCCC4)[N]=[N]2)cc1	Bis_heterocycles	1064
CCCc1cnc(NC(C)C2=CN(c3ccc(C)cc3)[N]=[N]2)s1	Bis_heterocycles	1065
Brc1ccc2oc(SCC3=CN(CCN4CCCCC4)[N]=[N]3)nc2c1	Bis_heterocycles	1066
COc1ccccc1N1C=C(C(C)Oc2nc3ccccc3s2)[N]=[N]1	Bis_heterocycles	1067
Cc1ccc(CN2C=C(C(C)(C)Nc3nc(C)c(C)s3)[N]=[N]2)cc1	Bis_heterocycles	1068
CC(Nc1nc2ccc(Cl)cc2s1)C1=CN(c2ccccc2F)[N]=[N]1	Bis_heterocycles	1069
COc1ccc(N2C=C(C(C)(C)Sc3nc4cc(Br)ccc4o3)[N]=[N]2)cc1	Bis_heterocycles	1070
Cc1ccccc1CN1C=C(C(C)Nc2cscc2N)[N]=[N]1	Bis_heterocycles	1071
Fc1ccc(N2C=C(CNc3nc4ccccc4[nH]3)[N]=[N]2)cc1	Bis_heterocycles	1072
CC(Nc1nc2c(s1)CCc1ccccc1-2)C1=CN(CCN2CCCCC2)[N]=[N]1	Bis_heterocycles	1073
Cc1ccc(N2C=C(C(C)Sc3c[nH]c4ccccc34)[N]=[N]2)cc1	Bis_heterocycles	1074
Cc1sc(NCC2=CN(c3ccccc3F)[N]=[N]2)nc1-c1ccccc1	Bis_heterocycles	1075
CC(=O)c1sccc1NC(C)(C)C1=CN(c2ccc3ccccc3[n+]2C)[N]=[N]1	Bis_heterocycles	1076
Cc1ccccc1N1C=C(CNc2ncc[nH]2)[N]=[N]1	Bis_heterocycles	1077
CCc1nc(NC(C)C2=CN(c3cccc(OC)c3)[N]=[N]2)sc1C	Bis_heterocycles	1078
CC1CCc2nc(NCC3=CN(Cc4ccccc4F)[N]=[N]3)sc2C1	Bis_heterocycles	1079
Cc1ccc(CN2C=C(CNc3nc(C(C)(C)C)c(Br)s3)[N]=[N]2)cc1	Bis_heterocycles	1080
Cc1ccc2[nH]c(NC(C)C3=CN(c4ccccc4F)[N]=[N]3)nc2c1	Bis_heterocycles	1081
CCc1nc(NCC2=CN(c3ccc(C)cc3)[N]=[N]2)sc1C	Bis_heterocycles	1082
Fc1cc(F)c2nc(NCC3=CN(CCN4CCCCC4)[N]=[N]3)sc2c1	Bis_heterocycles	1083
CC(C)n1c(NCC2=CN(CCN3CCCCC3)[N]=[N]2)nc2ccccc21	Bis_heterocycles	1084
Cc1cccc(CN2C=C(CNc3nc4ccc(F)cc4s3)[N]=[N]2)c1	Bis_heterocycles	1085
Cc1ccc(-c2csc(NCC3=CN(Cc4ccccc4F)[N]=[N]3)n2)cc1	Bis_heterocycles	1086
COc1ccc(N2C=C(CNc3nc4c(C)cc(Cl)cc4s3)[N]=[N]2)cc1	Bis_heterocycles	1087
COc1ccccc1N1C=C(C(C)(C)Nc2nc3c(F)cc(F)cc3s2)[N]=[N]1	Bis_heterocycles	1088
CC(C)(Nc1nc2cc(Br)ccc2[nH]1)C1=CN(Cc2ccccc2)[N]=[N]1	Bis_heterocycles	1089
CC(C)(Nc1nc(C(F)(F)F)c(Br)s1)C1=CN(Cc2ccccc2)[N]=[N]1	Bis_heterocycles	1090
CC(Sc1ncc[nH]1)C1=CN(c2cccc(F)c2)[N]=[N]1	Bis_heterocycles	1091
Cc1ccccc1N1C=C(CNc2nc(C)c(Cl)s2)[N]=[N]1	Bis_heterocycles	1092
CC(Nc1nc2ccc(F)cc2o1)C1=CN(c2ccccc2)[N]=[N]1	Bis_heterocycles	1093
CCc1nc(NC(C)(C)C2=CN(c3ccccc3F)[N]=[N]2)sc1C	Bis_heterocycles	1094
CC(Nc1nc2c(I)cccc2s1)C1=CN(Cc2ccccc2F)[N]=[N]1	Bis_heterocycles	1095
Cc1ccc(N2C=C(C(C)(C)Sc3nc4cc(N)ccc4[nH]3)[N]=[N]2)cc1	Bis_heterocycles	1096
Cc1ccc(CN2C=C(C(C)(C)Nc3nc(-c4ccccc4)c(C)s3)[N]=[N]2)cc1	Bis_heterocycles	1097
COc1ccccc1N1C=C(C(C)Sc2nc3cc(F)ccc3o2)[N]=[N]1	Bis_heterocycles	1098
Cc1nc(NC(C)C2=CN(Cc3ccccc3)[N]=[N]2)sc1C	Bis_heterocycles	1099
Cc1cccc(CN2C=C(CNc3nc4c(s3)CC(C)CC4)[N]=[N]2)c1	Bis_heterocycles	1100
COc1ccc2[nH]c(SCC3=CN(Cc4cccc(C)c4)[N]=[N]3)nc2c1	Bis_heterocycles	1101
CCCCn1c(NC(C)(C)C2=CN(c3cccc(C)c3)[N]=[N]2)nc2ccccc21	Bis_heterocycles	1102
Fc1ccccc1CN1C=C(C[18O][13c]2nc3cc(Cl)ccc3o2)[N]=[N]1	Bis_heterocycles	1103
CC(C)([18O][13c]1[15n]c2cc(Cl)ccc2o1)C1=CN(c2ccccc2F)[N]=[N]1	Bis_heterocycles	1104
Cc1cccc(CN2C=C(C(C)Nc3nc(C)c(F)s3)[N]=[N]2)c1	Bis_heterocycles	1105
CC(C)(Nc1nc2ccc(Cl)cc2s1)C1=CN(CCN2CCCCC2)[N]=[N]1	Bis_heterocycles	1106
Cc1ccc(N2C=C(CNc3ncc(-c4ccc(F)cc4)o3)[N]=[N]2)cc1	Bis_heterocycles	1107
Cc1cccc(N2C=C(C(C)Nc3nc4cc(Cl)ccc4o3)[N]=[N]2)c1	Bis_heterocycles	1108
Cc1cccc(CN2C=C(C(C)(C)Nc3ncc(C)[nH]3)[N]=[N]2)c1	Bis_heterocycles	1109
Fc1ccc(N2C=C(CNc3nc4c(Cl)cc(F)cc4s3)[N]=[N]2)cc1	Bis_heterocycles	1110
Cc1ccc(N2C=C(CNc3ncc(C(C)C)s3)[N]=[N]2)cc1	Bis_heterocycles	1111
Cc1ccc(-c2cnc(NC(C)(C)C3=CN(c4ccc5ccccc5[n+]4C)[N]=[N]3)[nH]2)cc1	Bis_heterocycles	1112
Cc1cccc(N2C=C(C(C)Nc3nc(C(F)(F)F)cs3)[N]=[N]2)c1	Bis_heterocycles	1113
COc1cccc(N2C=C(CNc3nc(C)co3)[N]=[N]2)c1	Bis_heterocycles	1114
Cc1cc(Cl)cc2sc(NCC3=CN(c4ccccc4)[N]=[N]3)nc12	Bis_heterocycles	1115
CCCn1c(NCC2=CN(c3ccc(C)cc3)[N]=[N]2)nc2ccccc21	Bis_heterocycles	1116
Fc1ccccc1CN1C=C(CNc2nc(C(F)(F)F)cs2)[N]=[N]1	Bis_heterocycles	1117
Cc1cccc(CN2C=C(CNc3nc4c(s3)CCCC4)[N]=[N]2)c1	Bis_heterocycles	1118
Cc1cccc(CN2C=C(C[18O][13c]3nc4cc(Cl)ccc4o3)[N]=[N]2)c1	Bis_heterocycles	1119
COc1ccc(N2C=C(C(C)[18O][13c]3nc4cc(Cl)ccc4o3)[N]=[N]2)cc1	Bis_heterocycles	1120
Cc1ccc(N2C=C(C[18O][13c]3[15n]c4cc(Cl)ccc4o3)[N]=[N]2)cc1	Bis_heterocycles	1121
Cc1occc1SC(C)(C)C1=CN(c2ccc3ccccc3[n+]2C)[N]=[N]1	Bis_heterocycles	1122
Cc1ccccc1CN1C=C(C(C)(C)Nc2ncc(-c3ccccc3)n2C)[N]=[N]1	Bis_heterocycles	1123
Fc1cc(Br)cc2sc(NCC3=CN(Cc4ccccc4)[N]=[N]3)nc12	Bis_heterocycles	1124
Cc1cccc(N2C=C(C(C)(C)Sc3nc4ccccc4s3)[N]=[N]2)c1	Bis_heterocycles	1125
COc1ccccc1N1C=C(C(C)(C)Nc2nc3ccc(Cl)cc3s2)[N]=[N]1	Bis_heterocycles	1126
CC(C)(Nc1nc2c(s1)CC(C(C)(C)C)CC2)C1=CN(c2ccccc2)[N]=[N]1	Bis_heterocycles	1127
COc1ccccc1N1C=C(C(C)(C)Nc2nc3c(s2)CCC3)[N]=[N]1	Bis_heterocycles	1128
COc1cccc(N2C=C(C(C)(C)Nc3nc(-c4ccccc4)c(C)s3)[N]=[N]2)c1	Bis_heterocycles	1129
Cc1ccc(CN2C=C(C(C)Sc3nc4cccc(F)c4s3)[N]=[N]2)cc1	Bis_heterocycles	1130
Cc1coc(NC(C)(C)C2=CN(c3ccccc3)[N]=[N]2)n1	Bis_heterocycles	1131
C1=C(CSc2nc(-c3ccccc3)c[nH]2)[N]=[N]N1CCN1CCCCC1	Bis_heterocycles	1132
Cc1cccc(N2C=C(C(C)(C)Nc3nc(-c4c(F)cccc4F)cs3)[N]=[N]2)c1	Bis_heterocycles	1133
O=C(O)c1cc(OCC2=CN(c3ccc(F)cc3)[N]=[N]2)cs1	Bis_heterocycles	1134
COc1ccc(N2C=C(CNc3nc(-c4c(F)cccc4F)cs3)[N]=[N]2)cc1	Bis_heterocycles	1135
COc1ccccc1N1C=C(C(C)(C)Nc2nc(C)c(F)s2)[N]=[N]1	Bis_heterocycles	1136
CC(C)(Sc1nc2cccc(F)c2s1)C1=CN(c2ccc(F)cc2)[N]=[N]1	Bis_heterocycles	1137
CC(C)(Nc1nc2cc(Cl)ccc2o1)C1=CN(Cc2ccccc2)[N]=[N]1	Bis_heterocycles	1138
CC(Sc1nc2cc(F)ccc2o1)C1=CN(CCN2CCCCC2)[N]=[N]1	Bis_heterocycles	1139
Cc1cccc(N2C=C(C(C)(C)Nc3nc(C4CC4)cs3)[N]=[N]2)c1	Bis_heterocycles	1140
Cc1sc(NC(C)(C)C2=CN(CCN3CCCCC3)[N]=[N]2)nc1C(C)C	Bis_heterocycles	1141
C[n+]1c(N2C=C(CSc3nc4cc(Cl)ccc4[nH]3)[N]=[N]2)ccc2ccccc21	Bis_heterocycles	1142
Cc1ccc(N2C=C(C(C)(C)Nc3nc4c(s3)CCCCC4)[N]=[N]2)cc1	Bis_heterocycles	1143
Cc1ccc(N2C=C(C(C)Nc3nc4ccccc4s3)[N]=[N]2)cc1	Bis_heterocycles	1144
CC(C)(Sc1c[nH]c2ccccc12)C1=CN(Cc2ccccc2F)[N]=[N]1	Bis_heterocycles	1145
COc1ccccc1N1C=C(C(C)(C)Nc2nc3c(C)cc(C)cc3s2)[N]=[N]1	Bis_heterocycles	1146
COc1ccc(N2C=C(C(C)Sc3ccoc3C)[N]=[N]2)cc1	Bis_heterocycles	1147
Cc1cccc(N2C=C(C(C)(C)Nc3nc(C(F)(F)F)c(Br)s3)[N]=[N]2)c1	Bis_heterocycles	1148
Fc1ccccc1N1C=C(CNc2nc(C3CC3)c(Br)s2)[N]=[N]1	Bis_heterocycles	1149
O=C(O)c1sc(C(F)(F)F)cc1OCC1=CN(c2ccccc2F)[N]=[N]1	Bis_heterocycles	1150
Fc1cc(Cl)c2nc(NCC3=CN(c4ccccc4)[N]=[N]3)sc2c1	Bis_heterocycles	1151
CC1CCc2nc(NC(C)(C)C3=CN(CCN4CCCCC4)[N]=[N]3)sc2C1	Bis_heterocycles	1152
CC(Nc1ncco1)C1=CN(Cc2ccc(F)cc2)[N]=[N]1	Bis_heterocycles	1153
CC(Nc1nc2c(s1)CC(C(C)(C)C)CC2)C1=CN(CCN2CCCCC2)[N]=[N]1	Bis_heterocycles	1154
COc1ccccc1N1C=C(C(C)Nc2ncc(C(C)C)s2)[N]=[N]1	Bis_heterocycles	1155
Cc1cccc(N2C=C(C(C)(C)Nc3nc4c(F)cc(F)cc4s3)[N]=[N]2)c1	Bis_heterocycles	1156
C[n+]1c(N2C=C(C(C)(C)Nc3nc(C4CC4)cs3)[N]=[N]2)ccc2ccccc21	Bis_heterocycles	1157
Cc1cccc2sc(NC(C)(C)C3=CN(CCN4CCCCC4)[N]=[N]3)nc12	Bis_heterocycles	1158
COc1ccc(N2C=C(CNc3ncc(F)s3)[N]=[N]2)cc1	Bis_heterocycles	1159
CC(C)(Nc1nccs1)C1=CN(c2ccc(F)cc2)[N]=[N]1	Bis_heterocycles	1160
Fc1cccc(N2C=C(CNc3ncc(-c4ccc(Cl)cc4)[nH]3)[N]=[N]2)c1	Bis_heterocycles	1161
CCc1csc(NC(C)(C)C2=CN(c3ccccc3)[N]=[N]2)n1	Bis_heterocycles	1162
CC(C)(Sc1nc2cc(Br)ccc2o1)C1=CN(c2ccccc2)[N]=[N]1	Bis_heterocycles	1163
CC(C)(Nc1nc2c(F)cc(Br)cc2s1)C1=CN(c2ccccc2F)[N]=[N]1	Bis_heterocycles	1164
CCCn1c(NC(C)C2=CN(c3ccc(F)cc3)[N]=[N]2)nc2ccccc21	Bis_heterocycles	1165
CC(Sc1nc2ccccc2n1C)C1=CN(Cc2ccccc2)[N]=[N]1	Bis_heterocycles	1166
Cc1ccccc1N1C=C(C(C)Nc2nc3cc(Br)ccc3s2)[N]=[N]1	Bis_heterocycles	1167
C[n+]1c(N2C=C(CNc3nc(-c4ccccc4)cs3)[N]=[N]2)ccc2ccccc21	Bis_heterocycles	1168
CCn1ccnc1SC(C)C1=CN(c2ccc3ccccc3[n+]2C)[N]=[N]1	Bis_heterocycles	1169
Cc1cccc(N2C=C(C(C)Nc3nc4c(Cl)cccc4s3)[N]=[N]2)c1	Bis_heterocycles	1170
CCn1ccnc1SCC1=CN(CCN2CCCCC2)[N]=[N]1	Bis_heterocycles	1171
Cc1cccc(CN2C=C(CNc3c[nH]c4ccccc34)[N]=[N]2)c1	Bis_heterocycles	1172
CC(Nc1nc2c(s1)CCC2)C1=CN(Cc2ccc(F)cc2)[N]=[N]1	Bis_heterocycles	1173
Cc1ccc(CN2C=C(C(C)(C)Nc3ncc(Cc4ccc(F)c(F)c4)s3)[N]=[N]2)cc1	Bis_heterocycles	1174
Cc1ccc(CN2C=C(C(C)Nc3nc(-c4ccccc4)cs3)[N]=[N]2)cc1	Bis_heterocycles	1175
Cc1ccc(N2C=C(C(C)(C)Sc3nc4cc(Cl)ccc4[nH]3)[N]=[N]2)cc1	Bis_heterocycles	1176
Cc1ccccc1-c1csc(NCC2=CN(c3ccccc3C)[N]=[N]2)n1	Bis_heterocycles	1177
CC(Sc1nc(-c2ccccc2)c[nH]1)C1=CN(c2cccc(F)c2)[N]=[N]1	Bis_heterocycles	1178
COc1ccccc1N1C=C(CSc2nc3cc(OC(F)F)ccc3[nH]2)[N]=[N]1	Bis_heterocycles	1179
COc1ccccc1N1C=C(C(C)(C)Oc2csc(C(=O)O)c2)[N]=[N]1	Bis_heterocycles	1180
Cc1ccc(CN2C=C(C(C)(C)Oc3ccsc3C(=O)O)[N]=[N]2)cc1	Bis_heterocycles	1181
CC(C)(Sc1nc2cc(N)ccc2[nH]1)C1=CN(Cc2ccc(F)cc2)[N]=[N]1	Bis_heterocycles	1182
Cc1cccc(CN2C=C(C(C)Nc3nc4c(Cl)ccc(F)c4s3)[N]=[N]2)c1	Bis_heterocycles	1183
CC(Nc1nc2ccccc2o1)C1=CN(c2ccc(F)cc2)[N]=[N]1	Bis_heterocycles	1184
C[n+]1c(N2C=C(C(C)(C)Sc3ncc[nH]3)[N]=[N]2)ccc2ccccc21	Bis_heterocycles	1185
Fc1ccc2nc(NCC3=CN(Cc4ccccc4)[N]=[N]3)oc2c1	Bis_heterocycles	1186
Fc1ccc(N2C=C(CSc3nc4c(F)cccc4s3)[N]=[N]2)cc1	Bis_heterocycles	1187
C[n+]1c(N2C=C(C(C)(C)Nc3ncc(-c4ccc(F)cc4)o3)[N]=[N]2)ccc2ccccc21	Bis_heterocycles	1188
CC(C)c1nc(NC(C)(C)C2=CN(c3cccc(F)c3)[N]=[N]2)sc1Br	Bis_heterocycles	1189
COc1cccc(N2C=C(CNc3nc4cccc(Cl)c4[nH]3)[N]=[N]2)c1	Bis_heterocycles	1190
COc1ccccc1N1C=C(CNc2nc(C(C)C)c(Br)s2)[N]=[N]1	Bis_heterocycles	1191
C[n+]1c(N2C=C(CSc3nc4ccccc4o3)[N]=[N]2)ccc2ccccc21	Bis_heterocycles	1192
COc1ccc(N2C=C(CNc3nc4ccccc4[nH]3)[N]=[N]2)cc1	Bis_heterocycles	1193
Fc1cccc(N2C=C(CNc3nc4ccc(F)cc4s3)[N]=[N]2)c1	Bis_heterocycles	1194
COc1ccccc1N1C=C(C(C)Nc2ncco2)[N]=[N]1	Bis_heterocycles	1195
CC([18O][13c]1nc2cc(Cl)ccc2o1)C1=CN(Cc2ccccc2)[N]=[N]1	Bis_heterocycles	1196
CC(C)(Nc1nc2ccccc2o1)C1=CN(Cc2ccccc2)[N]=[N]1	Bis_heterocycles	1197
COc1cccc(N2C=C(CNc3nc4ccccc4s3)[N]=[N]2)c1	Bis_heterocycles	1198
Cc1cccc(N2C=C(C(C)(C)Nc3nc4c(C)cc(C)cc4s3)[N]=[N]2)c1	Bis_heterocycles	1199
Cc1cccc(CN2C=C(CNc3nccs3)[N]=[N]2)c1	Bis_heterocycles	1200
CC(Sc1nc2c(F)cccc2s1)C1=CN(CCN2CCCCC2)[N]=[N]1	Bis_heterocycles	1201
COc1ccc2[nH]c(SCC3=CN(Cc4ccccc4)[N]=[N]3)nc2c1	Bis_heterocycles	1202
Cc1ccccc1N1C=C(C(C)Nc2nc(-c3ccccc3F)cs2)[N]=[N]1	Bis_heterocycles	1203
Cc1ccc(N2C=C(CNc3ncc(Cl)s3)[N]=[N]2)cc1	Bis_heterocycles	1204
Cc1ccc(-c2csc(NC(C)C3=CN(c4cccc(C)c4)[N]=[N]3)n2)cc1	Bis_heterocycles	1205
Cc1cc(-c2csc(NC(C)(C)C3=CN(Cc4ccccc4)[N]=[N]3)n2)ccc1F	Bis_heterocycles	1206
Cn1c(NC(C)(C)C2=CN(Cc3ccccc3)[N]=[N]2)nc2ccccc21	Bis_heterocycles	1207
Cc1ccccc1CN1C=C(C(C)(C)Nc2nccs2)[N]=[N]1	Bis_heterocycles	1208
COc1cccc(N2C=C(CNc3ncc(Cc4cccc(F)c4)s3)[N]=[N]2)c1	Bis_heterocycles	1209
CC1CCc2nc(NC(C)C3=CN(Cc4ccccc4)[N]=[N]3)sc2C1	Bis_heterocycles	1210
Fc1cccc(N2C=C(CSc3nc(-c4ccccc4)c[nH]3)[N]=[N]2)c1	Bis_heterocycles	1211
Fc1ccc(F)c2sc(NCC3=CN(c4ccccc4)[N]=[N]3)nc12	Bis_heterocycles	1212
CC(Nc1ncc(Cc2ccc(F)cc2F)s1)C1=CN(Cc2ccc(F)cc2)[N]=[N]1	Bis_heterocycles	1213
COc1cccc(N2C=C(C(C)(C)Nc3ncc(Cc4ccc(F)cc4F)s3)[N]=[N]2)c1	Bis_heterocycles	1214
Cc1cccc(N2C=C(CNc3nc4c(I)cccc4s3)[N]=[N]2)c1	Bis_heterocycles	1215
Cn1c(SC(C)(C)C2=CN(Cc3ccccc3)[N]=[N]2)nc2ccccc21	Bis_heterocycles	1216
Cc1ccc(CN2C=C(C(C)(C)Nc3nc(C(F)(F)F)cs3)[N]=[N]2)cc1	Bis_heterocycles	1217
CC(C)Cn1c(NC(C)(C)C2=CN(c3ccc(F)cc3)[N]=[N]2)nc2ccccc21	Bis_heterocycles	1218
Fc1ccccc1CN1C=C(CNc2ncc[nH]2)[N]=[N]1	Bis_heterocycles	1219
CC(Oc1ccsc1C(=O)O)C1=CN(CCN2CCCCC2)[N]=[N]1	Bis_heterocycles	1220
Cc1ccc(CN2C=C(CSc3nc4ccccc4s3)[N]=[N]2)cc1	Bis_heterocycles	1221
Cc1[nH]c(NCC2=CN(c3ccccc3F)[N]=[N]2)nc1Cc1ccccc1	Bis_heterocycles	1222
Cc1ccc(CN2C=C(CNc3nc4c(s3)CCC4)[N]=[N]2)cc1	Bis_heterocycles	1223
Cc1cc2nc(NCC3=CN(c4ccccc4C)[N]=[N]3)sc2cc1C	Bis_heterocycles	1224
Fc1ccc(-c2cnc(NCC3=CN(c4ccccc4)[N]=[N]3)o2)cc1	Bis_heterocycles	1225
COc1ccc(N2C=C(C(C)(C)Sc3c[nH]c4ccccc34)[N]=[N]2)cc1	Bis_heterocycles	1226
CCOc1ccc2[nH]c(SCC3=CN(CCN4CCCCC4)[N]=[N]3)nc2c1	Bis_heterocycles	1227
Cc1cccc(N2C=C(C(C)Oc3csc(C(=O)O)c3)[N]=[N]2)c1	Bis_heterocycles	1228
CC(C)(Nc1nc(-c2ccc(F)c(F)c2)cs1)C1=CN(c2ccccc2F)[N]=[N]1	Bis_heterocycles	1229
C1=C(CSc2nc(-c3ccccc3)c[nH]2)[N]=[N]N1c1ccccc1	Bis_heterocycles	1230
Cc1ccccc1N1C=C(C(C)(C)[18O][13c]2nc3cc(Cl)ccc3o2)[N]=[N]1	Bis_heterocycles	1231
C1=C(COc2nc(-c3ccccc3)cs2)[N]=[N]N1Cc1ccccc1	Bis_heterocycles	1232
CC(Nc1nc2c(Cl)cc(F)cc2s1)C1=CN(c2ccccc2F)[N]=[N]1	Bis_heterocycles	1233
Fc1ccc(CN2C=C(CSc3nc4c(F)cccc4s3)[N]=[N]2)cc1	Bis_heterocycles	1234
Cc1sc(NC(C)C2=CN(c3cccc(F)c3)[N]=[N]2)nc1-c1ccccc1	Bis_heterocycles	1235
Cc1ccc(CN2C=C(C(C)(C)Nc3nc4c(F)ccc(F)c4s3)[N]=[N]2)cc1	Bis_heterocycles	1236
Cc1ccccc1N1C=C(C(C)(C)Sc2nc3c(F)cccc3s2)[N]=[N]1	Bis_heterocycles	1237
Cc1ccc2[nH]c(NC(C)(C)C3=CN(c4cccc(F)c4)[N]=[N]3)nc2c1	Bis_heterocycles	1238
Cc1nc(NCC2=CN(c3ccc4ccccc4[n+]3C)[N]=[N]2)oc1C	Bis_heterocycles	1239
C[n+]1c(N2C=C(CNc3nc4c(Cl)ccc(F)c4s3)[N]=[N]2)ccc2ccccc21	Bis_heterocycles	1240
CC(C)(Nc1nc(C(C)(C)C)c(Br)s1)C1=CN(c2ccccc2)[N]=[N]1	Bis_heterocycles	1241
CC(=O)c1sccc1NCC1=CN(c2ccc(C)cc2)[N]=[N]1	Bis_heterocycles	1242
Cc1cccc(CN2C=C(C(C)(C)Nc3ncc(C(F)(F)F)s3)[N]=[N]2)c1	Bis_heterocycles	1243
Cc1ccccc1N1C=C(C(C)(C)Sc2nc3cc(Cl)ccc3o2)[N]=[N]1	Bis_heterocycles	1244
CC(C)(Nc1nc(-c2ccc(F)cc2F)cs1)C1=CN(c2ccccc2)[N]=[N]1	Bis_heterocycles	1245
Cc1ccc(CN2C=C(C(C)(C)Nc3nc4cc(Br)ccc4s3)[N]=[N]2)cc1	Bis_heterocycles	1246
Clc1ccc2oc(SCC3=CN(Cc4ccccc4)[N]=[N]3)nc2c1	Bis_heterocycles	1247
Cc1cc(Cl)cc2sc(NC(C)(C)C3=CN(Cc4ccccc4F)[N]=[N]3)nc12	Bis_heterocycles	1248
CC(C)(Nc1nc2c(Br)cccc2s1)C1=CN(CCN2CCCCC2)[N]=[N]1	Bis_heterocycles	1249
CC(Nc1nc2c(s1)CCCCC2)C1=CN(c2cccc(F)c2)[N]=[N]1	Bis_heterocycles	1250
Cc1cccc(N2C=C(C(C)[18O][13c]3[15n]c4cc(Cl)ccc4o3)[N]=[N]2)c1	Bis_heterocycles	1251
Cc1cccc(N2C=C(C(C)(C)Nc3nc4cc(C)c(C)cc4s3)[N]=[N]2)c1	Bis_heterocycles	1252
Cc1ccc(CN2C=C(CNc3nc(C)co3)[N]=[N]2)cc1	Bis_heterocycles	1253
COc1cccc(N2C=C(CNc3ncc(-c4ccccc4)n3C)[N]=[N]2)c1	Bis_heterocycles	1254
Cc1ccc(-c2cnc(NC(C)C3=CN(c4ccccc4F)[N]=[N]3)[nH]2)cc1	Bis_heterocycles	1255
Cc1cccc(CN2C=C(C(C)(C)Nc3nc(C)c(C)s3)[N]=[N]2)c1	Bis_heterocycles	1256
COc1ccccc1N1C=C(C(C)(C)Nc2ncc(Cl)s2)[N]=[N]1	Bis_heterocycles	1257
CC(Sc1nc2c(F)cccc2s1)C1=CN(Cc2ccccc2)[N]=[N]1	Bis_heterocycles	1258
Cc1cccc(N2C=C(C(C)(C)Nc3nc4cc(Br)ccc4[nH]3)[N]=[N]2)c1	Bis_heterocycles	1259
Cc1cccc(CN2C=C(C(C)(C)Nc3nc4c(C)cccc4s3)[N]=[N]2)c1	Bis_heterocycles	1260
CC(C)(Sc1nc2ccccc2o1)C1=CN(c2cccc(F)c2)[N]=[N]1	Bis_heterocycles	1261
Cc1nc(NCC2=CN(c3cccc(F)c3)[N]=[N]2)sc1C	Bis_heterocycles	1262
Clc1ccc2nc(NCC3=CN(c4ccccc4)[N]=[N]3)sc2c1	Bis_heterocycles	1263
Fc1ccc(CN2C=C(CNc3nc4c(Br)cc(F)cc4s3)[N]=[N]2)cc1	Bis_heterocycles	1264
COc1ccc(N2C=C(C(C)(C)Nc3nc(-c4ccc(F)cc4F)cs3)[N]=[N]2)cc1	Bis_heterocycles	1265
Brc1cccc2sc(NCC3=CN(c4ccccc4)[N]=[N]3)nc12	Bis_heterocycles	1266
CC(C)(Nc1nc2c(Cl)ccc(F)c2s1)C1=CN(c2ccccc2F)[N]=[N]1	Bis_heterocycles	1267
Cc1cc(C)c2nc(NCC3=CN(c4cccc(F)c4)[N]=[N]3)sc2c1	Bis_heterocycles	1268
COc1ccc(N2C=C(CNc3ncc(-c4ccc(Br)cc4)o3)[N]=[N]2)cc1	Bis_heterocycles	1269
COc1ccc(N2C=C(C(C)Nc3nc4c(F)cccc4s3)[N]=[N]2)cc1	Bis_heterocycles	1270
CC(Nc1nc2cc(Br)ccc2[nH]1)C1=CN(Cc2ccccc2)[N]=[N]1	Bis_heterocycles	1271
COc1ccccc1N1C=C(C(C)Nc2nc3cc(Br)ccc3[nH]2)[N]=[N]1	Bis_heterocycles	1272
CCCc1nc(NC(C)(C)C2=CN(c3ccc4ccccc4[n+]3C)[N]=[N]2)sc1CC	Bis_heterocycles	1273
Fc1ccccc1CN1C=C(CNc2nc3ccc(C(F)(F)F)cc3s2)[N]=[N]1	Bis_heterocycles	1274
Cc1ccc(N2C=C(C(C)(C)Nc3ncc(F)s3)[N]=[N]2)cc1	Bis_heterocycles	1275
Cc1cccc(CN2C=C(CNc3nc4ccc(C)cc4s3)[N]=[N]2)c1	Bis_heterocycles	1276
Cc1ccc(N2C=C(C(C)Nc3nc4c(Br)cccc4s3)[N]=[N]2)cc1	Bis_heterocycles	1277
CC(Nc1nc2c(s1)CCC2)C1=CN(c2ccccc2F)[N]=[N]1	Bis_heterocycles	1278
CC(C)(Nc1nc2cc(Br)ccc2[nH]1)C1=CN(CCN2CCCCC2)[N]=[N]1	Bis_heterocycles	1279
COc1ccc(N2C=C(C(C)Nc3ncc(-c4ccc(Cl)cc4)[nH]3)[N]=[N]2)cc1	Bis_heterocycles	1280
CCCc1cnc(NC(C)(C)C2=CN(c3cccc(C)c3)[N]=[N]2)s1	Bis_heterocycles	1281
C1=C(CNc2nc3c(s2)CCCCCC3)[N]=[N]N1c1ccccc1	Bis_heterocycles	1282
COc1ccc2[nH]c(SCC3=CN(Cc4ccc(F)cc4)[N]=[N]3)nc2c1	Bis_heterocycles	1283
CC(Oc1csc(C(=O)O)c1)C1=CN(c2ccccc2F)[N]=[N]1	Bis_heterocycles	1284
Fc1ccccc1-c1csc(NCC2=CN(CCN3CCCCC3)[N]=[N]2)n1	Bis_heterocycles	1285
Cc1ccccc1N1C=C(C(C)Nc2ncc(Cc3ccccc3)s2)[N]=[N]1	Bis_heterocycles	1286
Cc1cccc(CN2C=C(C(C)(C)Nc3nc4c(s3)CCCCC4)[N]=[N]2)c1	Bis_heterocycles	1287
CCc1ccc2nc(NCC3=CN(c4ccc(OC)cc4)[N]=[N]3)sc2c1	Bis_heterocycles	1288
Cc1cccc(CN2C=C(C(C)(C)Nc3nc(C)c(C)o3)[N]=[N]2)c1	Bis_heterocycles	1289
Fc1ccccc1N1C=C(CSc2nc3cc(Br)ccc3o2)[N]=[N]1	Bis_heterocycles	1290
Fc1ccccc1N1C=C(COc2nccs2)[N]=[N]1	Bis_heterocycles	1291
COc1ccc2[nH]c(SC(C)C3=CN(Cc4ccccc4C)[N]=[N]3)nc2c1	Bis_heterocycles	1292
Cc1cc(SC(C)C2=CN(c3cccc(F)c3)[N]=[N]2)c(C)o1	Bis_heterocycles	1293
Fc1cccc(N2C=C(CNc3ncc(Cc4ccc(F)cc4F)s3)[N]=[N]2)c1	Bis_heterocycles	1294
Cc1ccc(CN2C=C(C(C)Nc3nc4ccc(Cl)cc4s3)[N]=[N]2)cc1	Bis_heterocycles	1295
COc1ccc(N2C=C(CNc3ncc(C)s3)[N]=[N]2)cc1	Bis_heterocycles	1296
Cc1cccc(CN2C=C(C(C)(C)Nc3nc(-c4ccc(F)c(F)c4)c(C)s3)[N]=[N]2)c1	Bis_heterocycles	1297
Cc1ccc(N2C=C(C(C)Nc3nc(-c4c(F)cccc4F)cs3)[N]=[N]2)cc1	Bis_heterocycles	1298
COc1ccc(N2C=C(C(C)(C)Oc3csc(C(=O)O)c3)[N]=[N]2)cc1	Bis_heterocycles	1299
CCc1[nH]c(NC(C)C2=CN(c3ccc(F)cc3)[N]=[N]2)nc1-c1ccccc1	Bis_heterocycles	1300
COc1ccc(N2C=C(C(C)(C)Nc3ncc(-c4ccc(Cl)cc4)[nH]3)[N]=[N]2)cc1	Bis_heterocycles	1301
Cc1ccccc1CN1C=C(CNc2cscc2N)[N]=[N]1	Bis_heterocycles	1302
CCCCn1c(NC(C)(C)C2=CN(Cc3ccc(C)cc3)[N]=[N]2)nc2ccccc21	Bis_heterocycles	1303
CC(C)(Nc1nc2c(s1)CC(C(C)(C)C)CC2)C1=CN(Cc2ccccc2)[N]=[N]1	Bis_heterocycles	1304
Cc1ccc(CN2C=C(C(C)Nc3nc4c(C)cccc4s3)[N]=[N]2)cc1	Bis_heterocycles	1305
CC(Nc1nc2c(s1)CCc1ccccc1-2)C1=CN(c2ccccc2)[N]=[N]1	Bis_heterocycles	1306
Fc1ccccc1CN1C=C(CNc2nc3ccccc3s2)[N]=[N]1	Bis_heterocycles	1307
Cc1sc(NC(C)(C)C2=CN(Cc3ccccc3F)[N]=[N]2)nc1-c1ccc(F)c(F)c1	Bis_heterocycles	1308
Cc1ccccc1N1C=C(CNc2ncc(Cc3ccc(F)c(F)c3)s2)[N]=[N]1	Bis_heterocycles	1309
Cc1ccc(CN2C=C(C(C)(C)Sc3cc(C)oc3C)[N]=[N]2)cc1	Bis_heterocycles	1310
COc1ccccc1N1C=C(C(C)(C)Nc2nc(-c3ccc(F)c(F)c3)c(C)s2)[N]=[N]1	Bis_heterocycles	1311
CCn1c(NCC2=CN(c3ccc(OC)cc3)[N]=[N]2)nc2ccccc21	Bis_heterocycles	1312
CCc1cnc(NC(C)C2=CN(c3cccc(C)c3)[N]=[N]2)s1	Bis_heterocycles	1313
CC(Nc1nc(C(C)(C)C)c(Br)s1)C1=CN(c2ccccc2)[N]=[N]1	Bis_heterocycles	1314
Cc1cc(NC(C)(C)C2=CN(c3ccc4ccccc4[n+]3C)[N]=[N]2)c(C#N)s1	Bis_heterocycles	1315
Fc1ccc(CN2C=C(CNc3nc4c(s3)CCCCC4)[N]=[N]2)cc1	Bis_heterocycles	1316
CCc1nc(NC(C)C2=CN(c3ccccc3OC)[N]=[N]2)sc1C	Bis_heterocycles	1317
Cc1cc2nc(NCC3=CN(c4ccccc4F)[N]=[N]3)[nH]c2cc1C	Bis_heterocycles	1318
Cc1ccc2[nH]c(SC(C)C3=CN(c4ccccc4C)[N]=[N]3)nc2c1	Bis_heterocycles	1319
Fc1ccc(CN2C=C(C[18O][13c]3nc4cc(Cl)ccc4o3)[N]=[N]2)cc1	Bis_heterocycles	1320
CCn1c(SC(C)C2=CN(c3ccc(F)cc3)[N]=[N]2)nc2ccccc21	Bis_heterocycles	1321
CC(C)(Sc1nc2cc(OC(F)F)ccc2[nH]1)C1=CN(c2ccccc2)[N]=[N]1	Bis_heterocycles	1322
Cc1ccccc1CN1C=C(C(C)Sc2nc3cc(Cl)ccc3[nH]2)[N]=[N]1	Bis_heterocycles	1323
Cc1cccc(CN2C=C(CNc3nc4c(Cl)cccc4s3)[N]=[N]2)c1	Bis_heterocycles	1324
Cc1cccc(CN2C=C(C(C)Nc3ncc(-c4ccccc4)n3C)[N]=[N]2)c1	Bis_heterocycles	1325
COc1ccc(N2C=C(C(C)(C)Nc3nc4c(s3)CC(C(C)(C)C)CC4)[N]=[N]2)cc1	Bis_heterocycles	1326
Cc1ccc(N2C=C(C(C)Sc3nc4cc(Br)ccc4o3)[N]=[N]2)cc1	Bis_heterocycles	1327
COc1ccc(N2C=C(C(C)Nc3nc4ccc(F)cc4o3)[N]=[N]2)cc1	Bis_heterocycles	1328
Brc1ccc(-c2cnc(NCC3=CN(c4ccccc4)[N]=[N]3)[nH]2)cc1	Bis_heterocycles	1329
Cc1cc(C)c2nc(NC(C)(C)C3=CN(c4ccc(F)cc4)[N]=[N]3)sc2c1	Bis_heterocycles	1330
CCn1c(SC(C)(C)C2=CN(c3ccc(OC)cc3)[N]=[N]2)nc2ccccc21	Bis_heterocycles	1331
Cc1cccc(CN2C=C(CNc3ncc(C(F)(F)F)s3)[N]=[N]2)c1	Bis_heterocycles	1332
COc1ccc(N2C=C(C(C)Sc3nc4ccccc4o3)[N]=[N]2)cc1	Bis_heterocycles	1333
Cc1ccc2[nH]c(SCC3=CN(c4ccccc4)[N]=[N]3)nc2c1	Bis_heterocycles	1334
Cc1nc(NC(C)(C)C2=CN(c3cccc(F)c3)[N]=[N]2)sc1Br	Bis_heterocycles	1335
CCn1ccnc1SC(C)C1=CN(c2ccc(OC)cc2)[N]=[N]1	Bis_heterocycles	1336
Cc1cccc(CN2C=C(CSc3ncc[nH]3)[N]=[N]2)c1	Bis_heterocycles	1337
COc1cccc(N2C=C(C(C)(C)Nc3ncc(C)s3)[N]=[N]2)c1	Bis_heterocycles	1338
Cc1nc(NC(C)(C)C2=CN(c3ccccc3)[N]=[N]2)sc1F	Bis_heterocycles	1339
COc1cccc(N2C=C(CSc3nc4cc(F)ccc4o3)[N]=[N]2)c1	Bis_heterocycles	1340
CC(C)(Nc1nc2ccc(Cl)cc2s1)C1=CN(c2ccccc2)[N]=[N]1	Bis_heterocycles	1341
COc1cccc(N2C=C(C(C)(C)Sc3nc4cc(Br)ccc4o3)[N]=[N]2)c1	Bis_heterocycles	1342
Fc1ccccc1CN1C=C(CNc2nc(C3CC3)cs2)[N]=[N]1	Bis_heterocycles	1343
FC(F)(F)c1cccc2sc(NCC3=CN(Cc4ccccc4)[N]=[N]3)nc12	Bis_heterocycles	1344
CC(C)([18O][13c]1[15n]c2cc(Cl)ccc2o1)C1=CN(c2ccc(F)cc2)[N]=[N]1	Bis_heterocycles	1345
CC(C)(Nc1ncco1)C1=CN(c2ccccc2)[N]=[N]1	Bis_heterocycles	1346
CC(C)(Nc1nc(-c2ccc(F)cc2F)cs1)C1=CN(CCN2CCCCC2)[N]=[N]1	Bis_heterocycles	1347
Cc1ccccc1N1C=C(C(C)(C)Nc2ncc(F)s2)[N]=[N]1	Bis_heterocycles	1348
CC(C)(Sc1nc2cc(Cl)ccc2[nH]1)C1=CN(c2ccccc2)[N]=[N]1	Bis_heterocycles	1349
Cc1nc(NCC2=CN(c3ccc(F)cc3)[N]=[N]2)sc1Br	Bis_heterocycles	1350
CC(C)(Nc1nc2ccc(F)cc2o1)C1=CN(c2ccccc2F)[N]=[N]1	Bis_heterocycles	1351
CC(Nc1ncc(-c2ccc(Br)cc2)[nH]1)C1=CN(Cc2ccccc2F)[N]=[N]1	Bis_heterocycles	1352
COc1ccccc1N1C=C(C(C)(C)Nc2ccsc2C(C)=O)[N]=[N]1	Bis_heterocycles	1353
COc1cccc(N2C=C(C(C)Nc3nc4ccc(Br)cc4s3)[N]=[N]2)c1	Bis_heterocycles	1354
CC(Sc1nc2cc(OC(F)F)ccc2[nH]1)C1=CN(Cc2ccccc2F)[N]=[N]1	Bis_heterocycles	1355
Cc1ccccc1N1C=C(C(C)Nc2nc3ccc(F)cc3o2)[N]=[N]1	Bis_heterocycles	1356
COc1ccc(N2C=C(C(C)Nc3nc4c(Cl)cccc4s3)[N]=[N]2)cc1	Bis_heterocycles	1357
Fc1cc(Br)c2nc(NCC3=CN(Cc4ccccc4F)[N]=[N]3)sc2c1	Bis_heterocycles	1358
CCCCn1c(NC(C)C2=CN(Cc3ccccc3)[N]=[N]2)nc2ccccc21	Bis_heterocycles	1359
COc1cccc(N2C=C(C(C)(C)Nc3ncc(Cc4ccccc4)s3)[N]=[N]2)c1	Bis_heterocycles	1360
Fc1ccccc1CN1C=C(CNc2nc3c(s2)CCCC3)[N]=[N]1	Bis_heterocycles	1361
COc1ccc(N2C=C(C(C)(C)Nc3nc4c(F)cc(F)cc4s3)[N]=[N]2)cc1	Bis_heterocycles	1362
Cn1c(SCC2=CN(c3ccc(F)cc3)[N]=[N]2)nc2ccccc21	Bis_heterocycles	1363
Cc1ccc(N2C=C(CSc3ccoc3C)[N]=[N]2)cc1	Bis_heterocycles	1364
CC(Nc1nc2c(Br)cccc2s1)C1=CN(c2ccccc2)[N]=[N]1	Bis_heterocycles	1365
Cc1cc2nc(NC(C)C3=CN(Cc4ccccc4F)[N]=[N]3)[nH]c2cc1C	Bis_heterocycles	1366
CCCn1c(NC(C)(C)C2=CN(c3ccc4ccccc4[n+]3C)[N]=[N]2)nc2ccccc21	Bis_heterocycles	1367
CCc1[nH]c(NCC2=CN(Cc3ccccc3)[N]=[N]2)nc1-c1ccccc1	Bis_heterocycles	1368
CC(C)(Nc1nc(-c2ccccc2)c[nH]1)C1=CN(Cc2ccccc2)[N]=[N]1	Bis_heterocycles	1369
CC(Nc1nc2ccccc2o1)C1=CN(Cc2ccccc2F)[N]=[N]1	Bis_heterocycles	1370
CC(C)(Nc1nc2c(F)cccc2s1)C1=CN(Cc2ccccc2F)[N]=[N]1	Bis_heterocycles	1371
Cc1ccc(CN2C=C(C(C)(C)Nc3nc4c(s3)CCCC4)[N]=[N]2)cc1	Bis_heterocycles	1372
Cc1ccccc1N1C=C(C(C)(C)Nc2nc3c(Br)cc(F)cc3s2)[N]=[N]1	Bis_heterocycles	1373
Cc1ccc(N2C=C(C(C)Nc3cc(C)sc3C#N)[N]=[N]2)cc1	Bis_heterocycles	1374
Cc1sc(NCC2=CN(c3ccccc3F)[N]=[N]2)nc1-c1ccc(F)cc1	Bis_heterocycles	1375
Cc1cccc(CN2C=C(C(C)Nc3nc(C4CC4)cs3)[N]=[N]2)c1	Bis_heterocycles	1376
COc1ccccc1N1C=C(C(C)Sc2nc3ccccc3o2)[N]=[N]1	Bis_heterocycles	1377
CCc1ccc2nc(NCC3=CN(c4ccc(F)cc4)[N]=[N]3)sc2c1	Bis_heterocycles	1378
COc1ccccc1N1C=C(C(C)(C)Nc2nc(-c3ccccc3)c(C)s2)[N]=[N]1	Bis_heterocycles	1379
Cc1cccc(CN2C=C(CNc3ncc(-c4ccccc4)n3C)[N]=[N]2)c1	Bis_heterocycles	1380
COc1ccc(N2C=C(C(C)(C)Nc3nc4c(s3)CC(C)CC4)[N]=[N]2)cc1	Bis_heterocycles	1381
Cc1ccc(N2C=C(CSc3nc4cccc(Cl)c4o3)[N]=[N]2)cc1	Bis_heterocycles	1382
Cc1cc2nc(NC(C)(C)C3=CN(c4ccccc4C)[N]=[N]3)[nH]c2cc1C	Bis_heterocycles	1383
Cc1csc(NC(C)(C)C2=CN(Cc3ccccc3C)[N]=[N]2)n1	Bis_heterocycles	1384
CC(Nc1nccs1)C1=CN(c2ccccc2F)[N]=[N]1	Bis_heterocycles	1385
Cc1ccccc1CN1C=C(C(C)Nc2ncc(Cc3ccc(F)c(F)c3)s2)[N]=[N]1	Bis_heterocycles	1386
CC(Nc1nc2c(F)cc(F)cc2s1)C1=CN(c2ccc3ccccc3[n+]2C)[N]=[N]1	Bis_heterocycles	1387
COc1cccc(N2C=C(CNc3nc(-c4ccccc4)c(C)s3)[N]=[N]2)c1	Bis_heterocycles	1388
COc1cccc(N2C=C(C(C)Nc3nc(Cc4ccccc4)c(C)[nH]3)[N]=[N]2)c1	Bis_heterocycles	1389
Cc1ccccc1N1C=C(CNc2nc3c(F)cc(Br)cc3s2)[N]=[N]1	Bis_heterocycles	1390
Cc1ccccc1N1C=C(CNc2nc3c(Br)cccc3s2)[N]=[N]1	Bis_heterocycles	1391
COc1ccc(N2C=C(C(C)(C)Nc3nccs3)[N]=[N]2)cc1	Bis_heterocycles	1392
CC(C)(Sc1nc(-c2ccccc2)c[nH]1)C1=CN(Cc2ccccc2)[N]=[N]1	Bis_heterocycles	1393
CCCc1nc(NCC2=CN(c3ccccc3)[N]=[N]2)sc1CC	Bis_heterocycles	1394
CCCc1nc(NC(C)(C)C2=CN(Cc3ccccc3F)[N]=[N]2)sc1CC	Bis_heterocycles	1395
Cc1ccc(CN2C=C(C(C)(C)Nc3nc4ccccc4n3CC(C)C)[N]=[N]2)cc1	Bis_heterocycles	1396
Cc1ccccc1N1C=C(C(C)(C)Nc2nc(-c3ccc(F)c(F)c3)c(C)s2)[N]=[N]1	Bis_heterocycles	1397
COc1ccc(N2C=C(CNc3nc(C)c(F)s3)[N]=[N]2)cc1	Bis_heterocycles	1398
CCCc1cnc(NC(C)(C)C2=CN(c3ccccc3OC)[N]=[N]2)s1	Bis_heterocycles	1399
CCc1cnc(NCC2=CN(Cc3ccccc3F)[N]=[N]2)s1	Bis_heterocycles	1400
Cc1ccccc1N1C=C(CNc2nc3cccc(Cl)c3[nH]2)[N]=[N]1	Bis_heterocycles	1401
Cc1ccc(N2C=C(C(C)(C)Nc3nc(C)co3)[N]=[N]2)cc1	Bis_heterocycles	1402
Cc1cnc(NCC2=CN(Cc3ccccc3C)[N]=[N]2)[nH]1	Bis_heterocycles	1403
CC(C)c1nc(NCC2=CN(c3ccc4ccccc4[n+]3C)[N]=[N]2)sc1Br	Bis_heterocycles	1404
Cc1ccc2nc(NC(C)(C)C3=CN(CCN4CCCCC4)[N]=[N]3)sc2c1	Bis_heterocycles	1405
COc1cccc(N2C=C(C(C)Nc3nc(-c4c(F)cccc4F)cs3)[N]=[N]2)c1	Bis_heterocycles	1406
Cc1ccccc1N1C=C(C(C)(C)Nc2nc(-c3ccccc3F)cs2)[N]=[N]1	Bis_heterocycles	1407
Cc1ccccc1CN1C=C(C(C)(C)Nc2nc3cc(Br)ccc3[nH]2)[N]=[N]1	Bis_heterocycles	1408
CC(Nc1nc2c(Cl)ccc(F)c2s1)C1=CN(Cc2ccccc2F)[N]=[N]1	Bis_heterocycles	1409
CC(C)(Nc1nc(CCl)cs1)C1=CN(Cc2ccc(F)cc2)[N]=[N]1	Bis_heterocycles	1410
CC(C)(Nc1ncc(Cc2cccc(F)c2)s1)C1=CN(Cc2ccccc2)[N]=[N]1	Bis_heterocycles	1411
CC1CCc2nc(NCC3=CN(Cc4ccccc4)[N]=[N]3)sc2C1	Bis_heterocycles	1412
CCn1ccnc1SC(C)(C)C1=CN(c2ccc(F)cc2)[N]=[N]1	Bis_heterocycles	1413
Cc1ccc(CN2C=C(CNc3nc4ccc(F)cc4o3)[N]=[N]2)cc1	Bis_heterocycles	1414
CCc1nc(NC(C)(C)C2=CN(c3cccc(F)c3)[N]=[N]2)sc1C	Bis_heterocycles	1415
CC(Nc1nc(-c2ccccc2)c[nH]1)C1=CN(c2ccc3ccccc3[n+]2C)[N]=[N]1	Bis_heterocycles	1416
Cc1cc(SC(C)C2=CN(c3ccccc3)[N]=[N]2)c(C)o1	Bis_heterocycles	1417
Cc1ccccc1-c1csc(NCC2=CN(CCN3CCCCC3)[N]=[N]2)n1	Bis_heterocycles	1418
Fc1ccc2nc(NCC3=CN(Cc4ccccc4F)[N]=[N]3)sc2c1	Bis_heterocycles	1419
COc1cccc(N2C=C(CNc3nc(Cc4ccccc4)c(C)[nH]3)[N]=[N]2)c1	Bis_heterocycles	1420
Fc1cc(F)cc(Cc2cnc(NCC3=CN(c4ccccc4F)[N]=[N]3)s2)c1	Bis_heterocycles	1421
Fc1cccc(N2C=C(CNc3ncc(-c4ccc(Br)cc4)o3)[N]=[N]2)c1	Bis_heterocycles	1422
CC(C)(Nc1nc2c(s1)CCCCCC2)C1=CN(Cc2ccccc2F)[N]=[N]1	Bis_heterocycles	1423
CC(Nc1nc2c(s1)CCC2)C1=CN(c2ccccc2)[N]=[N]1	Bis_heterocycles	1424
Cn1c(-c2ccccc2)cnc1NCC1=CN(c2cccc(F)c2)[N]=[N]1	Bis_heterocycles	1425
COc1cccc(N2C=C(C(C)(C)Nc3nc(C(C)C)c(Br)s3)[N]=[N]2)c1	Bis_heterocycles	1426
Cc1ccc(N2C=C(C(C)Nc3nc4ccccc4n3C)[N]=[N]2)cc1	Bis_heterocycles	1427
Cc1cccc(N2C=C(C(C)Sc3nc4c(F)cccc4s3)[N]=[N]2)c1	Bis_heterocycles	1428
Cc1sc(NC(C)(C)C2=CN(Cc3ccccc3)[N]=[N]2)nc1C(C)C	Bis_heterocycles	1429
COc1ccc(N2C=C(C(C)Nc3nc4c(C)cc(C)cc4s3)[N]=[N]2)cc1	Bis_heterocycles	1430
CC(Sc1nc2cc(Cl)ccc2[nH]1)C1=CN(Cc2ccccc2)[N]=[N]1	Bis_heterocycles	1431
C[n+]1c(N2C=C(CNc3ncc(-c4ccc(Br)cc4)o3)[N]=[N]2)ccc2ccccc21	Bis_heterocycles	1432
CC(C)(Nc1nc2c(s1)CCc1ccccc1-2)C1=CN(c2ccccc2)[N]=[N]1	Bis_heterocycles	1433
COc1ccc(N2C=C(C(C)Nc3nc4c(s3)CCCCCC4)[N]=[N]2)cc1	Bis_heterocycles	1434
CC(C)(Nc1ncc(Cc2ccccc2)s1)C1=CN(c2ccccc2)[N]=[N]1	Bis_heterocycles	1435
CCc1ccc2nc(NC(C)C3=CN(Cc4ccccc4F)[N]=[N]3)sc2c1	Bis_heterocycles	1436
COc1ccc(N2C=C(C(C)(C)Nc3nc4cc(Cl)ccc4o3)[N]=[N]2)cc1	Bis_heterocycles	1437
CCOc1ccc2[nH]c(SCC3=CN(Cc4ccccc4)[N]=[N]3)nc2c1	Bis_heterocycles	1438
Cc1ccc(N2C=C(C(C)(C)Nc3nc4ccccc4s3)[N]=[N]2)cc1	Bis_heterocycles	1439
COc1ccccc1N1C=C(C(C)(C)Sc2nc3cc(N)ccc3[nH]2)[N]=[N]1	Bis_heterocycles	1440
CC(C)(Sc1ncc[nH]1)C1=CN(CCN2CCCCC2)[N]=[N]1	Bis_heterocycles	1441
CCCn1c(NC(C)(C)C2=CN(Cc3ccccc3)[N]=[N]2)nc2ccccc21	Bis_heterocycles	1442
CC(=O)c1sccc1NCC1=CN(Cc2ccc(C)cc2)[N]=[N]1	Bis_heterocycles	1443
CCCc1cnc(NCC2=CN(CCN3CCCCC3)[N]=[N]2)s1	Bis_heterocycles	1444
CC(C)(Nc1ncc(-c2ccc(Br)cc2)[nH]1)C1=CN(Cc2ccccc2F)[N]=[N]1	Bis_heterocycles	1445
CC(Nc1nc(-c2ccccc2)cs1)C1=CN(c2ccc(F)cc2)[N]=[N]1	Bis_heterocycles	1446
Cc1ccc(N2C=C(C(C)Nc3nc(-c4ccccc4)cs3)[N]=[N]2)cc1	Bis_heterocycles	1447
CC(=O)c1sccc1NC(C)C1=CN(c2ccccc2F)[N]=[N]1	Bis_heterocycles	1448
Cc1ccc2nc(NC(C)C3=CN(Cc4ccccc4F)[N]=[N]3)sc2c1	Bis_heterocycles	1449
Cc1ccc(N2C=C(C(C)(C)Nc3nc4ccccc4n3C)[N]=[N]2)cc1	Bis_heterocycles	1450
Cc1sc(NCC2=CN(Cc3ccc(F)cc3)[N]=[N]2)nc1C(C)C	Bis_heterocycles	1451
Fc1ccccc1CN1C=C(CNc2ncc(Cc3ccccc3)s2)[N]=[N]1	Bis_heterocycles	1452
CC(C)(Nc1ncc(-c2ccc(Cl)cc2)[nH]1)C1=CN(c2ccc(F)cc2)[N]=[N]1	Bis_heterocycles	1453
Cc1ccccc1CN1C=C(C(C)(C)Sc2nc3ccccc3o2)[N]=[N]1	Bis_heterocycles	1454
CC(C)(Nc1nc2c(Br)cccc2s1)C1=CN(c2ccccc2F)[N]=[N]1	Bis_heterocycles	1455
CC(C)(Sc1nc2cc(F)ccc2o1)C1=CN(Cc2ccc(F)cc2)[N]=[N]1	Bis_heterocycles	1456
COc1ccccc1N1C=C(CNc2nc3c(Br)cc(F)cc3s2)[N]=[N]1	Bis_heterocycles	1457
Cc1ccccc1N1C=C(C(C)Nc2nc3c(F)ccc(F)c3s2)[N]=[N]1	Bis_heterocycles	1458
Fc1cccc(Cc2cnc(NCC3=CN(CCN4CCCCC4)[N]=[N]3)s2)c1	Bis_heterocycles	1459
CC(Nc1ncc(C(C)C)s1)C1=CN(Cc2ccccc2)[N]=[N]1	Bis_heterocycles	1460
COc1cccc(N2C=C(C(C)(C)Nc3ncc(-c4ccc(Br)cc4)o3)[N]=[N]2)c1	Bis_heterocycles	1461
Cc1cccc(N2C=C(C(C)Oc3nc4c(F)cccc4s3)[N]=[N]2)c1	Bis_heterocycles	1462
Cc1ccc(CN2C=C(C(C)(C)Nc3nc4ccc(F)cc4s3)[N]=[N]2)cc1	Bis_heterocycles	1463
CC(C)(Nc1ncc(-c2ccc(Br)cc2)o1)C1=CN(Cc2ccccc2)[N]=[N]1	Bis_heterocycles	1464
CC(C)(Nc1nc2ccc(F)cc2s1)C1=CN(Cc2ccc(F)cc2)[N]=[N]1	Bis_heterocycles	1465
CC(Nc1nc2c(F)cccc2s1)C1=CN(c2ccc3ccccc3[n+]2C)[N]=[N]1	Bis_heterocycles	1466
CC(Nc1nc2ccccc2[nH]1)C1=CN(Cc2ccccc2F)[N]=[N]1	Bis_heterocycles	1467
CC(C)Cn1c(NC(C)C2=CN(Cc3ccccc3F)[N]=[N]2)nc2ccccc21	Bis_heterocycles	1468
CC(Nc1nc2ccc(F)cc2s1)C1=CN(Cc2ccccc2F)[N]=[N]1	Bis_heterocycles	1469
Cc1cc(-c2csc(NCC3=CN(Cc4ccccc4)[N]=[N]3)n2)ccc1F	Bis_heterocycles	1470
C[n+]1c(N2C=C(CNc3nc4cc(F)ccc4s3)[N]=[N]2)ccc2ccccc21	Bis_heterocycles	1471
Cc1cc(C)c2nc(NC(C)C3=CN(c4ccccc4C)[N]=[N]3)sc2c1	Bis_heterocycles	1472
Cc1nc(NC(C)C2=CN(CCN3CCCCC3)[N]=[N]2)sc1F	Bis_heterocycles	1473
Cc1cccc(CN2C=C(C(C)(C)Nc3nc(C(C)C)c(Br)s3)[N]=[N]2)c1	Bis_heterocycles	1474
Cc1cccc(N2C=C(C(C)Nc3nc4c(F)cc(F)cc4s3)[N]=[N]2)c1	Bis_heterocycles	1475
COc1ccccc1N1C=C(CNc2nc(C)c(C)o2)[N]=[N]1	Bis_heterocycles	1476
CCc1ccc2nc(NC(C)(C)C3=CN(c4cccc(F)c4)[N]=[N]3)sc2c1	Bis_heterocycles	1477
Cc1cc2nc(NC(C)(C)C3=CN(Cc4ccccc4C)[N]=[N]3)[nH]c2cc1C	Bis_heterocycles	1478
CC(Nc1ncc(-c2cccc(Cl)c2)o1)C1=CN(c2ccc(F)cc2)[N]=[N]1	Bis_heterocycles	1479
CC(C)Cn1c(NCC2=CN(c3ccc(F)cc3)[N]=[N]2)nc2ccccc21	Bis_heterocycles	1480
Cc1ccc(CN2C=C(C[18O][13c]3nc4cc(Cl)ccc4o3)[N]=[N]2)cc1	Bis_heterocycles	1481
Cc1ccccc1N1C=C(C(C)Nc2ncc(-c3ccc(Br)cc3)[nH]2)[N]=[N]1	Bis_heterocycles	1482
CC(C)(Oc1csc(C(=O)O)c1)C1=CN(c2ccc(F)cc2)[N]=[N]1	Bis_heterocycles	1483
Cc1cccc(N2C=C(C(C)Sc3nc(C)c(C)o3)[N]=[N]2)c1	Bis_heterocycles	1484
Cc1cccc(N2C=C(C(C)(C)Sc3nc4cc(F)ccc4o3)[N]=[N]2)c1	Bis_heterocycles	1485
CC(Sc1nc2cc(N)ccc2[nH]1)C1=CN(Cc2ccccc2)[N]=[N]1	Bis_heterocycles	1486
COc1ccccc1N1C=C(C(C)Nc2nc3ccccc3o2)[N]=[N]1	Bis_heterocycles	1487
C1=C(COc2nc(-c3ccccc3)cs2)[N]=[N]N1CCN1CCCCC1	Bis_heterocycles	1488
COc1ccccc1N1C=C(C(C)(C)Nc2nc(C(F)(F)F)cs2)[N]=[N]1	Bis_heterocycles	1489
Cc1cccc(CN2C=C(C(C)Nc3nc4ccc(Cl)cc4s3)[N]=[N]2)c1	Bis_heterocycles	1490
CCOc1ccc2[nH]c(SC(C)C3=CN(c4ccc(C)cc4)[N]=[N]3)nc2c1	Bis_heterocycles	1491
COc1ccc(N2C=C(C(C)Sc3nc4cc(N)ccc4[nH]3)[N]=[N]2)cc1	Bis_heterocycles	1492
COc1ccc(N2C=C(C(C)(C)Nc3nc(C)c(F)s3)[N]=[N]2)cc1	Bis_heterocycles	1493
Cc1ccc(N2C=C(C(C)(C)Nc3nc4c(F)ccc(F)c4s3)[N]=[N]2)cc1	Bis_heterocycles	1494
Fc1ccccc1CN1C=C(CNc2ncc(-c3ccc(Cl)cc3)[nH]2)[N]=[N]1	Bis_heterocycles	1495
Cc1ccccc1CN1C=C(C(C)(C)[18O][13c]2[15n]c3cc(Cl)ccc3o2)[N]=[N]1	Bis_heterocycles	1496
COc1ccc2[nH]c(SC(C)(C)C3=CN(CCN4CCCCC4)[N]=[N]3)nc2c1	Bis_heterocycles	1497
Cc1ccc(CN2C=C(C(C)Nc3nc4ccc(C(F)(F)F)cc4s3)[N]=[N]2)cc1	Bis_heterocycles	1498
CC(C)(Nc1nc2c(Br)cc(F)cc2s1)C1=CN(c2ccc(F)cc2)[N]=[N]1	Bis_heterocycles	1499
Cc1cccc(CN2C=C(C(C)Nc3nc4c(C)cccc4s3)[N]=[N]2)c1	Bis_heterocycles	1500
Cc1cc(Cl)cc2sc(NCC3=CN(Cc4ccc(F)cc4)[N]=[N]3)nc12	Bis_heterocycles	1501
COc1ccc(N2C=C(C(C)Nc3nc4c(Cl)cc(F)cc4s3)[N]=[N]2)cc1	Bis_heterocycles	1502
Nc1ccc2[nH]c(SCC3=CN(Cc4ccc(F)cc4)[N]=[N]3)nc2c1	Bis_heterocycles	1503
Cc1ccc(N2C=C(CSc3c[nH]c4ccccc34)[N]=[N]2)cc1	Bis_heterocycles	1504
CC(Nc1nc2c(I)cccc2s1)C1=CN(Cc2ccccc2)[N]=[N]1	Bis_heterocycles	1505
CCCCn1c(NC(C)C2=CN(c3ccc(C)cc3)[N]=[N]2)nc2ccccc21	Bis_heterocycles	1506
Cc1ccccc1CN1C=C(C(C)Nc2nc3cc(Cl)ccc3[nH]2)[N]=[N]1	Bis_heterocycles	1507
CCc1nc(NC(C)(C)C2=CN(Cc3ccccc3)[N]=[N]2)sc1C	Bis_heterocycles	1508
COc1ccccc1N1C=C(C(C)(C)Nc2ncc(-c3ccc(Cl)cc3)[nH]2)[N]=[N]1	Bis_heterocycles	1509
CCc1cccc2sc(NCC3=CN(Cc4ccc(C)cc4)[N]=[N]3)nc12	Bis_heterocycles	1510
COc1ccc(N2C=C(C(C)(C)Nc3nc4ccc(F)cc4s3)[N]=[N]2)cc1	Bis_heterocycles	1511
Cc1ccc(N2C=C(C(C)Nc3nc4cc(C)ccc4[nH]3)[N]=[N]2)cc1	Bis_heterocycles	1512
Cc1ccc2nc(NCC3=CN(c4ccccc4)[N]=[N]3)sc2c1	Bis_heterocycles	1513
Cc1cccc(N2C=C(C(C)(C)Nc3nc4c(s3)CCc3ccccc3-4)[N]=[N]2)c1	Bis_heterocycles	1514
Cc1ccccc1N1C=C(CNc2ncc(CC(C)C)s2)[N]=[N]1	Bis_heterocycles	1515
CC(Nc1ncc(Cc2ccccc2)s1)C1=CN(c2ccc(F)cc2)[N]=[N]1	Bis_heterocycles	1516
Cc1cccc(CN2C=C(CNc3nc(-c4ccccc4C)cs3)[N]=[N]2)c1	Bis_heterocycles	1517
COc1ccccc1N1C=C(C(C)(C)Nc2nc3c(Cl)cc(F)cc3s2)[N]=[N]1	Bis_heterocycles	1518
Cc1cc(NC(C)(C)C2=CN(c3ccc(F)cc3)[N]=[N]2)c(C#N)s1	Bis_heterocycles	1519
CC(Nc1ncc(C(F)(F)F)s1)C1=CN(Cc2ccccc2F)[N]=[N]1	Bis_heterocycles	1520
Cc1cccc(N2C=C(C(C)Nc3ncc(Cc4ccccc4)s3)[N]=[N]2)c1	Bis_heterocycles	1521
COc1ccc(N2C=C(C(C)(C)Nc3nc4c(C)cc(C)cc4s3)[N]=[N]2)cc1	Bis_heterocycles	1522
Cc1cccc(N2C=C(C(C)(C)Nc3nc(C(C)C)c(Br)s3)[N]=[N]2)c1	Bis_heterocycles	1523
COc1cccc(N2C=C(C(C)(C)Nc3cscc3N)[N]=[N]2)c1	Bis_heterocycles	1524
CCCn1c(NC(C)C2=CN(c3ccccc3)[N]=[N]2)nc2ccccc21	Bis_heterocycles	1525
Cc1ccc(CN2C=C(C(C)Nc3nc4ccc(C)cc4s3)[N]=[N]2)cc1	Bis_heterocycles	1526
COc1ccccc1N1C=C(C(C)Nc2nc(-c3ccc(F)cc3)c(C)s2)[N]=[N]1	Bis_heterocycles	1527
CC(Nc1ncc(-c2ccccc2)n1C)C1=CN(Cc2ccccc2)[N]=[N]1	Bis_heterocycles	1528
COc1cccc(N2C=C(C(C)(C)Nc3nc4cc(Cl)ccc4[nH]3)[N]=[N]2)c1	Bis_heterocycles	1529
Cc1ccc(N2C=C(C(C)(C)Sc3nc4cc(Cl)ccc4o3)[N]=[N]2)cc1	Bis_heterocycles	1530
C1=C(CNc2nc3c(s2)CCCCC3)[N]=[N]N1CCN1CCCCC1	Bis_heterocycles	1531
Cc1cccc(N2C=C(C(C)Nc3nc(C(F)(F)F)co3)[N]=[N]2)c1	Bis_heterocycles	1532
COc1cccc(N2C=C(CNc3ncc(-c4ccc(Br)cc4)o3)[N]=[N]2)c1	Bis_heterocycles	1533
Cc1nc(NC(C)C2=CN(c3ccc(F)cc3)[N]=[N]2)sc1Cl	Bis_heterocycles	1534
CC(C)(Nc1nc2c(F)cc(Br)cc2s1)C1=CN(Cc2ccccc2)[N]=[N]1	Bis_heterocycles	1535
Cc1nc(NC(C)C2=CN(c3ccccc3)[N]=[N]2)oc1C	Bis_heterocycles	1536
Cc1cccc(CN2C=C(C(C)(C)Nc3nc4c(I)cccc4s3)[N]=[N]2)c1	Bis_heterocycles	1537
CC(Nc1nc2c(s1)CCC2)C1=CN(c2ccc3ccccc3[n+]2C)[N]=[N]1	Bis_heterocycles	1538
Cc1ccccc1N1C=C(C(C)(C)Nc2nc(-c3ccccc3)cs2)[N]=[N]1	Bis_heterocycles	1539
COc1ccccc1N1C=C(CNc2nc3cc(C)c(C)cc3[nH]2)[N]=[N]1	Bis_heterocycles	1540
Cc1ccccc1-c1csc(NC(C)C2=CN(c3ccccc3C)[N]=[N]2)n1	Bis_heterocycles	1541
CC(C)(Nc1ncc(Cc2cccc(F)c2)s1)C1=CN(Cc2ccc(F)cc2)[N]=[N]1	Bis_heterocycles	1542
Cc1cccc(CN2C=C(C(C)(C)Nc3nc(CCl)cs3)[N]=[N]2)c1	Bis_heterocycles	1543
Cc1cnc(NCC2=CN(Cc3ccc(F)cc3)[N]=[N]2)[nH]1	Bis_heterocycles	1544
COc1ccccc1N1C=C(C(C)(C)Nc2ncc(Cc3ccc(F)cc3F)s2)[N]=[N]1	Bis_heterocycles	1545
Cc1ccccc1CN1C=C(C(C)Nc2nc3c(Cl)cc(F)cc3s2)[N]=[N]1	Bis_heterocycles	1546
CC(Sc1ncc[nH]1)C1=CN(c2ccc(F)cc2)[N]=[N]1	Bis_heterocycles	1547
COc1cccc(N2C=C(C(C)Oc3ccsc3C(=O)O)[N]=[N]2)c1	Bis_heterocycles	1548
COc1cccc(N2C=C(C(C)(C)Nc3ncc(-c4ccccc4)n3C)[N]=[N]2)c1	Bis_heterocycles	1549
Cc1[nH]c(NCC2=CN(Cc3ccc(F)cc3)[N]=[N]2)nc1Cc1ccccc1	Bis_heterocycles	1550
Cc1cc(SC(C)(C)C2=CN(Cc3ccccc3F)[N]=[N]2)c(C)o1	Bis_heterocycles	1551
CC(C)(Nc1nc2cc(Cl)ccc2[nH]1)C1=CN(c2ccc(F)cc2)[N]=[N]1	Bis_heterocycles	1552
CCc1csc(NC(C)C2=CN(c3ccccc3F)[N]=[N]2)n1	Bis_heterocycles	1553
CC(Nc1ncc(C(C)C)s1)C1=CN(c2ccc(F)cc2)[N]=[N]1	Bis_heterocycles	1554
Cc1cccc(N2C=C(CNc3nc4c(s3)CC(C(C)(C)C)CC4)[N]=[N]2)c1	Bis_heterocycles	1555
COc1cccc(N2C=C(CSc3ccoc3C)[N]=[N]2)c1	Bis_heterocycles	1556
CCc1ccc2nc(NC(C)C3=CN(c4ccccc4)[N]=[N]3)sc2c1	Bis_heterocycles	1557
Cc1cc(SC(C)(C)C2=CN(CCN3CCCCC3)[N]=[N]2)c(C)o1	Bis_heterocycles	1558
Fc1ccc(CN2C=C(CNc3ncc(Cc4cc(F)cc(F)c4)s3)[N]=[N]2)cc1	Bis_heterocycles	1559
CC(Nc1nc2c(s1)CCc1ccccc1-2)C1=CN(Cc2ccc(F)cc2)[N]=[N]1	Bis_heterocycles	1560
Cc1nc(NC(C)C2=CN(c3ccccc3F)[N]=[N]2)oc1C	Bis_heterocycles	1561
Cc1cccc(CN2C=C(C(C)Sc3c[nH]c4ccccc34)[N]=[N]2)c1	Bis_heterocycles	1562
Fc1ccc(N2C=C(CNc3nc4c(s3)-c3ccccc3CC4)[N]=[N]2)cc1	Bis_heterocycles	1563
Cc1cccc(N2C=C(CNc3nc4c(Cl)ccc(F)c4s3)[N]=[N]2)c1	Bis_heterocycles	1564
CC(Nc1ncc(F)s1)C1=CN(c2ccc(F)cc2)[N]=[N]1	Bis_heterocycles	1565
Cc1cccc(N2C=C(CNc3ncc(C)s3)[N]=[N]2)c1	Bis_heterocycles	1566
Cc1cccc(N2C=C(C(C)Sc3nc4cc(F)ccc4o3)[N]=[N]2)c1	Bis_heterocycles	1567
Clc1cccc2sc(NCC3=CN(CCN4CCCCC4)[N]=[N]3)nc12	Bis_heterocycles	1568
Cc1ccc(N2C=C(CNc3ncc(-c4ccc(Br)cc4)o3)[N]=[N]2)cc1	Bis_heterocycles	1569
COc1ccc(N2C=C(C(C)Nc3nc4c(Cl)ccc(F)c4s3)[N]=[N]2)cc1	Bis_heterocycles	1570
COc1ccccc1N1C=C(C(C)Sc2nc3cc(N)ccc3[nH]2)[N]=[N]1	Bis_heterocycles	1571
Cc1ccccc1N1C=C(C(C)(C)Nc2nc(C(F)(F)F)co2)[N]=[N]1	Bis_heterocycles	1572
O=C(O)c1cc(OCC2=CN(CCN3CCCCC3)[N]=[N]2)cs1	Bis_heterocycles	1573
Cc1cc(Cl)cc2sc(NCC3=CN(c4ccccc4F)[N]=[N]3)nc12	Bis_heterocycles	1574
CC(C)Cc1cnc(NC(C)(C)C2=CN(Cc3ccc(F)cc3)[N]=[N]2)s1	Bis_heterocycles	1575
Cc1ccc(CN2C=C(C(C)Oc3nccs3)[N]=[N]2)cc1	Bis_heterocycles	1576
COc1cccc(N2C=C(C(C)(C)Nc3nc4ccc(Br)cc4s3)[N]=[N]2)c1	Bis_heterocycles	1577
COc1cccc(N2C=C(CSc3nc4cc(C)ccc4[nH]3)[N]=[N]2)c1	Bis_heterocycles	1578
CC(Sc1nc2ccccc2o1)C1=CN(Cc2ccc(F)cc2)[N]=[N]1	Bis_heterocycles	1579
COc1ccccc1N1C=C(C(C)(C)Nc2nc3ccc(C)cc3s2)[N]=[N]1	Bis_heterocycles	1580
Fc1ccc2nc(NCC3=CN(Cc4ccccc4F)[N]=[N]3)oc2c1	Bis_heterocycles	1581
CCn1c(NCC2=CN(Cc3ccc(C)cc3)[N]=[N]2)nc2ccccc21	Bis_heterocycles	1582
COc1ccccc1N1C=C(C(C)Nc2nc(C3CC3)cs2)[N]=[N]1	Bis_heterocycles	1583
COc1ccccc1N1C=C(CNc2nc3c(I)cccc3s2)[N]=[N]1	Bis_heterocycles	1584
Fc1ccc(N2C=C(CNc3ncc(Cc4cc(F)cc(F)c4)s3)[N]=[N]2)cc1	Bis_heterocycles	1585
CC(Nc1nc2c(Cl)ccc(F)c2s1)C1=CN(Cc2ccc(F)cc2)[N]=[N]1	Bis_heterocycles	1586
COc1cccc(N2C=C(C(C)(C)Nc3nc4cccc(Cl)c4[nH]3)[N]=[N]2)c1	Bis_heterocycles	1587
Cc1ccccc1CN1C=C(CNc2nc(C3CC3)cs2)[N]=[N]1	Bis_heterocycles	1588
COc1ccccc1N1C=C(C(C)Nc2nc3c(C(F)(F)F)cccc3s2)[N]=[N]1	Bis_heterocycles	1589
CCCc1nc(NC(C)(C)C2=CN(Cc3ccccc3)[N]=[N]2)sc1CC	Bis_heterocycles	1590
CC(C)(Sc1nc2cccc(Cl)c2o1)C1=CN(c2ccc(F)cc2)[N]=[N]1	Bis_heterocycles	1591
Fc1ccc(CN2C=C(CNc3nc4ccc(F)cc4o3)[N]=[N]2)cc1	Bis_heterocycles	1592
Cc1ccc(CN2C=C(CSc3nc4cc(C)ccc4[nH]3)[N]=[N]2)cc1	Bis_heterocycles	1593
CC(C)(Oc1nccs1)C1=CN(CCN2CCCCC2)[N]=[N]1	Bis_heterocycles	1594
CCc1[nH]c(NC(C)(C)C2=CN(c3ccccc3)[N]=[N]2)nc1-c1ccccc1	Bis_heterocycles	1595
Fc1ccc(N2C=C(CNc3nc(-c4ccc(F)cc4F)cs3)[N]=[N]2)cc1	Bis_heterocycles	1596
COc1cccc(N2C=C(CNc3nc4ccc(Cl)cc4s3)[N]=[N]2)c1	Bis_heterocycles	1597
C[n+]1c(N2C=C(C(C)(C)Nc3nc4c(Br)cc(F)cc4s3)[N]=[N]2)ccc2ccccc21	Bis_heterocycles	1598
CC(Nc1nc(-c2ccccc2)c[nH]1)C1=CN(CCN2CCCCC2)[N]=[N]1	Bis_heterocycles	1599
Cc1ccccc1N1C=C(CSc2nc3cc(Cl)ccc3o2)[N]=[N]1	Bis_heterocycles	1600
COc1cccc(N2C=C(C(C)(C)Nc3ncc(Cc4cc(F)cc(F)c4)s3)[N]=[N]2)c1	Bis_heterocycles	1601
CCc1ccc2nc(NC(C)C3=CN(c4ccc5ccccc5[n+]4C)[N]=[N]3)sc2c1	Bis_heterocycles	1602
Cc1cccc2sc(NCC3=CN(c4ccc5ccccc5[n+]4C)[N]=[N]3)nc12	Bis_heterocycles	1603
Cc1ccc2[nH]c(SC(C)(C)C3=CN(c4ccc5ccccc5[n+]4C)[N]=[N]3)nc2c1	Bis_heterocycles	1604
CC(C)(Nc1nc2ccc(C(F)(F)F)cc2s1)C1=CN(c2ccccc2F)[N]=[N]1	Bis_heterocycles	1605
CC(Nc1ncco1)C1=CN(Cc2ccccc2F)[N]=[N]1	Bis_heterocycles	1606
Cc1cccc(CN2C=C(C(C)(C)Nc3nc4ccc(Br)cc4s3)[N]=[N]2)c1	Bis_heterocycles	1607
CC(C)(Nc1nc2c(s1)CCCC2)C1=CN(Cc2ccccc2F)[N]=[N]1	Bis_heterocycles	1608
COc1cccc(N2C=C(CNc3nc(C4CC4)c(Br)s3)[N]=[N]2)c1	Bis_heterocycles	1609
CCc1csc(NC(C)(C)C2=CN(c3cccc(OC)c3)[N]=[N]2)n1	Bis_heterocycles	1610
Cc1cc(-c2csc(NC(C)(C)C3=CN(c4cccc(F)c4)[N]=[N]3)n2)ccc1F	Bis_heterocycles	1611
Cc1ccccc1CN1C=C(C(C)Oc2csc(C(=O)O)c2)[N]=[N]1	Bis_heterocycles	1612
COc1ccccc1N1C=C(C(C)Nc2ncc(-c3ccc(Cl)cc3)[nH]2)[N]=[N]1	Bis_heterocycles	1613
CC(Nc1nc2c(F)cc(F)cc2s1)C1=CN(c2ccccc2)[N]=[N]1	Bis_heterocycles	1614
CC(Nc1nc(-c2ccccc2)cs1)C1=CN(CCN2CCCCC2)[N]=[N]1	Bis_heterocycles	1615
Cc1cccc(N2C=C(C(C)Sc3nc4ccccc4o3)[N]=[N]2)c1	Bis_heterocycles	1616
Cc1cccc(N2C=C(CNc3nc4cc(C)c(C)cc4s3)[N]=[N]2)c1	Bis_heterocycles	1617
Cc1ccc(CN2C=C(CNc3nc4cc(C)ccc4[nH]3)[N]=[N]2)cc1	Bis_heterocycles	1618
COc1ccccc1N1C=C(CNc2ncc(-c3ccc(F)cc3)[nH]2)[N]=[N]1	Bis_heterocycles	1619
Cc1ccc(N2C=C(C(C)(C)Nc3nc(-c4ccccc4)c(C)s3)[N]=[N]2)cc1	Bis_heterocycles	1620
CC(Nc1nc(-c2c(F)cccc2F)cs1)C1=CN(c2cccc(F)c2)[N]=[N]1	Bis_heterocycles	1621
Cc1ccccc1N1C=C(C(C)(C)Oc2ccsc2C(=O)O)[N]=[N]1	Bis_heterocycles	1622
Cc1ccccc1N1C=C(C(C)(C)Nc2nc(C(F)(F)F)c(Br)s2)[N]=[N]1	Bis_heterocycles	1623
Fc1ccc(-c2cnc(NCC3=CN(CCN4CCCCC4)[N]=[N]3)[nH]2)cc1	Bis_heterocycles	1624
Cc1nc(NC(C)(C)C2=CN(c3ccccc3)[N]=[N]2)sc1Br	Bis_heterocycles	1625
Cc1cccc(CN2C=C(C(C)(C)Nc3nc4ccccc4s3)[N]=[N]2)c1	Bis_heterocycles	1626
Cc1cccc(CN2C=C(C(C)(C)Nc3nc(-c4ccccc4)cs3)[N]=[N]2)c1	Bis_heterocycles	1627
COc1ccccc1N1C=C(CSc2ncc[nH]2)[N]=[N]1	Bis_heterocycles	1628
CC(Oc1ccsc1C(=O)O)C1=CN(c2ccc3ccccc3[n+]2C)[N]=[N]1	Bis_heterocycles	1629
Cc1ccc(N2C=C(CNc3nc(C)c(F)s3)[N]=[N]2)cc1	Bis_heterocycles	1630
CC(C)(Oc1nc2ccccc2s1)C1=CN(c2ccccc2)[N]=[N]1	Bis_heterocycles	1631
C[n+]1c(N2C=C(CSc3ncc[nH]3)[N]=[N]2)ccc2ccccc21	Bis_heterocycles	1632
Cc1ccc(-c2csc(NC(C)C3=CN(c4cccc(F)c4)[N]=[N]3)n2)cc1	Bis_heterocycles	1633
CCc1cccc2sc(NC(C)(C)C3=CN(c4cccc(C)c4)[N]=[N]3)nc12	Bis_heterocycles	1634
COc1cccc(N2C=C(C(C)Nc3nc(C)co3)[N]=[N]2)c1	Bis_heterocycles	1635
CC(Nc1nc(C(F)(F)F)cs1)C1=CN(c2ccc(F)cc2)[N]=[N]1	Bis_heterocycles	1636
C[n+]1c(N2C=C(CNc3nc4c(s3)CC(C(C)(C)C)CC4)[N]=[N]2)ccc2ccccc21	Bis_heterocycles	1637
COc1cccc(N2C=C(CNc3nc4c(s3)CCCCC4)[N]=[N]2)c1	Bis_heterocycles	1638
CC(Nc1nc2cc(Br)ccc2[nH]1)C1=CN(c2cccc(F)c2)[N]=[N]1	Bis_heterocycles	1639
Cc1cccc(CN2C=C(C(C)(C)Nc3ncc(-c4ccc(Cl)cc4)[nH]3)[N]=[N]2)c1	Bis_heterocycles	1640
COc1cccc(N2C=C(C(C)(C)Nc3nc(C(F)(F)F)cs3)[N]=[N]2)c1	Bis_heterocycles	1641
COc1ccc(N2C=C(C(C)Nc3nc4cc(Cl)ccc4[nH]3)[N]=[N]2)cc1	Bis_heterocycles	1642
CCCc1nc(NC(C)C2=CN(c3ccc4ccccc4[n+]3C)[N]=[N]2)sc1CC	Bis_heterocycles	1643
CCn1c(NC(C)(C)C2=CN(c3ccccc3OC)[N]=[N]2)nc2ccccc21	Bis_heterocycles	1644
C[n+]1c(N2C=C(C(C)(C)Nc3ncc(C(F)(F)F)s3)[N]=[N]2)ccc2ccccc21	Bis_heterocycles	1645
CC(Nc1nc(-c2ccccc2)c[nH]1)C1=CN(Cc2ccccc2)[N]=[N]1	Bis_heterocycles	1646
Cc1cccc(CN2C=C(CNc3nc4ccccc4n3Cc3ccccc3)[N]=[N]2)c1	Bis_heterocycles	1647
COc1ccccc1N1C=C(C(C)(C)Nc2ncc(-c3cccc(Cl)c3)o2)[N]=[N]1	Bis_heterocycles	1648
CC(Nc1ncc(-c2ccc(F)cc2)o1)C1=CN(c2ccccc2)[N]=[N]1	Bis_heterocycles	1649
CCCn1c(NCC2=CN(c3ccccc3F)[N]=[N]2)nc2ccccc21	Bis_heterocycles	1650
Cc1ccc(CN2C=C(C(C)Nc3nc(C(F)(F)F)c(Br)s3)[N]=[N]2)cc1	Bis_heterocycles	1651
CC(Oc1nc(-c2ccccc2)cs1)C1=CN(c2ccc3ccccc3[n+]2C)[N]=[N]1	Bis_heterocycles	1652
CCCn1c(NCC2=CN(c3cccc(F)c3)[N]=[N]2)nc2ccccc21	Bis_heterocycles	1653
Cc1csc(NCC2=CN(Cc3ccc(F)cc3)[N]=[N]2)n1	Bis_heterocycles	1654
Cc1ccc(N2C=C(CNc3nc4c(s3)CCc3ccccc3-4)[N]=[N]2)cc1	Bis_heterocycles	1655
Cc1ccccc1N1C=C(CSc2nc(C)c(C)o2)[N]=[N]1	Bis_heterocycles	1656
Cc1ccccc1CN1C=C(C(C)(C)Nc2nc(C(F)(F)F)c(Br)s2)[N]=[N]1	Bis_heterocycles	1657
CC(C)(Oc1csc(C(=O)O)c1)C1=CN(Cc2ccc(F)cc2)[N]=[N]1	Bis_heterocycles	1658
Cc1ccc(N2C=C(CNc3nc(C)c(C)s3)[N]=[N]2)cc1	Bis_heterocycles	1659
Cc1cccc(CN2C=C(C(C)Sc3cc(C)oc3C)[N]=[N]2)c1	Bis_heterocycles	1660
Cc1occc1SC(C)C1=CN(CCN2CCCCC2)[N]=[N]1	Bis_heterocycles	1661
CC(Nc1ncc(Cc2ccccc2)s1)C1=CN(Cc2ccc(F)cc2)[N]=[N]1	Bis_heterocycles	1662
COc1ccc(N2C=C(C(C)(C)Nc3nc4c(s3)CCCC4)[N]=[N]2)cc1	Bis_heterocycles	1663
Cc1ccc(N2C=C(C(C)(C)Nc3nc(C(C)(C)C)c(Br)s3)[N]=[N]2)cc1	Bis_heterocycles	1664
COc1ccc(N2C=C(C(C)(C)Nc3nc(C(C)(C)C)c(Br)s3)[N]=[N]2)cc1	Bis_heterocycles	1665
Cc1cccc(CN2C=C(CNc3nc(-c4c(F)cccc4F)cs3)[N]=[N]2)c1	Bis_heterocycles	1666
COc1ccc(N2C=C(CSc3nc4cc(C)ccc4[nH]3)[N]=[N]2)cc1	Bis_heterocycles	1667
Cc1occc1SC(C)C1=CN(c2ccccc2F)[N]=[N]1	Bis_heterocycles	1668
Cc1cc2nc(NC(C)C3=CN(c4ccc5ccccc5[n+]4C)[N]=[N]3)sc2cc1C	Bis_heterocycles	1669
Cc1cccc(CN2C=C(C(C)(C)Nc3nc(-c4ccc(F)cc4F)cs3)[N]=[N]2)c1	Bis_heterocycles	1670
CCc1[nH]c(NCC2=CN(Cc3ccc(F)cc3)[N]=[N]2)nc1-c1ccccc1	Bis_heterocycles	1671
COc1ccccc1N1C=C(C(C)(C)Nc2nc3c(Cl)ccc(F)c3s2)[N]=[N]1	Bis_heterocycles	1672
Cc1cccc2sc(NC(C)C3=CN(c4cccc(F)c4)[N]=[N]3)nc12	Bis_heterocycles	1673
Cc1cccc(CN2C=C(C(C)(C)Nc3nc(-c4ccc(F)cc4)c(C)s3)[N]=[N]2)c1	Bis_heterocycles	1674
COc1ccccc1N1C=C(C(C)Nc2nc(C)cs2)[N]=[N]1	Bis_heterocycles	1675
Cc1sc(NC(C)C2=CN(Cc3ccccc3F)[N]=[N]2)nc1-c1ccc(F)cc1	Bis_heterocycles	1676
Cc1cccc(N2C=C(C(C)Sc3nc4cc(Br)ccc4o3)[N]=[N]2)c1	Bis_heterocycles	1677
COc1cccc(N2C=C(C(C)Nc3nc4c(s3)CCCCC4)[N]=[N]2)c1	Bis_heterocycles	1678
Cc1ccccc1CN1C=C(C(C)Nc2ncc(Cc3ccccc3)s2)[N]=[N]1	Bis_heterocycles	1679
Cc1cc(Cl)cc2sc(NCC3=CN(Cc4ccccc4F)[N]=[N]3)nc12	Bis_heterocycles	1680
Cc1ccccc1CN1C=C(C(C)(C)Sc2c[nH]c3ccccc23)[N]=[N]1	Bis_heterocycles	1681
Cc1sc(NCC2=CN(c3ccccc3F)[N]=[N]2)nc1C(C)C	Bis_heterocycles	1682
CC(Nc1ncc(C(F)(F)F)s1)C1=CN(CCN2CCCCC2)[N]=[N]1	Bis_heterocycles	1683
CCc1csc(NCC2=CN(c3ccc(F)cc3)[N]=[N]2)n1	Bis_heterocycles	1684
C1=C(CNc2ncc(Cc3ccccc3)s2)[N]=[N]N1Cc1ccccc1	Bis_heterocycles	1685
CC(Nc1nc2c(C(F)(F)F)cccc2s1)C1=CN(c2ccc3ccccc3[n+]2C)[N]=[N]1	Bis_heterocycles	1686
COc1ccccc1N1C=C(C(C)(C)Nc2nc3c(s2)CCCCC3)[N]=[N]1	Bis_heterocycles	1687
Cc1cccc(N2C=C(CSc3ccoc3C)[N]=[N]2)c1	Bis_heterocycles	1688
CC(Sc1nc2cc(OC(F)F)ccc2[nH]1)C1=CN(CCN2CCCCC2)[N]=[N]1	Bis_heterocycles	1689
C[n+]1c(N2C=C(C(C)(C)Nc3nc(-c4ccccc4)c[nH]3)[N]=[N]2)ccc2ccccc21	Bis_heterocycles	1690
Fc1ccc(N2C=C(CNc3nc4c(Br)cc(F)cc4s3)[N]=[N]2)cc1	Bis_heterocycles	1691
CC(C)(Nc1nc2ccccc2[nH]1)C1=CN(c2ccc(F)cc2)[N]=[N]1	Bis_heterocycles	1692
COc1ccc(N2C=C(C(C)Nc3ncco3)[N]=[N]2)cc1	Bis_heterocycles	1693
CCCn1c(NCC2=CN(c3ccc(F)cc3)[N]=[N]2)nc2ccccc21	Bis_heterocycles	1694
Cc1cc(C)c2nc(NC(C)C3=CN(Cc4ccccc4)[N]=[N]3)sc2c1	Bis_heterocycles	1695
CCc1nc(NC(C)C2=CN(c3ccccc3)[N]=[N]2)sc1C	Bis_heterocycles	1696
CCCn1c(NC(C)C2=CN(Cc3ccccc3F)[N]=[N]2)nc2ccccc21	Bis_heterocycles	1697
CC(C)(Nc1nc2c(C(F)(F)F)cccc2s1)C1=CN(Cc2ccc(F)cc2)[N]=[N]1	Bis_heterocycles	1698
COc1ccccc1N1C=C(C(C)(C)Nc2nc(-c3ccc(F)c(F)c3)cs2)[N]=[N]1	Bis_heterocycles	1699
Cc1cccc(N2C=C(COc3nccs3)[N]=[N]2)c1	Bis_heterocycles	1700
Cc1[nH]c(NC(C)C2=CN(Cc3ccccc3)[N]=[N]2)nc1Cc1ccccc1	Bis_heterocycles	1701
Cc1ccc(CN2C=C(C(C)(C)Sc3ccoc3C)[N]=[N]2)cc1	Bis_heterocycles	1702
Cc1cnc(NC(C)(C)C2=CN(c3ccc4ccccc4[n+]3C)[N]=[N]2)[nH]1	Bis_heterocycles	1703
CC(C)(Nc1c[nH]c2ccccc12)C1=CN(Cc2ccc(F)cc2)[N]=[N]1	Bis_heterocycles	1704
Cc1cc(C)c2nc(NC(C)C3=CN(Cc4ccccc4C)[N]=[N]3)sc2c1	Bis_heterocycles	1705
CC(=O)c1sccc1NC(C)(C)C1=CN(c2ccc(F)cc2)[N]=[N]1	Bis_heterocycles	1706
COc1ccc2[nH]c(SC(C)C3=CN(c4cccc(F)c4)[N]=[N]3)nc2c1	Bis_heterocycles	1707
Fc1cc(F)c2nc(NCC3=CN(c4ccccc4F)[N]=[N]3)sc2c1	Bis_heterocycles	1708
Cc1ccc(N2C=C(C(C)(C)Nc3nc(C)c(Cl)s3)[N]=[N]2)cc1	Bis_heterocycles	1709
Cc1ccccc1N1C=C(C(C)Nc2nc3c(F)cccc3s2)[N]=[N]1	Bis_heterocycles	1710
Cc1ccccc1N1C=C(C(C)Nc2nc3ccccc3o2)[N]=[N]1	Bis_heterocycles	1711
CC(C)(Nc1nc2cccc(Cl)c2[nH]1)C1=CN(c2cccc(F)c2)[N]=[N]1	Bis_heterocycles	1712
Cc1cccc(CN2C=C(C(C)(C)Nc3nc4ccccc4n3CC(C)C)[N]=[N]2)c1	Bis_heterocycles	1713
Fc1ccccc1CN1C=C(CNc2nc3cccc(Cl)c3[nH]2)[N]=[N]1	Bis_heterocycles	1714
Cc1sc(NCC2=CN(c3cccc(F)c3)[N]=[N]2)nc1-c1ccc(F)c(F)c1	Bis_heterocycles	1715
COc1ccccc1N1C=C(C(C)(C)Nc2nccs2)[N]=[N]1	Bis_heterocycles	1716
Cc1ccc(N2C=C(C(C)Nc3ncc(Cc4ccccc4)s3)[N]=[N]2)cc1	Bis_heterocycles	1717
Cc1[nH]c(NCC2=CN(CCN3CCCCC3)[N]=[N]2)nc1Cc1ccccc1	Bis_heterocycles	1718
Cc1ccc(-c2cnc(NC(C)C3=CN(Cc4cccc(C)c4)[N]=[N]3)[nH]2)cc1	Bis_heterocycles	1719
COc1ccccc1N1C=C(C(C)Nc2nc3ccccc3s2)[N]=[N]1	Bis_heterocycles	1720
Cc1ccc(CN2C=C(C(C)Nc3ncco3)[N]=[N]2)cc1	Bis_heterocycles	1721
Cc1ccccc1N1C=C(C(C)(C)Nc2nc3ccccc3s2)[N]=[N]1	Bis_heterocycles	1722
COc1ccc(N2C=C(C(C)Nc3nc(C)co3)[N]=[N]2)cc1	Bis_heterocycles	1723
Cc1ccccc1CN1C=C(C(C)(C)Nc2nc(C(C)(C)C)c(Br)s2)[N]=[N]1	Bis_heterocycles	1724
Cc1ccc(N2C=C(CNc3ncc(Br)s3)[N]=[N]2)cc1	Bis_heterocycles	1725
Cc1cccc(CN2C=C(C(C)Nc3ncc(-c4ccc(F)cc4)o3)[N]=[N]2)c1	Bis_heterocycles	1726
COc1ccccc1N1C=C(CNc2nc3c(C)cc(C)cc3s2)[N]=[N]1	Bis_heterocycles	1727
CCn1c(SC(C)(C)C2=CN(c3ccccc3C)[N]=[N]2)nc2ccccc21	Bis_heterocycles	1728
Cc1cccc(N2C=C(C(C)Nc3ncc(Cc4cc(F)cc(F)c4)s3)[N]=[N]2)c1	Bis_heterocycles	1729
COc1cccc(N2C=C(CNc3nc(C)cs3)[N]=[N]2)c1	Bis_heterocycles	1730
C[n+]1c(N2C=C(C(C)(C)Sc3nc4cc(Br)ccc4o3)[N]=[N]2)ccc2ccccc21	Bis_heterocycles	1731
Cc1ccccc1CN1C=C(C(C)Nc2nc(C)c(F)s2)[N]=[N]1	Bis_heterocycles	1732
Cc1nc(NC(C)(C)C2=CN(CCN3CCCCC3)[N]=[N]2)sc1Cl	Bis_heterocycles	1733
COc1cccc(N2C=C(CSc3nc4ccccc4o3)[N]=[N]2)c1	Bis_heterocycles	1734
CCCCn1c(NC(C)C2=CN(CCN3CCCCC3)[N]=[N]2)nc2ccccc21	Bis_heterocycles	1735
CC(C)n1c(NC(C)(C)C2=CN(c3ccc(F)cc3)[N]=[N]2)nc2ccccc21	Bis_heterocycles	1736
COc1cccc(N2C=C(C(C)Nc3ncco3)[N]=[N]2)c1	Bis_heterocycles	1737
Cc1ccc(N2C=C(C(C)(C)Nc3nc4ccc(Br)cc4s3)[N]=[N]2)cc1	Bis_heterocycles	1738
CC(C)(Nc1nc2c(s1)CCC2)C1=CN(c2ccccc2F)[N]=[N]1	Bis_heterocycles	1739
Cc1ccccc1N1C=C(C(C)Sc2nc3cc(Cl)ccc3o2)[N]=[N]1	Bis_heterocycles	1740
Cc1ccccc1-c1csc(NCC2=CN(Cc3ccccc3)[N]=[N]2)n1	Bis_heterocycles	1741
Cc1cccc(CN2C=C(C(C)(C)Nc3nc(C(C)C)c(C)s3)[N]=[N]2)c1	Bis_heterocycles	1742
COc1cccc(N2C=C(C(C)(C)Nc3nc(Cc4ccccc4)c(C)[nH]3)[N]=[N]2)c1	Bis_heterocycles	1743
Cc1ccccc1CN1C=C(CNc2ncc(-c3ccc(Br)cc3)o2)[N]=[N]1	Bis_heterocycles	1744
Cc1cc(SCC2=CN(c3cccc(F)c3)[N]=[N]2)c(C)o1	Bis_heterocycles	1745
CC(Nc1nc2c(I)cccc2s1)C1=CN(c2cccc(F)c2)[N]=[N]1	Bis_heterocycles	1746
Fc1cccc(N2C=C(CNc3nc4ccc(C(F)(F)F)cc4s3)[N]=[N]2)c1	Bis_heterocycles	1747
C[n+]1c(N2C=C(C(C)(C)Nc3nc4cc(Cl)ccc4[nH]3)[N]=[N]2)ccc2ccccc21	Bis_heterocycles	1748
Cc1ccccc1N1C=C(C(C)(C)Nc2nc(C3CC3)c(Br)s2)[N]=[N]1	Bis_heterocycles	1749
COc1cccc(N2C=C(CNc3ncco3)[N]=[N]2)c1	Bis_heterocycles	1750
COc1cccc(N2C=C(CNc3ccsc3C(C)=O)[N]=[N]2)c1	Bis_heterocycles	1751
Cc1cc(-c2csc(NCC3=CN(c4ccccc4F)[N]=[N]3)n2)ccc1F	Bis_heterocycles	1752
Cc1ccc(CN2C=C(CNc3ncc(-c4ccc(Cl)cc4)[nH]3)[N]=[N]2)cc1	Bis_heterocycles	1753
Cc1ccccc1-c1csc(NC(C)(C)C2=CN(c3ccccc3F)[N]=[N]2)n1	Bis_heterocycles	1754
Cc1cccc(N2C=C(C(C)Nc3nc(C(C)C)c(Br)s3)[N]=[N]2)c1	Bis_heterocycles	1755
CCc1[nH]c(NC(C)(C)C2=CN(c3ccccc3F)[N]=[N]2)nc1-c1ccccc1	Bis_heterocycles	1756
Cc1ccc(N2C=C(CNc3nc4c(s3)CCCCC4)[N]=[N]2)cc1	Bis_heterocycles	1757
Cc1ccc2nc(NC(C)(C)C3=CN(c4ccccc4)[N]=[N]3)sc2c1	Bis_heterocycles	1758
COc1ccc(N2C=C(CNc3nc4ccccc4n3C(C)C)[N]=[N]2)cc1	Bis_heterocycles	1759
Cc1nc(NC(C)(C)C2=CN(c3ccc4ccccc4[n+]3C)[N]=[N]2)oc1C	Bis_heterocycles	1760
Cc1cccc(CN2C=C(CNc3nc4cc(C)ccc4[nH]3)[N]=[N]2)c1	Bis_heterocycles	1761
Cc1ccc(N2C=C(C(C)Nc3nc4ccccc4o3)[N]=[N]2)cc1	Bis_heterocycles	1762
Cc1sc(NC(C)C2=CN(c3ccccc3)[N]=[N]2)nc1-c1ccc(F)c(F)c1	Bis_heterocycles	1763
COc1ccc(N2C=C(C(C)Nc3ncc(Cc4cc(F)cc(F)c4)s3)[N]=[N]2)cc1	Bis_heterocycles	1764
Cc1ccc(N2C=C(C(C)Nc3ncc(Cl)s3)[N]=[N]2)cc1	Bis_heterocycles	1765
Cc1nc(NC(C)(C)C2=CN(c3cccc(F)c3)[N]=[N]2)sc1F	Bis_heterocycles	1766
Cc1cccc(N2C=C(CNc3nc(-c4ccc(F)cc4)c(C)s3)[N]=[N]2)c1	Bis_heterocycles	1767
Cc1cccc(CN2C=C(CNc3nc4c(F)cccc4s3)[N]=[N]2)c1	Bis_heterocycles	1768
CCc1cccc2sc(NC(C)(C)C3=CN(Cc4ccccc4C)[N]=[N]3)nc12	Bis_heterocycles	1769
CC(C)(Nc1ncc(-c2cccc(Cl)c2)o1)C1=CN(c2ccccc2F)[N]=[N]1	Bis_heterocycles	1770
CCCCn1c(NC(C)C2=CN(c3cccc(F)c3)[N]=[N]2)nc2ccccc21	Bis_heterocycles	1771
Cc1ccc(CN2C=C(C(C)(C)Nc3nc(C)c(C)o3)[N]=[N]2)cc1	Bis_heterocycles	1772
CCCc1nc(NCC2=CN(c3ccc(C)cc3)[N]=[N]2)sc1CC	Bis_heterocycles	1773
CCCc1nc(NCC2=CN(Cc3ccc(C)cc3)[N]=[N]2)sc1CC	Bis_heterocycles	1774
CC(Nc1c[nH]c2ccccc12)C1=CN(CCN2CCCCC2)[N]=[N]1	Bis_heterocycles	1775
COc1ccc(N2C=C(C(C)(C)Nc3nc4cc(Br)ccc4[nH]3)[N]=[N]2)cc1	Bis_heterocycles	1776
C[n+]1c(N2C=C(C(C)(C)Nc3ncc(-c4ccc(F)cc4)[nH]3)[N]=[N]2)ccc2ccccc21	Bis_heterocycles	1777
CC(C)(Oc1cc(C(F)(F)F)sc1C(=O)O)C1=CN(Cc2ccccc2F)[N]=[N]1	Bis_heterocycles	1778
Cc1ccccc1CN1C=C(C(C)(C)Nc2nc3ccccc3[nH]2)[N]=[N]1	Bis_heterocycles	1779
Cc1ccc(N2C=C(C(C)Nc3ncc(-c4ccc(Br)cc4)[nH]3)[N]=[N]2)cc1	Bis_heterocycles	1780
Cc1nc(SCC2=CN(c3ccc4ccccc4[n+]3C)[N]=[N]2)oc1C	Bis_heterocycles	1781
Cc1ccc(N2C=C(C(C)(C)Nc3nc(Cc4ccccc4)c(C)[nH]3)[N]=[N]2)cc1	Bis_heterocycles	1782
CC(Nc1c[nH]c2ccccc12)C1=CN(c2ccc(F)cc2)[N]=[N]1	Bis_heterocycles	1783
CC(Nc1nc2c(s1)-c1ccccc1CC2)C1=CN(CCN2CCCCC2)[N]=[N]1	Bis_heterocycles	1784
Clc1cccc2nc(SCC3=CN(c4ccccc4)[N]=[N]3)oc12	Bis_heterocycles	1785
Cc1cccc(N2C=C(C(C)Nc3nc(C)c(C)s3)[N]=[N]2)c1	Bis_heterocycles	1786
CCc1csc(NCC2=CN(CCN3CCCCC3)[N]=[N]2)n1	Bis_heterocycles	1787
Cc1cc2nc(NCC3=CN(c4ccc(F)cc4)[N]=[N]3)[nH]c2cc1C	Bis_heterocycles	1788
Cc1ccc(N2C=C(C(C)(C)Nc3nc(C)cs3)[N]=[N]2)cc1	Bis_heterocycles	1789
COc1ccccc1N1C=C(COc2nc(-c3ccccc3)cs2)[N]=[N]1	Bis_heterocycles	1790
Cc1ccc(CN2C=C(CNc3nc4c(F)cc(F)cc4s3)[N]=[N]2)cc1	Bis_heterocycles	1791
COc1cccc(N2C=C(C(C)(C)Oc3nc4c(F)cccc4s3)[N]=[N]2)c1	Bis_heterocycles	1792
COc1ccc(N2C=C(C(C)(C)Nc3ncc(C(C)C)s3)[N]=[N]2)cc1	Bis_heterocycles	1793
Fc1cccc(Cc2cnc(NCC3=CN(c4ccccc4F)[N]=[N]3)s2)c1	Bis_heterocycles	1794
CC(C)(Nc1ncc(Cc2ccc(F)c(F)c2)s1)C1=CN(c2ccccc2)[N]=[N]1	Bis_heterocycles	1795
CC(C)(Nc1ncc(Cl)s1)C1=CN(Cc2ccccc2F)[N]=[N]1	Bis_heterocycles	1796
COc1ccccc1N1C=C(COc2nc3ccccc3s2)[N]=[N]1	Bis_heterocycles	1797
COc1cccc(N2C=C(C(C)(C)Nc3nc4ccccc4n3CC(C)C)[N]=[N]2)c1	Bis_heterocycles	1798
Cc1ccc(N2C=C(C(C)Nc3nc(-c4ccc(F)cc4)c(C)s3)[N]=[N]2)cc1	Bis_heterocycles	1799
Cc1ccc(CN2C=C(CNc3ncc(C(F)(F)F)s3)[N]=[N]2)cc1	Bis_heterocycles	1800
Cc1ccccc1N1C=C(CNc2nc3c(s2)CCC3)[N]=[N]1	Bis_heterocycles	1801
C[n+]1c(N2C=C(C(C)(C)Sc3c[nH]c4ccccc34)[N]=[N]2)ccc2ccccc21	Bis_heterocycles	1802
Cc1cnc(NCC2=CN(CCN3CCCCC3)[N]=[N]2)s1	Bis_heterocycles	1803
COc1ccccc1N1C=C(C(C)(C)Nc2nc3ccccc3n2C)[N]=[N]1	Bis_heterocycles	1804
Fc1ccc(N2C=C(COc3nccs3)[N]=[N]2)cc1	Bis_heterocycles	1805
Cc1cccc(CN2C=C(C(C)Nc3nc(CCl)cs3)[N]=[N]2)c1	Bis_heterocycles	1806
Fc1ccccc1CN1C=C(CNc2nc3c(Br)cccc3s2)[N]=[N]1	Bis_heterocycles	1807
CC(C)n1c(NCC2=CN(Cc3ccccc3F)[N]=[N]2)nc2ccccc21	Bis_heterocycles	1808
CC(Sc1nc2cc(N)ccc2[nH]1)C1=CN(c2ccccc2)[N]=[N]1	Bis_heterocycles	1809
CC(Nc1ncc(Br)s1)C1=CN(c2ccc3ccccc3[n+]2C)[N]=[N]1	Bis_heterocycles	1810
Cc1ccccc1CN1C=C(CNc2nc3c(s2)CCC3)[N]=[N]1	Bis_heterocycles	1811
Cc1ccccc1CN1C=C(C(C)(C)Nc2ncc(-c3cccc(Cl)c3)o2)[N]=[N]1	Bis_heterocycles	1812
CC(Nc1nc2ccc(F)cc2s1)C1=CN(Cc2ccccc2)[N]=[N]1	Bis_heterocycles	1813
Cc1cccc(N2C=C(C(C)(C)Nc3nc4ccccc4n3Cc3ccccc3)[N]=[N]2)c1	Bis_heterocycles	1814
Cc1cc2nc(NCC3=CN(c4ccc(F)cc4)[N]=[N]3)sc2cc1C	Bis_heterocycles	1815
Cc1ccccc1N1C=C(CSc2nc3cc(F)ccc3o2)[N]=[N]1	Bis_heterocycles	1816
CC(C)(Sc1ncc[nH]1)C1=CN(c2ccc(F)cc2)[N]=[N]1	Bis_heterocycles	1817
C[n+]1c(N2C=C(C(C)(C)Nc3nc(-c4c(F)cccc4F)cs3)[N]=[N]2)ccc2ccccc21	Bis_heterocycles	1818
Cc1csc(NC(C)C2=CN(CCN3CCCCC3)[N]=[N]2)n1	Bis_heterocycles	1819
CC(Nc1nccn1C)C1=CN(c2ccccc2F)[N]=[N]1	Bis_heterocycles	1820
COc1ccccc1N1C=C(CNc2nc3c(s2)-c2ccccc2CC3)[N]=[N]1	Bis_heterocycles	1821
Cc1ccccc1N1C=C(C(C)Nc2nc3c(s2)CCC3)[N]=[N]1	Bis_heterocycles	1822
Fc1ccc2sc(NCC3=CN(c4ccccc4)[N]=[N]3)nc2c1	Bis_heterocycles	1823
Cc1cccc(N2C=C(C(C)Sc3cc(C)oc3C)[N]=[N]2)c1	Bis_heterocycles	1824
Cc1cccc(CN2C=C(CNc3ncc(CC(C)C)s3)[N]=[N]2)c1	Bis_heterocycles	1825
CCn1ccnc1SCC1=CN(c2ccc(F)cc2)[N]=[N]1	Bis_heterocycles	1826
Cc1ccccc1CN1C=C(C(C)Nc2nc3c(s2)Cc2ccccc2-3)[N]=[N]1	Bis_heterocycles	1827
Cc1nc(NCC2=CN(c3ccccc3F)[N]=[N]2)sc1C	Bis_heterocycles	1828
CCc1[nH]c(NCC2=CN(c3ccc(OC)cc3)[N]=[N]2)nc1-c1ccccc1	Bis_heterocycles	1829
COc1ccc2[nH]c(SC(C)C3=CN(Cc4ccc(C)cc4)[N]=[N]3)nc2c1	Bis_heterocycles	1830
Cc1cccc(N2C=C(C(C)Nc3nccs3)[N]=[N]2)c1	Bis_heterocycles	1831
CC1CCc2nc(NC(C)C3=CN(c4ccc5ccccc5[n+]4C)[N]=[N]3)sc2C1	Bis_heterocycles	1832
Cc1ccccc1N1C=C(C(C)(C)Nc2nc(C(C)(C)C)c(Br)s2)[N]=[N]1	Bis_heterocycles	1833
CCCc1cnc(NC(C)C2=CN(Cc3ccc(C)cc3)[N]=[N]2)s1	Bis_heterocycles	1834
COc1ccccc1N1C=C(C(C)Nc2nc(C(F)(F)F)co2)[N]=[N]1	Bis_heterocycles	1835
Cc1ccc(CN2C=C(C(C)Nc3nc(C)c(F)s3)[N]=[N]2)cc1	Bis_heterocycles	1836
Cc1cccc(N2C=C(C(C)(C)Nc3nc4c(s3)Cc3ccccc3-4)[N]=[N]2)c1	Bis_heterocycles	1837
CCc1cnc(NC(C)(C)C2=CN(c3ccc4ccccc4[n+]3C)[N]=[N]2)s1	Bis_heterocycles	1838
CC(Nc1nccs1)C1=CN(c2ccc(F)cc2)[N]=[N]1	Bis_heterocycles	1839
Cc1ccc(CN2C=C(CNc3ncc(C(C)C)s3)[N]=[N]2)cc1	Bis_heterocycles	1840
CCCCn1c(NC(C)(C)C2=CN(Cc3cccc(C)c3)[N]=[N]2)nc2ccccc21	Bis_heterocycles	1841
CC(Nc1nc2c(F)cc(Br)cc2s1)C1=CN(Cc2ccccc2F)[N]=[N]1	Bis_heterocycles	1842
CCOc1ccc2[nH]c(SC(C)(C)C3=CN(Cc4ccc(F)cc4)[N]=[N]3)nc2c1	Bis_heterocycles	1843
CC(Nc1ncc(Cc2ccccc2)s1)C1=CN(Cc2ccccc2F)[N]=[N]1	Bis_heterocycles	1844
CC(C)Cc1cnc(NC(C)C2=CN(c3ccccc3)[N]=[N]2)s1	Bis_heterocycles	1845
CC(C)(Nc1nc(-c2ccccc2)cs1)C1=CN(c2ccc(F)cc2)[N]=[N]1	Bis_heterocycles	1846
Cc1ccccc1N1C=C(C(C)(C)Nc2nc3ccccc3n2CC(C)C)[N]=[N]1	Bis_heterocycles	1847
Cc1ccc(N2C=C(C(C)Oc3nc(-c4ccccc4)cs3)[N]=[N]2)cc1	Bis_heterocycles	1848
CC(C)(Nc1nc(CCl)cs1)C1=CN(CCN2CCCCC2)[N]=[N]1	Bis_heterocycles	1849
Cc1coc(NCC2=CN(CCN3CCCCC3)[N]=[N]2)n1	Bis_heterocycles	1850
Cc1ccc(N2C=C(C(C)(C)Nc3nc(-c4ccc(F)c(C)c4)cs3)[N]=[N]2)cc1	Bis_heterocycles	1851
COc1cccc(N2C=C(CNc3ncc(Br)s3)[N]=[N]2)c1	Bis_heterocycles	1852
Cc1ccccc1CN1C=C(CNc2ncc(Cc3ccc(F)cc3F)s2)[N]=[N]1	Bis_heterocycles	1853
COc1cccc(N2C=C(C(C)(C)Oc3nc(-c4ccccc4)cs3)[N]=[N]2)c1	Bis_heterocycles	1854
CCc1[nH]c(NC(C)(C)C2=CN(Cc3ccc(C)cc3)[N]=[N]2)nc1-c1ccccc1	Bis_heterocycles	1855
Cc1cccc(CN2C=C(C(C)(C)Nc3cc(C)sc3C#N)[N]=[N]2)c1	Bis_heterocycles	1856
COc1cccc(N2C=C(C(C)Nc3nc(C(F)(F)F)c(Br)s3)[N]=[N]2)c1	Bis_heterocycles	1857
C1=C(CNc2ncc[nH]2)[N]=[N]N1c1ccccc1	Bis_heterocycles	1858
C[n+]1c(N2C=C(C(C)(C)Nc3c[nH]c4ccccc34)[N]=[N]2)ccc2ccccc21	Bis_heterocycles	1859
COc1cccc(N2C=C(CNc3nc4cc(F)ccc4s3)[N]=[N]2)c1	Bis_heterocycles	1860
COc1cccc(N2C=C(C(C)Nc3ncc(-c4ccc(F)cc4)[nH]3)[N]=[N]2)c1	Bis_heterocycles	1861
Cc1cccc(N2C=C(CNc3nc(CCl)cs3)[N]=[N]2)c1	Bis_heterocycles	1862
CCc1[nH]c(NC(C)(C)C2=CN(c3ccc(F)cc3)[N]=[N]2)nc1-c1ccccc1	Bis_heterocycles	1863
Cc1ccc(N2C=C(C(C)Nc3nc4ccccc4n3Cc3ccccc3)[N]=[N]2)cc1	Bis_heterocycles	1864
Cc1ccc(N2C=C(C(C)(C)Nc3ncc(C(C)C)s3)[N]=[N]2)cc1	Bis_heterocycles	1865
COc1ccc(N2C=C(CNc3nc(-c4ccc(F)cc4)c(C)s3)[N]=[N]2)cc1	Bis_heterocycles	1866
Cc1nc(NC(C)C2=CN(Cc3ccccc3F)[N]=[N]2)sc1Br	Bis_heterocycles	1867
Cc1ccccc1N1C=C(C(C)Nc2ncc(Cc3ccc(F)c(F)c3)s2)[N]=[N]1	Bis_heterocycles	1868
COc1ccccc1N1C=C(C(C)(C)Nc2c[nH]c3ccccc23)[N]=[N]1	Bis_heterocycles	1869
CC(C)(Nc1nc2ccccc2o1)C1=CN(c2ccc(F)cc2)[N]=[N]1	Bis_heterocycles	1870
CC(C)(Nc1nc(C(F)(F)F)co1)C1=CN(Cc2ccccc2F)[N]=[N]1	Bis_heterocycles	1871
CCc1cccc2sc(NCC3=CN(c4ccccc4F)[N]=[N]3)nc12	Bis_heterocycles	1872
Clc1cccc2nc(SCC3=CN(Cc4ccccc4)[N]=[N]3)oc12	Bis_heterocycles	1873
Cc1ccccc1CN1C=C(C(C)Nc2ncc(Cc3cccc(F)c3)s2)[N]=[N]1	Bis_heterocycles	1874
Cc1sc(NC(C)C2=CN(c3cccc(F)c3)[N]=[N]2)nc1-c1ccc(F)cc1	Bis_heterocycles	1875
Cc1ccccc1CN1C=C(C(C)(C)Nc2nc3ccccc3n2C)[N]=[N]1	Bis_heterocycles	1876
CCCc1nc(NC(C)(C)C2=CN(c3cccc(C)c3)[N]=[N]2)sc1CC	Bis_heterocycles	1877
CC(Oc1nccs1)C1=CN(Cc2ccc(F)cc2)[N]=[N]1	Bis_heterocycles	1878
Cc1cccc(N2C=C(CNc3nc(Cc4ccccc4)c(C)[nH]3)[N]=[N]2)c1	Bis_heterocycles	1879
CCn1ccnc1SC(C)C1=CN(c2ccccc2F)[N]=[N]1	Bis_heterocycles	1880
Cc1cnc(NC(C)(C)C2=CN(Cc3ccc(F)cc3)[N]=[N]2)s1	Bis_heterocycles	1881
CCCc1cnc(NC(C)(C)C2=CN(c3cccc(OC)c3)[N]=[N]2)s1	Bis_heterocycles	1882
Cc1cccc(N2C=C(CNc3ncc(C)[nH]3)[N]=[N]2)c1	Bis_heterocycles	1883
Fc1ccccc1N1C=C(CNc2nc3cc(Br)ccc3s2)[N]=[N]1	Bis_heterocycles	1884
Cc1cccc(CN2C=C(CNc3ncc(Cc4ccc(F)c(F)c4)s3)[N]=[N]2)c1	Bis_heterocycles	1885
Cc1ccc(N2C=C(C(C)(C)Nc3nc4c(Br)cccc4s3)[N]=[N]2)cc1	Bis_heterocycles	1886
COc1cccc(N2C=C(CSc3cc(C)oc3C)[N]=[N]2)c1	Bis_heterocycles	1887
Cc1ccc(CN2C=C(C(C)[18O][13c]3nc4cc(Cl)ccc4o3)[N]=[N]2)cc1	Bis_heterocycles	1888
CC(C)(Sc1nc2c(F)cccc2s1)C1=CN(Cc2ccc(F)cc2)[N]=[N]1	Bis_heterocycles	1889
CC(Nc1nc2c(F)cccc2s1)C1=CN(c2ccccc2)[N]=[N]1	Bis_heterocycles	1890
COc1cccc(N2C=C(C(C)Nc3nc(-c4ccccc4)c[nH]3)[N]=[N]2)c1	Bis_heterocycles	1891
Cc1ccc(CN2C=C(C(C)Nc3nc4cccc(Cl)c4[nH]3)[N]=[N]2)cc1	Bis_heterocycles	1892
Cc1ccc(CN2C=C(CNc3ncc(Br)s3)[N]=[N]2)cc1	Bis_heterocycles	1893
Cc1occc1SC(C)(C)C1=CN(Cc2ccccc2)[N]=[N]1	Bis_heterocycles	1894
CC(C)(Nc1ncc(C(F)(F)F)s1)C1=CN(CCN2CCCCC2)[N]=[N]1	Bis_heterocycles	1895
CC1CCc2nc(NC(C)C3=CN(c4ccc(F)cc4)[N]=[N]3)sc2C1	Bis_heterocycles	1896
CCn1c(SC(C)(C)C2=CN(CCN3CCCCC3)[N]=[N]2)nc2ccccc21	Bis_heterocycles	1897
Cc1ccc(CN2C=C(CNc3nc(-c4ccc(F)c(F)c4)c(C)s3)[N]=[N]2)cc1	Bis_heterocycles	1898
Cc1cccc(N2C=C(C(C)Nc3ncc(-c4ccc(F)cc4)[nH]3)[N]=[N]2)c1	Bis_heterocycles	1899
COc1ccc(N2C=C(C(C)Nc3ncc(-c4ccc(Br)cc4)o3)[N]=[N]2)cc1	Bis_heterocycles	1900
Cc1cccc2sc(NC(C)(C)C3=CN(Cc4ccccc4)[N]=[N]3)nc12	Bis_heterocycles	1901
COc1ccc(N2C=C(C(C)(C)Nc3ncco3)[N]=[N]2)cc1	Bis_heterocycles	1902
CC(C)(Nc1nc2c(s1)CCCC2)C1=CN(Cc2ccccc2)[N]=[N]1	Bis_heterocycles	1903
CCn1c(SCC2=CN(c3cccc(F)c3)[N]=[N]2)nc2ccccc21	Bis_heterocycles	1904
CCc1ccc2nc(NC(C)C3=CN(c4cccc(F)c4)[N]=[N]3)sc2c1	Bis_heterocycles	1905
Cc1cccc(CN2C=C(CNc3nc(C)c(C)s3)[N]=[N]2)c1	Bis_heterocycles	1906
Cc1cc(NC(C)(C)C2=CN(c3ccccc3F)[N]=[N]2)c(C#N)s1	Bis_heterocycles	1907
Fc1ccccc1CN1C=C(CNc2nc3ccccc3[nH]2)[N]=[N]1	Bis_heterocycles	1908
Cc1ccc(-c2cnc(NCC3=CN(Cc4ccccc4F)[N]=[N]3)[nH]2)cc1	Bis_heterocycles	1909
CC(Nc1nc(C(F)(F)F)c(Br)s1)C1=CN(CCN2CCCCC2)[N]=[N]1	Bis_heterocycles	1910
Cc1ccccc1N1C=C(C(C)Nc2nc(-c3ccccc3)c[nH]2)[N]=[N]1	Bis_heterocycles	1911
Cc1cccc(N2C=C(CNc3nc(C(C)C)c(Br)s3)[N]=[N]2)c1	Bis_heterocycles	1912
CC(Nc1nc2c(F)ccc(F)c2s1)C1=CN(Cc2ccccc2)[N]=[N]1	Bis_heterocycles	1913
CC(Nc1nc2cc(Cl)ccc2o1)C1=CN(Cc2ccccc2F)[N]=[N]1	Bis_heterocycles	1914
CCCc1nc(NC(C)C2=CN(Cc3ccccc3F)[N]=[N]2)sc1CC	Bis_heterocycles	1915
C[n+]1c(N2C=C(CNc3nc(-c4ccc(F)cc4F)cs3)[N]=[N]2)ccc2ccccc21	Bis_heterocycles	1916
Cc1cccc(CN2C=C(CNc3nc4ccccc4n3C(C)C)[N]=[N]2)c1	Bis_heterocycles	1917
Fc1ccc(-c2cnc(NCC3=CN(c4ccccc4F)[N]=[N]3)o2)cc1	Bis_heterocycles	1918
COc1ccc(N2C=C(C(C)(C)Nc3ncc(-c4ccc(F)cc4)[nH]3)[N]=[N]2)cc1	Bis_heterocycles	1919
CC(C)(Nc1nc2ccccc2s1)C1=CN(c2cccc(F)c2)[N]=[N]1	Bis_heterocycles	1920
CCn1c(SCC2=CN(Cc3ccccc3F)[N]=[N]2)nc2ccccc21	Bis_heterocycles	1921
CC(C)(Nc1c[nH]c2ccccc12)C1=CN(Cc2ccccc2)[N]=[N]1	Bis_heterocycles	1922
Fc1ccccc1CN1C=C(CSc2nc3c(F)cccc3s2)[N]=[N]1	Bis_heterocycles	1923
CC(Oc1cc(C(F)(F)F)sc1C(=O)O)C1=CN(c2ccc(F)cc2)[N]=[N]1	Bis_heterocycles	1924
CC(Sc1ncc[nH]1)C1=CN(Cc2ccccc2)[N]=[N]1	Bis_heterocycles	1925
CC(Sc1nc2cc(Cl)ccc2[nH]1)C1=CN(c2ccc(F)cc2)[N]=[N]1	Bis_heterocycles	1926
CCCc1nc(NC(C)C2=CN(c3ccc(C)cc3)[N]=[N]2)sc1CC	Bis_heterocycles	1927
COc1ccc(N2C=C(C(C)Nc3ncc(Br)s3)[N]=[N]2)cc1	Bis_heterocycles	1928
Cc1cccc(CN2C=C(C(C)Nc3nc(-c4ccccc4F)cs3)[N]=[N]2)c1	Bis_heterocycles	1929
CCCc1cnc(NC(C)(C)C2=CN(c3ccccc3F)[N]=[N]2)s1	Bis_heterocycles	1930
CC(Nc1ncc(-c2ccc(F)cc2)[nH]1)C1=CN(Cc2ccccc2F)[N]=[N]1	Bis_heterocycles	1931
Fc1ccc(CN2C=C(CNc3ncc(-c4ccc(Br)cc4)o3)[N]=[N]2)cc1	Bis_heterocycles	1932
CC(Nc1nc(C(F)(F)F)co1)C1=CN(c2ccc3ccccc3[n+]2C)[N]=[N]1	Bis_heterocycles	1933
CCOc1ccc2[nH]c(SC(C)(C)C3=CN(c4cccc(OC)c4)[N]=[N]3)nc2c1	Bis_heterocycles	1934
Cc1ccc(CN2C=C(CSc3nc4cc(Cl)ccc4o3)[N]=[N]2)cc1	Bis_heterocycles	1935
Cc1ccccc1CN1C=C(C(C)(C)Nc2nc3cccc(Cl)c3[nH]2)[N]=[N]1	Bis_heterocycles	1936
CC(C)(Nc1nc2c(s1)CCCCCC2)C1=CN(CCN2CCCCC2)[N]=[N]1	Bis_heterocycles	1937
Cc1cnc(NCC2=CN(c3ccc(F)cc3)[N]=[N]2)s1	Bis_heterocycles	1938
CC(C)(Sc1nc2cccc(F)c2s1)C1=CN(c2ccccc2F)[N]=[N]1	Bis_heterocycles	1939
Cc1cccc(N2C=C(C(C)Nc3ncc(-c4ccccc4)n3C)[N]=[N]2)c1	Bis_heterocycles	1940
CC(C)Cn1c(NCC2=CN(c3cccc(F)c3)[N]=[N]2)nc2ccccc21	Bis_heterocycles	1941
CC(C)(Oc1nc2c(F)cccc2s1)C1=CN(c2ccccc2)[N]=[N]1	Bis_heterocycles	1942
CC(C)(Nc1ncc(Cc2ccccc2)s1)C1=CN(c2cccc(F)c2)[N]=[N]1	Bis_heterocycles	1943
Cc1ccc(CN2C=C(CNc3nc(C)c(C)s3)[N]=[N]2)cc1	Bis_heterocycles	1944
Cn1ccnc1NC(C)(C)C1=CN(c2ccccc2F)[N]=[N]1	Bis_heterocycles	1945
Cc1ccccc1N1C=C(C(C)(C)Nc2nc(-c3c(F)cccc3F)cs2)[N]=[N]1	Bis_heterocycles	1946
CCn1ccnc1SCC1=CN(c2ccc(OC)cc2)[N]=[N]1	Bis_heterocycles	1947
CC(C)(C)c1nc(NCC2=CN(CCN3CCCCC3)[N]=[N]2)sc1Br	Bis_heterocycles	1948
Fc1ccccc1CN1C=C(CNc2nccs2)[N]=[N]1	Bis_heterocycles	1949
Fc1ccccc1CN1C=C(CSc2nc3cccc(F)c3s2)[N]=[N]1	Bis_heterocycles	1950
COc1cccc(N2C=C(CNc3ncc(Cc4cc(F)cc(F)c4)s3)[N]=[N]2)c1	Bis_heterocycles	1951
CC(C)Cc1cnc(NC(C)(C)C2=CN(Cc3ccccc3F)[N]=[N]2)s1	Bis_heterocycles	1952
CCCc1nc(NC(C)(C)C2=CN(c3ccc(C)cc3)[N]=[N]2)sc1CC	Bis_heterocycles	1953
Cc1ccccc1CN1C=C(C(C)(C)Sc2ncc[nH]2)[N]=[N]1	Bis_heterocycles	1954
CC(C)(Nc1ncc(-c2ccc(F)cc2)o1)C1=CN(Cc2ccccc2)[N]=[N]1	Bis_heterocycles	1955
COc1ccccc1N1C=C(C(C)Nc2nc3c(F)cccc3s2)[N]=[N]1	Bis_heterocycles	1956
CC(C)Cn1c(NCC2=CN(CCN3CCCCC3)[N]=[N]2)nc2ccccc21	Bis_heterocycles	1957
C[n+]1c(N2C=C(C(C)(C)Nc3nc(-c4ccc(F)cc4F)cs3)[N]=[N]2)ccc2ccccc21	Bis_heterocycles	1958
CC(C)(Nc1ncc(-c2ccc(Cl)cc2)[nH]1)C1=CN(c2cccc(F)c2)[N]=[N]1	Bis_heterocycles	1959
Cc1ccc(N2C=C(C(C)Nc3nc4c(F)cccc4s3)[N]=[N]2)cc1	Bis_heterocycles	1960
Cc1ccccc1CN1C=C(CNc2nc(C3CC3)c(Br)s2)[N]=[N]1	Bis_heterocycles	1961
Fc1ccc(N2C=C(CNc3nc4c(Cl)ccc(F)c4s3)[N]=[N]2)cc1	Bis_heterocycles	1962
COc1cccc(N2C=C(CNc3nc4c(Cl)ccc(F)c4s3)[N]=[N]2)c1	Bis_heterocycles	1963
Cc1ccccc1CN1C=C(C(C)(C)Nc2nc3cc(F)ccc3s2)[N]=[N]1	Bis_heterocycles	1964
CCCc1nc(NC(C)C2=CN(c3cccc(C)c3)[N]=[N]2)sc1CC	Bis_heterocycles	1965
Clc1cccc2nc(SCC3=CN(CCN4CCCCC4)[N]=[N]3)oc12	Bis_heterocycles	1966
Cc1nc(NCC2=CN(Cc3ccccc3)[N]=[N]2)sc1C	Bis_heterocycles	1967
Fc1ccc(Cc2cnc(NCC3=CN(CCN4CCCCC4)[N]=[N]3)s2)cc1F	Bis_heterocycles	1968
C1=C(COc2nccs2)[N]=[N]N1CCN1CCCCC1	Bis_heterocycles	1969
Cc1ccc(CN2C=C(COc3nc4ccccc4s3)[N]=[N]2)cc1	Bis_heterocycles	1970
Cc1csc(NC(C)C2=CN(c3ccc4ccccc4[n+]3C)[N]=[N]2)n1	Bis_heterocycles	1971
COc1ccccc1N1C=C(C(C)(C)[18O][13c]2nc3cc(Cl)ccc3o2)[N]=[N]1	Bis_heterocycles	1972
Cc1ccc(CN2C=C(C(C)Nc3ncc(C(F)(F)F)s3)[N]=[N]2)cc1	Bis_heterocycles	1973
Cc1ccccc1CN1C=C(C(C)Nc2nc3c(Br)cc(F)cc3s2)[N]=[N]1	Bis_heterocycles	1974
COc1ccccc1N1C=C(C(C)Nc2nc3c(C)cc(Cl)cc3s2)[N]=[N]1	Bis_heterocycles	1975
Nc1ccc2[nH]c(SCC3=CN(c4ccccc4)[N]=[N]3)nc2c1	Bis_heterocycles	1976
CC(Nc1ncc(-c2ccc(F)cc2)[nH]1)C1=CN(CCN2CCCCC2)[N]=[N]1	Bis_heterocycles	1977
COc1cccc(N2C=C(C(C)Nc3c[nH]c4ccccc34)[N]=[N]2)c1	Bis_heterocycles	1978
CCc1cccc2sc(NC(C)C3=CN(c4cccc(OC)c4)[N]=[N]3)nc12	Bis_heterocycles	1979
COc1ccccc1N1C=C(C(C)Nc2nc3cc(Cl)ccc3[nH]2)[N]=[N]1	Bis_heterocycles	1980
C1=C(CNc2nc3c(s2)CCC3)[N]=[N]N1Cc1ccccc1	Bis_heterocycles	1981
Cc1ccc(CN2C=C(C(C)(C)Nc3nc4ccccc4[nH]3)[N]=[N]2)cc1	Bis_heterocycles	1982
Clc1ccc2o[13c]([18O]CC3=CN(CCN4CCCCC4)[N]=[N]3)[15n]c2c1	Bis_heterocycles	1983
CCc1cnc(NC(C)(C)C2=CN(c3ccc(OC)cc3)[N]=[N]2)s1	Bis_heterocycles	1984
Cc1cccc(CN2C=C(CNc3nc4ccc(C(F)(F)F)cc4s3)[N]=[N]2)c1	Bis_heterocycles	1985
Cc1ccccc1CN1C=C(C(C)(C)Nc2ncc(-c3ccc(F)cc3)o2)[N]=[N]1	Bis_heterocycles	1986
C[n+]1c(N2C=C(C(C)(C)Nc3nc4c(s3)Cc3ccccc3-4)[N]=[N]2)ccc2ccccc21	Bis_heterocycles	1987
CCc1[nH]c(NC(C)(C)C2=CN(c3cccc(F)c3)[N]=[N]2)nc1-c1ccccc1	Bis_heterocycles	1988
Cc1cccc(CN2C=C(CSc3nc4ccccc4n3C)[N]=[N]2)c1	Bis_heterocycles	1989
CC(Nc1nc2c(s1)CCCCC2)C1=CN(CCN2CCCCC2)[N]=[N]1	Bis_heterocycles	1990
Cn1c(-c2ccccc2)cnc1NC(C)(C)C1=CN(Cc2ccccc2F)[N]=[N]1	Bis_heterocycles	1991
COc1ccc(N2C=C(CNc3ccsc3C(C)=O)[N]=[N]2)cc1	Bis_heterocycles	1992
CC(Nc1nc2ccccc2[nH]1)C1=CN(c2cccc(F)c2)[N]=[N]1	Bis_heterocycles	1993
CC(C)(Oc1nc2ccccc2s1)C1=CN(Cc2ccccc2)[N]=[N]1	Bis_heterocycles	1994
COc1ccc(N2C=C(C(C)Nc3nc4cc(C)ccc4[nH]3)[N]=[N]2)cc1	Bis_heterocycles	1995
Cc1cccc(CN2C=C(CNc3nc4c(Cl)ccc(F)c4s3)[N]=[N]2)c1	Bis_heterocycles	1996
COc1ccc(N2C=C(C(C)Nc3nc4ccccc4s3)[N]=[N]2)cc1	Bis_heterocycles	1997
Cc1cc2nc(NC(C)(C)C3=CN(c4cccc(F)c4)[N]=[N]3)sc2cc1C	Bis_heterocycles	1998
Cc1cccc(N2C=C(CNc3cc(C)sc3C#N)[N]=[N]2)c1	Bis_heterocycles	1999
[truncated: 5,885 more rows]
