# Supplementary material for: Chemoinformatics-based enumeration of chemical libraries: a tutorial
Source: J Cheminform. 2020 Oct 27;12:64. doi: 10.1186/s13321-020-00466-z (PMC7590480; doi:10.1186/s13321-020-00466-z)
Supplement: Supplementary file 1 — Additional file 1. This document describes the substructure search in the ZINC database; the filter parameters for Congreve’s Rule of 3 used in the FAF-Drugs server; the instructions for filtering substructures in Data Warrior and Figure S1. [file 13321_2020_466_MOESM1_ESM.zip › Additional file 1/Example 1/BisHet.py]

#!/usr/bin/env python
# coding: utf-8

# In[1]:


import pandas as pd
import rdkit as rk
from rdkit import Chem
from rdkit.Chem import AllChem
from rdkit.Chem.rdMolDescriptors import CalcNumHeteroatoms


# # Read building blocks using a Supplier 

# In[2]:


supp = Chem.SDMolSupplier('Sigma_bb.sdf')
for mol in supp:
    if mol is not None: mol.GetNumAtoms()


# # Create a list of molecules

# In[3]:


mols = [x for x in supp]
len(mols) #Number of building blocks


# # Match a substructure with a SMARTS query

# In[4]:


#SMARTS 5-membered heterocycles
patt1= Chem.MolFromSmarts('[$([NX3;H2;!$(NC=O)]),$([#16X2H]),$([OX2H])]-[cr5;$([cr5]:1:[nr5,or5,sr5]:[cr5]:[cr5]:[nr5,or5,sr5]:1),$([cr5]:1:[cr5]:[nr5,or5,sr5]:[cr5]:[cr5]:1)]')  
het5 = [x for x in mols if x.HasSubstructMatch(patt1)]

#SMARTS Terminal alkyne 3-bromo or chloro substituted
patt2= Chem.MolFromSmarts('[Br,Cl][#6]C#[CH1]') 
alkynes = [x for x in mols if x.HasSubstructMatch(patt2)]

#SMARTS Azide
patt3= Chem.MolFromSmarts('[N;H0;$(N-[#6]);D2]=[N;D2]=[N;D1]') 
azide = [x for x in mols if x.HasSubstructMatch(patt3)]


# # Setting up coupling reactions

# In[7]:


#Nucleophilic Substitutuion 
rxn=AllChem.ReactionFromSmarts('[#6;a;r5:1]-[$([NX3;H2;!$(NC=O)]),$([#16X2H]),$([OX2H]):2].[#35,#17]-[#6:3][C:4]#[C:5]>>[#6;a;r5:1]-[$([NX3;H]),$([#16X2]),$([OX2]):2]-[#6:3][C:4]#[C:5]') 

prods1 = AllChem.EnumerateLibraryFromReaction(rxn,[het5,alkynes])
smis = list(set([Chem.MolToSmiles(x[0],isomericSmiles=True) for x in prods1]))

#Click reaction

rxn2= AllChem.ReactionFromSmarts('[#6:7][C:6]#[CH1:5].[#6:4]-[#7:3]=[N+:2]=[#7-:1]>>[#6:4]-[#7:3]-1-[#6:5]=[#6:6](-[#6:7])-[#7:1]=[#7:2]-1') 
prods2 = AllChem.EnumerateLibraryFromReaction(rxn2,[[ Chem.MolFromSmiles(x) for x in smis ],azide])
smis2 = list(set([Chem.MolToSmiles(x[0],isomericSmiles=True) for x in prods2]))
len(smis2)


# In[8]:


#Export results as .CSV File
df = pd.DataFrame(smis2, columns=["colummn"]) 
df.to_csv('bis_heterocycles.csv', index=False)


# In[ ]:
