# Supplementary material for: Chemoinformatics-based enumeration of chemical libraries: a tutorial
Source: J Cheminform. 2020 Oct 27;12:64. doi: 10.1186/s13321-020-00466-z (PMC7590480; doi:10.1186/s13321-020-00466-z)
Supplement: Supplementary file 1 — Additional file 1. This document describes the substructure search in the ZINC database; the filter parameters for Congreve’s Rule of 3 used in the FAF-Drugs server; the instructions for filtering substructures in Data Warrior and Figure S1. [file 13321_2020_466_MOESM1_ESM.zip › Additional file 1/Example 2/LactamsDOS.csv]

Reactant 1	Reactant 2	Product 1	Pair reaction	Product 2
NC(CC1=CNC=N1)C(O)=O	OCC(O)=O	O=C(CO)NC(Cc1c[nH]cn1)C(=O)O	Esterification (R-COOH _R-OH)	O=C1COC(=O)C(CC2=CNC=N2)N1
NC(CC1=CN=CN1)C(O)=O	CCC(O)C(O)=O	CCC(O)C(=O)NC(Cc1cnc[nH]1)C(=O)O	Esterification (R-COOH _R-OH)	CCC1OC(=O)C(CC2=CN=CN2)NC1=O
NC(CC1=CN=CN1)C(O)=O	CC(CO)C(O)=O	CC(CO)C(=O)NC(Cc1cnc[nH]1)C(=O)O	Esterification (R-COOH _R-OH)	CC1COC(=O)C(CC2=CN=CN2)NC1=O
NC(CC1=CNC=N1)C(O)=O	OCC(F)C(O)=O	O=C(NC(Cc1c[nH]cn1)C(=O)O)C(F)CO	Esterification (R-COOH _R-OH)	FC1COC(=O)C(CC2=CNC=N2)NC1=O
NC(CC1=CNC=N1)C(O)=O	OC(C=C)C(O)=O	C=CC(O)C(=O)NC(Cc1c[nH]cn1)C(=O)O	Esterification (R-COOH _R-OH)	C=CC1OC(=O)C(CC2=CNC=N2)NC1=O
CCC1=CNC(N)=C1C(O)=O	OC(CCl)C(O)=O	CCc1c[nH]c(NC(=O)C(O)CCl)c1C(=O)O	Esterification (R-COOH _R-OH)	CCC1=CNC2=C1C(=O)OC(CCl)C(=O)N2
CCC1=CNC(N)=C1C(O)=O	OC(C=C)C(O)=O	C=CC(O)C(=O)Nc1[nH]cc(CC)c1C(=O)O	Esterification (R-COOH _R-OH)	CCC1=CNC2=C1C(=O)OC(C=C)C(=O)N2
CCCC1=CNC(N)=C1C(O)=O	CC(O)C(O)=O	CCCc1c[nH]c(NC(=O)C(C)O)c1C(=O)O	Esterification (R-COOH _R-OH)	CCCC1=CNC2=C1C(=O)OC(C)C(=O)N2
NC1=C(C(O)=O)C(=CN1)C1CCCC1	OCC(O)=O	O=C(CO)Nc1[nH]cc(C2CCCC2)c1C(=O)O	Esterification (R-COOH _R-OH)	O=C1COC(=O)C2=C(NC=C2C2CCCC2)N1
CC1=CNC(N)=C1C(O)=O	CC(C)C(C)(O)C(O)=O	Cc1c[nH]c(NC(=O)C(C)(O)C(C)C)c1C(=O)O	Esterification (R-COOH _R-OH)	CC(C)C1(C)OC(=O)C2=C(NC=C2C)NC1=O
NC(CC1=CNC=N1)C(O)=O	C\C=C\C(O)C(O)=O	C/C=C/C(O)C(=O)NC(Cc1c[nH]cn1)C(=O)O	Esterification (R-COOH _R-OH)	CC=CC1OC(=O)C(CC2=CNC=N2)NC1=O
NC(CC1=CN=CN1)C(O)=O	OC(CC(O)=O)C=C	C=CC(O)CC(=O)NC(Cc1cnc[nH]1)C(=O)O	Esterification (R-COOH _R-OH)	C=CC1CC(=O)NC(CC2=CN=CN2)C(=O)O1
NC(CC1=CN=CN1)C(O)=O	OC(=O)CC1(O)CC1	O=C(CC1(O)CC1)NC(Cc1cnc[nH]1)C(=O)O	Esterification (R-COOH _R-OH)	O=C1CC2(CC2)OC(=O)C(CC2=CN=CN2)N1
NC(CC1=CN=CN1)C(O)=O	OC(=O)CC1(O)CC1	O=C(CC1(O)CC1)NC(Cc1cnc[nH]1)C(=O)O	Esterification (R-COOH _R-OH)	O=C1CC2(CC2)OC(=O)C(CC2=CNC=N2)N1
NC(CC1=CNC=N1)C(O)=O	CC(C)(CO)C(O)=O	CC(C)(CO)C(=O)NC(Cc1c[nH]cn1)C(=O)O	Esterification (R-COOH _R-OH)	CC1(C)COC(=O)C(CC2=CNC=N2)NC1=O
NC(CC1=CNC=N1)C(O)=O	CC(C)(O)CC(O)=O	CC(C)(O)CC(=O)NC(Cc1c[nH]cn1)C(=O)O	Esterification (R-COOH _R-OH)	CC1(C)CC(=O)NC(CC2=CNC=N2)C(=O)O1
CCC1=CNC(N)=C1C(O)=O	OC(=O)C1(O)CNC1	CCc1c[nH]c(NC(=O)C2(O)CNC2)c1C(=O)O	Esterification (R-COOH _R-OH)	CCC1=CNC2=C1C(=O)OC1(CNC1)C(=O)N2
CCC1=CNC(N)=C1C(O)=O	C\C=C\C(O)C(O)=O	C/C=C/C(O)C(=O)Nc1[nH]cc(CC)c1C(=O)O	Esterification (R-COOH _R-OH)	CCC1=CNC2=C1C(=O)OC(C=CC)C(=O)N2
NC(CC1=CC=CN1)C(O)=O	CCC(CO)C(O)=O	CCC(CO)C(=O)NC(Cc1ccc[nH]1)C(=O)O	Esterification (R-COOH _R-OH)	CCC1COC(=O)C(CC2=CC=CN2)NC1=O
NC(CC1=CC=CN1)C(O)=O	CC(O)C(C)C(O)=O	CC(O)C(C)C(=O)NC(Cc1ccc[nH]1)C(=O)O	Esterification (R-COOH _R-OH)	CC1OC(=O)C(CC2=CC=CN2)NC(=O)C1C
NC(CC1=CC=CN1)C(O)=O	OC(=O)CC1(O)CC1	O=C(CC1(O)CC1)NC(Cc1ccc[nH]1)C(=O)O	Esterification (R-COOH _R-OH)	O=C1CC2(CC2)OC(=O)C(CC2=CC=CN2)N1
NC(CC(O)=O)CC1=CNC=N1	OC(C#C)C(O)=O	C#CC(O)C(=O)NC(CC(=O)O)Cc1c[nH]cn1	Esterification (R-COOH _R-OH)	O=C1CC(CC2=CNC=N2)NC(=O)C(O1)C#C
NC(CC(O)=O)CC1=CNC=N1	OC(C=C)C(O)=O	C=CC(O)C(=O)NC(CC(=O)O)Cc1c[nH]cn1	Esterification (R-COOH _R-OH)	C=CC1OC(=O)CC(CC2=CNC=N2)NC1=O
NC(CC(O)=O)CC1=CNC=N1	CC(C)(O)C(O)=O	CC(C)(O)C(=O)NC(CC(=O)O)Cc1c[nH]cn1	Esterification (R-COOH _R-OH)	CC1(C)OC(=O)CC(CC2=CNC=N2)NC1=O
CC1=CNC(CC(N)C(O)=O)=N1	OC(C#C)C(O)=O	C#CC(O)C(=O)NC(Cc1nc(C)c[nH]1)C(=O)O	Esterification (R-COOH _R-OH)	CC1=CNC(CC2NC(=O)C(OC2=O)C#C)=N1
CC1=CNC(CC(N)C(O)=O)=N1	CCC(O)C(O)=O	CCC(O)C(=O)NC(Cc1nc(C)c[nH]1)C(=O)O	Esterification (R-COOH _R-OH)	CCC1OC(=O)C(CC2=NC(C)=CN2)NC1=O
CCCC1=CNC(N)=C1C(O)=O	OC(C#C)C(O)=O	C#CC(O)C(=O)Nc1[nH]cc(CCC)c1C(=O)O	Esterification (R-COOH _R-OH)	CCCC1=CNC2=C1C(=O)OC(C#C)C(=O)N2
CC1=CNC(N)=C1C(O)=O	OC(C(O)=O)C1=CNC=N1	Cc1c[nH]c(NC(=O)C(O)c2c[nH]cn2)c1C(=O)O	Esterification (R-COOH _R-OH)	CC1=CNC2=C1C(=O)OC(C1=CNC=N1)C(=O)N2
CC1=CNC(N)=C1C(O)=O	OC(CC1CCC1)C(O)=O	Cc1c[nH]c(NC(=O)C(O)CC2CCC2)c1C(=O)O	Esterification (R-COOH _R-OH)	CC1=CNC2=C1C(=O)OC(CC1CCC1)C(=O)N2
NC(CC1=CNC=N1)C(O)=O	CC(O)C(F)(F)C(O)=O	CC(O)C(F)(F)C(=O)NC(Cc1c[nH]cn1)C(=O)O	Esterification (R-COOH _R-OH)	CC1OC(=O)C(CC2=CNC=N2)NC(=O)C1(F)F
NC(CC1=CNC=N1)C(O)=O	CNCC(CO)C(O)=O	CNCC(CO)C(=O)NC(Cc1c[nH]cn1)C(=O)O	Esterification (R-COOH _R-OH)	CNCC1COC(=O)C(CC2=CNC=N2)NC1=O
NC(CC1=CNC=N1)C(O)=O	CC(=C)C(O)CC(O)=O	C=C(C)C(O)CC(=O)NC(Cc1c[nH]cn1)C(=O)O	Esterification (R-COOH _R-OH)	CC(=C)C1CC(=O)NC(CC2=CNC=N2)C(=O)O1
NC(CC1=CNC=N1)C(O)=O	CCCC(C)(O)C(O)=O	CCCC(C)(O)C(=O)NC(Cc1c[nH]cn1)C(=O)O	Esterification (R-COOH _R-OH)	CCCC1(C)OC(=O)C(CC2=CNC=N2)NC1=O
NC(CC1=CN=CN1)C(O)=O	OC(=O)C1(O)CCNC1	O=C(O)C(Cc1cnc[nH]1)NC(=O)C1(O)CCNC1	Esterification (R-COOH _R-OH)	O=C1OC2(CCNC2)C(=O)NC1CC1=CN=CN1
NC(CC1=CN=CN1)C(O)=O	OC(=O)CC1(O)CCC1	O=C(CC1(O)CCC1)NC(Cc1cnc[nH]1)C(=O)O	Esterification (R-COOH _R-OH)	O=C1CC2(CCC2)OC(=O)C(CC2=CN=CN2)N1
NC(CC1=CN=CN1)C(O)=O	OC(=O)C1(O)CCCC1	O=C(O)C(Cc1cnc[nH]1)NC(=O)C1(O)CCCC1	Esterification (R-COOH _R-OH)	O=C1OC2(CCCC2)C(=O)NC1CC1=CN=CN1
NC(CC1=CN=CN1)C(O)=O	CC(C)(C)C(O)C(O)=O	CC(C)(C)C(O)C(=O)NC(Cc1cnc[nH]1)C(=O)O	Esterification (R-COOH _R-OH)	CC(C)(C)C1OC(=O)C(CC2=CN=CN2)NC1=O
NC(CC1=CNC=N1)C(O)=O	OC(=O)CC1(O)COC1	O=C(CC1(O)COC1)NC(Cc1c[nH]cn1)C(=O)O	Esterification (R-COOH _R-OH)	O=C1CC2(COC2)OC(=O)C(CC2=CNC=N2)N1
NC(CC1=CNC=N1)C(O)=O	OC(=O)C1(O)CCOC1	O=C(O)C(Cc1c[nH]cn1)NC(=O)C1(O)CCOC1	Esterification (R-COOH _R-OH)	O=C1NC(CC2=CNC=N2)C(=O)OC11CCOC1
NC(CC1=CNC=N1)C(O)=O	CC(O)(CC(O)=O)C=C	C=CC(C)(O)CC(=O)NC(Cc1c[nH]cn1)C(=O)O	Esterification (R-COOH _R-OH)	CC1(CC(=O)NC(CC2=CNC=N2)C(=O)O1)C=C
NC(CC1=CNC=N1)C(O)=O	OC(CC(O)=O)C1CC1	O=C(CC(O)C1CC1)NC(Cc1c[nH]cn1)C(=O)O	Esterification (R-COOH _R-OH)	O=C1CC(OC(=O)C(CC2=CNC=N2)N1)C1CC1
NC(CC1=CNC=N1)C(O)=O	CCCC(CO)C(O)=O	CCCC(CO)C(=O)NC(Cc1c[nH]cn1)C(=O)O	Esterification (R-COOH _R-OH)	CCCC1COC(=O)C(CC2=CNC=N2)NC1=O
CCC1=CNC(N)=C1C(O)=O	CP(C)(=O)C(O)C(O)=O	CCc1c[nH]c(NC(=O)C(O)P(C)(C)=O)c1C(=O)O	Esterification (R-COOH _R-OH)	CCC1=CNC2=C1C(=O)OC(C(=O)N2)P(C)(C)=O
NC(CC1=CC=CN1)C(O)=O	CC(C)(O)C(F)C(O)=O	CC(C)(O)C(F)C(=O)NC(Cc1ccc[nH]1)C(=O)O	Esterification (R-COOH _R-OH)	CC1(C)OC(=O)C(CC2=CC=CN2)NC(=O)C1F
NC(CC1=CC=CN1)C(O)=O	CC(C(O)C=C)C(O)=O	C=CC(O)C(C)C(=O)NC(Cc1ccc[nH]1)C(=O)O	Esterification (R-COOH _R-OH)	CC1C(OC(=O)C(CC2=CC=CN2)NC1=O)C=C
NC(CC1=CC=CN1)C(O)=O	CC(O)(CC(O)=O)C=C	C=CC(C)(O)CC(=O)NC(Cc1ccc[nH]1)C(=O)O	Esterification (R-COOH _R-OH)	CC1(CC(=O)NC(CC2=CC=CN2)C(=O)O1)C=C
CC1=CNC(CC(N)C(O)=O)=N1	CC(O)C(C)C(O)=O	Cc1c[nH]c(CC(NC(=O)C(C)C(C)O)C(=O)O)n1	Esterification (R-COOH _R-OH)	CC1OC(=O)C(CC2=NC(C)=CN2)NC(=O)C1C
CC1=CNC(CC(N)C(O)=O)=N1	CC(C)(CO)C(O)=O	Cc1c[nH]c(CC(NC(=O)C(C)(C)CO)C(=O)O)n1	Esterification (R-COOH _R-OH)	CC1=CNC(CC2NC(=O)C(C)(C)COC2=O)=N1
NC(CC(O)=O)CC1=CNC=N1	CC(C)C(O)C(O)=O	CC(C)C(O)C(=O)NC(CC(=O)O)Cc1c[nH]cn1	Esterification (R-COOH _R-OH)	CC(C)C1OC(=O)CC(CC2=CNC=N2)NC1=O
NC(CC(O)=O)CC1=CNC=N1	OC(CC#C)C(O)=O	C#CCC(O)C(=O)NC(CC(=O)O)Cc1c[nH]cn1	Esterification (R-COOH _R-OH)	O=C1CC(CC2=CNC=N2)NC(=O)C(CC#C)O1
NC1=C(C(O)=O)C(=CN1)C1CC1	OC(=O)C1(O)CNC1	O=C(O)c1c(C2CC2)c[nH]c1NC(=O)C1(O)CNC1	Esterification (R-COOH _R-OH)	O=C1NC2=C(C(=CN2)C2CC2)C(=O)OC11CNC1
NC1=C(C(O)=O)C(=CN1)C1CC1	CC(O)(C=C)C(O)=O	C=CC(C)(O)C(=O)Nc1[nH]cc(C2CC2)c1C(=O)O	Esterification (R-COOH _R-OH)	CC1(OC(=O)C2=C(NC=C2C2CC2)NC1=O)C=C
CC1CC1C1=CNC(N)=C1C(O)=O	OC(C#C)C(O)=O	C#CC(O)C(=O)Nc1[nH]cc(C2CC2C)c1C(=O)O	Esterification (R-COOH _R-OH)	CC1CC1C1=CNC2=C1C(=O)OC(C#C)C(=O)N2
CCCCC1=CNC(N)=C1C(O)=O	OC(C=C)C(O)=O	C=CC(O)C(=O)Nc1[nH]cc(CCCC)c1C(=O)O	Esterification (R-COOH _R-OH)	CCCCC1=CNC2=C1C(=O)OC(C=C)C(=O)N2
CC(C)CC1=CNC(N)=C1C(O)=O	CCC(O)C(O)=O	CCC(O)C(=O)Nc1[nH]cc(CC(C)C)c1C(=O)O	Esterification (R-COOH _R-OH)	CCC1OC(=O)C2=C(NC=C2CC(C)C)NC1=O
CC(C)CC1=CNC(N)=C1C(O)=O	CC(C)(O)C(O)=O	CC(C)Cc1c[nH]c(NC(=O)C(C)(C)O)c1C(=O)O	Esterification (R-COOH _R-OH)	CC(C)CC1=CNC2=C1C(=O)OC(C)(C)C(=O)N2
NC(CC1=CNC2=C1C=C(F)C=N2)C(O)=O	OCC(O)=O	O=C(CO)NC(Cc1c[nH]c2ncc(F)cc12)C(=O)O	Esterification (R-COOH _R-OH)	FC1=CN=C2NC=C(CC3NC(=O)COC3=O)C2=C1
NC(C(O)=O)C1=CNC2=CC=CC=C12	CC(C)(O)C(O)=O	CC(C)(O)C(=O)NC(C(=O)O)c1c[nH]c2ccccc12	Esterification (R-COOH _R-OH)	CC1(C)OC(=O)C(NC1=O)C1=CNC2=CC=CC=C12
NC1=C(C(O)=O)C(=CN1)C1CCCC1	CCC(O)C(O)=O	CCC(O)C(=O)Nc1[nH]cc(C2CCCC2)c1C(=O)O	Esterification (R-COOH _R-OH)	CCC1OC(=O)C2=C(NC=C2C2CCCC2)NC1=O
CCC(C)(C)C1=CNC(N)=C1C(O)=O	CC(C)(O)C(O)=O	CCC(C)(C)c1c[nH]c(NC(=O)C(C)(C)O)c1C(=O)O	Esterification (R-COOH _R-OH)	CCC(C)(C)C1=CNC2=C1C(=O)OC(C)(C)C(=O)N2
NC(CC1=CNC2=C1C=C(Br)C=C2)C(O)=O	OCC(O)=O	O=C(CO)NC(Cc1c[nH]c2ccc(Br)cc12)C(=O)O	Esterification (R-COOH _R-OH)	BrC1=CC=C2NC=C(CC3NC(=O)COC3=O)C2=C1
NC(CC1=CC2=C(C=CN2)C=C1)C(O)=O	CC(O)C(O)=O	CC(O)C(=O)NC(Cc1ccc2cc[nH]c2c1)C(=O)O	Esterification (R-COOH _R-OH)	CC1OC(=O)C(CC2=CC=C3C=CNC3=C2)NC1=O
NC1=C(C(O)=O)C(=CN1)C1CC2CCC1C2	OCC(O)=O	O=C(CO)Nc1[nH]cc(C2CC3CCC2C3)c1C(=O)O	Esterification (R-COOH _R-OH)	O=C1COC(=O)C2=C(NC=C2C2CC3CCC2C3)N1
CC1=CNC(N)=C1C(O)=O	CCC1CCC(O)(C1)C(O)=O	CCC1CCC(O)(C(=O)Nc2[nH]cc(C)c2C(=O)O)C1	Esterification (R-COOH _R-OH)	CCC1CCC2(C1)OC(=O)C1=C(NC=C1C)NC2=O
CC1=CNC(N)=C1C(O)=O	OC(C1CCCCC1)C(O)=O	Cc1c[nH]c(NC(=O)C(O)C2CCCCC2)c1C(=O)O	Esterification (R-COOH _R-OH)	CC1=CNC2=C1C(=O)OC(C1CCCCC1)C(=O)N2
CC1=CNC(N)=C1C(O)=O	CCCC(C)CC(O)C(O)=O	CCCC(C)CC(O)C(=O)Nc1[nH]cc(C)c1C(=O)O	Esterification (R-COOH _R-OH)	CCCC(C)CC1OC(=O)C2=C(NC=C2C)NC1=O
NC(CC1=CNC=N1)C(O)=O	OC1CCCNC1C(O)=O	O=C(O)C(Cc1c[nH]cn1)NC(=O)C1NCCCC1O	Esterification (R-COOH _R-OH)	O=C1NC(CC2=CNC=N2)C(=O)OC2CCCNC12
NC(CC1=CNC=N1)C(O)=O	CN(C)CC(O)CC(O)=O	CN(C)CC(O)CC(=O)NC(Cc1c[nH]cn1)C(=O)O	Esterification (R-COOH _R-OH)	CN(C)CC1CC(=O)NC(CC2=CNC=N2)C(=O)O1
NC(CC1=CNC=N1)C(O)=O	CC1(CC1)C(O)CC(O)=O	CC1(C(O)CC(=O)NC(Cc2c[nH]cn2)C(=O)O)CC1	Esterification (R-COOH _R-OH)	CC1(CC1)C1CC(=O)NC(CC2=CNC=N2)C(=O)O1
NC(CC1=CNC=N1)C(O)=O	CCCCCC(O)C(O)=O	CCCCCC(O)C(=O)NC(Cc1c[nH]cn1)C(=O)O	Esterification (R-COOH _R-OH)	CCCCCC1OC(=O)C(CC2=CNC=N2)NC1=O
NC(CC1=CNC=N1)C(O)=O	CC(C)(O)C(C)(C)C(O)=O	CC(C)(O)C(C)(C)C(=O)NC(Cc1c[nH]cn1)C(=O)O	Esterification (R-COOH _R-OH)	CC1(C)OC(=O)C(CC2=CNC=N2)NC(=O)C1(C)C
NC(CC1=CNC=N1)C(O)=O	CC(C)(C)C(O)CC(O)=O	CC(C)(C)C(O)CC(=O)NC(Cc1c[nH]cn1)C(=O)O	Esterification (R-COOH _R-OH)	CC(C)(C)C1CC(=O)NC(CC2=CNC=N2)C(=O)O1
NC(CC1=CNC=N1)C(O)=O	OC(=O)C1=CC=CC=C1O	O=C(NC(Cc1c[nH]cn1)C(=O)O)c1ccccc1O	Esterification (R-COOH _R-OH)	O=C1OC2=CC=CC=C2C(=O)NC1CC1=CNC=N1
NC(CC1=CN=CN1)C(O)=O	OC(C(O)=O)C1=CNC=N1	O=C(O)C(Cc1cnc[nH]1)NC(=O)C(O)c1c[nH]cn1	Esterification (R-COOH _R-OH)	O=C1NC(CC2=CN=CN2)C(=O)OC1C1=CNC=N1
NC(CC1=CN=CN1)C(O)=O	OC(C(O)=O)C1=CNC=N1	O=C(O)C(Cc1cnc[nH]1)NC(=O)C(O)c1c[nH]cn1	Esterification (R-COOH _R-OH)	O=C1NC(CC2=CNC=N2)C(=O)OC1C1=CNC=N1
NC(CC1=CN=CN1)C(O)=O	OC(=O)CC1(O)CCSC1	O=C(CC1(O)CCSC1)NC(Cc1cnc[nH]1)C(=O)O	Esterification (R-COOH _R-OH)	O=C1CC2(CCSC2)OC(=O)C(CC2=CN=CN2)N1
NC(CC1=CN=CN1)C(O)=O	OC(=O)CC1(O)CCSC1	O=C(CC1(O)CCSC1)NC(Cc1cnc[nH]1)C(=O)O	Esterification (R-COOH _R-OH)	O=C1CC2(CCSC2)OC(=O)C(CC2=CNC=N2)N1
NC(CC1=CN=CN1)C(O)=O	OC(=O)CC1(O)CCOC1	O=C(CC1(O)CCOC1)NC(Cc1cnc[nH]1)C(=O)O	Esterification (R-COOH _R-OH)	O=C1CC2(CCOC2)OC(=O)C(CC2=CN=CN2)N1
NC(CC1=CN=CN1)C(O)=O	CC1CC1C(O)CC(O)=O	CC1CC1C(O)CC(=O)NC(Cc1cnc[nH]1)C(=O)O	Esterification (R-COOH _R-OH)	CC1CC1C1CC(=O)NC(CC2=CN=CN2)C(=O)O1
NC(CC1=CN=CN1)C(O)=O	OC(CC(O)=O)C1CCC1	O=C(CC(O)C1CCC1)NC(Cc1cnc[nH]1)C(=O)O	Esterification (R-COOH _R-OH)	O=C1CC(OC(=O)C(CC2=CN=CN2)N1)C1CCC1
NC(CC1=CNC=N1)C(O)=O	OC(=O)C1(O)CCCNC1	O=C(O)C(Cc1c[nH]cn1)NC(=O)C1(O)CCCNC1	Esterification (R-COOH _R-OH)	O=C1OC2(CCCNC2)C(=O)NC1CC1=CNC=N1
NC(CC1=CNC=N1)C(O)=O	OC(=O)C1=C(O)C=CC=N1	O=C(NC(Cc1c[nH]cn1)C(=O)O)c1ncccc1O	Esterification (R-COOH _R-OH)	O=C1OC2=CC=CN=C2C(=O)NC1CC1=CNC=N1
NC(CC1=CNC=N1)C(O)=O	CC(C(O)C(C)=C)C(O)=O	C=C(C)C(O)C(C)C(=O)NC(Cc1c[nH]cn1)C(=O)O	Esterification (R-COOH _R-OH)	CC1C(OC(=O)C(CC2=CNC=N2)NC1=O)C(C)=C
NC(CC1=CNC=N1)C(O)=O	CCC(C)C(O)CC(O)=O	CCC(C)C(O)CC(=O)NC(Cc1c[nH]cn1)C(=O)O	Esterification (R-COOH _R-OH)	CCC(C)C1CC(=O)NC(CC2=CNC=N2)C(=O)O1
NC(CC1=CNC=N1)C(O)=O	CC(C)(C)C(CO)C(O)=O	CC(C)(C)C(CO)C(=O)NC(Cc1c[nH]cn1)C(=O)O	Esterification (R-COOH _R-OH)	CC(C)(C)C1COC(=O)C(CC2=CNC=N2)NC1=O
CCC1=CNC(N)=C1C(O)=O	OC(=O)C1(O)CCCNC1	CCc1c[nH]c(NC(=O)C2(O)CCCNC2)c1C(=O)O	Esterification (R-COOH _R-OH)	CCC1=CNC2=C1C(=O)OC1(CCCNC1)C(=O)N2
CCC1=CNC(N)=C1C(O)=O	CCC(C)CC(O)C(O)=O	CCc1c[nH]c(NC(=O)C(O)CC(C)CC)c1C(=O)O	Esterification (R-COOH _R-OH)	CCC(C)CC1OC(=O)C2=C(NC=C2CC)NC1=O
NC(CC1=CC=CN1)C(O)=O	CCC(O)C(F)(F)C(O)=O	CCC(O)C(F)(F)C(=O)NC(Cc1ccc[nH]1)C(=O)O	Esterification (R-COOH _R-OH)	CCC1OC(=O)C(CC2=CC=CN2)NC(=O)C1(F)F
NC(CC1=CC=CN1)C(O)=O	OC(=O)C1(O)CCSCC1	O=C(O)C(Cc1ccc[nH]1)NC(=O)C1(O)CCSCC1	Esterification (R-COOH _R-OH)	O=C1OC2(CCSCC2)C(=O)NC1CC1=CC=CN1
NC(CC1=CC=CN1)C(O)=O	OC1CCCNC1C(O)=O	O=C(O)C(Cc1ccc[nH]1)NC(=O)C1NCCCC1O	Esterification (R-COOH _R-OH)	O=C1NC(CC2=CC=CN2)C(=O)OC2CCCNC12
NC(CC1=CC=CN1)C(O)=O	OC(=O)C1=C(O)C=CC=N1	O=C(NC(Cc1ccc[nH]1)C(=O)O)c1ncccc1O	Esterification (R-COOH _R-OH)	O=C1OC2=CC=CN=C2C(=O)NC1CC1=CC=CN1
NC(CC1=CC=CN1)C(O)=O	C\C=C\C(C)(O)CC(O)=O	C/C=C/C(C)(O)CC(=O)NC(Cc1ccc[nH]1)C(=O)O	Esterification (R-COOH _R-OH)	CC=CC1(C)CC(=O)NC(CC2=CC=CN2)C(=O)O1
NC(CC1=CC=CN1)C(O)=O	CC(C(O)C1CC1)C(O)=O	CC(C(=O)NC(Cc1ccc[nH]1)C(=O)O)C(O)C1CC1	Esterification (R-COOH _R-OH)	CC1C(OC(=O)C(CC2=CC=CN2)NC1=O)C1CC1
NC(CC1=CC=CN1)C(O)=O	CCCC(C(C)O)C(O)=O	CCCC(C(=O)NC(Cc1ccc[nH]1)C(=O)O)C(C)O	Esterification (R-COOH _R-OH)	CCCC1C(C)OC(=O)C(CC2=CC=CN2)NC1=O
NC(CC1=CC=CN1)C(O)=O	CCCC(O)C(C)C(O)=O	CCCC(O)C(C)C(=O)NC(Cc1ccc[nH]1)C(=O)O	Esterification (R-COOH _R-OH)	CCCC1OC(=O)C(CC2=CC=CN2)NC(=O)C1C
NC(CC(O)=O)CC1=CNC=N1	CCCCC(O)C(O)=O	CCCCC(O)C(=O)NC(CC(=O)O)Cc1c[nH]cn1	Esterification (R-COOH _R-OH)	CCCCC1OC(=O)CC(CC2=CNC=N2)NC1=O
CC1=CNC(CC(N)C(O)=O)=N1	CNCC(O)CC(O)=O	CNCC(O)CC(=O)NC(Cc1nc(C)c[nH]1)C(=O)O	Esterification (R-COOH _R-OH)	CNCC1CC(=O)NC(CC2=NC(C)=CN2)C(=O)O1
CC1=CNC(CC(N)C(O)=O)=N1	OC(=O)CC1(O)CSC1	Cc1c[nH]c(CC(NC(=O)CC2(O)CSC2)C(=O)O)n1	Esterification (R-COOH _R-OH)	CC1=CNC(CC2NC(=O)CC3(CSC3)OC2=O)=N1
CC1=CNC(CC(N)C(O)=O)=N1	OCC1(CCC1)C(O)=O	Cc1c[nH]c(CC(NC(=O)C2(CO)CCC2)C(=O)O)n1	Esterification (R-COOH _R-OH)	CC1=CNC(CC2NC(=O)C3(CCC3)COC2=O)=N1
CC1=CNC(CC(N)C(O)=O)=N1	CC(C)C(CO)C(O)=O	Cc1c[nH]c(CC(NC(=O)C(CO)C(C)C)C(=O)O)n1	Esterification (R-COOH _R-OH)	CC(C)C1COC(=O)C(CC2=NC(C)=CN2)NC1=O
NC(CC(O)=O)CC1=CNC=N1	OC(C1CCC1)C(O)=O	O=C(O)CC(Cc1c[nH]cn1)NC(=O)C(O)C1CCC1	Esterification (R-COOH _R-OH)	O=C1CC(CC2=CNC=N2)NC(=O)C(O1)C1CCC1
NC1=C(C(O)=O)C(=CN1)C1CC1	OC(=O)C1(O)CCOC1	O=C(O)c1c(C2CC2)c[nH]c1NC(=O)C1(O)CCOC1	Esterification (R-COOH _R-OH)	O=C1NC2=C(C(=CN2)C2CC2)C(=O)OC11CCOC1
NC1=C(C(O)=O)C(=CN1)C1CC1	OC(=O)C1(O)CCCC1	O=C(O)c1c(C2CC2)c[nH]c1NC(=O)C1(O)CCCC1	Esterification (R-COOH _R-OH)	O=C1OC2(CCCC2)C(=O)NC2=C1C(=CN2)C1CC1
CCCC1=CNC(N)=C1C(O)=O	CSCCC(O)C(O)=O	CCCc1c[nH]c(NC(=O)C(O)CCSC)c1C(=O)O	Esterification (R-COOH _R-OH)	CCCC1=CNC2=C1C(=O)OC(CCSC)C(=O)N2
CCCC1=CNC(N)=C1C(O)=O	OC(=O)C1(O)CCNC1	CCCc1c[nH]c(NC(=O)C2(O)CCNC2)c1C(=O)O	Esterification (R-COOH _R-OH)	CCCC1=CNC2=C1C(=O)OC1(CCNC1)C(=O)N2
CCCC1=CNC(N)=C1C(O)=O	CC(O)(C1CC1)C(O)=O	CCCc1c[nH]c(NC(=O)C(C)(O)C2CC2)c1C(=O)O	Esterification (R-COOH _R-OH)	CCCC1=CNC2=C1C(=O)OC(C)(C1CC1)C(=O)N2
CCCCC1=CNC(N)=C1C(O)=O	OC(=O)C1(O)CNC1	CCCCc1c[nH]c(NC(=O)C2(O)CNC2)c1C(=O)O	Esterification (R-COOH _R-OH)	CCCCC1=CNC2=C1C(=O)OC1(CNC1)C(=O)N2
CC(C)CC1=CNC(N)=C1C(O)=O	CC(C)C(O)C(O)=O	CC(C)Cc1c[nH]c(NC(=O)C(O)C(C)C)c1C(=O)O	Esterification (R-COOH _R-OH)	CC(C)CC1=CNC2=C1C(=O)OC(C(C)C)C(=O)N2
CC(C)(C)C1=CNC(N)=C1C(O)=O	CCC(C)(O)C(O)=O	CCC(C)(O)C(=O)Nc1[nH]cc(C(C)(C)C)c1C(=O)O	Esterification (R-COOH _R-OH)	CCC1(C)OC(=O)C2=C(NC=C2C(C)(C)C)NC1=O
CC(C)(C)C1=CNC(N)=C1C(O)=O	OC(C1CC1)C(O)=O	CC(C)(C)c1c[nH]c(NC(=O)C(O)C2CC2)c1C(=O)O	Esterification (R-COOH _R-OH)	CC(C)(C)C1=CNC2=C1C(=O)OC(C1CC1)C(=O)N2
NC(C(O)=O)C1=CNC2=CC=CC=C12	CCC(CO)C(O)=O	CCC(CO)C(=O)NC(C(=O)O)c1c[nH]c2ccccc12	Esterification (R-COOH _R-OH)	CCC1COC(=O)C(NC1=O)C1=CNC2=CC=CC=C12
NC(C(O)=O)C1=CNC2=CC=CC=C12	CC(C)C(O)C(O)=O	CC(C)C(O)C(=O)NC(C(=O)O)c1c[nH]c2ccccc12	Esterification (R-COOH _R-OH)	CC(C)C1OC(=O)C(NC1=O)C1=CNC2=CC=CC=C12
NC(C(O)=O)C1=CNC2=CC=CC=C12	CCC(C)(O)C(O)=O	CCC(C)(O)C(=O)NC(C(=O)O)c1c[nH]c2ccccc12	Esterification (R-COOH _R-OH)	CCC1(C)OC(=O)C(NC1=O)C1=CNC2=CC=CC=C12
NC(C(O)=O)C1=CNC2=CC=CC=C12	CC(C)(CO)C(O)=O	CC(C)(CO)C(=O)NC(C(=O)O)c1c[nH]c2ccccc12	Esterification (R-COOH _R-OH)	CC1(C)COC(=O)C(NC1=O)C1=CNC2=CC=CC=C12
NC(C(O)=O)C1=CNC2=CC=CC=C12	OC(CC#C)C(O)=O	C#CCC(O)C(=O)NC(C(=O)O)c1c[nH]c2ccccc12	Esterification (R-COOH _R-OH)	O=C1NC(C2=CNC3=CC=CC=C23)C(=O)OC1CC#C
NC(C(O)=O)C1=CNC2=CC=CC=C12	C\C=C\C(O)C(O)=O	C/C=C/C(O)C(=O)NC(C(=O)O)c1c[nH]c2ccccc12	Esterification (R-COOH _R-OH)	CC=CC1OC(=O)C(NC1=O)C1=CNC2=CC=CC=C12
NC1=C(NC=C1CC1=CC=CO1)C(O)=O	OC(=O)C1(O)CC1	O=C(O)c1[nH]cc(Cc2ccco2)c1NC(=O)C1(O)CC1	Esterification (R-COOH _R-OH)	O=C1OC2(CC2)C(=O)NC2=C1NC=C2CC1=CC=CO1
NC(CC1=CNC2=C1N=CC=C2)C(O)=O	CC(C)(O)C(O)=O	CC(C)(O)C(=O)NC(Cc1c[nH]c2cccnc12)C(=O)O	Esterification (R-COOH _R-OH)	CC1(C)OC(=O)C(CC2=CNC3=CC=CN=C23)NC1=O
NC(CC1=CNC2=C1N=CC=C2)C(O)=O	OC(C=C)C(O)=O	C=CC(O)C(=O)NC(Cc1c[nH]c2cccnc12)C(=O)O	Esterification (R-COOH _R-OH)	C=CC1OC(=O)C(CC2=CNC3=CC=CN=C23)NC1=O
NC(CC1=CNC2=C1N=CC=C2)C(O)=O	OC(=O)C1(O)CC1	O=C(O)C(Cc1c[nH]c2cccnc12)NC(=O)C1(O)CC1	Esterification (R-COOH _R-OH)	O=C1OC2(CC2)C(=O)NC1CC1=CNC2=CC=CN=C12
NC(CC1=CNC2=C1C=NC=C2)C(O)=O	CCC(O)C(O)=O	CCC(O)C(=O)NC(Cc1c[nH]c2ccncc12)C(=O)O	Esterification (R-COOH _R-OH)	CCC1OC(=O)C(CC2=CNC3=CC=NC=C23)NC1=O
NC(CC1=CNC2=C1C=CC=N2)C(O)=O	OCC(=C)C(O)=O	C=C(CO)C(=O)NC(Cc1c[nH]c2ncccc12)C(=O)O	Esterification (R-COOH _R-OH)	C=C1COC(=O)C(CC2=CNC3=NC=CC=C23)NC1=O
NC(CC1=CNC2=C1C=CC=N2)C(O)=O	CC(C)(O)C(O)=O	CC(C)(O)C(=O)NC(Cc1c[nH]c2ncccc12)C(=O)O	Esterification (R-COOH _R-OH)	CC1(C)OC(=O)C(CC2=CNC3=NC=CC=C23)NC1=O
NC1=C(C(O)=O)C(=CN1)C1CCCC1	OC(=O)C1(O)CNC1	O=C(O)c1c(C2CCCC2)c[nH]c1NC(=O)C1(O)CNC1	Esterification (R-COOH _R-OH)	O=C1NC2=C(C(=CN2)C2CCCC2)C(=O)OC11CNC1
NC1=C(C(O)=O)C(=CN1)C1CCCC1	OC(=O)C1(O)CCC1	O=C(O)c1c(C2CCCC2)c[nH]c1NC(=O)C1(O)CCC1	Esterification (R-COOH _R-OH)	O=C1OC2(CCC2)C(=O)NC2=C1C(=CN2)C1CCCC1
NC1=C(C(O)=O)C(=CN1)C1CCOCC1	OC(C#C)C(O)=O	C#CC(O)C(=O)Nc1[nH]cc(C2CCOCC2)c1C(=O)O	Esterification (R-COOH _R-OH)	O=C1NC2=C(C(=CN2)C2CCOCC2)C(=O)OC1C#C
CCC(C)(C)C1=CNC(N)=C1C(O)=O	OC(=O)C1(O)CNC1	CCC(C)(C)c1c[nH]c(NC(=O)C2(O)CNC2)c1C(=O)O	Esterification (R-COOH _R-OH)	CCC(C)(C)C1=CNC2=C1C(=O)OC1(CNC1)C(=O)N2
NC(C(O)=O)C1=CNC2=C1C=C(Br)C=C2	OC(CCl)C(O)=O	O=C(NC(C(=O)O)c1c[nH]c2ccc(Br)cc12)C(O)CCl	Esterification (R-COOH _R-OH)	ClCC1OC(=O)C(NC1=O)C1=CNC2=CC=C(Br)C=C12
NC1=C(C(O)=O)C(=CN1)C1=CC=CC=N1	OC(=O)C1(O)CC1	O=C(O)c1c(-c2ccccn2)c[nH]c1NC(=O)C1(O)CC1	Esterification (R-COOH _R-OH)	O=C1OC2(CC2)C(=O)NC2=C1C(=CN2)C1=CC=CC=N1
NC1=C(C(O)=O)C(=CN1)C1=CC=NC=C1	OC(CBr)C(O)=O	O=C(O)c1c(-c2ccncc2)c[nH]c1NC(=O)C(O)CBr	Esterification (R-COOH _R-OH)	BrCC1OC(=O)C2=C(NC=C2C2=CC=NC=C2)NC1=O
NC1=C(C(O)=O)C(=CN1)C1=CC=NC=C1	OC(C#C)C(O)=O	C#CC(O)C(=O)Nc1[nH]cc(-c2ccncc2)c1C(=O)O	Esterification (R-COOH _R-OH)	O=C1NC2=C(C(=CN2)C2=CC=NC=C2)C(=O)OC1C#C
NC1=C(C(O)=O)C(=CN1)C1=CC=NC=C1	OC(=O)C1(O)CC1	O=C(O)c1c(-c2ccncc2)c[nH]c1NC(=O)C1(O)CC1	Esterification (R-COOH _R-OH)	O=C1OC2(CC2)C(=O)NC2=C1C(=CN2)C1=CC=NC=C1
NC1=C(C(O)=O)C(=CN1)C1=CC=NC=C1	CC(C)(O)C(O)=O	CC(C)(O)C(=O)Nc1[nH]cc(-c2ccncc2)c1C(=O)O	Esterification (R-COOH _R-OH)	CC1(C)OC(=O)C2=C(NC=C2C2=CC=NC=C2)NC1=O
NC1=C(C(O)=O)C(=CN1)C1=CC=CC=C1	CCC(O)C(O)=O	CCC(O)C(=O)Nc1[nH]cc(-c2ccccc2)c1C(=O)O	Esterification (R-COOH _R-OH)	CCC1OC(=O)C2=C(NC=C2C2=CC=CC=C2)NC1=O
NC(CC1=CNC2=C1C=C(Cl)C=C2)C(O)=O	CC(O)C(O)=O	CC(O)C(=O)NC(Cc1c[nH]c2ccc(Cl)cc12)C(=O)O	Esterification (R-COOH _R-OH)	CC1OC(=O)C(CC2=CNC3=CC=C(Cl)C=C23)NC1=O
NC(CC1=CNC2=CC=CC=C12)C(O)=O	OCC(=C)C(O)=O	C=C(CO)C(=O)NC(Cc1c[nH]c2ccccc12)C(=O)O	Esterification (R-COOH _R-OH)	C=C1COC(=O)C(CC2=CNC3=CC=CC=C23)NC1=O
NC1=C(C(O)=O)C(=CN1)C1CCCCC1	OC(C=C)C(O)=O	C=CC(O)C(=O)Nc1[nH]cc(C2CCCCC2)c1C(=O)O	Esterification (R-COOH _R-OH)	C=CC1OC(=O)C2=C(NC=C2C2CCCCC2)NC1=O
NC1=C(C(O)=O)C(=CN1)C1CCCCC1	OC(=O)C1(O)CC1	O=C(O)c1c(C2CCCCC2)c[nH]c1NC(=O)C1(O)CC1	Esterification (R-COOH _R-OH)	O=C1OC2(CC2)C(=O)NC2=C1C(=CN2)C1CCCCC1
CC1=CNC(N)=C1C(O)=O	OC(CC1=CSC=C1Br)C(O)=O	Cc1c[nH]c(NC(=O)C(O)Cc2cscc2Br)c1C(=O)O	Esterification (R-COOH _R-OH)	CC1=CNC2=C1C(=O)OC(CC1=CSC=C1Br)C(=O)N2
CC1=CNC(N)=C1C(O)=O	CC(O)(C1CCOCC1)C(O)=O	Cc1c[nH]c(NC(=O)C(C)(O)C2CCOCC2)c1C(=O)O	Esterification (R-COOH _R-OH)	CC1=CNC2=C1C(=O)OC(C)(C1CCOCC1)C(=O)N2
CC1=CNC(N)=C1C(O)=O	OC(C(O)=O)C1=CC=C(Br)C=C1	Cc1c[nH]c(NC(=O)C(O)c2ccc(Br)cc2)c1C(=O)O	Esterification (R-COOH _R-OH)	CC1=CNC2=C1C(=O)OC(C1=CC=C(Br)C=C1)C(=O)N2
CC1=CNC(N)=C1C(O)=O	OC(CC1=CC=CC=C1)C(O)=O	Cc1c[nH]c(NC(=O)C(O)Cc2ccccc2)c1C(=O)O	Esterification (R-COOH _R-OH)	CC1=CNC2=C1C(=O)OC(CC1=CC=CC=C1)C(=O)N2
NC(CC1=CNC=N1)C(O)=O	OC(=O)C1=C(O)C=C(Br)C=N1	O=C(NC(Cc1c[nH]cn1)C(=O)O)c1ncc(Br)cc1O	Esterification (R-COOH _R-OH)	BrC1=CN=C2C(OC(=O)C(CC3=CNC=N3)NC2=O)=C1
NC(CC1=CNC=N1)C(O)=O	OC(=O)C1=C(O)C=C(Br)C=N1	O=C(NC(Cc1c[nH]cn1)C(=O)O)c1ncc(Br)cc1O	Esterification (R-COOH _R-OH)	BrC1=CN=C2C(OC(=O)C(CC3=CN=CN3)NC2=O)=C1
NC(CC1=CNC=N1)C(O)=O	OC(=O)C1=CN=CC(Br)=C1O	O=C(NC(Cc1c[nH]cn1)C(=O)O)c1cncc(Br)c1O	Esterification (R-COOH _R-OH)	BrC1=C2OC(=O)C(CC3=CNC=N3)NC(=O)C2=CN=C1
NC(CC1=CNC=N1)C(O)=O	CC(C)CC(O)C(F)C(O)=O	CC(C)CC(O)C(F)C(=O)NC(Cc1c[nH]cn1)C(=O)O	Esterification (R-COOH _R-OH)	CC(C)CC1OC(=O)C(CC2=CNC=N2)NC(=O)C1F
NC(CC1=CNC=N1)C(O)=O	CN1CCC(O)(CC(O)=O)C1	CN1CCC(O)(CC(=O)NC(Cc2c[nH]cn2)C(=O)O)C1	Esterification (R-COOH _R-OH)	CN1CCC2(C1)CC(=O)NC(CC1=CNC=N1)C(=O)O2
NC(CC1=CNC=N1)C(O)=O	OC(=O)C1=C(O)C=CC=C1Cl	O=C(NC(Cc1c[nH]cn1)C(=O)O)c1c(O)cccc1Cl	Esterification (R-COOH _R-OH)	ClC1=C2C(OC(=O)C(CC3=CNC=N3)NC2=O)=CC=C1
NC(CC1=CNC=N1)C(O)=O	OC(=O)C1=C(O)C(F)=CC=C1	O=C(NC(Cc1c[nH]cn1)C(=O)O)c1cccc(F)c1O	Esterification (R-COOH _R-OH)	FC1=C2OC(=O)C(CC3=CNC=N3)NC(=O)C2=CC=C1
NC(CC1=CNC=N1)C(O)=O	OC(C(O)=O)C1=CN=CC=C1	O=C(O)C(Cc1c[nH]cn1)NC(=O)C(O)c1cccnc1	Esterification (R-COOH _R-OH)	O=C1NC(CC2=CNC=N2)C(=O)OC1C1=CC=CN=C1
NC(CC1=CNC=N1)C(O)=O	CC1=CC=NC(O)=C1C(O)=O	Cc1ccnc(O)c1C(=O)NC(Cc1c[nH]cn1)C(=O)O	Esterification (R-COOH _R-OH)	CC1=CC=NC2=C1C(=O)NC(CC1=CNC=N1)C(=O)O2
NC(CC1=CNC=N1)C(O)=O	OC(C(O)=O)C1=CC=CC=N1	O=C(O)C(Cc1c[nH]cn1)NC(=O)C(O)c1ccccn1	Esterification (R-COOH _R-OH)	O=C1NC(CC2=CNC=N2)C(=O)OC1C1=CC=CC=N1
NC(CC1=CNC=N1)C(O)=O	OC(CC(O)=O)C1CC11CC1	O=C(CC(O)C1CC12CC2)NC(Cc1c[nH]cn1)C(=O)O	Esterification (R-COOH _R-OH)	O=C1CC(OC(=O)C(CC2=CNC=N2)N1)C1CC11CC1
NC(CC1=CNC=N1)C(O)=O	CC(C(O)=O)C(C)(O)C1CC1	CC(C(=O)NC(Cc1c[nH]cn1)C(=O)O)C(C)(O)C1CC1	Esterification (R-COOH _R-OH)	CC1C(=O)NC(CC2=CNC=N2)C(=O)OC1(C)C1CC1
NC(CC1=CNC=N1)C(O)=O	CCCCCC(O)CC(O)=O	CCCCCC(O)CC(=O)NC(Cc1c[nH]cn1)C(=O)O	Esterification (R-COOH _R-OH)	CCCCCC1CC(=O)NC(CC2=CNC=N2)C(=O)O1
NC(CC1=CNC=N1)C(O)=O	CCCC(C(O)CC)C(O)=O	CCCC(C(=O)NC(Cc1c[nH]cn1)C(=O)O)C(O)CC	Esterification (R-COOH _R-OH)	CCCC1C(CC)OC(=O)C(CC2=CNC=N2)NC1=O
NC(CC1=CNC=N1)C(O)=O	CCCC(C(O)=O)C(C)(C)O	CCCC(C(=O)NC(Cc1c[nH]cn1)C(=O)O)C(C)(C)O	Esterification (R-COOH _R-OH)	CCCC1C(=O)NC(CC2=CNC=N2)C(=O)OC1(C)C
NC(CC1=CNC=N1)C(O)=O	CCCC(C)(O)C(C)C(O)=O	CCCC(C)(O)C(C)C(=O)NC(Cc1c[nH]cn1)C(=O)O	Esterification (R-COOH _R-OH)	CCCC1(C)OC(=O)C(CC2=CNC=N2)NC(=O)C1C
NC(CC1=CNC=N1)C(O)=O	CC(C)CC(O)C(C)C(O)=O	CC(C)CC(O)C(C)C(=O)NC(Cc1c[nH]cn1)C(=O)O	Esterification (R-COOH _R-OH)	CC(C)CC1OC(=O)C(CC2=CNC=N2)NC(=O)C1C
NC(CC1=CNC=N1)C(O)=O	CC1=CC=C(C(O)=O)C(O)=C1	Cc1ccc(C(=O)NC(Cc2c[nH]cn2)C(=O)O)c(O)c1	Esterification (R-COOH _R-OH)	CC1=CC=C2C(OC(=O)C(CC3=CNC=N3)NC2=O)=C1
NC(CC1=CN=CN1)C(O)=O	CC(O)(CC(O)=O)C(F)(F)F	CC(O)(CC(=O)NC(Cc1cnc[nH]1)C(=O)O)C(F)(F)F	Esterification (R-COOH _R-OH)	CC1(CC(=O)NC(CC2=CN=CN2)C(=O)O1)C(F)(F)F
NC(CC1=CN=CN1)C(O)=O	OC(=O)C1=NC=CC(Br)=C1O	O=C(NC(Cc1cnc[nH]1)C(=O)O)c1nccc(Br)c1O	Esterification (R-COOH _R-OH)	BrC1=C2OC(=O)C(CC3=CN=CN3)NC(=O)C2=NC=C1
NC(CC1=CN=CN1)C(O)=O	OC(=O)C1=NC=CC(Br)=C1O	O=C(NC(Cc1cnc[nH]1)C(=O)O)c1nccc(Br)c1O	Esterification (R-COOH _R-OH)	BrC1=C2OC(=O)C(CC3=CNC=N3)NC(=O)C2=NC=C1
NC(CC1=CN=CN1)C(O)=O	OC(CC1=NC=CN1)C(O)=O	O=C(NC(Cc1cnc[nH]1)C(=O)O)C(O)Cc1ncc[nH]1	Esterification (R-COOH _R-OH)	O=C1NC(CC2=CN=CN2)C(=O)OC1CC1=NC=CN1
NC(CC1=CN=CN1)C(O)=O	CC1CC(O)(CC(O)=O)CS1	CC1CC(O)(CC(=O)NC(Cc2cnc[nH]2)C(=O)O)CS1	Esterification (R-COOH _R-OH)	CC1CC2(CS1)CC(=O)NC(CC1=CN=CN1)C(=O)O2
NC(CC1=CN=CN1)C(O)=O	CC(C)(C(O)=O)C1(O)COC1	CC(C)(C(=O)NC(Cc1cnc[nH]1)C(=O)O)C1(O)COC1	Esterification (R-COOH _R-OH)	CC1(C)C(=O)NC(CC2=CN=CN2)C(=O)OC11COC1
NC(CC1=CN=CN1)C(O)=O	CCSCC(C)(O)CC(O)=O	CCSCC(C)(O)CC(=O)NC(Cc1cnc[nH]1)C(=O)O	Esterification (R-COOH _R-OH)	CCSCC1(C)CC(=O)NC(CC2=CN=CN2)C(=O)O1
NC(CC1=CN=CN1)C(O)=O	OC(=O)C1=C(O)C(Br)=CC=C1	O=C(NC(Cc1cnc[nH]1)C(=O)O)c1cccc(Br)c1O	Esterification (R-COOH _R-OH)	BrC1=C2OC(=O)C(CC3=CN=CN3)NC(=O)C2=CC=C1
NC(CC1=CN=CN1)C(O)=O	OC(=O)C1=C(O)C(Br)=CC=C1	O=C(NC(Cc1cnc[nH]1)C(=O)O)c1cccc(Br)c1O	Esterification (R-COOH _R-OH)	BrC1=C2OC(=O)C(CC3=CNC=N3)NC(=O)C2=CC=C1
NC(CC1=CN=CN1)C(O)=O	OC(CC1=COC=C1)C(O)=O	O=C(NC(Cc1cnc[nH]1)C(=O)O)C(O)Cc1ccoc1	Esterification (R-COOH _R-OH)	O=C1NC(CC2=CN=CN2)C(=O)OC1CC1=COC=C1
NC(CC1=CN=CN1)C(O)=O	OC(=O)CC1(O)CCC2CC12	O=C(CC1(O)CCC2CC21)NC(Cc1cnc[nH]1)C(=O)O	Esterification (R-COOH _R-OH)	O=C1CC2(CCC3CC23)OC(=O)C(CC2=CN=CN2)N1
NC(CC1=CN=CN1)C(O)=O	CCC(C(O)C1CC1)C(O)=O	CCC(C(=O)NC(Cc1cnc[nH]1)C(=O)O)C(O)C1CC1	Esterification (R-COOH _R-OH)	CCC1C(OC(=O)C(CC2=CN=CN2)NC1=O)C1CC1
NC(CC1=CN=CN1)C(O)=O	CCCC(C(O)C=C)C(O)=O	C=CC(O)C(CCC)C(=O)NC(Cc1cnc[nH]1)C(=O)O	Esterification (R-COOH _R-OH)	CCCC1C(OC(=O)C(CC2=CN=CN2)NC1=O)C=C
NC(CC1=CN=CN1)C(O)=O	CCCC(C(O)C=C)C(O)=O	C=CC(O)C(CCC)C(=O)NC(Cc1cnc[nH]1)C(=O)O	Esterification (R-COOH _R-OH)	CCCC1C(OC(=O)C(CC2=CNC=N2)NC1=O)C=C
NC(CC1=CN=CN1)C(O)=O	CC(C(O)CC1CC1)C(O)=O	CC(C(=O)NC(Cc1cnc[nH]1)C(=O)O)C(O)CC1CC1	Esterification (R-COOH _R-OH)	CC1C(CC2CC2)OC(=O)C(CC2=CN=CN2)NC1=O
NC(CC1=CN=CN1)C(O)=O	CC(C(O)C1CCC1)C(O)=O	CC(C(=O)NC(Cc1cnc[nH]1)C(=O)O)C(O)C1CCC1	Esterification (R-COOH _R-OH)	CC1C(OC(=O)C(CC2=CN=CN2)NC1=O)C1CCC1
NC(CC1=CN=CN1)C(O)=O	OC(CC1CCC1)CC(O)=O	O=C(CC(O)CC1CCC1)NC(Cc1cnc[nH]1)C(=O)O	Esterification (R-COOH _R-OH)	O=C1CC(CC2CCC2)OC(=O)C(CC2=CN=CN2)N1
NC(CC1=CN=CN1)C(O)=O	CCC(C(O)C(C)C)C(O)=O	CCC(C(=O)NC(Cc1cnc[nH]1)C(=O)O)C(O)C(C)C	Esterification (R-COOH _R-OH)	CCC1C(OC(=O)C(CC2=CN=CN2)NC1=O)C(C)C
NC(CC1=CN=CN1)C(O)=O	CCC(O)C(C(C)C)C(O)=O	CCC(O)C(C(=O)NC(Cc1cnc[nH]1)C(=O)O)C(C)C	Esterification (R-COOH _R-OH)	CCC1OC(=O)C(CC2=CN=CN2)NC(=O)C1C(C)C
NC(CC1=CN=CN1)C(O)=O	CC(C)C(C)(O)C(C)C(O)=O	CC(C)C(C)(O)C(C)C(=O)NC(Cc1cnc[nH]1)C(=O)O	Esterification (R-COOH _R-OH)	CC(C)C1(C)OC(=O)C(CC2=CN=CN2)NC(=O)C1C
NC(CC1=CN=CN1)C(O)=O	CC1=CC=C(O)C(=C1)C(O)=O	Cc1ccc(O)c(C(=O)NC(Cc2cnc[nH]2)C(=O)O)c1	Esterification (R-COOH _R-OH)	CC1=CC=C2OC(=O)C(CC3=CN=CN3)NC(=O)C2=C1
NC(CC1=CN=CN1)C(O)=O	CC1=CC=CC(C(O)=O)=C1O	Cc1cccc(C(=O)NC(Cc2cnc[nH]2)C(=O)O)c1O	Esterification (R-COOH _R-OH)	CC1=CC=CC2=C1OC(=O)C(CC1=CN=CN1)NC2=O
NC(CC1=CN=CN1)C(O)=O	CC1=CC=CC(C(O)=O)=C1O	Cc1cccc(C(=O)NC(Cc2cnc[nH]2)C(=O)O)c1O	Esterification (R-COOH _R-OH)	CC1=CC=CC2=C1OC(=O)C(CC1=CNC=N1)NC2=O
NC(CC1=CNC=N1)C(O)=O	OC(=O)C1=C(O)N=C(Br)C=C1	O=C(NC(Cc1c[nH]cn1)C(=O)O)c1ccc(Br)nc1O	Esterification (R-COOH _R-OH)	BrC1=CC=C2C(OC(=O)C(CC3=CNC=N3)NC2=O)=N1
NC(CC1=CNC=N1)C(O)=O	OC(=O)C1=NC=CC(Cl)=C1O	O=C(NC(Cc1c[nH]cn1)C(=O)O)c1nccc(Cl)c1O	Esterification (R-COOH _R-OH)	ClC1=C2OC(=O)C(CC3=CNC=N3)NC(=O)C2=NC=C1
NC(CC1=CNC=N1)C(O)=O	OC(=O)C1=CN=CC(Cl)=C1O	O=C(NC(Cc1c[nH]cn1)C(=O)O)c1cncc(Cl)c1O	Esterification (R-COOH _R-OH)	ClC1=C2OC(=O)C(CC3=CNC=N3)NC(=O)C2=CN=C1
NC(CC1=CNC=N1)C(O)=O	CCC(C(O)=O)C1(O)COC1	CCC(C(=O)NC(Cc1c[nH]cn1)C(=O)O)C1(O)COC1	Esterification (R-COOH _R-OH)	CCC1C(=O)NC(CC2=CNC=N2)C(=O)OC11COC1
NC(CC1=CNC=N1)C(O)=O	OC(CC(O)=O)C1CCOC1	O=C(CC(O)C1CCOC1)NC(Cc1c[nH]cn1)C(=O)O	Esterification (R-COOH _R-OH)	O=C1CC(OC(=O)C(CC2=CNC=N2)N1)C1CCOC1
NC(CC1=CNC=N1)C(O)=O	OC(C1CCCNC1)C(O)=O	O=C(O)C(Cc1c[nH]cn1)NC(=O)C(O)C1CCCNC1	Esterification (R-COOH _R-OH)	O=C1NC(CC2=CNC=N2)C(=O)OC1C1CCCNC1
NC(CC1=CNC=N1)C(O)=O	OC(=O)C1=C(O)C=C(I)C=C1	O=C(NC(Cc1c[nH]cn1)C(=O)O)c1ccc(I)cc1O	Esterification (R-COOH _R-OH)	IC1=CC=C2C(OC(=O)C(CC3=CNC=N3)NC2=O)=C1
NC(CC1=CNC=N1)C(O)=O	OC(CC(O)=O)C1=CC=CS1	O=C(CC(O)c1cccs1)NC(Cc1c[nH]cn1)C(=O)O	Esterification (R-COOH _R-OH)	O=C1CC(OC(=O)C(CC2=CNC=N2)N1)C1=CC=CS1
NC(CC1=CNC=N1)C(O)=O	OC(CC1CC11CC1)C(O)=O	O=C(NC(Cc1c[nH]cn1)C(=O)O)C(O)CC1CC12CC2	Esterification (R-COOH _R-OH)	O=C1NC(CC2=CNC=N2)C(=O)OC1CC1CC11CC1
NC(CC1=CNC=N1)C(O)=O	CCC1CCC(O)(C1)C(O)=O	CCC1CCC(O)(C(=O)NC(Cc2c[nH]cn2)C(=O)O)C1	Esterification (R-COOH _R-OH)	CCC1CCC2(C1)OC(=O)C(CC1=CNC=N1)NC2=O
NC(CC1=CNC=N1)C(O)=O	CC(C(O)C1CC1C)C(O)=O	CC1CC1C(O)C(C)C(=O)NC(Cc1c[nH]cn1)C(=O)O	Esterification (R-COOH _R-OH)	CC1CC1C1OC(=O)C(CC2=CNC=N2)NC(=O)C1C
NC(CC1=CNC=N1)C(O)=O	C\C=C\C(C)(O)C(C)C(O)=O	C/C=C/C(C)(O)C(C)C(=O)NC(Cc1c[nH]cn1)C(=O)O	Esterification (R-COOH _R-OH)	CC=CC1(C)OC(=O)C(CC2=CNC=N2)NC(=O)C1C
NC(CC1=CNC=N1)C(O)=O	CC(O)(CC(O)=O)C1CCC1	CC(O)(CC(=O)NC(Cc1c[nH]cn1)C(=O)O)C1CCC1	Esterification (R-COOH _R-OH)	CC1(CC(=O)NC(CC2=CNC=N2)C(=O)O1)C1CCC1
NC(CC1=CNC=N1)C(O)=O	CCCCC(O)C(C)C(O)=O	CCCCC(O)C(C)C(=O)NC(Cc1c[nH]cn1)C(=O)O	Esterification (R-COOH _R-OH)	CCCCC1OC(=O)C(CC2=CNC=N2)NC(=O)C1C
NC(CC1=CNC=N1)C(O)=O	CC(C)CC(C(C)O)C(O)=O	CC(C)CC(C(=O)NC(Cc1c[nH]cn1)C(=O)O)C(C)O	Esterification (R-COOH _R-OH)	CC(C)CC1C(C)OC(=O)C(CC2=CNC=N2)NC1=O
CCC1=CNC(N)=C1C(O)=O	OC(C1CCOCC1)C(O)=O	CCc1c[nH]c(NC(=O)C(O)C2CCOCC2)c1C(=O)O	Esterification (R-COOH _R-OH)	CCC1=CNC2=C1C(=O)OC(C1CCOCC1)C(=O)N2
CCC1=CNC(N)=C1C(O)=O	OC(C1CCCNC1)C(O)=O	CCc1c[nH]c(NC(=O)C(O)C2CCCNC2)c1C(=O)O	Esterification (R-COOH _R-OH)	CCC1=CNC2=C1C(=O)OC(C1CCCNC1)C(=O)N2
CCC1=CNC(N)=C1C(O)=O	CC1(C)CC1CC(O)C(O)=O	CCc1c[nH]c(NC(=O)C(O)CC2CC2(C)C)c1C(=O)O	Esterification (R-COOH _R-OH)	CCC1=CNC2=C1C(=O)OC(CC1CC1(C)C)C(=O)N2
CCC1=CNC(N)=C1C(O)=O	OC(C1CCCCC1)C(O)=O	CCc1c[nH]c(NC(=O)C(O)C2CCCCC2)c1C(=O)O	Esterification (R-COOH _R-OH)	CCC1=CNC2=C1C(=O)OC(C1CCCCC1)C(=O)N2
CCC1=CNC(N)=C1C(O)=O	CC(C)C(C)CC(O)C(O)=O	CCc1c[nH]c(NC(=O)C(O)CC(C)C(C)C)c1C(=O)O	Esterification (R-COOH _R-OH)	CCC1=CNC2=C1C(=O)OC(CC(C)C(C)C)C(=O)N2
NC(CC1=CC=CN1)C(O)=O	CC(C)C(O)C(F)(F)C(O)=O	CC(C)C(O)C(F)(F)C(=O)NC(Cc1ccc[nH]1)C(=O)O	Esterification (R-COOH _R-OH)	CC(C)C1OC(=O)C(CC2=CC=CN2)NC(=O)C1(F)F
NC(CC1=CC=CN1)C(O)=O	OC(=O)C1=C(O)N=CC(Br)=C1	O=C(NC(Cc1ccc[nH]1)C(=O)O)c1cc(Br)cnc1O	Esterification (R-COOH _R-OH)	BrC1=CN=C2OC(=O)C(CC3=CC=CN3)NC(=O)C2=C1
NC(CC1=CC=CN1)C(O)=O	OC(=O)C1=CN=CC(F)=C1O	O=C(NC(Cc1ccc[nH]1)C(=O)O)c1cncc(F)c1O	Esterification (R-COOH _R-OH)	FC1=C2OC(=O)C(CC3=CC=CN3)NC(=O)C2=CN=C1
NC(CC1=CC=CN1)C(O)=O	OC(CC(O)=O)C1CCOC1	O=C(CC(O)C1CCOC1)NC(Cc1ccc[nH]1)C(=O)O	Esterification (R-COOH _R-OH)	O=C1CC(OC(=O)C(CC2=CC=CN2)N1)C1CCOC1
NC(CC1=CC=CN1)C(O)=O	OC(C1CCOCC1)C(O)=O	O=C(O)C(Cc1ccc[nH]1)NC(=O)C(O)C1CCOCC1	Esterification (R-COOH _R-OH)	O=C1NC(CC2=CC=CN2)C(=O)OC1C1CCOCC1
NC(CC1=CC=CN1)C(O)=O	OC(=O)CC1(O)CCCOC1	O=C(CC1(O)CCCOC1)NC(Cc1ccc[nH]1)C(=O)O	Esterification (R-COOH _R-OH)	O=C1CC2(CCCOC2)OC(=O)C(CC2=CC=CN2)N1
NC(CC1=CC=CN1)C(O)=O	OC(C1CCCNC1)C(O)=O	O=C(O)C(Cc1ccc[nH]1)NC(=O)C(O)C1CCCNC1	Esterification (R-COOH _R-OH)	O=C1NC(CC2=CC=CN2)C(=O)OC1C1CCCNC1
NC(CC1=CC=CN1)C(O)=O	OC(=O)C1=C(O)C=CC(F)=C1	O=C(NC(Cc1ccc[nH]1)C(=O)O)c1cc(F)ccc1O	Esterification (R-COOH _R-OH)	FC1=CC=C2OC(=O)C(CC3=CC=CN3)NC(=O)C2=C1
NC(CC1=CC=CN1)C(O)=O	CC1=CC(O)=C(C=N1)C(O)=O	Cc1cc(O)c(C(=O)NC(Cc2ccc[nH]2)C(=O)O)cn1	Esterification (R-COOH _R-OH)	CC1=CC2=C(C=N1)C(=O)NC(CC1=CC=CN1)C(=O)O2
NC(CC1=CC=CN1)C(O)=O	OC(CC1=CC=CS1)C(O)=O	O=C(NC(Cc1ccc[nH]1)C(=O)O)C(O)Cc1cccs1	Esterification (R-COOH _R-OH)	O=C1NC(CC2=CC=CN2)C(=O)OC1CC1=CC=CS1
NC(CC1=CC=CN1)C(O)=O	CCC(O)(CC(O)=O)C1CC1	CCC(O)(CC(=O)NC(Cc1ccc[nH]1)C(=O)O)C1CC1	Esterification (R-COOH _R-OH)	CCC1(CC(=O)NC(CC2=CC=CN2)C(=O)O1)C1CC1
NC(CC1=CC=CN1)C(O)=O	CC(=C)C(O)C(C)(C)C(O)=O	C=C(C)C(O)C(C)(C)C(=O)NC(Cc1ccc[nH]1)C(=O)O	Esterification (R-COOH _R-OH)	CC(=C)C1OC(=O)C(CC2=CC=CN2)NC(=O)C1(C)C
NC(CC1=CC=CN1)C(O)=O	CC(C)(C(O)=O)C1(O)CCC1	CC(C)(C(=O)NC(Cc1ccc[nH]1)C(=O)O)C1(O)CCC1	Esterification (R-COOH _R-OH)	CC1(C)C(=O)NC(CC2=CC=CN2)C(=O)OC11CCC1
NC(CC1=CC=CN1)C(O)=O	CC1(C)CC1C(O)CC(O)=O	CC1(C)CC1C(O)CC(=O)NC(Cc1ccc[nH]1)C(=O)O	Esterification (R-COOH _R-OH)	CC1(C)CC1C1CC(=O)NC(CC2=CC=CN2)C(=O)O1
NC(CC1=CC=CN1)C(O)=O	CCC(C)(O)C(C)(C)C(O)=O	CCC(C)(O)C(C)(C)C(=O)NC(Cc1ccc[nH]1)C(=O)O	Esterification (R-COOH _R-OH)	CCC1(C)OC(=O)C(CC2=CC=CN2)NC(=O)C1(C)C
NC(CC1=CC=CN1)C(O)=O	CC1=CC=C(O)C(=C1)C(O)=O	Cc1ccc(O)c(C(=O)NC(Cc2ccc[nH]2)C(=O)O)c1	Esterification (R-COOH _R-OH)	CC1=CC=C2OC(=O)C(CC3=CC=CN3)NC(=O)C2=C1
NC(CC(O)=O)CC1=CNC=N1	OC(=O)C1(O)CCCNC1	O=C(O)CC(Cc1c[nH]cn1)NC(=O)C1(O)CCCNC1	Esterification (R-COOH _R-OH)	O=C1CC(CC2=CNC=N2)NC(=O)C2(CCCNC2)O1
NC(CC(O)=O)CC1=CNC=N1	CCC\C=C\C(O)C(O)=O	CCC/C=C/C(O)C(=O)NC(CC(=O)O)Cc1c[nH]cn1	Esterification (R-COOH _R-OH)	CCCC=CC1OC(=O)CC(CC2=CNC=N2)NC1=O
NC(CC(O)=O)CC1=CNC=N1	CC1CC1CC(O)C(O)=O	CC1CC1CC(O)C(=O)NC(CC(=O)O)Cc1c[nH]cn1	Esterification (R-COOH _R-OH)	CC1CC1CC1OC(=O)CC(CC2=CNC=N2)NC1=O
NC(CC(O)=O)CC1=CNC=N1	OC(=O)C1(O)CCCCC1	O=C(O)CC(Cc1c[nH]cn1)NC(=O)C1(O)CCCCC1	Esterification (R-COOH _R-OH)	O=C1CC(CC2=CNC=N2)NC(=O)C2(CCCCC2)O1
NC(CC(O)=O)CC1=CNC=N1	CCC(C)CC(O)C(O)=O	CCC(C)CC(O)C(=O)NC(CC(=O)O)Cc1c[nH]cn1	Esterification (R-COOH _R-OH)	CCC(C)CC1OC(=O)CC(CC2=CNC=N2)NC1=O
CC1=CNC(CC(N)C(O)=O)=N1	CC1=NNC(C(O)=O)=C1O	Cc1c[nH]c(CC(NC(=O)c2[nH]nc(C)c2O)C(=O)O)n1	Esterification (R-COOH _R-OH)	CC1=CNC(CC2NC(=O)C3=C(OC2=O)C(C)=NN3)=N1
CC1=CNC(CC(N)C(O)=O)=N1	CC(=O)NC(CO)C(O)=O	CC(=O)NC(CO)C(=O)NC(Cc1nc(C)c[nH]1)C(=O)O	Esterification (R-COOH _R-OH)	CC(=O)NC1COC(=O)C(CC2=NC(C)=CN2)NC1=O
CC1=CNC(CC(N)C(O)=O)=N1	OC(=O)C1(O)CCOCC1	Cc1c[nH]c(CC(NC(=O)C2(O)CCOCC2)C(=O)O)n1	Esterification (R-COOH _R-OH)	CC1=CNC(CC2NC(=O)C3(CCOCC3)OC2=O)=N1
CC1=CNC(CC(N)C(O)=O)=N1	OC(=O)C1=C(O)C=CN=C1	Cc1c[nH]c(CC(NC(=O)c2cnccc2O)C(=O)O)n1	Esterification (R-COOH _R-OH)	CC1=CNC(CC2NC(=O)C3=CN=CC=C3OC2=O)=N1
CC1=CNC(CC(N)C(O)=O)=N1	CCC\C=C\C(O)C(O)=O	CCC/C=C/C(O)C(=O)NC(Cc1nc(C)c[nH]1)C(=O)O	Esterification (R-COOH _R-OH)	CCCC=CC1OC(=O)C(CC2=NC(C)=CN2)NC1=O
CC1=CNC(CC(N)C(O)=O)=N1	CC(C(O)C(C)=C)C(O)=O	C=C(C)C(O)C(C)C(=O)NC(Cc1nc(C)c[nH]1)C(=O)O	Esterification (R-COOH _R-OH)	CC1C(OC(=O)C(CC2=NC(C)=CN2)NC1=O)C(C)=C
CC1=CNC(CC(N)C(O)=O)=N1	CC1CCC(O)C1C(O)=O	Cc1c[nH]c(CC(NC(=O)C2C(C)CCC2O)C(=O)O)n1	Esterification (R-COOH _R-OH)	CC1CCC2OC(=O)C(CC3=NC(C)=CN3)NC(=O)C12
CC1=CNC(CC(N)C(O)=O)=N1	CC1CC1CC(O)C(O)=O	Cc1c[nH]c(CC(NC(=O)C(O)CC2CC2C)C(=O)O)n1	Esterification (R-COOH _R-OH)	CC1CC1CC1OC(=O)C(CC2=NC(C)=CN2)NC1=O
CC1=CNC(CC(N)C(O)=O)=N1	CCC(CC)(CO)C(O)=O	CCC(CC)(CO)C(=O)NC(Cc1nc(C)c[nH]1)C(=O)O	Esterification (R-COOH _R-OH)	CCC1(CC)COC(=O)C(CC2=NC(C)=CN2)NC1=O
CC1=CNC(CC(N)C(O)=O)=N1	CC(C)C(O)C(C)C(O)=O	Cc1c[nH]c(CC(NC(=O)C(C)C(O)C(C)C)C(=O)O)n1	Esterification (R-COOH _R-OH)	CC(C)C1OC(=O)C(CC2=NC(C)=CN2)NC(=O)C1C
CC1=CNC(CC(N)C(O)=O)=N1	CCC(C)(C)C(O)C(O)=O	CCC(C)(C)C(O)C(=O)NC(Cc1nc(C)c[nH]1)C(=O)O	Esterification (R-COOH _R-OH)	CCC(C)(C)C1OC(=O)C(CC2=NC(C)=CN2)NC1=O
CC1=CNC(CC(N)C(O)=O)=N1	OC(=O)C1=CC=CC=C1O	Cc1c[nH]c(CC(NC(=O)c2ccccc2O)C(=O)O)n1	Esterification (R-COOH _R-OH)	CC1=CNC(CC2NC(=O)C3=CC=CC=C3OC2=O)=N1
NC(CC(O)=O)CC1=CNC=N1	OC(=O)C1(O)CCSCC1	O=C(O)CC(Cc1c[nH]cn1)NC(=O)C1(O)CCSCC1	Esterification (R-COOH _R-OH)	O=C1CC(CC2=CNC=N2)NC(=O)C2(CCSCC2)O1
NC(C(O)=O)(C1=CC=CN1)C(F)(F)F	OC(=O)C1(O)CNC1	O=C(NC(C(=O)O)(c1ccc[nH]1)C(F)(F)F)C1(O)CNC1	Esterification (R-COOH _R-OH)	FC(F)(F)C1(NC(=O)C2(CNC2)OC1=O)C1=CC=CN1
NC(C(O)=O)(C1=CC=CN1)C(F)(F)F	CCC(O)CC(O)=O	CCC(O)CC(=O)NC(C(=O)O)(c1ccc[nH]1)C(F)(F)F	Esterification (R-COOH _R-OH)	CCC1CC(=O)NC(C2=CC=CN2)(C(=O)O1)C(F)(F)F
NC1=C(C(O)=O)C(=CN1)C1CC1	OC(=O)C1(O)CCCNC1	O=C(O)c1c(C2CC2)c[nH]c1NC(=O)C1(O)CCCNC1	Esterification (R-COOH _R-OH)	O=C1NC2=C(C(=CN2)C2CC2)C(=O)OC11CCCNC1
NC1=C(C(O)=O)C(=CN1)C1CC1	OC(=O)C1(O)CCCCC1	O=C(O)c1c(C2CC2)c[nH]c1NC(=O)C1(O)CCCCC1	Esterification (R-COOH _R-OH)	O=C1OC2(CCCCC2)C(=O)NC2=C1C(=CN2)C1CC1
CCCC1=CNC(N)=C1C(O)=O	OC(=O)C1(O)CCOCC1	CCCc1c[nH]c(NC(=O)C2(O)CCOCC2)c1C(=O)O	Esterification (R-COOH _R-OH)	CCCC1=CNC2=C1C(=O)OC1(CCOCC1)C(=O)N2
CCCC1=CNC(N)=C1C(O)=O	CC(O)(C1CCC1)C(O)=O	CCCc1c[nH]c(NC(=O)C(C)(O)C2CCC2)c1C(=O)O	Esterification (R-COOH _R-OH)	CCCC1=CNC2=C1C(=O)OC(C)(C1CCC1)C(=O)N2
CCCC1=CNC(N)=C1C(O)=O	CCC(C)(C)C(O)C(O)=O	CCCc1c[nH]c(NC(=O)C(O)C(C)(C)CC)c1C(=O)O	Esterification (R-COOH _R-OH)	CCCC1=CNC2=C1C(=O)OC(C(=O)N2)C(C)(C)CC
CC1CC1C1=CNC(N)=C1C(O)=O	OC(=O)C1(O)CCSC1	CC1CC1c1c[nH]c(NC(=O)C2(O)CCSC2)c1C(=O)O	Esterification (R-COOH _R-OH)	CC1CC1C1=CNC2=C1C(=O)OC1(CCSC1)C(=O)N2
CC1CC1C1=CNC(N)=C1C(O)=O	CC(C)C(C)(O)C(O)=O	CC1CC1c1c[nH]c(NC(=O)C(C)(O)C(C)C)c1C(=O)O	Esterification (R-COOH _R-OH)	CC(C)C1(C)OC(=O)C2=C(NC=C2C2CC2C)NC1=O
CC1(CC1)C1=CNC(N)=C1C(O)=O	OC(=O)C1(O)CCNC1	CC1(c2c[nH]c(NC(=O)C3(O)CCNC3)c2C(=O)O)CC1	Esterification (R-COOH _R-OH)	CC1(CC1)C1=CNC2=C1C(=O)OC1(CCNC1)C(=O)N2
CC1(CC1)C1=CNC(N)=C1C(O)=O	CC(C)CC(O)C(O)=O	CC(C)CC(O)C(=O)Nc1[nH]cc(C2(C)CC2)c1C(=O)O	Esterification (R-COOH _R-OH)	CC(C)CC1OC(=O)C2=C(NC=C2C2(C)CC2)NC1=O
CCCCC1=CNC(N)=C1C(O)=O	CP(C)(=O)C(O)C(O)=O	CCCCc1c[nH]c(NC(=O)C(O)P(C)(C)=O)c1C(=O)O	Esterification (R-COOH _R-OH)	CCCCC1=CNC2=C1C(=O)OC(C(=O)N2)P(C)(C)=O
CCCCC1=CNC(N)=C1C(O)=O	COC(C)C(O)C(O)=O	CCCCc1c[nH]c(NC(=O)C(O)C(C)OC)c1C(=O)O	Esterification (R-COOH _R-OH)	CCCCC1=CNC2=C1C(=O)OC(C(C)OC)C(=O)N2
CCCCC1=CNC(N)=C1C(O)=O	CC(O)(C1CC1)C(O)=O	CCCCc1c[nH]c(NC(=O)C(C)(O)C2CC2)c1C(=O)O	Esterification (R-COOH _R-OH)	CCCCC1=CNC2=C1C(=O)OC(C)(C1CC1)C(=O)N2
CC(C)CC1=CNC(N)=C1C(O)=O	CP(C)(=O)C(O)C(O)=O	CC(C)Cc1c[nH]c(NC(=O)C(O)P(C)(C)=O)c1C(=O)O	Esterification (R-COOH _R-OH)	CC(C)CC1=CNC2=C1C(=O)OC(C(=O)N2)P(C)(C)=O
CC(C)CC1=CNC(N)=C1C(O)=O	OC(=O)C1(O)CCNC1	CC(C)Cc1c[nH]c(NC(=O)C2(O)CCNC2)c1C(=O)O	Esterification (R-COOH _R-OH)	CC(C)CC1=CNC2=C1C(=O)OC1(CCNC1)C(=O)N2
CC(C)CC1=CNC(N)=C1C(O)=O	CC(C)(C)C(O)C(O)=O	CC(C)Cc1c[nH]c(NC(=O)C(O)C(C)(C)C)c1C(=O)O	Esterification (R-COOH _R-OH)	CC(C)CC1=CNC2=C1C(=O)OC(C(=O)N2)C(C)(C)C
CC(C)(C)C1=CNC(N)=C1C(O)=O	CSCCC(O)C(O)=O	CSCCC(O)C(=O)Nc1[nH]cc(C(C)(C)C)c1C(=O)O	Esterification (R-COOH _R-OH)	CSCCC1OC(=O)C2=C(NC=C2C(C)(C)C)NC1=O
CC(C)(C)C1=CNC(N)=C1C(O)=O	OC(=O)C1(O)CCNC1	CC(C)(C)c1c[nH]c(NC(=O)C2(O)CCNC2)c1C(=O)O	Esterification (R-COOH _R-OH)	CC(C)(C)C1=CNC2=C1C(=O)OC1(CCNC1)C(=O)N2
NC(CC1=CNC2=C1C=C(F)C=N2)C(O)=O	CCC(O)C(O)=O	CCC(O)C(=O)NC(Cc1c[nH]c2ncc(F)cc12)C(=O)O	Esterification (R-COOH _R-OH)	CCC1OC(=O)C(CC2=CNC3=NC=C(F)C=C23)NC1=O
NC(CC1=CNC2=C1C=C(F)C=N2)C(O)=O	CC(CO)C(O)=O	CC(CO)C(=O)NC(Cc1c[nH]c2ncc(F)cc12)C(=O)O	Esterification (R-COOH _R-OH)	CC1COC(=O)C(CC2=CNC3=NC=C(F)C=C23)NC1=O
NC(CC1=CNC2=C1C=C(F)C=N2)C(O)=O	CC(C)(O)C(O)=O	CC(C)(O)C(=O)NC(Cc1c[nH]c2ncc(F)cc12)C(=O)O	Esterification (R-COOH _R-OH)	CC1(C)OC(=O)C(CC2=CNC3=NC=C(F)C=C23)NC1=O
NC(C(O)=O)C1=CNC2=CC=CC=C12	CNCC(O)CC(O)=O	CNCC(O)CC(=O)NC(C(=O)O)c1c[nH]c2ccccc12	Esterification (R-COOH _R-OH)	CNCC1CC(=O)NC(C2=CNC3=CC=CC=C23)C(=O)O1
NC(C(O)=O)C1=CNC2=CC=CC=C12	OCC1(COC1)C(O)=O	O=C(O)C(NC(=O)C1(CO)COC1)c1c[nH]c2ccccc12	Esterification (R-COOH _R-OH)	O=C1NC(C2=CNC3=CC=CC=C23)C(=O)OCC11COC1
NC(C(O)=O)C1=CNC2=CC=CC=C12	CC(O)(C1CC1)C(O)=O	CC(O)(C(=O)NC(C(=O)O)c1c[nH]c2ccccc12)C1CC1	Esterification (R-COOH _R-OH)	CC1(OC(=O)C(NC1=O)C1=CNC2=CC=CC=C12)C1CC1
NC(C(O)=O)C1=CNC2=CC=CC=C12	OC(CC(O)=O)C1CC1	O=C(CC(O)C1CC1)NC(C(=O)O)c1c[nH]c2ccccc12	Esterification (R-COOH _R-OH)	O=C1CC(OC(=O)C(N1)C1=CNC2=CC=CC=C12)C1CC1
NC(C(O)=O)C1=CNC2=CC=CC=C12	CCC(O)C(C)C(O)=O	CCC(O)C(C)C(=O)NC(C(=O)O)c1c[nH]c2ccccc12	Esterification (R-COOH _R-OH)	CCC1OC(=O)C(NC(=O)C1C)C1=CNC2=CC=CC=C12
NC1=C(NC=C1CC1=CC=CO1)C(O)=O	OC(C1CC1)C(O)=O	O=C(O)c1[nH]cc(Cc2ccco2)c1NC(=O)C(O)C1CC1	Esterification (R-COOH _R-OH)	O=C1NC2=C(NC=C2CC2=CC=CO2)C(=O)OC1C1CC1
NC(CC1=CNC2=C1N=CC=C2)C(O)=O	CC(O)C(F)C(O)=O	CC(O)C(F)C(=O)NC(Cc1c[nH]c2cccnc12)C(=O)O	Esterification (R-COOH _R-OH)	CC1OC(=O)C(CC2=CNC3=CC=CN=C23)NC(=O)C1F
NC(CC1=CNC2=C1N=CC=C2)C(O)=O	OC(CC#C)C(O)=O	C#CCC(O)C(=O)NC(Cc1c[nH]c2cccnc12)C(=O)O	Esterification (R-COOH _R-OH)	O=C1NC(CC2=CNC3=CC=CN=C23)C(=O)OC1CC#C
NC(CC1=CNC2=C1N=CC=C2)C(O)=O	CCC(CO)C(O)=O	CCC(CO)C(=O)NC(Cc1c[nH]c2cccnc12)C(=O)O	Esterification (R-COOH _R-OH)	CCC1COC(=O)C(CC2=CNC3=CC=CN=C23)NC1=O
NC(CC1=CNC2=C1N=CC=C2)C(O)=O	CC(C)C(O)C(O)=O	CC(C)C(O)C(=O)NC(Cc1c[nH]c2cccnc12)C(=O)O	Esterification (R-COOH _R-OH)	CC(C)C1OC(=O)C(CC2=CNC3=CC=CN=C23)NC1=O
NC(CC1=CNC2=C1C=NC=C2)C(O)=O	CC(O)C(C)C(O)=O	CC(O)C(C)C(=O)NC(Cc1c[nH]c2ccncc12)C(=O)O	Esterification (R-COOH _R-OH)	CC1OC(=O)C(CC2=CNC3=CC=NC=C23)NC(=O)C1C
NC(CC1=CNC2=C1C=NC=C2)C(O)=O	CC(C)(CO)C(O)=O	CC(C)(CO)C(=O)NC(Cc1c[nH]c2ccncc12)C(=O)O	Esterification (R-COOH _R-OH)	CC1(C)COC(=O)C(CC2=CNC3=CC=NC=C23)NC1=O
NC(CC1=CNC2=C1C=CC=N2)C(O)=O	CC(O)C(F)C(O)=O	CC(O)C(F)C(=O)NC(Cc1c[nH]c2ncccc12)C(=O)O	Esterification (R-COOH _R-OH)	CC1OC(=O)C(CC2=CNC3=NC=CC=C23)NC(=O)C1F
NC(CC1=CNC2=C1C=CC=N2)C(O)=O	OC(=O)C1(O)CNC1	O=C(O)C(Cc1c[nH]c2ncccc12)NC(=O)C1(O)CNC1	Esterification (R-COOH _R-OH)	O=C1NC(CC2=CNC3=NC=CC=C23)C(=O)OC11CNC1
NC(CC1=CNC2=C1C=CC=N2)C(O)=O	OC(CC#C)C(O)=O	C#CCC(O)C(=O)NC(Cc1c[nH]c2ncccc12)C(=O)O	Esterification (R-COOH _R-OH)	O=C1NC(CC2=CNC3=NC=CC=C23)C(=O)OC1CC#C
NC(CC1=CNC2=C1C=CC=N2)C(O)=O	OC(=O)CC1(O)CC1	O=C(CC1(O)CC1)NC(Cc1c[nH]c2ncccc12)C(=O)O	Esterification (R-COOH _R-OH)	O=C1CC2(CC2)OC(=O)C(CC2=CNC3=NC=CC=C23)N1
NC1=C(C(O)=O)C(=CN1)C1CCCC1	OC(=O)C1(O)CCSC1	O=C(O)c1c(C2CCCC2)c[nH]c1NC(=O)C1(O)CCSC1	Esterification (R-COOH _R-OH)	O=C1OC2(CCSC2)C(=O)NC2=C1C(=CN2)C1CCCC1
NC1=C(C(O)=O)C(=CN1)C1CCCC1	CCC(C)C(O)C(O)=O	CCC(C)C(O)C(=O)Nc1[nH]cc(C2CCCC2)c1C(=O)O	Esterification (R-COOH _R-OH)	CCC(C)C1OC(=O)C2=C(NC=C2C2CCCC2)NC1=O
NC1=C(C(O)=O)C(=CN1)C1CCOCC1	CCC(C)(O)C(O)=O	CCC(C)(O)C(=O)Nc1[nH]cc(C2CCOCC2)c1C(=O)O	Esterification (R-COOH _R-OH)	CCC1(C)OC(=O)C2=C(NC=C2C2CCOCC2)NC1=O
CCC(C)(C)C1=CNC(N)=C1C(O)=O	CP(C)(=O)C(O)C(O)=O	CCC(C)(C)c1c[nH]c(NC(=O)C(O)P(C)(C)=O)c1C(=O)O	Esterification (R-COOH _R-OH)	CCC(C)(C)C1=CNC2=C1C(=O)OC(C(=O)N2)P(C)(C)=O
CCC(C)(C)C1=CNC(N)=C1C(O)=O	COCC(C)(O)C(O)=O	CCC(C)(C)c1c[nH]c(NC(=O)C(C)(O)COC)c1C(=O)O	Esterification (R-COOH _R-OH)	CCC(C)(C)C1=CNC2=C1C(=O)OC(C)(COC)C(=O)N2
CCC(C)(C)C1=CNC(N)=C1C(O)=O	OC(=O)C1(O)CCSC1	CCC(C)(C)c1c[nH]c(NC(=O)C2(O)CCSC2)c1C(=O)O	Esterification (R-COOH _R-OH)	CCC(C)(C)C1=CNC2=C1C(=O)OC1(CCSC1)C(=O)N2
CCC(C)(C)C1=CNC(N)=C1C(O)=O	OC(=O)C1(O)CCOC1	CCC(C)(C)c1c[nH]c(NC(=O)C2(O)CCOC2)c1C(=O)O	Esterification (R-COOH _R-OH)	CCC(C)(C)C1=CNC2=C1C(=O)OC1(CCOC1)C(=O)N2
NC(C(O)=O)C1=CNC2=C1C=C(Br)C=C2	CC(C)(O)CC(O)=O	CC(C)(O)CC(=O)NC(C(=O)O)c1c[nH]c2ccc(Br)cc12	Esterification (R-COOH _R-OH)	CC1(C)CC(=O)NC(C2=CNC3=CC=C(Br)C=C23)C(=O)O1
NC1=C(C(O)=O)C(=CN1)C1=CC=CC=N1	OC(C1CC1)C(O)=O	O=C(O)c1c(-c2ccccn2)c[nH]c1NC(=O)C(O)C1CC1	Esterification (R-COOH _R-OH)	O=C1NC2=C(C(=CN2)C2=CC=CC=N2)C(=O)OC1C1CC1
NC1=C(C(O)=O)C(=CN1)C1=CN=CC=C1	OC(=O)C1(O)CNC1	O=C(O)c1c(-c2cccnc2)c[nH]c1NC(=O)C1(O)CNC1	Esterification (R-COOH _R-OH)	O=C1OC2(CNC2)C(=O)NC2=C1C(=CN2)C1=CC=CN=C1
NC1=C(C(O)=O)C(=CN1)C1=CC=CC=C1	OC(CC#C)C(O)=O	C#CCC(O)C(=O)Nc1[nH]cc(-c2ccccc2)c1C(=O)O	Esterification (R-COOH _R-OH)	O=C1NC2=C(C(=CN2)C2=CC=CC=C2)C(=O)OC1CC#C
NC(CC1=CNC2=C1C=C(Br)C=C2)C(O)=O	CCC(O)C(O)=O	CCC(O)C(=O)NC(Cc1c[nH]c2ccc(Br)cc12)C(=O)O	Esterification (R-COOH _R-OH)	CCC1OC(=O)C(CC2=CNC3=CC=C(Br)C=C23)NC1=O
NC(CC1=CC2=C(C=CN2)C=C1)C(O)=O	CCC(O)CC(O)=O	CCC(O)CC(=O)NC(Cc1ccc2cc[nH]c2c1)C(=O)O	Esterification (R-COOH _R-OH)	CCC1CC(=O)NC(CC2=CC=C3C=CNC3=C2)C(=O)O1
NC(CC1=CC2=C(C=CN2)C=C1)C(O)=O	OC(CC(O)=O)C=C	C=CC(O)CC(=O)NC(Cc1ccc2cc[nH]c2c1)C(=O)O	Esterification (R-COOH _R-OH)	C=CC1CC(=O)NC(CC2=CC=C3C=CNC3=C2)C(=O)O1
NC(CC1=CNC2=CC=CC=C12)C(O)=O	OC(=O)C1(O)CNC1	O=C(O)C(Cc1c[nH]c2ccccc12)NC(=O)C1(O)CNC1	Esterification (R-COOH _R-OH)	O=C1OC2(CNC2)C(=O)NC1CC1=CNC2=CC=CC=C12
NC(CC1=CNC2=CC=CC=C12)C(O)=O	CCC(CO)C(O)=O	CCC(CO)C(=O)NC(Cc1c[nH]c2ccccc12)C(=O)O	Esterification (R-COOH _R-OH)	CCC1COC(=O)C(CC2=CNC3=CC=CC=C23)NC1=O
NC(CC1=CNC2=CC=CC=C12)C(O)=O	CC(C)(O)CC(O)=O	CC(C)(O)CC(=O)NC(Cc1c[nH]c2ccccc12)C(=O)O	Esterification (R-COOH _R-OH)	CC1(C)CC(=O)NC(CC2=CNC3=CC=CC=C23)C(=O)O1
NC1=C(C(O)=O)C(=CN1)C1CCCCC1	OC(CC#C)C(O)=O	C#CCC(O)C(=O)Nc1[nH]cc(C2CCCCC2)c1C(=O)O	Esterification (R-COOH _R-OH)	O=C1NC2=C(C(=CN2)C2CCCCC2)C(=O)OC1CC#C
CC1=CC=C(C=C1)C1=CNC(N)=C1C(O)=O	OC(=O)C1(O)CC1	Cc1ccc(-c2c[nH]c(NC(=O)C3(O)CC3)c2C(=O)O)cc1	Esterification (R-COOH _R-OH)	CC1=CC=C(C=C1)C1=CNC2=C1C(=O)OC1(CC1)C(=O)N2
CC1=CC=C(C=C1)C1=CNC(N)=C1C(O)=O	CCC(O)C(O)=O	CCC(O)C(=O)Nc1[nH]cc(-c2ccc(C)cc2)c1C(=O)O	Esterification (R-COOH _R-OH)	CCC1OC(=O)C2=C(NC=C2C2=CC=C(C)C=C2)NC1=O
NC1=C(C(O)=O)C(=CN1)C1CC2CCC1C2	CC(C)(O)C(O)=O	CC(C)(O)C(=O)Nc1[nH]cc(C2CC3CCC2C3)c1C(=O)O	Esterification (R-COOH _R-OH)	CC1(C)OC(=O)C2=C(NC=C2C2CC3CCC2C3)NC1=O
CC1(C)C(C2=CNC(N)=C2C(O)=O)C1(C)C	OC(C=C)C(O)=O	C=CC(O)C(=O)Nc1[nH]cc(C2C(C)(C)C2(C)C)c1C(=O)O	Esterification (R-COOH _R-OH)	CC1(C)C(C2=CNC3=C2C(=O)OC(C=C)C(=O)N3)C1(C)C
CC1=CNC(N)=C1C(O)=O	OC(=O)C1(O)CC2=CC=CC=C2C1	Cc1c[nH]c(NC(=O)C2(O)Cc3ccccc3C2)c1C(=O)O	Esterification (R-COOH _R-OH)	CC1=CNC2=C1C(=O)OC1(CC3=CC=CC=C3C1)C(=O)N2
CC1=CNC(N)=C1C(O)=O	CC1=CC=CC=C1CC(O)C(O)=O	Cc1ccccc1CC(O)C(=O)Nc1[nH]cc(C)c1C(=O)O	Esterification (R-COOH _R-OH)	CC1=CNC2=C1C(=O)OC(CC1=CC=CC=C1C)C(=O)N2
CC1=CNC(N)=C1C(O)=O	OC(CC1CCC2CC2C1)C(O)=O	Cc1c[nH]c(NC(=O)C(O)CC2CCC3CC3C2)c1C(=O)O	Esterification (R-COOH _R-OH)	CC1=CNC2=C1C(=O)OC(CC1CCC3CC3C1)C(=O)N2
CC1=CNC(N)=C1C(O)=O	CC1CCCC(CC(O)C(O)=O)C1	Cc1c[nH]c(NC(=O)C(O)CC2CCCC(C)C2)c1C(=O)O	Esterification (R-COOH _R-OH)	CC1CCCC(CC2OC(=O)C3=C(NC=C3C)NC2=O)C1
CC1=CNC(N)=C1C(O)=O	CC1CCCCC1CC(O)C(O)=O	Cc1c[nH]c(NC(=O)C(O)CC2CCCCC2C)c1C(=O)O	Esterification (R-COOH _R-OH)	CC1CCCCC1CC1OC(=O)C2=C(NC=C2C)NC1=O
CC1=CNC(N)=C1C(O)=O	CC1=C(CC(O)C(O)=O)C(C)=NN1	Cc1c[nH]c(NC(=O)C(O)Cc2c(C)n[nH]c2C)c1C(=O)O	Esterification (R-COOH _R-OH)	CC1=C(CC2OC(=O)C3=C(NC=C3C)NC2=O)C(C)=NN1
CC1=CNC(N)=C1C(O)=O	OC(C(O)=O)C1=CC(Cl)=C(Cl)C=C1	Cc1c[nH]c(NC(=O)C(O)c2ccc(Cl)c(Cl)c2)c1C(=O)O	Esterification (R-COOH _R-OH)	CC1=CNC2=C1C(=O)OC(C1=CC=C(Cl)C(Cl)=C1)C(=O)N2
NC(CC1=CNC=N1)C(O)=O	CC1C(C(O)C(=O)N1C)C(O)=O	CC1C(C(=O)NC(Cc2c[nH]cn2)C(=O)O)C(O)C(=O)N1C	Esterification (R-COOH _R-OH)	CC1C2C(OC(=O)C(CC3=CNC=N3)NC2=O)C(=O)N1C
NC(CC1=CNC=N1)C(O)=O	OC(=O)C1=C(O)C(Br)=CC(F)=C1	O=C(NC(Cc1c[nH]cn1)C(=O)O)c1cc(F)cc(Br)c1O	Esterification (R-COOH _R-OH)	FC1=CC(Br)=C2OC(=O)C(CC3=CNC=N3)NC(=O)C2=C1
NC(CC1=CNC=N1)C(O)=O	CC1=C(Br)C=NC(O)=C1C(O)=O	Cc1c(Br)cnc(O)c1C(=O)NC(Cc1c[nH]cn1)C(=O)O	Esterification (R-COOH _R-OH)	CC1=C(Br)C=NC2=C1C(=O)NC(CC1=CNC=N1)C(=O)O2
NC(CC1=CNC=N1)C(O)=O	CC1=C(Br)C=NC(O)=C1C(O)=O	Cc1c(Br)cnc(O)c1C(=O)NC(Cc1c[nH]cn1)C(=O)O	Esterification (R-COOH _R-OH)	CC1=C(Br)C=NC2=C1C(=O)NC(CC1=CN=CN1)C(=O)O2
NC(CC1=CNC=N1)C(O)=O	OC(CC1=CC=C(Br)O1)C(O)=O	O=C(NC(Cc1c[nH]cn1)C(=O)O)C(O)Cc1ccc(Br)o1	Esterification (R-COOH _R-OH)	BrC1=CC=C(CC2OC(=O)C(CC3=CNC=N3)NC2=O)O1
NC(CC1=CNC=N1)C(O)=O	CC1=C(CC(O)C(O)=O)OC=C1	Cc1ccoc1CC(O)C(=O)NC(Cc1c[nH]cn1)C(=O)O	Esterification (R-COOH _R-OH)	CC1=C(CC2OC(=O)C(CC3=CNC=N3)NC2=O)OC=C1
NC(CC1=CNC=N1)C(O)=O	CN1CCCC(O)(CC(O)=O)C1	CN1CCCC(O)(CC(=O)NC(Cc2c[nH]cn2)C(=O)O)C1	Esterification (R-COOH _R-OH)	CN1CCCC2(C1)CC(=O)NC(CC1=CNC=N1)C(=O)O2
NC(CC1=CNC=N1)C(O)=O	OC(C(O)=O)C1=CC=C(F)C=C1	O=C(O)C(Cc1c[nH]cn1)NC(=O)C(O)c1ccc(F)cc1	Esterification (R-COOH _R-OH)	FC1=CC=C(C=C1)C1OC(=O)C(CC2=CNC=N2)NC1=O
NC(CC1=CNC=N1)C(O)=O	CSC1=CC=C(C(O)=O)C(O)=C1	CSc1ccc(C(=O)NC(Cc2c[nH]cn2)C(=O)O)c(O)c1	Esterification (R-COOH _R-OH)	CSC1=CC=C2C(OC(=O)C(CC3=CNC=N3)NC2=O)=C1
NC(CC1=CNC=N1)C(O)=O	OC(CC1=CC=CC=N1)C(O)=O	O=C(NC(Cc1c[nH]cn1)C(=O)O)C(O)Cc1ccccn1	Esterification (R-COOH _R-OH)	O=C1NC(CC2=CNC=N2)C(=O)OC1CC1=CC=CC=N1
NC(CC1=CNC=N1)C(O)=O	CC1=CC=C(C)C(C(O)=O)=C1O	Cc1ccc(C)c(C(=O)NC(Cc2c[nH]cn2)C(=O)O)c1O	Esterification (R-COOH _R-OH)	CC1=CC=C(C)C2=C1OC(=O)C(CC1=CNC=N1)NC2=O
NC(CC1=CNC=N1)C(O)=O	OC(CC1=CC=CC=C1)C(O)=O	O=C(NC(Cc1c[nH]cn1)C(=O)O)C(O)Cc1ccccc1	Esterification (R-COOH _R-OH)	O=C1NC(CC2=CNC=N2)C(=O)OC1CC1=CC=CC=C1
NC(CC1=CN=CN1)C(O)=O	OC(=O)C1=C(O)C(Cl)=CC(Br)=C1	O=C(NC(Cc1cnc[nH]1)C(=O)O)c1cc(Br)cc(Cl)c1O	Esterification (R-COOH _R-OH)	ClC1=C2OC(=O)C(CC3=CN=CN3)NC(=O)C2=CC(Br)=C1
NC(CC1=CN=CN1)C(O)=O	OC(=O)C1=C(O)C(F)=CC(Br)=C1	O=C(NC(Cc1cnc[nH]1)C(=O)O)c1cc(Br)cc(F)c1O	Esterification (R-COOH _R-OH)	FC1=C2OC(=O)C(CC3=CN=CN3)NC(=O)C2=CC(Br)=C1
NC(CC1=CN=CN1)C(O)=O	CC1=C(Br)C(O)=C(C=N1)C(O)=O	Cc1ncc(C(=O)NC(Cc2cnc[nH]2)C(=O)O)c(O)c1Br	Esterification (R-COOH _R-OH)	CC1=NC=C2C(OC(=O)C(CC3=CN=CN3)NC2=O)=C1Br
NC(CC1=CN=CN1)C(O)=O	OC(CC1=CSC=C1Cl)C(O)=O	O=C(NC(Cc1cnc[nH]1)C(=O)O)C(O)Cc1cscc1Cl	Esterification (R-COOH _R-OH)	ClC1=CSC=C1CC1OC(=O)C(CC2=CN=CN2)NC1=O
NC(CC1=CN=CN1)C(O)=O	OC(CC1CCCOC1)C(O)=O	O=C(NC(Cc1cnc[nH]1)C(=O)O)C(O)CC1CCCOC1	Esterification (R-COOH _R-OH)	O=C1NC(CC2=CN=CN2)C(=O)OC1CC1CCCOC1
NC(CC1=CN=CN1)C(O)=O	OC(=O)C1=CC=CC(C=O)=C1O	O=Cc1cccc(C(=O)NC(Cc2cnc[nH]2)C(=O)O)c1O	Esterification (R-COOH _R-OH)	O=CC1=CC=CC2=C1OC(=O)C(CC1=CN=CN1)NC2=O
NC(CC1=CN=CN1)C(O)=O	OC(=O)C1=CC=CC(C=O)=C1O	O=Cc1cccc(C(=O)NC(Cc2cnc[nH]2)C(=O)O)c1O	Esterification (R-COOH _R-OH)	O=CC1=CC=CC2=C1OC(=O)C(CC1=CNC=N1)NC2=O
NC(CC1=CN=CN1)C(O)=O	OC(C(O)=O)C1=CC=C(Br)C=C1	O=C(O)C(Cc1cnc[nH]1)NC(=O)C(O)c1ccc(Br)cc1	Esterification (R-COOH _R-OH)	BrC1=CC=C(C=C1)C1OC(=O)C(CC2=CN=CN2)NC1=O
NC(CC1=CN=CN1)C(O)=O	CSC1=CC=C(O)C(=C1)C(O)=O	CSc1ccc(O)c(C(=O)NC(Cc2cnc[nH]2)C(=O)O)c1	Esterification (R-COOH _R-OH)	CSC1=CC=C2OC(=O)C(CC3=CN=CN3)NC(=O)C2=C1
NC(CC1=CN=CN1)C(O)=O	CC1=NC(O)=C(C(O)=O)C(C)=C1	Cc1cc(C)c(C(=O)NC(Cc2cnc[nH]2)C(=O)O)c(O)n1	Esterification (R-COOH _R-OH)	CC1=CC(C)=C2C(OC(=O)C(CC3=CN=CN3)NC2=O)=N1
NC(CC1=CN=CN1)C(O)=O	OC(=O)CC1(O)CCCCCC1	O=C(CC1(O)CCCCCC1)NC(Cc1cnc[nH]1)C(=O)O	Esterification (R-COOH _R-OH)	O=C1CC2(CCCCCC2)OC(=O)C(CC2=CN=CN2)N1
NC(CC1=CNC=N1)C(O)=O	OC(=O)C(F)(F)C1(O)CCCC1	O=C(O)C(Cc1c[nH]cn1)NC(=O)C(F)(F)C1(O)CCCC1	Esterification (R-COOH _R-OH)	FC1(F)C(=O)NC(CC2=CNC=N2)C(=O)OC11CCCC1
NC(CC1=CNC=N1)C(O)=O	OC(=O)C1=C(O)C(Br)=CC(Cl)=C1	O=C(NC(Cc1c[nH]cn1)C(=O)O)c1cc(Cl)cc(Br)c1O	Esterification (R-COOH _R-OH)	ClC1=CC(Br)=C2OC(=O)C(CC3=CNC=N3)NC(=O)C2=C1
NC(CC1=CNC=N1)C(O)=O	OC(CC1=C(Br)C=CS1)C(O)=O	O=C(NC(Cc1c[nH]cn1)C(=O)O)C(O)Cc1sccc1Br	Esterification (R-COOH _R-OH)	BrC1=C(CC2OC(=O)C(CC3=CNC=N3)NC2=O)SC=C1
NC(CC1=CNC=N1)C(O)=O	OC(CC1=CSC=C1Br)C(O)=O	O=C(NC(Cc1c[nH]cn1)C(=O)O)C(O)Cc1cscc1Br	Esterification (R-COOH _R-OH)	BrC1=CSC=C1CC1OC(=O)C(CC2=CNC=N2)NC1=O
NC(CC1=CNC=N1)C(O)=O	OC(CC1=CC=C(Cl)S1)C(O)=O	O=C(NC(Cc1c[nH]cn1)C(=O)O)C(O)Cc1ccc(Cl)s1	Esterification (R-COOH _R-OH)	ClC1=CC=C(CC2OC(=O)C(CC3=CNC=N3)NC2=O)S1
NC(CC1=CNC=N1)C(O)=O	OC(CC1=C(Cl)SC=C1)C(O)=O	O=C(NC(Cc1c[nH]cn1)C(=O)O)C(O)Cc1ccsc1Cl	Esterification (R-COOH _R-OH)	ClC1=C(CC2OC(=O)C(CC3=CNC=N3)NC2=O)C=CS1
NC(CC1=CNC=N1)C(O)=O	OC(CC1CCOCC1)C(O)=O	O=C(NC(Cc1c[nH]cn1)C(=O)O)C(O)CC1CCOCC1	Esterification (R-COOH _R-OH)	O=C1NC(CC2=CNC=N2)C(=O)OC1CC1CCOCC1
NC(CC1=CNC=N1)C(O)=O	CN1CCC(O)(CC(O)=O)CC1	CN1CCC(O)(CC(=O)NC(Cc2c[nH]cn2)C(=O)O)CC1	Esterification (R-COOH _R-OH)	CN1CCC2(CC1)CC(=O)NC(CC1=CNC=N1)C(=O)O2
NC(CC1=CNC=N1)C(O)=O	OC(C(O)=O)C1=CC=CC=C1I	O=C(O)C(Cc1c[nH]cn1)NC(=O)C(O)c1ccccc1I	Esterification (R-COOH _R-OH)	IC1=CC=CC=C1C1OC(=O)C(CC2=CNC=N2)NC1=O
NC(CC1=CNC=N1)C(O)=O	CC(O)(C(O)=O)C1=CC=CC=N1	CC(O)(C(=O)NC(Cc1c[nH]cn1)C(=O)O)c1ccccn1	Esterification (R-COOH _R-OH)	CC1(OC(=O)C(CC2=CNC=N2)NC1=O)C1=CC=CC=N1
NC(CC1=CNC=N1)C(O)=O	CCC1=CC=C(O)C(=C1)C(O)=O	CCc1ccc(O)c(C(=O)NC(Cc2c[nH]cn2)C(=O)O)c1	Esterification (R-COOH _R-OH)	CCC1=CC=C2OC(=O)C(CC3=CNC=N3)NC(=O)C2=C1
NC(CC1=CNC=N1)C(O)=O	CC(O)(C(O)=O)C1=CC=CC=C1	CC(O)(C(=O)NC(Cc1c[nH]cn1)C(=O)O)c1ccccc1	Esterification (R-COOH _R-OH)	CC1(OC(=O)C(CC2=CNC=N2)NC1=O)C1=CC=CC=C1
NC(CC1=CNC=N1)C(O)=O	CC1CCC(O)(CC(O)=O)C=C1	CC1C=CC(O)(CC(=O)NC(Cc2c[nH]cn2)C(=O)O)CC1	Esterification (R-COOH _R-OH)	CC1CCC2(CC(=O)NC(CC3=CNC=N3)C(=O)O2)C=C1
CCC1=CNC(N)=C1C(O)=O	OC(CC1=C(Cl)SC=C1)C(O)=O	CCc1c[nH]c(NC(=O)C(O)Cc2ccsc2Cl)c1C(=O)O	Esterification (R-COOH _R-OH)	CCC1=CNC2=C1C(=O)OC(CC1=C(Cl)SC=C1)C(=O)N2
CCC1=CNC(N)=C1C(O)=O	CC1=CC=C(CC(O)C(O)=O)S1	CCc1c[nH]c(NC(=O)C(O)Cc2ccc(C)s2)c1C(=O)O	Esterification (R-COOH _R-OH)	CCC1=CNC2=C1C(=O)OC(CC1=CC=C(C)S1)C(=O)N2
CCC1=CNC(N)=C1C(O)=O	OC(CC1CC2CC2C1)C(O)=O	CCc1c[nH]c(NC(=O)C(O)CC2CC3CC3C2)c1C(=O)O	Esterification (R-COOH _R-OH)	CCC1=CNC2=C1C(=O)OC(CC1CC3CC3C1)C(=O)N2
CCC1=CNC(N)=C1C(O)=O	CC1(C)CC(CC(O)C(O)=O)C1	CCc1c[nH]c(NC(=O)C(O)CC2CC(C)(C)C2)c1C(=O)O	Esterification (R-COOH _R-OH)	CCC1=CNC2=C1C(=O)OC(CC1CC(C)(C)C1)C(=O)N2
NC(CC1=CC=CN1)C(O)=O	OC(=O)C(F)(F)C1(O)CCNC1	O=C(O)C(Cc1ccc[nH]1)NC(=O)C(F)(F)C1(O)CCNC1	Esterification (R-COOH _R-OH)	FC1(F)C(=O)NC(CC2=CC=CN2)C(=O)OC11CCNC1
NC(CC1=CC=CN1)C(O)=O	OC(=O)C1=C(O)C(F)=CC(Br)=C1	O=C(NC(Cc1ccc[nH]1)C(=O)O)c1cc(Br)cc(F)c1O	Esterification (R-COOH _R-OH)	FC1=C2OC(=O)C(CC3=CC=CN3)NC(=O)C2=CC(Br)=C1
NC(CC1=CC=CN1)C(O)=O	OC(=O)C1=CC(Br)=C(F)C=C1O	O=C(NC(Cc1ccc[nH]1)C(=O)O)c1cc(Br)c(F)cc1O	Esterification (R-COOH _R-OH)	FC1=C(Br)C=C2C(OC(=O)C(CC3=CC=CN3)NC2=O)=C1
NC(CC1=CC=CN1)C(O)=O	OC(=O)C1=C(O)C(F)=C(Cl)C=C1	O=C(NC(Cc1ccc[nH]1)C(=O)O)c1ccc(Cl)c(F)c1O	Esterification (R-COOH _R-OH)	FC1=C(Cl)C=CC2=C1OC(=O)C(CC1=CC=CN1)NC2=O
NC(CC1=CC=CN1)C(O)=O	OC(=O)C1=C(O)C(F)=CC(F)=C1	O=C(NC(Cc1ccc[nH]1)C(=O)O)c1cc(F)cc(F)c1O	Esterification (R-COOH _R-OH)	FC1=CC(F)=C2OC(=O)C(CC3=CC=CN3)NC(=O)C2=C1
NC(CC1=CC=CN1)C(O)=O	OC(=O)C1=C(O)C=C(F)C=C1F	O=C(NC(Cc1ccc[nH]1)C(=O)O)c1c(O)cc(F)cc1F	Esterification (R-COOH _R-OH)	FC1=CC(F)=C2C(OC(=O)C(CC3=CC=CN3)NC2=O)=C1
NC(CC1=CC=CN1)C(O)=O	OC(CC1=CC(Br)=CS1)C(O)=O	O=C(NC(Cc1ccc[nH]1)C(=O)O)C(O)Cc1cc(Br)cs1	Esterification (R-COOH _R-OH)	BrC1=CSC(CC2OC(=O)C(CC3=CC=CN3)NC2=O)=C1
NC(CC1=CC=CN1)C(O)=O	CC1=CC(CC(O)C(O)=O)=CS1	Cc1cc(CC(O)C(=O)NC(Cc2ccc[nH]2)C(=O)O)cs1	Esterification (R-COOH _R-OH)	CC1=CC(CC2OC(=O)C(CC3=CC=CN3)NC2=O)=CS1
NC(CC1=CC=CN1)C(O)=O	OC(CC1CCOCC1)C(O)=O	O=C(NC(Cc1ccc[nH]1)C(=O)O)C(O)CC1CCOCC1	Esterification (R-COOH _R-OH)	O=C1NC(CC2=CC=CN2)C(=O)OC1CC1CCOCC1
NC(CC1=CC=CN1)C(O)=O	OC(=O)C1=C(O)C=C(C=C1)C#N	N#Cc1ccc(C(=O)NC(Cc2ccc[nH]2)C(=O)O)c(O)c1	Esterification (R-COOH _R-OH)	O=C1OC2=CC(=CC=C2C(=O)NC1CC1=CC=CN1)C#N
NC(CC1=CC=CN1)C(O)=O	CC1=C(Br)C=CC(O)=C1C(O)=O	Cc1c(Br)ccc(O)c1C(=O)NC(Cc1ccc[nH]1)C(=O)O	Esterification (R-COOH _R-OH)	CC1=C(Br)C=CC2=C1C(=O)NC(CC1=CC=CN1)C(=O)O2
NC(CC1=CC=CN1)C(O)=O	CC1(C)CCCC(O)(C1)C(O)=O	CC1(C)CCCC(O)(C(=O)NC(Cc2ccc[nH]2)C(=O)O)C1	Esterification (R-COOH _R-OH)	CC1(C)CCCC2(C1)OC(=O)C(CC1=CC=CN1)NC2=O
NC(CC(O)=O)CC1=CNC=N1	OC(CC1CCCO1)C(O)=O	O=C(O)CC(Cc1c[nH]cn1)NC(=O)C(O)CC1CCCO1	Esterification (R-COOH _R-OH)	O=C1CC(CC2=CNC=N2)NC(=O)C(CC2CCCO2)O1
CC1=CNC(CC(N)C(O)=O)=N1	OC(=O)C1=NC=CC(Br)=C1O	Cc1c[nH]c(CC(NC(=O)c2nccc(Br)c2O)C(=O)O)n1	Esterification (R-COOH _R-OH)	CC1=CNC(CC2NC(=O)C3=NC=CC(Br)=C3OC2=O)=N1
CC1=CNC(CC(N)C(O)=O)=N1	OC(CC1=CNN=C1)C(O)=O	Cc1c[nH]c(CC(NC(=O)C(O)Cc2cn[nH]c2)C(=O)O)n1	Esterification (R-COOH _R-OH)	CC1=CNC(CC2NC(=O)C(CC3=CNN=C3)OC2=O)=N1
CC1=CNC(CC(N)C(O)=O)=N1	CC1(CC1)C(O)C(F)C(O)=O	Cc1c[nH]c(CC(NC(=O)C(F)C(O)C2(C)CC2)C(=O)O)n1	Esterification (R-COOH _R-OH)	CC1=CNC(CC2NC(=O)C(F)C(OC2=O)C2(C)CC2)=N1
CC1=CNC(CC(N)C(O)=O)=N1	CC1CC(O)(CC(O)=O)CO1	Cc1c[nH]c(CC(NC(=O)CC2(O)COC(C)C2)C(=O)O)n1	Esterification (R-COOH _R-OH)	CC1CC2(CO1)CC(=O)NC(CC1=NC(C)=CN1)C(=O)O2
CC1=CNC(CC(N)C(O)=O)=N1	OC(=O)CC1(O)CCCOC1	Cc1c[nH]c(CC(NC(=O)CC2(O)CCCOC2)C(=O)O)n1	Esterification (R-COOH _R-OH)	CC1=CNC(CC2NC(=O)CC3(CCCOC3)OC2=O)=N1
CC1=CNC(CC(N)C(O)=O)=N1	OC(CC(O)=O)C1=CC=CS1	Cc1c[nH]c(CC(NC(=O)CC(O)c2cccs2)C(=O)O)n1	Esterification (R-COOH _R-OH)	CC1=CNC(CC2NC(=O)CC(OC2=O)C2=CC=CS2)=N1
CC1=CNC(CC(N)C(O)=O)=N1	CCC1(CC1)C(O)CC(O)=O	CCC1(C(O)CC(=O)NC(Cc2nc(C)c[nH]2)C(=O)O)CC1	Esterification (R-COOH _R-OH)	CCC1(CC1)C1CC(=O)NC(CC2=NC(C)=CN2)C(=O)O1
CC1=CNC(CC(N)C(O)=O)=N1	CC1(CCC1)C(O)CC(O)=O	Cc1c[nH]c(CC(NC(=O)CC(O)C2(C)CCC2)C(=O)O)n1	Esterification (R-COOH _R-OH)	CC1=CNC(CC2NC(=O)CC(OC2=O)C2(C)CCC2)=N1
CC1=CNC(CC(N)C(O)=O)=N1	CCCCC(O)C(C)C(O)=O	CCCCC(O)C(C)C(=O)NC(Cc1nc(C)c[nH]1)C(=O)O	Esterification (R-COOH _R-OH)	CCCCC1OC(=O)C(CC2=NC(C)=CN2)NC(=O)C1C
CC1=CNC(CC(N)C(O)=O)=N1	CCCC(C(O)=O)C(C)(C)O	CCCC(C(=O)NC(Cc1nc(C)c[nH]1)C(=O)O)C(C)(C)O	Esterification (R-COOH _R-OH)	CCCC1C(=O)NC(CC2=NC(C)=CN2)C(=O)OC1(C)C
NC(CC(O)=O)CC1=CNC=N1	OC(CC1CCOC1)C(O)=O	O=C(O)CC(Cc1c[nH]cn1)NC(=O)C(O)CC1CCOC1	Esterification (R-COOH _R-OH)	O=C1CC(CC2=CNC=N2)NC(=O)C(CC2CCOC2)O1
NC(CC(O)=O)CC1=CNC=N1	OC(C(O)=O)C1=CC=CC=N1	O=C(O)CC(Cc1c[nH]cn1)NC(=O)C(O)c1ccccn1	Esterification (R-COOH _R-OH)	O=C1CC(CC2=CNC=N2)NC(=O)C(O1)C1=CC=CC=N1
NC(C(O)=O)(C1=CC=CN1)C(F)(F)F	CC(O)C(F)(F)C(O)=O	CC(O)C(F)(F)C(=O)NC(C(=O)O)(c1ccc[nH]1)C(F)(F)F	Esterification (R-COOH _R-OH)	CC1OC(=O)C(NC(=O)C1(F)F)(C1=CC=CN1)C(F)(F)F
NC(C(O)=O)(C1=CC=CN1)C(F)(F)F	CNCC(CO)C(O)=O	CNCC(CO)C(=O)NC(C(=O)O)(c1ccc[nH]1)C(F)(F)F	Esterification (R-COOH _R-OH)	CNCC1COC(=O)C(NC1=O)(C1=CC=CN1)C(F)(F)F
NC(C(O)=O)(C1=CC=CN1)C(F)(F)F	OCC1(COC1)C(O)=O	O=C(NC(C(=O)O)(c1ccc[nH]1)C(F)(F)F)C1(CO)COC1	Esterification (R-COOH _R-OH)	FC(F)(F)C1(NC(=O)C2(COC2)COC1=O)C1=CC=CN1
NC(C(O)=O)(C1=CC=CN1)C(F)(F)F	CC(O)(C1CC1)C(O)=O	CC(O)(C(=O)NC(C(=O)O)(c1ccc[nH]1)C(F)(F)F)C1CC1	Esterification (R-COOH _R-OH)	CC1(OC(=O)C(NC1=O)(C1=CC=CN1)C(F)(F)F)C1CC1
NC(C(O)=O)(C1=CC=CN1)C(F)(F)F	OCC1(CCC1)C(O)=O	O=C(NC(C(=O)O)(c1ccc[nH]1)C(F)(F)F)C1(CO)CCC1	Esterification (R-COOH _R-OH)	FC(F)(F)C1(NC(=O)C2(CCC2)COC1=O)C1=CC=CN1
NC(C(O)=O)(C1=CC=CN1)C(F)(F)F	OC(=O)C1(O)CCCC1	O=C(NC(C(=O)O)(c1ccc[nH]1)C(F)(F)F)C1(O)CCCC1	Esterification (R-COOH _R-OH)	FC(F)(F)C1(NC(=O)C2(CCCC2)OC1=O)C1=CC=CN1
NC(C(O)=O)(C1=CC=CN1)C(F)(F)F	OC1CCCC1C(O)=O	O=C(NC(C(=O)O)(c1ccc[nH]1)C(F)(F)F)C1CCCC1O	Esterification (R-COOH _R-OH)	FC(F)(F)C1(NC(=O)C2CCCC2OC1=O)C1=CC=CN1
NC(C(O)=O)(C1=CC=CN1)C(F)(F)F	CC(C)C(C)(O)C(O)=O	CC(C)C(C)(O)C(=O)NC(C(=O)O)(c1ccc[nH]1)C(F)(F)F	Esterification (R-COOH _R-OH)	CC(C)C1(C)OC(=O)C(NC1=O)(C1=CC=CN1)C(F)(F)F
NC1=C(C(O)=O)C(=CN1)C1CC1	OC(CC1=NC=CN1)C(O)=O	O=C(O)c1c(C2CC2)c[nH]c1NC(=O)C(O)Cc1ncc[nH]1	Esterification (R-COOH _R-OH)	O=C1NC2=C(C(=CN2)C2CC2)C(=O)OC1CC1=NC=CN1
NC1=C(C(O)=O)C(=CN1)C1CC1	OC(CC1CCCO1)C(O)=O	O=C(O)c1c(C2CC2)c[nH]c1NC(=O)C(O)CC1CCCO1	Esterification (R-COOH _R-OH)	O=C1NC2=C(C(=CN2)C2CC2)C(=O)OC1CC1CCCO1
NC1=C(C(O)=O)C(=CN1)C1CC1	OC(C(O)=O)C1=CC=CC=N1	O=C(O)c1c(C2CC2)c[nH]c1NC(=O)C(O)c1ccccn1	Esterification (R-COOH _R-OH)	O=C1NC2=C(C(=CN2)C2CC2)C(=O)OC1C1=CC=CC=N1
NC1=C(C(O)=O)C(=CN1)C1CC1	CCC1CCC(O)(C1)C(O)=O	CCC1CCC(O)(C(=O)Nc2[nH]cc(C3CC3)c2C(=O)O)C1	Esterification (R-COOH _R-OH)	CCC1CCC2(C1)OC(=O)C1=C(NC=C1C1CC1)NC2=O
CCCC1=CNC(N)=C1C(O)=O	OC(C(O)=O)C1=CN=CC=C1	CCCc1c[nH]c(NC(=O)C(O)c2cccnc2)c1C(=O)O	Esterification (R-COOH _R-OH)	CCCC1=CNC2=C1C(=O)OC(C1=CC=CN=C1)C(=O)N2
CCCC1=CNC(N)=C1C(O)=O	CC1(C)CC1CC(O)C(O)=O	CCCc1c[nH]c(NC(=O)C(O)CC2CC2(C)C)c1C(=O)O	Esterification (R-COOH _R-OH)	CCCC1=CNC2=C1C(=O)OC(CC1CC1(C)C)C(=O)N2
CC1CC1C1=CNC(N)=C1C(O)=O	OC(=O)C1(O)CCCNC1	CC1CC1c1c[nH]c(NC(=O)C2(O)CCCNC2)c1C(=O)O	Esterification (R-COOH _R-OH)	CC1CC1C1=CNC2=C1C(=O)OC1(CCCNC1)C(=O)N2
CC1CC1C1=CNC(N)=C1C(O)=O	OC(C1CCCC1)C(O)=O	CC1CC1c1c[nH]c(NC(=O)C(O)C2CCCC2)c1C(=O)O	Esterification (R-COOH _R-OH)	CC1CC1C1=CNC2=C1C(=O)OC(C1CCCC1)C(=O)N2
CC1CC1C1=CNC(N)=C1C(O)=O	CCC(C)CC(O)C(O)=O	CCC(C)CC(O)C(=O)Nc1[nH]cc(C2CC2C)c1C(=O)O	Esterification (R-COOH _R-OH)	CCC(C)CC1OC(=O)C2=C(NC=C2C2CC2C)NC1=O
CC1(CC1)C1=CNC(N)=C1C(O)=O	CCC(C)CC(O)C(O)=O	CCC(C)CC(O)C(=O)Nc1[nH]cc(C2(C)CC2)c1C(=O)O	Esterification (R-COOH _R-OH)	CCC(C)CC1OC(=O)C2=C(NC=C2C2(C)CC2)NC1=O
CCCCC1=CNC(N)=C1C(O)=O	OC(C1CCCC1)C(O)=O	CCCCc1c[nH]c(NC(=O)C(O)C2CCCC2)c1C(=O)O	Esterification (R-COOH _R-OH)	CCCCC1=CNC2=C1C(=O)OC(C1CCCC1)C(=O)N2
CC(C)CC1=CNC(N)=C1C(O)=O	CC(O)(C1CCC1)C(O)=O	CC(C)Cc1c[nH]c(NC(=O)C(C)(O)C2CCC2)c1C(=O)O	Esterification (R-COOH _R-OH)	CC(C)CC1=CNC2=C1C(=O)OC(C)(C1CCC1)C(=O)N2
CC(C)CC1=CNC(N)=C1C(O)=O	OC(C1CCCC1)C(O)=O	CC(C)Cc1c[nH]c(NC(=O)C(O)C2CCCC2)c1C(=O)O	Esterification (R-COOH _R-OH)	CC(C)CC1=CNC2=C1C(=O)OC(C1CCCC1)C(=O)N2
CC(C)CC1=CNC(N)=C1C(O)=O	CCCCCC(O)C(O)=O	CCCCCC(O)C(=O)Nc1[nH]cc(CC(C)C)c1C(=O)O	Esterification (R-COOH _R-OH)	CCCCCC1OC(=O)C2=C(NC=C2CC(C)C)NC1=O
CC(C)CC1=CNC(N)=C1C(O)=O	CC(C)(C)CC(O)C(O)=O	CC(C)Cc1c[nH]c(NC(=O)C(O)CC(C)(C)C)c1C(=O)O	Esterification (R-COOH _R-OH)	CC(C)CC1=CNC2=C1C(=O)OC(CC(C)(C)C)C(=O)N2
CC(C)(C)C1=CNC(N)=C1C(O)=O	OC(=O)C1(O)CCOCC1	CC(C)(C)c1c[nH]c(NC(=O)C2(O)CCOCC2)c1C(=O)O	Esterification (R-COOH _R-OH)	CC(C)(C)C1=CNC2=C1C(=O)OC1(CCOCC1)C(=O)N2
CC(C)(C)C1=CNC(N)=C1C(O)=O	OC(C1CCNC1)C(O)=O	CC(C)(C)c1c[nH]c(NC(=O)C(O)C2CCNC2)c1C(=O)O	Esterification (R-COOH _R-OH)	CC(C)(C)C1=CNC2=C1C(=O)OC(C1CCNC1)C(=O)N2
CC(C)(C)C1=CNC(N)=C1C(O)=O	CCC\C=C\C(O)C(O)=O	CCC/C=C/C(O)C(=O)Nc1[nH]cc(C(C)(C)C)c1C(=O)O	Esterification (R-COOH _R-OH)	CCCC=CC1OC(=O)C2=C(NC=C2C(C)(C)C)NC1=O
CC(C)(C)C1=CNC(N)=C1C(O)=O	OC(=O)C1(O)CCCCC1	CC(C)(C)c1c[nH]c(NC(=O)C2(O)CCCCC2)c1C(=O)O	Esterification (R-COOH _R-OH)	CC(C)(C)C1=CNC2=C1C(=O)OC1(CCCCC1)C(=O)N2
CC(C)(C)C1=CNC(N)=C1C(O)=O	CCCCCC(O)C(O)=O	CCCCCC(O)C(=O)Nc1[nH]cc(C(C)(C)C)c1C(=O)O	Esterification (R-COOH _R-OH)	CCCCCC1OC(=O)C2=C(NC=C2C(C)(C)C)NC1=O
NC(CC1=CNC2=C1C=C(F)C=N2)C(O)=O	CC(C)(CO)C(O)=O	CC(C)(CO)C(=O)NC(Cc1c[nH]c2ncc(F)cc12)C(=O)O	Esterification (R-COOH _R-OH)	CC1(C)COC(=O)C(CC2=CNC3=NC=C(F)C=C23)NC1=O
NC(C(O)=O)C1=CNC2=CC=CC=C12	CSCC(C)(O)CC(O)=O	CSCC(C)(O)CC(=O)NC(C(=O)O)c1c[nH]c2ccccc12	Esterification (R-COOH _R-OH)	CSCC1(C)CC(=O)NC(C2=CNC3=CC=CC=C23)C(=O)O1
NC(C(O)=O)C1=CNC2=CC=CC=C12	CC(C)NC(CO)C(O)=O	CC(C)NC(CO)C(=O)NC(C(=O)O)c1c[nH]c2ccccc12	Esterification (R-COOH _R-OH)	CC(C)NC1COC(=O)C(NC1=O)C1=CNC2=CC=CC=C12
NC(C(O)=O)C1=CNC2=CC=CC=C12	OC(=O)C1=C(O)N=CC=C1	O=C(NC(C(=O)O)c1c[nH]c2ccccc12)c1cccnc1O	Esterification (R-COOH _R-OH)	O=C1OC2=NC=CC=C2C(=O)NC1C1=CNC2=CC=CC=C12
NC(C(O)=O)C1=CNC2=CC=CC=C12	CCCCC(CO)C(O)=O	CCCCC(CO)C(=O)NC(C(=O)O)c1c[nH]c2ccccc12	Esterification (R-COOH _R-OH)	CCCCC1COC(=O)C(NC1=O)C1=CNC2=CC=CC=C12
NC(C(O)=O)C1=CNC2=CC=CC=C12	CC(C)CC(CO)C(O)=O	CC(C)CC(CO)C(=O)NC(C(=O)O)c1c[nH]c2ccccc12	Esterification (R-COOH _R-OH)	CC(C)CC1COC(=O)C(NC1=O)C1=CNC2=CC=CC=C12
NC(C(O)=O)C1=CNC2=CC=CC=C12	CC(C)C(C)(O)CC(O)=O	CC(C)C(C)(O)CC(=O)NC(C(=O)O)c1c[nH]c2ccccc12	Esterification (R-COOH _R-OH)	CC(C)C1(C)CC(=O)NC(C2=CNC3=CC=CC=C23)C(=O)O1
NC(CC1=CNC2=C1N=CC=C2)C(O)=O	CC(=C)C(O)CC(O)=O	C=C(C)C(O)CC(=O)NC(Cc1c[nH]c2cccnc12)C(=O)O	Esterification (R-COOH _R-OH)	CC(=C)C1CC(=O)NC(CC2=CNC3=CC=CN=C23)C(=O)O1
NC(CC1=CNC2=C1N=CC=C2)C(O)=O	OC(CC1CC1)C(O)=O	O=C(NC(Cc1c[nH]c2cccnc12)C(=O)O)C(O)CC1CC1	Esterification (R-COOH _R-OH)	O=C1NC(CC2=CNC3=CC=CN=C23)C(=O)OC1CC1CC1
NC(CC1=CNC2=C1N=CC=C2)C(O)=O	CCCC(C)(O)C(O)=O	CCCC(C)(O)C(=O)NC(Cc1c[nH]c2cccnc12)C(=O)O	Esterification (R-COOH _R-OH)	CCCC1(C)OC(=O)C(CC2=CNC3=CC=CN=C23)NC1=O
NC(CC1=CNC2=C1N=CC=C2)C(O)=O	CCC(O)C(C)C(O)=O	CCC(O)C(C)C(=O)NC(Cc1c[nH]c2cccnc12)C(=O)O	Esterification (R-COOH _R-OH)	CCC1OC(=O)C(CC2=CNC3=CC=CN=C23)NC(=O)C1C
NC(CC1=CNC2=C1N=CC=C2)C(O)=O	CC(C)(C)C(O)C(O)=O	CC(C)(C)C(O)C(=O)NC(Cc1c[nH]c2cccnc12)C(=O)O	Esterification (R-COOH _R-OH)	CC(C)(C)C1OC(=O)C(CC2=CNC3=CC=CN=C23)NC1=O
NC(CC1=CNC2=C1N=CC=C2)C(O)=O	CNCC(CO)C(O)=O	CNCC(CO)C(=O)NC(Cc1c[nH]c2cccnc12)C(=O)O	Esterification (R-COOH _R-OH)	CNCC1COC(=O)C(CC2=CNC3=CC=CN=C23)NC1=O
NC(CC1=CNC2=C1N=CC=C2)C(O)=O	CCC(O)C(F)C(O)=O	CCC(O)C(F)C(=O)NC(Cc1c[nH]c2cccnc12)C(=O)O	Esterification (R-COOH _R-OH)	CCC1OC(=O)C(CC2=CNC3=CC=CN=C23)NC(=O)C1F
NC(CC1=CNC2=C1N=CC=C2)C(O)=O	CC(O)(C1CC1)C(O)=O	CC(O)(C(=O)NC(Cc1c[nH]c2cccnc12)C(=O)O)C1CC1	Esterification (R-COOH _R-OH)	CC1(OC(=O)C(CC2=CNC3=CC=CN=C23)NC1=O)C1CC1
NC(CC1=CNC2=C1N=CC=C2)C(O)=O	CCCCC(O)C(O)=O	CCCCC(O)C(=O)NC(Cc1c[nH]c2cccnc12)C(=O)O	Esterification (R-COOH _R-OH)	CCCCC1OC(=O)C(CC2=CNC3=CC=CN=C23)NC1=O
NC(CC1=CNC2=C1N=CC=C2)C(O)=O	CCCC(O)CC(O)=O	CCCC(O)CC(=O)NC(Cc1c[nH]c2cccnc12)C(=O)O	Esterification (R-COOH _R-OH)	CCCC1CC(=O)NC(CC2=CNC3=CC=CN=C23)C(=O)O1
NC(CC1=CNC2=C1N=CC=C2)C(O)=O	CC(C)C(CO)C(O)=O	CC(C)C(CO)C(=O)NC(Cc1c[nH]c2cccnc12)C(=O)O	Esterification (R-COOH _R-OH)	CC(C)C1COC(=O)C(CC2=CNC3=CC=CN=C23)NC1=O
NC(CC1=CNC2=C1C=NC=C2)C(O)=O	CNCC(O)CC(O)=O	CNCC(O)CC(=O)NC(Cc1c[nH]c2ccncc12)C(=O)O	Esterification (R-COOH _R-OH)	CNCC1CC(=O)NC(CC2=CNC3=CC=NC=C23)C(=O)O1
NC(CC1=CNC2=C1C=NC=C2)C(O)=O	CC(C)C(CO)C(O)=O	CC(C)C(CO)C(=O)NC(Cc1c[nH]c2ccncc12)C(=O)O	Esterification (R-COOH _R-OH)	CC(C)C1COC(=O)C(CC2=CNC3=CC=NC=C23)NC1=O
NC(CC1=CNC2=C1C=CC=N2)C(O)=O	CSCC(O)CC(O)=O	CSCC(O)CC(=O)NC(Cc1c[nH]c2ncccc12)C(=O)O	Esterification (R-COOH _R-OH)	CSCC1CC(=O)NC(CC2=CNC3=NC=CC=C23)C(=O)O1
NC(CC1=CNC2=C1C=CC=N2)C(O)=O	OCC1(COC1)C(O)=O	O=C(O)C(Cc1c[nH]c2ncccc12)NC(=O)C1(CO)COC1	Esterification (R-COOH _R-OH)	O=C1NC(CC2=CNC3=NC=CC=C23)C(=O)OCC11COC1
NC(CC1=CNC2=C1C=CC=N2)C(O)=O	OC(=O)C1(O)CCNC1	O=C(O)C(Cc1c[nH]c2ncccc12)NC(=O)C1(O)CCNC1	Esterification (R-COOH _R-OH)	O=C1OC2(CCNC2)C(=O)NC1CC1=CNC2=NC=CC=C12
NC1=C(C(O)=O)C(=CN1)C1CCCC1	OC(=O)C1(O)CCCNC1	O=C(O)c1c(C2CCCC2)c[nH]c1NC(=O)C1(O)CCCNC1	Esterification (R-COOH _R-OH)	O=C1NC2=C(C(=CN2)C2CCCC2)C(=O)OC11CCCNC1
NC1=C(C(O)=O)C(=CN1)C1CCCC1	OC(=O)C1(O)CCCCC1	O=C(O)c1c(C2CCCC2)c[nH]c1NC(=O)C1(O)CCCCC1	Esterification (R-COOH _R-OH)	O=C1OC2(CCCCC2)C(=O)NC2=C1C(=CN2)C1CCCC1
CCC(C)(C)C1=CNC(N)=C1C(O)=O	OC(=O)C1(O)CCSCC1	CCC(C)(C)c1c[nH]c(NC(=O)C2(O)CCSCC2)c1C(=O)O	Esterification (R-COOH _R-OH)	CCC(C)(C)C1=CNC2=C1C(=O)OC1(CCSCC1)C(=O)N2
NC(C(O)=O)C1=CNC2=C1C=C(Br)C=C2	OC(=O)C1(O)CCOC1	O=C(O)C(NC(=O)C1(O)CCOC1)c1c[nH]c2ccc(Br)cc12	Esterification (R-COOH _R-OH)	BrC1=CC=C2NC=C(C3NC(=O)C4(CCOC4)OC3=O)C2=C1
NC(C(O)=O)C1=CNC2=C1C=C(Br)C=C2	CC(O)(CC(O)=O)C=C	C=CC(C)(O)CC(=O)NC(C(=O)O)c1c[nH]c2ccc(Br)cc12	Esterification (R-COOH _R-OH)	CC1(CC(=O)NC(C2=CNC3=CC=C(Br)C=C23)C(=O)O1)C=C
NC(C(O)=O)C1=CNC2=C1C=C(Br)C=C2	OC(C1CCC1)C(O)=O	O=C(O)C(NC(=O)C(O)C1CCC1)c1c[nH]c2ccc(Br)cc12	Esterification (R-COOH _R-OH)	BrC1=CC=C2NC=C(C3NC(=O)C(OC3=O)C3CCC3)C2=C1
NC(C(O)=O)C1=CNC2=C1C=C(Br)C=C2	CCCC(C)(O)C(O)=O	CCCC(C)(O)C(=O)NC(C(=O)O)c1c[nH]c2ccc(Br)cc12	Esterification (R-COOH _R-OH)	CCCC1(C)OC(=O)C(NC1=O)C1=CNC2=CC=C(Br)C=C12
NC(C(O)=O)C1=CNC2=C1C=C(Br)C=C2	CCC(C)(O)CC(O)=O	CCC(C)(O)CC(=O)NC(C(=O)O)c1c[nH]c2ccc(Br)cc12	Esterification (R-COOH _R-OH)	CCC1(C)CC(=O)NC(C2=CNC3=CC=C(Br)C=C23)C(=O)O1
NC(C(O)=O)C1=CNC2=C1C=C(Br)C=C2	CC(C)CC(O)C(O)=O	CC(C)CC(O)C(=O)NC(C(=O)O)c1c[nH]c2ccc(Br)cc12	Esterification (R-COOH _R-OH)	CC(C)CC1OC(=O)C(NC1=O)C1=CNC2=CC=C(Br)C=C12
NC1=C(C(O)=O)C(=CN1)C1=CC=CC=N1	OC(=O)C1(O)CCSC1	O=C(O)c1c(-c2ccccn2)c[nH]c1NC(=O)C1(O)CCSC1	Esterification (R-COOH _R-OH)	O=C1OC2(CCSC2)C(=O)NC2=C1C(=CN2)C1=CC=CC=N1
NC1=C(C(O)=O)C(=CN1)C1=CC=CC=N1	OC(=O)C1(O)CCNC1	O=C(O)c1c(-c2ccccn2)c[nH]c1NC(=O)C1(O)CCNC1	Esterification (R-COOH _R-OH)	O=C1OC2(CCNC2)C(=O)NC2=C1C(=CN2)C1=CC=CC=N1
NC1=C(C(O)=O)C(=CN1)C1=CC=CC=N1	OC(=O)C1(O)CCCC1	O=C(O)c1c(-c2ccccn2)c[nH]c1NC(=O)C1(O)CCCC1	Esterification (R-COOH _R-OH)	O=C1OC2(CCCC2)C(=O)NC2=C1C(=CN2)C1=CC=CC=N1
NC1=C(C(O)=O)C(=CN1)C1=CC=CC=N1	CCC(C)C(O)C(O)=O	CCC(C)C(O)C(=O)Nc1[nH]cc(-c2ccccn2)c1C(=O)O	Esterification (R-COOH _R-OH)	CCC(C)C1OC(=O)C2=C(NC=C2C2=CC=CC=N2)NC1=O
NC1=C(C(O)=O)C(=CN1)C1=CC=NC=C1	CP(C)(=O)C(O)C(O)=O	CP(C)(=O)C(O)C(=O)Nc1[nH]cc(-c2ccncc2)c1C(=O)O	Esterification (R-COOH _R-OH)	CP(C)(=O)C1OC(=O)C2=C(NC=C2C2=CC=NC=C2)NC1=O
NC1=C(C(O)=O)C(=CN1)C1=CC=NC=C1	OC(=O)C1(O)CCOC1	O=C(O)c1c(-c2ccncc2)c[nH]c1NC(=O)C1(O)CCOC1	Esterification (R-COOH _R-OH)	O=C1OC2(CCOC2)C(=O)NC2=C1C(=CN2)C1=CC=NC=C1
NC1=C(C(O)=O)C(=CN1)C1=CC=CC=C1	OC(C1COC1)C(O)=O	O=C(O)c1c(-c2ccccc2)c[nH]c1NC(=O)C(O)C1COC1	Esterification (R-COOH _R-OH)	O=C1NC2=C(C(=CN2)C2=CC=CC=C2)C(=O)OC1C1COC1
NC1=C(C(O)=O)C(=CN1)C1=CC=CC=C1	OC(=O)C1(O)CCNC1	O=C(O)c1c(-c2ccccc2)c[nH]c1NC(=O)C1(O)CCNC1	Esterification (R-COOH _R-OH)	O=C1OC2(CCNC2)C(=O)NC2=C1C(=CN2)C1=CC=CC=C1
NC1=C(C(O)=O)C(=CN1)C1=CC=CC=C1	CC(C)C(C)(O)C(O)=O	CC(C)C(C)(O)C(=O)Nc1[nH]cc(-c2ccccc2)c1C(=O)O	Esterification (R-COOH _R-OH)	CC(C)C1(C)OC(=O)C2=C(NC=C2C2=CC=CC=C2)NC1=O
NC(CC1=CNC2=C1C(Br)=CC=C2)C(O)=O	CC(O)(C=C)C(O)=O	C=CC(C)(O)C(=O)NC(Cc1c[nH]c2cccc(Br)c12)C(=O)O	Esterification (R-COOH _R-OH)	CC1(OC(=O)C(CC2=CNC3=CC=CC(Br)=C23)NC1=O)C=C
NC(CC1=CNC2=C1C=C(Br)C=C2)C(O)=O	OC(CC(O)=O)C=C	C=CC(O)CC(=O)NC(Cc1c[nH]c2ccc(Br)cc12)C(=O)O	Esterification (R-COOH _R-OH)	BrC1=CC=C2NC=C(CC3NC(=O)CC(OC3=O)C=C)C2=C1
NC(CC1=CNC2=C1C(Br)=CC=C2)C(O)=O	OCC(F)(F)C(O)=O	O=C(O)C(Cc1c[nH]c2cccc(Br)c12)NC(=O)C(F)(F)CO	Esterification (R-COOH _R-OH)	FC1(F)COC(=O)C(CC2=CNC3=CC=CC(Br)=C23)NC1=O
NC(CC1=CNC2=C1C(Br)=CC=C2)C(O)=O	CC(C)(O)CC(O)=O	CC(C)(O)CC(=O)NC(Cc1c[nH]c2cccc(Br)c12)C(=O)O	Esterification (R-COOH _R-OH)	CC1(C)CC(=O)NC(CC2=CNC3=CC=CC(Br)=C23)C(=O)O1
NC(CC1=CNC2=C1C(Br)=CC=C2)C(O)=O	OC(=O)C1(O)CCC1	O=C(O)C(Cc1c[nH]c2cccc(Br)c12)NC(=O)C1(O)CCC1	Esterification (R-COOH _R-OH)	BrC1=C2C(CC3NC(=O)C4(CCC4)OC3=O)=CNC2=CC=C1
NC(CC1=CNC2=C1C=C(Cl)C=C2)C(O)=O	CCC(CO)C(O)=O	CCC(CO)C(=O)NC(Cc1c[nH]c2ccc(Cl)cc12)C(=O)O	Esterification (R-COOH _R-OH)	CCC1COC(=O)C(CC2=CNC3=CC=C(Cl)C=C23)NC1=O
NC(CC1=CNC2=C1C=C(Cl)C=C2)C(O)=O	OC(C1CC1)C(O)=O	O=C(O)C(Cc1c[nH]c2ccc(Cl)cc12)NC(=O)C(O)C1CC1	Esterification (R-COOH _R-OH)	ClC1=CC=C2NC=C(CC3NC(=O)C(OC3=O)C3CC3)C2=C1
NC(CC1=CNC2=C1C=CC(F)=C2)C(O)=O	OC(=O)C1(O)CNC1	O=C(O)C(Cc1c[nH]c2cc(F)ccc12)NC(=O)C1(O)CNC1	Esterification (R-COOH _R-OH)	FC1=CC=C2C(CC3NC(=O)C4(CNC4)OC3=O)=CNC2=C1
NC(CC1=CNC2=C1C=CC(F)=C2)C(O)=O	CCC(O)CC(O)=O	CCC(O)CC(=O)NC(Cc1c[nH]c2cc(F)ccc12)C(=O)O	Esterification (R-COOH _R-OH)	CCC1CC(=O)NC(CC2=CNC3=CC(F)=CC=C23)C(=O)O1
NC(CC1=CNC2=C1C=CC(F)=C2)C(O)=O	OC(CC#C)C(O)=O	C#CCC(O)C(=O)NC(Cc1c[nH]c2cc(F)ccc12)C(=O)O	Esterification (R-COOH _R-OH)	FC1=CC=C2C(CC3NC(=O)C(CC#C)OC3=O)=CNC2=C1
NC(CC1=CC2=C(C=CN2)C=C1)C(O)=O	CP(C)(=O)C(O)C(O)=O	CP(C)(=O)C(O)C(=O)NC(Cc1ccc2cc[nH]c2c1)C(=O)O	Esterification (R-COOH _R-OH)	CP(C)(=O)C1OC(=O)C(CC2=CC=C3C=CNC3=C2)NC1=O
NC(CC1=CC2=C(C=CN2)C=C1)C(O)=O	CSCCC(O)C(O)=O	CSCCC(O)C(=O)NC(Cc1ccc2cc[nH]c2c1)C(=O)O	Esterification (R-COOH _R-OH)	CSCCC1OC(=O)C(CC2=CC=C3C=CNC3=C2)NC1=O
NC(CC1=CC2=C(C=CN2)C=C1)C(O)=O	OC(=O)C1(O)CCNC1	O=C(O)C(Cc1ccc2cc[nH]c2c1)NC(=O)C1(O)CCNC1	Esterification (R-COOH _R-OH)	O=C1OC2(CCNC2)C(=O)NC1CC1=CC=C2C=CNC2=C1
NC(CC1=CC2=C(C=CN2)C=C1)C(O)=O	OC(C1CCC1)C(O)=O	O=C(O)C(Cc1ccc2cc[nH]c2c1)NC(=O)C(O)C1CCC1	Esterification (R-COOH _R-OH)	O=C1NC(CC2=CC=C3C=CNC3=C2)C(=O)OC1C1CCC1
NC(CC1=CC2=C(C=CN2)C=C1)C(O)=O	CCCC(O)CC(O)=O	CCCC(O)CC(=O)NC(Cc1ccc2cc[nH]c2c1)C(=O)O	Esterification (R-COOH _R-OH)	CCCC1CC(=O)NC(CC2=CC=C3C=CNC3=C2)C(=O)O1
NC(CC1=CNC2=CC=CC=C12)C(O)=O	OCC1(COC1)C(O)=O	O=C(O)C(Cc1c[nH]c2ccccc12)NC(=O)C1(CO)COC1	Esterification (R-COOH _R-OH)	O=C1NC(CC2=CNC3=CC=CC=C23)C(=O)OCC11COC1
NC(CC1=CNC2=CC=CC=C12)C(O)=O	CCCCC(O)C(O)=O	CCCCC(O)C(=O)NC(Cc1c[nH]c2ccccc12)C(=O)O	Esterification (R-COOH _R-OH)	CCCCC1OC(=O)C(CC2=CNC3=CC=CC=C23)NC1=O
NC(CC1=CNC2=CC=CC=C12)C(O)=O	CCCC(CO)C(O)=O	CCCC(CO)C(=O)NC(Cc1c[nH]c2ccccc12)C(=O)O	Esterification (R-COOH _R-OH)	CCCC1COC(=O)C(CC2=CNC3=CC=CC=C23)NC1=O
NC(CC1=CNC2=CC=CC=C12)C(O)=O	CCC(C(C)O)C(O)=O	CCC(C(=O)NC(Cc1c[nH]c2ccccc12)C(=O)O)C(C)O	Esterification (R-COOH _R-OH)	CCC1C(C)OC(=O)C(CC2=CNC3=CC=CC=C23)NC1=O
COC1=CC=C2C(NC=C2C(N)C(O)=O)=C1	CCC(O)CC(O)=O	CCC(O)CC(=O)NC(C(=O)O)c1c[nH]c2cc(OC)ccc12	Esterification (R-COOH _R-OH)	CCC1CC(=O)NC(C2=CNC3=CC(OC)=CC=C23)C(=O)O1
CC1(C)C(C2=CNC(N)=C2C(O)=O)C1(C)C	CCC(C)(O)C(O)=O	CCC(C)(O)C(=O)Nc1[nH]cc(C2C(C)(C)C2(C)C)c1C(=O)O	Esterification (R-COOH _R-OH)	CCC1(C)OC(=O)C2=C(NC=C2C2C(C)(C)C2(C)C)NC1=O
CC1=CNC(N)=C1C(O)=O	CC1=CC=C(F)C(CC(O)C(O)=O)=C1	Cc1ccc(F)c(CC(O)C(=O)Nc2[nH]cc(C)c2C(=O)O)c1	Esterification (R-COOH _R-OH)	CC1=CNC2=C1C(=O)OC(CC1=CC(C)=CC=C1F)C(=O)N2
CC1=CNC(N)=C1C(O)=O	CC1=CC(CC(O)C(O)=O)=CC=C1F	Cc1cc(CC(O)C(=O)Nc2[nH]cc(C)c2C(=O)O)ccc1F	Esterification (R-COOH _R-OH)	CC1=CNC2=C1C(=O)OC(CC1=CC=C(F)C(C)=C1)C(=O)N2
CC1=CNC(N)=C1C(O)=O	OC(C(O)=O)C1=CC=C(C=C1)C1CC1	Cc1c[nH]c(NC(=O)C(O)c2ccc(C3CC3)cc2)c1C(=O)O	Esterification (R-COOH _R-OH)	CC1=CNC2=C1C(=O)OC(C1=CC=C(C=C1)C1CC1)C(=O)N2
CC1=CNC(N)=C1C(O)=O	OC(=O)C1(O)CC(C1)C1=CC=CC=C1	Cc1c[nH]c(NC(=O)C2(O)CC(c3ccccc3)C2)c1C(=O)O	Esterification (R-COOH _R-OH)	CC1=CNC2=C1C(=O)OC1(CC(C1)C1=CC=CC=C1)C(=O)N2
CC1=CNC(N)=C1C(O)=O	CC(O)(CCC1=CC=CC=C1)C(O)=O	Cc1c[nH]c(NC(=O)C(C)(O)CCc2ccccc2)c1C(=O)O	Esterification (R-COOH _R-OH)	CC1=CNC2=C1C(=O)OC(C)(CCC1=CC=CC=C1)C(=O)N2
CC1=CNC(N)=C1C(O)=O	CC(C(O)C(O)=O)C1=CC=C(C)C=C1	Cc1ccc(C(C)C(O)C(=O)Nc2[nH]cc(C)c2C(=O)O)cc1	Esterification (R-COOH _R-OH)	CC(C1OC(=O)C2=C(NC=C2C)NC1=O)C1=CC=C(C)C=C1
CC1=CNC(N)=C1C(O)=O	CC1(C)CCC(CC(O)C(O)=O)CC1	Cc1c[nH]c(NC(=O)C(O)CC2CCC(C)(C)CC2)c1C(=O)O	Esterification (R-COOH _R-OH)	CC1=CNC2=C1C(=O)OC(CC1CCC(C)(C)CC1)C(=O)N2
CC1=CNC(N)=C1C(O)=O	OC(CC1=C(F)C=NC=C1F)C(O)=O	Cc1c[nH]c(NC(=O)C(O)Cc2c(F)cncc2F)c1C(=O)O	Esterification (R-COOH _R-OH)	CC1=CNC2=C1C(=O)OC(CC1=C(F)C=NC=C1F)C(=O)N2
CC1=CNC(N)=C1C(O)=O	OC(CC1=C(F)C=CC=C1Br)C(O)=O	Cc1c[nH]c(NC(=O)C(O)Cc2c(F)cccc2Br)c1C(=O)O	Esterification (R-COOH _R-OH)	CC1=CNC2=C1C(=O)OC(CC1=C(F)C=CC=C1Br)C(=O)N2
CC1=CNC(N)=C1C(O)=O	OC(CC1=C(Br)C(F)=CC=C1)C(O)=O	Cc1c[nH]c(NC(=O)C(O)Cc2cccc(F)c2Br)c1C(=O)O	Esterification (R-COOH _R-OH)	CC1=CNC2=C1C(=O)OC(CC1=CC=CC(F)=C1Br)C(=O)N2
CC1=CNC(N)=C1C(O)=O	OC(CC1=C(F)C(Cl)=CC=C1)C(O)=O	Cc1c[nH]c(NC(=O)C(O)Cc2cccc(Cl)c2F)c1C(=O)O	Esterification (R-COOH _R-OH)	CC1=CNC2=C1C(=O)OC(CC1=CC=CC(Cl)=C1F)C(=O)N2
NC(CC1=CNC=N1)C(O)=O	CC(C)C1=CC=C(O)C(=C1)C(O)=O	CC(C)c1ccc(O)c(C(=O)NC(Cc2c[nH]cn2)C(=O)O)c1	Esterification (R-COOH _R-OH)	CC(C)C1=CC=C2OC(=O)C(CC3=CNC=N3)NC(=O)C2=C1
NC(CC1=CNC=N1)C(O)=O	CC1=CC=CC=C1CC(O)C(O)=O	Cc1ccccc1CC(O)C(=O)NC(Cc1c[nH]cn1)C(=O)O	Esterification (R-COOH _R-OH)	CC1=CC=CC=C1CC1OC(=O)C(CC2=CNC=N2)NC1=O
NC(CC1=CNC=N1)C(O)=O	CCC1CCC(O)(CC(O)=O)CC1	CCC1CCC(O)(CC(=O)NC(Cc2c[nH]cn2)C(=O)O)CC1	Esterification (R-COOH _R-OH)	CCC1CCC2(CC1)CC(=O)NC(CC1=CNC=N1)C(=O)O2
NC(CC1=CNC=N1)C(O)=O	OC(CC1CCCCCC1)C(O)=O	O=C(NC(Cc1c[nH]cn1)C(=O)O)C(O)CC1CCCCCC1	Esterification (R-COOH _R-OH)	O=C1NC(CC2=CNC=N2)C(=O)OC1CC1CCCCCC1
NC(CC1=CNC=N1)C(O)=O	OC(=O)C(F)(F)C1(O)CCNCC1	O=C(O)C(Cc1c[nH]cn1)NC(=O)C(F)(F)C1(O)CCNCC1	Esterification (R-COOH _R-OH)	FC1(F)C(=O)NC(CC2=CNC=N2)C(=O)OC11CCNCC1
NC(CC1=CNC=N1)C(O)=O	OC(=O)C1=NC=CC(C(F)F)=C1O	O=C(NC(Cc1c[nH]cn1)C(=O)O)c1nccc(C(F)F)c1O	Esterification (R-COOH _R-OH)	FC(F)C1=C2OC(=O)C(CC3=CNC=N3)NC(=O)C2=NC=C1
NC(CC1=CNC=N1)C(O)=O	CC1=NC(C)=C(CC(O)C(O)=O)N1	Cc1nc(C)c(CC(O)C(=O)NC(Cc2c[nH]cn2)C(=O)O)[nH]1	Esterification (R-COOH _R-OH)	CC1=NC(C)=C(CC2OC(=O)C(CC3=CNC=N3)NC2=O)N1
NC(CC1=CN=CN1)C(O)=O	CC1=CC=C(CC(O)C(O)=O)C=C1	Cc1ccc(CC(O)C(=O)NC(Cc2cnc[nH]2)C(=O)O)cc1	Esterification (R-COOH _R-OH)	CC1=CC=C(CC2OC(=O)C(CC3=CN=CN3)NC2=O)C=C1
NC(CC1=CN=CN1)C(O)=O	CCC(C(O)=O)C1(O)CCCCC1	CCC(C(=O)NC(Cc1cnc[nH]1)C(=O)O)C1(O)CCCCC1	Esterification (R-COOH _R-OH)	CCC1C(=O)NC(CC2=CN=CN2)C(=O)OC11CCCCC1
NC(CC1=CN=CN1)C(O)=O	CC1CCCC(CC(O)C(O)=O)C1	CC1CCCC(CC(O)C(=O)NC(Cc2cnc[nH]2)C(=O)O)C1	Esterification (R-COOH _R-OH)	CC1CCCC(CC2OC(=O)C(CC3=CN=CN3)NC2=O)C1
NC(CC1=CN=CN1)C(O)=O	OCC(NC(=O)C(F)(F)F)C(O)=O	O=C(O)C(Cc1cnc[nH]1)NC(=O)C(CO)NC(=O)C(F)(F)F	Esterification (R-COOH _R-OH)	FC(F)(F)C(=O)NC1COC(=O)C(CC2=CN=CN2)NC1=O
NC(CC1=CN=CN1)C(O)=O	OC(CC1=CC(Br)=C(Cl)S1)C(O)=O	O=C(NC(Cc1cnc[nH]1)C(=O)O)C(O)Cc1cc(Br)c(Cl)s1	Esterification (R-COOH _R-OH)	ClC1=C(Br)C=C(CC2OC(=O)C(CC3=CN=CN3)NC2=O)S1
NC(CC1=CN=CN1)C(O)=O	OC(C(O)=O)C1=CC(Cl)=CC(Cl)=C1	O=C(O)C(Cc1cnc[nH]1)NC(=O)C(O)c1cc(Cl)cc(Cl)c1	Esterification (R-COOH _R-OH)	ClC1=CC(=CC(Cl)=C1)C1OC(=O)C(CC2=CN=CN2)NC1=O
NC(CC1=CN=CN1)C(O)=O	OC(C(O)=O)C1=CC(Cl)=CC(Cl)=C1	O=C(O)C(Cc1cnc[nH]1)NC(=O)C(O)c1cc(Cl)cc(Cl)c1	Esterification (R-COOH _R-OH)	ClC1=CC(=CC(Cl)=C1)C1OC(=O)C(CC2=CNC=N2)NC1=O
NC(CC1=CN=CN1)C(O)=O	CC1=CC(CC(O)C(O)=O)=C(C)S1	Cc1cc(CC(O)C(=O)NC(Cc2cnc[nH]2)C(=O)O)c(C)s1	Esterification (R-COOH _R-OH)	CC1=CC(CC2OC(=O)C(CC3=CN=CN3)NC2=O)=C(C)S1
NC(CC1=CN=CN1)C(O)=O	OC(CC1=CC(F)=CC=C1)C(O)=O	O=C(NC(Cc1cnc[nH]1)C(=O)O)C(O)Cc1cccc(F)c1	Esterification (R-COOH _R-OH)	FC1=CC(CC2OC(=O)C(CC3=CN=CN3)NC2=O)=CC=C1
NC(CC1=CN=CN1)C(O)=O	OC(CC(O)=O)C1=CC(F)=CC=C1	O=C(CC(O)c1cccc(F)c1)NC(Cc1cnc[nH]1)C(=O)O	Esterification (R-COOH _R-OH)	FC1=CC(=CC=C1)C1CC(=O)NC(CC2=CN=CN2)C(=O)O1
NC(CC1=CN=CN1)C(O)=O	OCC(C(O)=O)C1=CC=C(F)C=C1	O=C(O)C(Cc1cnc[nH]1)NC(=O)C(CO)c1ccc(F)cc1	Esterification (R-COOH _R-OH)	FC1=CC=C(C=C1)C1COC(=O)C(CC2=CN=CN2)NC1=O
NC(CC1=CN=CN1)C(O)=O	OC(CC1=CC=C(I)C=C1)C(O)=O	O=C(NC(Cc1cnc[nH]1)C(=O)O)C(O)Cc1ccc(I)cc1	Esterification (R-COOH _R-OH)	IC1=CC=C(CC2OC(=O)C(CC3=CN=CN3)NC2=O)C=C1
NC(CC1=CNC=N1)C(O)=O	CC(O)(CC1=CC=CC=C1)C(O)=O	CC(O)(Cc1ccccc1)C(=O)NC(Cc1c[nH]cn1)C(=O)O	Esterification (R-COOH _R-OH)	CC1(CC2=CC=CC=C2)OC(=O)C(CC2=CNC=N2)NC1=O
NC(CC1=CNC=N1)C(O)=O	CC(C)C1=CC=C(C(O)=O)C(O)=C1	CC(C)c1ccc(C(=O)NC(Cc2c[nH]cn2)C(=O)O)c(O)c1	Esterification (R-COOH _R-OH)	CC(C)C1=CC=C2C(OC(=O)C(CC3=CNC=N3)NC2=O)=C1
NC(CC1=CNC=N1)C(O)=O	OC(CC1=NC=C(F)C=C1)C(O)=O	O=C(NC(Cc1c[nH]cn1)C(=O)O)C(O)Cc1ccc(F)cn1	Esterification (R-COOH _R-OH)	FC1=CC=C(CC2OC(=O)C(CC3=CNC=N3)NC2=O)N=C1
NC(CC1=CNC=N1)C(O)=O	CC1=C(Br)C=C(CC(O)C(O)=O)S1	Cc1sc(CC(O)C(=O)NC(Cc2c[nH]cn2)C(=O)O)cc1Br	Esterification (R-COOH _R-OH)	CC1=C(Br)C=C(CC2OC(=O)C(CC3=CNC=N3)NC2=O)S1
NC(CC1=CNC=N1)C(O)=O	CCN1CCC(O)(CC(O)=O)CC1	CCN1CCC(O)(CC(=O)NC(Cc2c[nH]cn2)C(=O)O)CC1	Esterification (R-COOH _R-OH)	CCN1CCC2(CC1)CC(=O)NC(CC1=CNC=N1)C(=O)O2
NC(CC1=CNC=N1)C(O)=O	CC1=CC=C(C(O)=O)C(O)=C1C=O	Cc1ccc(C(=O)NC(Cc2c[nH]cn2)C(=O)O)c(O)c1C=O	Esterification (R-COOH _R-OH)	CC1=CC=C2C(OC(=O)C(CC3=CNC=N3)NC2=O)=C1C=O
NC(CC1=CNC=N1)C(O)=O	OC(CC1=CC=C(Cl)C=C1)C(O)=O	O=C(NC(Cc1c[nH]cn1)C(=O)O)C(O)Cc1ccc(Cl)cc1	Esterification (R-COOH _R-OH)	ClC1=CC=C(CC2OC(=O)C(CC3=CNC=N3)NC2=O)C=C1
CCC1=CNC(N)=C1C(O)=O	OC(=O)C1(O)CC2=CC=CC=C2C1	CCc1c[nH]c(NC(=O)C2(O)Cc3ccccc3C2)c1C(=O)O	Esterification (R-COOH _R-OH)	CCC1=CNC2=C1C(=O)OC1(CC3=CC=CC=C3C1)C(=O)N2
CCC1=CNC(N)=C1C(O)=O	CC1CCCC(CC(O)C(O)=O)C1	CCc1c[nH]c(NC(=O)C(O)CC2CCCC(C)C2)c1C(=O)O	Esterification (R-COOH _R-OH)	CCC1=CNC2=C1C(=O)OC(CC1CCCC(C)C1)C(=O)N2
CCC1=CNC(N)=C1C(O)=O	OC(C(O)=O)C1=CC(Cl)=C(Cl)C=C1	CCc1c[nH]c(NC(=O)C(O)c2ccc(Cl)c(Cl)c2)c1C(=O)O	Esterification (R-COOH _R-OH)	CCC1=CNC2=C1C(=O)OC(C1=CC=C(Cl)C(Cl)=C1)C(=O)N2
CCC1=CNC(N)=C1C(O)=O	OC(CC1=C(Br)C=NC=C1)C(O)=O	CCc1c[nH]c(NC(=O)C(O)Cc2ccncc2Br)c1C(=O)O	Esterification (R-COOH _R-OH)	CCC1=CNC2=C1C(=O)OC(CC1=CC=NC=C1Br)C(=O)N2
CCC1=CNC(N)=C1C(O)=O	CC(O)(C(O)=O)C1=CC=C(Cl)C=C1	CCc1c[nH]c(NC(=O)C(C)(O)c2ccc(Cl)cc2)c1C(=O)O	Esterification (R-COOH _R-OH)	CCC1=CNC2=C1C(=O)OC(C)(C1=CC=C(Cl)C=C1)C(=O)N2
NC(CC1=CC=CN1)C(O)=O	CC(O)(CC(O)=O)C1=CC=CC=C1	CC(O)(CC(=O)NC(Cc1ccc[nH]1)C(=O)O)c1ccccc1	Esterification (R-COOH _R-OH)	CC1(CC(=O)NC(CC2=CC=CN2)C(=O)O1)C1=CC=CC=C1
NC(CC1=CC=CN1)C(O)=O	OC(CC1CC2CCC1C2)C(O)=O	O=C(NC(Cc1ccc[nH]1)C(=O)O)C(O)CC1CC2CCC1C2	Esterification (R-COOH _R-OH)	O=C1NC(CC2=CC=CN2)C(=O)OC1CC1CC2CCC1C2
NC(CC1=CC=CN1)C(O)=O	CC1CCC(O)(CC(O)=O)CC1C	CC1CCC(O)(CC(=O)NC(Cc2ccc[nH]2)C(=O)O)CC1C	Esterification (R-COOH _R-OH)	CC1CCC2(CC1C)CC(=O)NC(CC1=CC=CN1)C(=O)O2
NC(CC1=CC=CN1)C(O)=O	CC(C)C(CC(O)C(O)=O)C(C)C	CC(C)C(CC(O)C(=O)NC(Cc1ccc[nH]1)C(=O)O)C(C)C	Esterification (R-COOH _R-OH)	CC(C)C(CC1OC(=O)C(CC2=CC=CN2)NC1=O)C(C)C
NC(CC1=CC=CN1)C(O)=O	OC(=O)C(F)(F)C1(O)CCOCC1	O=C(O)C(Cc1ccc[nH]1)NC(=O)C(F)(F)C1(O)CCOCC1	Esterification (R-COOH _R-OH)	FC1(F)C(=O)NC(CC2=CC=CN2)C(=O)OC11CCOCC1
NC(CC1=CC=CN1)C(O)=O	CC1=C(C)N=C(CC(O)C(O)=O)N1	Cc1nc(CC(O)C(=O)NC(Cc2ccc[nH]2)C(=O)O)[nH]c1C	Esterification (R-COOH _R-OH)	CC1=C(C)N=C(CC2OC(=O)C(CC3=CC=CN3)NC2=O)N1
NC(CC1=CC=CN1)C(O)=O	CC(O)C(NC(=O)C1CC1)C(O)=O	CC(O)C(NC(=O)C1CC1)C(=O)NC(Cc1ccc[nH]1)C(=O)O	Esterification (R-COOH _R-OH)	CC1OC(=O)C(CC2=CC=CN2)NC(=O)C1NC(=O)C1CC1
NC(CC1=CC=CN1)C(O)=O	OC(C(O)=O)C1=C(F)C=C(Cl)C=C1	O=C(O)C(Cc1ccc[nH]1)NC(=O)C(O)c1ccc(Cl)cc1F	Esterification (R-COOH _R-OH)	FC1=CC(Cl)=CC=C1C1OC(=O)C(CC2=CC=CN2)NC1=O
NC(CC1=CC=CN1)C(O)=O	OC(=O)C1=C(O)C=CC2=C1C=NN2	O=C(NC(Cc1ccc[nH]1)C(=O)O)c1c(O)ccc2[nH]ncc12	Esterification (R-COOH _R-OH)	O=C1OC2=CC=C3NN=CC3=C2C(=O)NC1CC1=CC=CN1
NC(CC1=CC=CN1)C(O)=O	CC1CCC(O)(C=C1)C(F)C(O)=O	CC1C=CC(O)(C(F)C(=O)NC(Cc2ccc[nH]2)C(=O)O)CC1	Esterification (R-COOH _R-OH)	CC1CCC2(OC(=O)C(CC3=CC=CN3)NC(=O)C2F)C=C1
NC(CC1=CC=CN1)C(O)=O	OC(C(O)=O)C1=CC=C(C=C1)C#N	N#Cc1ccc(C(O)C(=O)NC(Cc2ccc[nH]2)C(=O)O)cc1	Esterification (R-COOH _R-OH)	O=C1NC(CC2=CC=CN2)C(=O)OC1C1=CC=C(C=C1)C#N
NC(CC1=CC=CN1)C(O)=O	CC(O)(C(O)=O)C1=CC=C(Cl)C=C1	CC(O)(C(=O)NC(Cc1ccc[nH]1)C(=O)O)c1ccc(Cl)cc1	Esterification (R-COOH _R-OH)	CC1(OC(=O)C(CC2=CC=CN2)NC1=O)C1=CC=C(Cl)C=C1
NC(CC1=CC=CN1)C(O)=O	OC(CC1=CC=C(Cl)C=C1)C(O)=O	O=C(NC(Cc1ccc[nH]1)C(=O)O)C(O)Cc1ccc(Cl)cc1	Esterification (R-COOH _R-OH)	ClC1=CC=C(CC2OC(=O)C(CC3=CC=CN3)NC2=O)C=C1
NC(CC1=CC=CN1)C(O)=O	OC(CC(O)=O)C1=CC=C(Cl)C=C1	O=C(CC(O)c1ccc(Cl)cc1)NC(Cc1ccc[nH]1)C(=O)O	Esterification (R-COOH _R-OH)	ClC1=CC=C(C=C1)C1CC(=O)NC(CC2=CC=CN2)C(=O)O1
NC(CC1=CC=CN1)C(O)=O	OCC(C(O)=O)C1=CC=C(F)C=C1	O=C(O)C(Cc1ccc[nH]1)NC(=O)C(CO)c1ccc(F)cc1	Esterification (R-COOH _R-OH)	FC1=CC=C(C=C1)C1COC(=O)C(CC2=CC=CN2)NC1=O
NC(CC(O)=O)CC1=CNC=N1	CC1=C(CC(O)C(O)=O)C=NN1	Cc1[nH]ncc1CC(O)C(=O)NC(CC(=O)O)Cc1c[nH]cn1	Esterification (R-COOH _R-OH)	CC1=C(CC2OC(=O)CC(CC3=CNC=N3)NC2=O)C=NN1
NC(CC(O)=O)CC1=CNC=N1	CC1=NC(CC(O)C(O)=O)=CN1	Cc1nc(CC(O)C(=O)NC(CC(=O)O)Cc2c[nH]cn2)c[nH]1	Esterification (R-COOH _R-OH)	CC1=NC(CC2OC(=O)CC(CC3=CNC=N3)NC2=O)=CN1
NC(CC(O)=O)CC1=CNC=N1	CC1=C(CC(O)C(O)=O)SC=C1	Cc1ccsc1CC(O)C(=O)NC(CC(=O)O)Cc1c[nH]cn1	Esterification (R-COOH _R-OH)	CC1=C(CC2OC(=O)CC(CC3=CNC=N3)NC2=O)SC=C1
NC(CC(O)=O)CC1=CNC=N1	CC1=COC(CC(O)C(O)=O)=C1	Cc1coc(CC(O)C(=O)NC(CC(=O)O)Cc2c[nH]cn2)c1	Esterification (R-COOH _R-OH)	CC1=COC(CC2OC(=O)CC(CC3=CNC=N3)NC2=O)=C1
NC(CC(O)=O)CC1=CNC=N1	CC1=CC=CN=C1C(O)C(O)=O	Cc1cccnc1C(O)C(=O)NC(CC(=O)O)Cc1c[nH]cn1	Esterification (R-COOH _R-OH)	CC1=CC=CN=C1C1OC(=O)CC(CC2=CNC=N2)NC1=O
CC1=CNC(CC(N)C(O)=O)=N1	OC(=O)C(F)(F)C1(O)CCOC1	Cc1c[nH]c(CC(NC(=O)C(F)(F)C2(O)CCOC2)C(=O)O)n1	Esterification (R-COOH _R-OH)	CC1=CNC(CC2NC(=O)C(F)(F)C3(CCOC3)OC2=O)=N1
CC1=CNC(CC(N)C(O)=O)=N1	OC(=O)C(F)(F)C1(O)CCNC1	Cc1c[nH]c(CC(NC(=O)C(F)(F)C2(O)CCNC2)C(=O)O)n1	Esterification (R-COOH _R-OH)	CC1=CNC(CC2NC(=O)C(F)(F)C3(CCNC3)OC2=O)=N1
CC1=CNC(CC(N)C(O)=O)=N1	OC(=O)C(F)(F)C1(O)CCCC1	Cc1c[nH]c(CC(NC(=O)C(F)(F)C2(O)CCCC2)C(=O)O)n1	Esterification (R-COOH _R-OH)	CC1=CNC(CC2NC(=O)C(F)(F)C3(CCCC3)OC2=O)=N1
CC1=CNC(CC(N)C(O)=O)=N1	OC(=O)C1=C(O)C(Cl)=CC(Br)=C1	Cc1c[nH]c(CC(NC(=O)c2cc(Br)cc(Cl)c2O)C(=O)O)n1	Esterification (R-COOH _R-OH)	CC1=CNC(CC2NC(=O)C3=CC(Br)=CC(Cl)=C3OC2=O)=N1
CC1=CNC(CC(N)C(O)=O)=N1	OC(CC1=CC(Br)=CS1)C(O)=O	Cc1c[nH]c(CC(NC(=O)C(O)Cc2cc(Br)cs2)C(=O)O)n1	Esterification (R-COOH _R-OH)	CC1=CNC(CC2NC(=O)C(CC3=CC(Br)=CS3)OC2=O)=N1
CC1=CNC(CC(N)C(O)=O)=N1	OC(CC1=C(Cl)C=CS1)C(O)=O	Cc1c[nH]c(CC(NC(=O)C(O)Cc2sccc2Cl)C(=O)O)n1	Esterification (R-COOH _R-OH)	CC1=CNC(CC2NC(=O)C(CC3=C(Cl)C=CS3)OC2=O)=N1
CC1=CNC(CC(N)C(O)=O)=N1	CC1=COC(CC(O)C(O)=O)=C1	Cc1coc(CC(O)C(=O)NC(Cc2nc(C)c[nH]2)C(=O)O)c1	Esterification (R-COOH _R-OH)	CC1=COC(CC2OC(=O)C(CC3=NC(C)=CN3)NC2=O)=C1
CC1=CNC(CC(N)C(O)=O)=N1	CCC1=CC=CC(C(O)=O)=C1O	CCc1cccc(C(=O)NC(Cc2nc(C)c[nH]2)C(=O)O)c1O	Esterification (R-COOH _R-OH)	CCC1=CC=CC2=C1OC(=O)C(CC1=NC(C)=CN1)NC2=O
NC(CC(O)=O)CC1=CNC=N1	OC(CC1=CC=C(Br)S1)C(O)=O	O=C(O)CC(Cc1c[nH]cn1)NC(=O)C(O)Cc1ccc(Br)s1	Esterification (R-COOH _R-OH)	BrC1=CC=C(CC2OC(=O)CC(CC3=CNC=N3)NC2=O)S1
NC(CC(O)=O)CC1=CNC=N1	OC(CC1=C(Cl)SC=C1)C(O)=O	O=C(O)CC(Cc1c[nH]cn1)NC(=O)C(O)Cc1ccsc1Cl	Esterification (R-COOH _R-OH)	ClC1=C(CC2OC(=O)CC(CC3=CNC=N3)NC2=O)C=CS1
NC(CC(O)=O)CC1=CNC=N1	CC1=CC(CC(O)C(O)=O)=CS1	Cc1cc(CC(O)C(=O)NC(CC(=O)O)Cc2c[nH]cn2)cs1	Esterification (R-COOH _R-OH)	CC1=CC(CC2OC(=O)CC(CC3=CNC=N3)NC2=O)=CS1
NC(CC(O)=O)CC1=CNC=N1	OC(C(O)=O)C1=CC=C(Cl)C=C1	O=C(O)CC(Cc1c[nH]cn1)NC(=O)C(O)c1ccc(Cl)cc1	Esterification (R-COOH _R-OH)	ClC1=CC=C(C=C1)C1OC(=O)CC(CC2=CNC=N2)NC1=O
NC(CC(O)=O)CC1=CNC=N1	OC(C(O)=O)C1=CC=C(F)C=C1	O=C(O)CC(Cc1c[nH]cn1)NC(=O)C(O)c1ccc(F)cc1	Esterification (R-COOH _R-OH)	FC1=CC=C(C=C1)C1OC(=O)CC(CC2=CNC=N2)NC1=O
NC(CC(O)=O)CC1=CNC=N1	CC1(C)CC(CC(O)C(O)=O)C1	CC1(C)CC(CC(O)C(=O)NC(CC(=O)O)Cc2c[nH]cn2)C1	Esterification (R-COOH _R-OH)	CC1(C)CC(CC2OC(=O)CC(CC3=CNC=N3)NC2=O)C1
NC(CC(O)=O)CC1=CNC=N1	CC(CC(O)C(O)=O)C(C)(C)C	CC(CC(O)C(=O)NC(CC(=O)O)Cc1c[nH]cn1)C(C)(C)C	Esterification (R-COOH _R-OH)	CC(CC1OC(=O)CC(CC2=CNC=N2)NC1=O)C(C)(C)C
NC(C(O)=O)(C1=CC=CN1)C(F)(F)F	OC(C(O)=O)C1=CNC=N1	O=C(NC(C(=O)O)(c1ccc[nH]1)C(F)(F)F)C(O)c1c[nH]cn1	Esterification (R-COOH _R-OH)	FC(F)(F)C1(NC(=O)C(OC1=O)C1=CNC=N1)C1=CC=CN1
NC(C(O)=O)(C1=CC=CN1)C(F)(F)F	CCC(O)C(F)(F)C(O)=O	CCC(O)C(F)(F)C(=O)NC(C(=O)O)(c1ccc[nH]1)C(F)(F)F	Esterification (R-COOH _R-OH)	CCC1OC(=O)C(NC(=O)C1(F)F)(C1=CC=CN1)C(F)(F)F
NC(C(O)=O)(C1=CC=CN1)C(F)(F)F	CC(=O)NC(CO)C(O)=O	CC(=O)NC(CO)C(=O)NC(C(=O)O)(c1ccc[nH]1)C(F)(F)F	Esterification (R-COOH _R-OH)	CC(=O)NC1COC(=O)C(NC1=O)(C1=CC=CN1)C(F)(F)F
NC(C(O)=O)(C1=CC=CN1)C(F)(F)F	OC(=O)CC1(O)CCSC1	O=C(CC1(O)CCSC1)NC(C(=O)O)(c1ccc[nH]1)C(F)(F)F	Esterification (R-COOH _R-OH)	FC(F)(F)C1(NC(=O)CC2(CCSC2)OC1=O)C1=CC=CN1
NC(C(O)=O)(C1=CC=CN1)C(F)(F)F	OC(=O)C1(O)CCCNC1	O=C(NC(C(=O)O)(c1ccc[nH]1)C(F)(F)F)C1(O)CCCNC1	Esterification (R-COOH _R-OH)	FC(F)(F)C1(NC(=O)C2(CCCNC2)OC1=O)C1=CC=CN1
NC(C(O)=O)(C1=CC=CN1)C(F)(F)F	OC1CCCNC1C(O)=O	O=C(NC(C(=O)O)(c1ccc[nH]1)C(F)(F)F)C1NCCCC1O	Esterification (R-COOH _R-OH)	FC(F)(F)C1(NC(=O)C2NCCCC2OC1=O)C1=CC=CN1
NC(C(O)=O)(C1=CC=CN1)C(F)(F)F	CSCCC(O)CC(O)=O	CSCCC(O)CC(=O)NC(C(=O)O)(c1ccc[nH]1)C(F)(F)F	Esterification (R-COOH _R-OH)	CSCCC1CC(=O)NC(C2=CC=CN2)(C(=O)O1)C(F)(F)F
NC(C(O)=O)(C1=CC=CN1)C(F)(F)F	CC(C)NC(CO)C(O)=O	CC(C)NC(CO)C(=O)NC(C(=O)O)(c1ccc[nH]1)C(F)(F)F	Esterification (R-COOH _R-OH)	CC(C)NC1COC(=O)C(NC1=O)(C1=CC=CN1)C(F)(F)F
NC(C(O)=O)(C1=CC=CN1)C(F)(F)F	OC(=O)C1=C(O)N=CC=C1	O=C(NC(C(=O)O)(c1ccc[nH]1)C(F)(F)F)c1cccnc1O	Esterification (R-COOH _R-OH)	FC(F)(F)C1(NC(=O)C2=CC=CN=C2OC1=O)C1=CC=CN1
NC(C(O)=O)(C1=CC=CN1)C(F)(F)F	CC(C(O)=O)C1(O)CCC1	CC(C(=O)NC(C(=O)O)(c1ccc[nH]1)C(F)(F)F)C1(O)CCC1	Esterification (R-COOH _R-OH)	CC1C(=O)NC(C2=CC=CN2)(C(=O)OC11CCC1)C(F)(F)F
NC(C(O)=O)(C1=CC=CN1)C(F)(F)F	OC(=O)C1(O)CCCCC1	O=C(NC(C(=O)O)(c1ccc[nH]1)C(F)(F)F)C1(O)CCCCC1	Esterification (R-COOH _R-OH)	FC(F)(F)C1(NC(=O)C2(CCCCC2)OC1=O)C1=CC=CN1
NC(C(O)=O)(C1=CC=CN1)C(F)(F)F	CCCCCC(O)C(O)=O	CCCCCC(O)C(=O)NC(C(=O)O)(c1ccc[nH]1)C(F)(F)F	Esterification (R-COOH _R-OH)	CCCCCC1OC(=O)C(NC1=O)(C1=CC=CN1)C(F)(F)F
NC(C(O)=O)(C1=CC=CN1)C(F)(F)F	CCCCC(CO)C(O)=O	CCCCC(CO)C(=O)NC(C(=O)O)(c1ccc[nH]1)C(F)(F)F	Esterification (R-COOH _R-OH)	CCCCC1COC(=O)C(NC1=O)(C1=CC=CN1)C(F)(F)F
NC(C(O)=O)(C1=CC=CN1)C(F)(F)F	CCCCC(O)CC(O)=O	CCCCC(O)CC(=O)NC(C(=O)O)(c1ccc[nH]1)C(F)(F)F	Esterification (R-COOH _R-OH)	CCCCC1CC(=O)NC(C2=CC=CN2)(C(=O)O1)C(F)(F)F
NC(C(O)=O)(C1=CC=CN1)C(F)(F)F	CC(C)(C)CC(O)C(O)=O	CC(C)(C)CC(O)C(=O)NC(C(=O)O)(c1ccc[nH]1)C(F)(F)F	Esterification (R-COOH _R-OH)	CC(C)(C)CC1OC(=O)C(NC1=O)(C1=CC=CN1)C(F)(F)F
NC1=C(C(O)=O)C(=CN1)C1CC1	OC(CC1=CC=C(Br)S1)C(O)=O	O=C(O)c1c(C2CC2)c[nH]c1NC(=O)C(O)Cc1ccc(Br)s1	Esterification (R-COOH _R-OH)	BrC1=CC=C(CC2OC(=O)C3=C(NC=C3C3CC3)NC2=O)S1
NC1=C(C(O)=O)C(=CN1)C1CC1	OC(CC1=CSC(Br)=C1)C(O)=O	O=C(O)c1c(C2CC2)c[nH]c1NC(=O)C(O)Cc1csc(Br)c1	Esterification (R-COOH _R-OH)	BrC1=CC(CC2OC(=O)C3=C(NC=C3C3CC3)NC2=O)=CS1
NC1=C(C(O)=O)C(=CN1)C1CC1	CC1=COC(CC(O)C(O)=O)=C1	Cc1coc(CC(O)C(=O)Nc2[nH]cc(C3CC3)c2C(=O)O)c1	Esterification (R-COOH _R-OH)	CC1=COC(CC2OC(=O)C3=C(NC=C3C3CC3)NC2=O)=C1
NC1=C(C(O)=O)C(=CN1)C1CC1	OC(CC1CCOCC1)C(O)=O	O=C(O)c1c(C2CC2)c[nH]c1NC(=O)C(O)CC1CCOCC1	Esterification (R-COOH _R-OH)	O=C1NC2=C(C(=CN2)C2CC2)C(=O)OC1CC1CCOCC1
NC1=C(C(O)=O)C(=CN1)C1CC1	CC1=CC=CN=C1C(O)C(O)=O	Cc1cccnc1C(O)C(=O)Nc1[nH]cc(C2CC2)c1C(=O)O	Esterification (R-COOH _R-OH)	CC1=CC=CN=C1C1OC(=O)C2=C(NC=C2C2CC2)NC1=O
CCCC1=CNC(N)=C1C(O)=O	CC1=C(CC(O)C(O)=O)C=NN1	CCCc1c[nH]c(NC(=O)C(O)Cc2cn[nH]c2C)c1C(=O)O	Esterification (R-COOH _R-OH)	CCCC1=CNC2=C1C(=O)OC(CC1=C(C)NN=C1)C(=O)N2
CCCC1=CNC(N)=C1C(O)=O	OC(CC1=C(Cl)C=CS1)C(O)=O	CCCc1c[nH]c(NC(=O)C(O)Cc2sccc2Cl)c1C(=O)O	Esterification (R-COOH _R-OH)	CCCC1=CNC2=C1C(=O)OC(CC1=C(Cl)C=CS1)C(=O)N2
CCCC1=CNC(N)=C1C(O)=O	CC1=C(CC(O)C(O)=O)C=CO1	CCCc1c[nH]c(NC(=O)C(O)Cc2ccoc2C)c1C(=O)O	Esterification (R-COOH _R-OH)	CCCC1=CNC2=C1C(=O)OC(CC1=C(C)OC=C1)C(=O)N2
CC1CC1C1=CNC(N)=C1C(O)=O	CC1CCC(O)(CC1)C(O)=O	CC1CCC(O)(C(=O)Nc2[nH]cc(C3CC3C)c2C(=O)O)CC1	Esterification (R-COOH _R-OH)	CC1CC1C1=CNC2=C1C(=O)OC1(CCC(C)CC1)C(=O)N2
CC1(CC1)C1=CNC(N)=C1C(O)=O	OC(C1CCCNC1)C(O)=O	CC1(c2c[nH]c(NC(=O)C(O)C3CCCNC3)c2C(=O)O)CC1	Esterification (R-COOH _R-OH)	CC1(CC1)C1=CNC2=C1C(=O)OC(C1CCCNC1)C(=O)N2
CC1(CC1)C1=CNC(N)=C1C(O)=O	OC(C(O)=O)C1=CC=CC=C1	CC1(c2c[nH]c(NC(=O)C(O)c3ccccc3)c2C(=O)O)CC1	Esterification (R-COOH _R-OH)	CC1(CC1)C1=CNC2=C1C(=O)OC(C1=CC=CC=C1)C(=O)N2
CCCCC1=CNC(N)=C1C(O)=O	OC(C1CCOCC1)C(O)=O	CCCCc1c[nH]c(NC(=O)C(O)C2CCOCC2)c1C(=O)O	Esterification (R-COOH _R-OH)	CCCCC1=CNC2=C1C(=O)OC(C1CCOCC1)C(=O)N2
CCCCC1=CNC(N)=C1C(O)=O	CCCC(C)CC(O)C(O)=O	CCCCc1c[nH]c(NC(=O)C(O)CC(C)CCC)c1C(=O)O	Esterification (R-COOH _R-OH)	CCCCC1=CNC2=C1C(=O)OC(CC(C)CCC)C(=O)N2
CC(C)CC1=CNC(N)=C1C(O)=O	OC(C1CCNCC1)C(O)=O	CC(C)Cc1c[nH]c(NC(=O)C(O)C2CCNCC2)c1C(=O)O	Esterification (R-COOH _R-OH)	CC(C)CC1=CNC2=C1C(=O)OC(C1CCNCC1)C(=O)N2
CC(C)CC1=CNC(N)=C1C(O)=O	CCC(CC)CC(O)C(O)=O	CCC(CC)CC(O)C(=O)Nc1[nH]cc(CC(C)C)c1C(=O)O	Esterification (R-COOH _R-OH)	CCC(CC)CC1OC(=O)C2=C(NC=C2CC(C)C)NC1=O
CC(C)(C)C1=CNC(N)=C1C(O)=O	OC(CC1=NC=CN1)C(O)=O	CC(C)(C)c1c[nH]c(NC(=O)C(O)Cc2ncc[nH]2)c1C(=O)O	Esterification (R-COOH _R-OH)	CC(C)(C)C1=CNC2=C1C(=O)OC(CC1=NC=CN1)C(=O)N2
CC(C)(C)C1=CNC(N)=C1C(O)=O	CC(O)(C1CCOC1)C(O)=O	CC(C)(C)c1c[nH]c(NC(=O)C(C)(O)C2CCOC2)c1C(=O)O	Esterification (R-COOH _R-OH)	CC(C)(C)C1=CNC2=C1C(=O)OC(C)(C1CCOC1)C(=O)N2
CC(C)(C)C1=CNC(N)=C1C(O)=O	OC(CC1CCOC1)C(O)=O	CC(C)(C)c1c[nH]c(NC(=O)C(O)CC2CCOC2)c1C(=O)O	Esterification (R-COOH _R-OH)	CC(C)(C)C1=CNC2=C1C(=O)OC(CC1CCOC1)C(=O)N2
CC(C)(C)C1=CNC(N)=C1C(O)=O	OC(C1CCCNC1)C(O)=O	CC(C)(C)c1c[nH]c(NC(=O)C(O)C2CCCNC2)c1C(=O)O	Esterification (R-COOH _R-OH)	CC(C)(C)C1=CNC2=C1C(=O)OC(C1CCCNC1)C(=O)N2
CC(C)(C)C1=CNC(N)=C1C(O)=O	OC(CC1=COC=C1)C(O)=O	CC(C)(C)c1c[nH]c(NC(=O)C(O)Cc2ccoc2)c1C(=O)O	Esterification (R-COOH _R-OH)	CC(C)(C)C1=CNC2=C1C(=O)OC(CC1=COC=C1)C(=O)N2
CC(C)(C)C1=CNC(N)=C1C(O)=O	CC1(C)CC1CC(O)C(O)=O	CC(C)(C)c1c[nH]c(NC(=O)C(O)CC2CC2(C)C)c1C(=O)O	Esterification (R-COOH _R-OH)	CC(C)(C)C1=CNC2=C1C(=O)OC(CC1CC1(C)C)C(=O)N2
CC(C)(C)C1=CNC(N)=C1C(O)=O	OC(C1CCCCC1)C(O)=O	CC(C)(C)c1c[nH]c(NC(=O)C(O)C2CCCCC2)c1C(=O)O	Esterification (R-COOH _R-OH)	CC(C)(C)C1=CNC2=C1C(=O)OC(C1CCCCC1)C(=O)N2
CC(C)(C)C1=CNC(N)=C1C(O)=O	CCCC(C)CC(O)C(O)=O	CCCC(C)CC(O)C(=O)Nc1[nH]cc(C(C)(C)C)c1C(=O)O	Esterification (R-COOH _R-OH)	CCCC(C)CC1OC(=O)C2=C(NC=C2C(C)(C)C)NC1=O
NC(CC1=CNC2=C1C=C(F)C=N2)C(O)=O	OCC(NC=O)C(O)=O	O=CNC(CO)C(=O)NC(Cc1c[nH]c2ncc(F)cc12)C(=O)O	Esterification (R-COOH _R-OH)	FC1=CN=C2NC=C(CC3NC(=O)C(COC3=O)NC=O)C2=C1
NC(CC1=CNC2=C1C=C(F)C=N2)C(O)=O	CSCCC(O)C(O)=O	CSCCC(O)C(=O)NC(Cc1c[nH]c2ncc(F)cc12)C(=O)O	Esterification (R-COOH _R-OH)	CSCCC1OC(=O)C(CC2=CNC3=NC=C(F)C=C23)NC1=O
NC(CC1=CNC2=C1C=C(F)C=N2)C(O)=O	CNCC(O)CC(O)=O	CNCC(O)CC(=O)NC(Cc1c[nH]c2ncc(F)cc12)C(=O)O	Esterification (R-COOH _R-OH)	CNCC1CC(=O)NC(CC2=CNC3=NC=C(F)C=C23)C(=O)O1
NC(CC1=CNC2=C1C=C(F)C=N2)C(O)=O	OC(=O)CC1(O)CSC1	O=C(CC1(O)CSC1)NC(Cc1c[nH]c2ncc(F)cc12)C(=O)O	Esterification (R-COOH _R-OH)	FC1=CN=C2NC=C(CC3NC(=O)CC4(CSC4)OC3=O)C2=C1
NC(CC1=CNC2=C1C=C(F)C=N2)C(O)=O	CC(C)(O)C(F)C(O)=O	CC(C)(O)C(F)C(=O)NC(Cc1c[nH]c2ncc(F)cc12)C(=O)O	Esterification (R-COOH _R-OH)	CC1(C)OC(=O)C(CC2=CNC3=NC=C(F)C=C23)NC(=O)C1F
NC(CC1=CNC2=C1C=C(F)C=N2)C(O)=O	CCCCC(O)C(O)=O	CCCCC(O)C(=O)NC(Cc1c[nH]c2ncc(F)cc12)C(=O)O	Esterification (R-COOH _R-OH)	CCCCC1OC(=O)C(CC2=CNC3=NC=C(F)C=C23)NC1=O
NC(CC1=CNC2=C1C=C(F)C=N2)C(O)=O	CCC(O)C(C)C(O)=O	CCC(O)C(C)C(=O)NC(Cc1c[nH]c2ncc(F)cc12)C(=O)O	Esterification (R-COOH _R-OH)	CCC1OC(=O)C(CC2=CNC3=NC=C(F)C=C23)NC(=O)C1C
NC(C(O)=O)C1=CNC2=CC=CC=C12	OC(=O)C(F)(F)C1(O)COC1	O=C(O)C(NC(=O)C(F)(F)C1(O)COC1)c1c[nH]c2ccccc12	Esterification (R-COOH _R-OH)	FC1(F)C(=O)NC(C2=CNC3=CC=CC=C23)C(=O)OC11COC1
NC(C(O)=O)C1=CNC2=CC=CC=C12	OC(=O)C1=NC=CC(Cl)=C1O	O=C(NC(C(=O)O)c1c[nH]c2ccccc12)c1nccc(Cl)c1O	Esterification (R-COOH _R-OH)	ClC1=C2OC(=O)C(NC(=O)C2=NC=C1)C1=CNC2=CC=CC=C12
NC(C(O)=O)C1=CNC2=CC=CC=C12	CC(C(O)=O)C1(O)CCSC1	CC(C(=O)NC(C(=O)O)c1c[nH]c2ccccc12)C1(O)CCSC1	Esterification (R-COOH _R-OH)	CC1C(=O)NC(C2=CNC3=CC=CC=C23)C(=O)OC11CCSC1
NC(C(O)=O)C1=CNC2=CC=CC=C12	CC1SCCC1(O)CC(O)=O	CC1SCCC1(O)CC(=O)NC(C(=O)O)c1c[nH]c2ccccc12	Esterification (R-COOH _R-OH)	CC1SCCC11CC(=O)NC(C2=CNC3=CC=CC=C23)C(=O)O1
NC(C(O)=O)C1=CNC2=CC=CC=C12	OC(=O)CC1(O)CCNCC1	O=C(CC1(O)CCNCC1)NC(C(=O)O)c1c[nH]c2ccccc12	Esterification (R-COOH _R-OH)	O=C1CC2(CCNCC2)OC(=O)C(N1)C1=CNC2=CC=CC=C12
NC(C(O)=O)C1=CNC2=CC=CC=C12	CCSCC(C)(O)CC(O)=O	CCSCC(C)(O)CC(=O)NC(C(=O)O)c1c[nH]c2ccccc12	Esterification (R-COOH _R-OH)	CCSCC1(C)CC(=O)NC(C2=CNC3=CC=CC=C23)C(=O)O1
NC(C(O)=O)C1=CNC2=CC=CC=C12	OC(=O)C1=C(O)C=CC(Cl)=C1	O=C(NC(C(=O)O)c1c[nH]c2ccccc12)c1cc(Cl)ccc1O	Esterification (R-COOH _R-OH)	ClC1=CC=C2OC(=O)C(NC(=O)C2=C1)C1=CNC2=CC=CC=C12
NC(C(O)=O)C1=CNC2=CC=CC=C12	OC(=O)C1=C(O)C(Cl)=CC=C1	O=C(NC(C(=O)O)c1c[nH]c2ccccc12)c1cccc(Cl)c1O	Esterification (R-COOH _R-OH)	ClC1=C2OC(=O)C(NC(=O)C2=CC=C1)C1=CNC2=CC=CC=C12
NC(C(O)=O)C1=CNC2=CC=CC=C12	OC(C(O)=O)C1=CN=CC=C1	O=C(NC(C(=O)O)c1c[nH]c2ccccc12)C(O)c1cccnc1	Esterification (R-COOH _R-OH)	O=C1NC(C2=CNC3=CC=CC=C23)C(=O)OC1C1=CC=CN=C1
NC(C(O)=O)C1=CNC2=CC=CC=C12	CCCC(C(O)C=C)C(O)=O	C=CC(O)C(CCC)C(=O)NC(C(=O)O)c1c[nH]c2ccccc12	Esterification (R-COOH _R-OH)	CCCC1C(OC(=O)C(NC1=O)C1=CNC2=CC=CC=C12)C=C
NC(C(O)=O)C1=CNC2=CC=CC=C12	CCCCCC(O)CC(O)=O	CCCCCC(O)CC(=O)NC(C(=O)O)c1c[nH]c2ccccc12	Esterification (R-COOH _R-OH)	CCCCCC1CC(=O)NC(C2=CNC3=CC=CC=C23)C(=O)O1
NC(C(O)=O)C1=CNC2=CC=CC=C12	CCC(C)C(O)C(C)C(O)=O	CCC(C)C(O)C(C)C(=O)NC(C(=O)O)c1c[nH]c2ccccc12	Esterification (R-COOH _R-OH)	CCC(C)C1OC(=O)C(NC(=O)C1C)C1=CNC2=CC=CC=C12
NC1=C(NC=C1CC1=CC=CO1)C(O)=O	CCCCCC(O)C(O)=O	CCCCCC(O)C(=O)Nc1c(Cc2ccco2)c[nH]c1C(=O)O	Esterification (R-COOH _R-OH)	CCCCCC1OC(=O)C2=C(NC1=O)C(CC1=CC=CO1)=CN2
NC(CC1=CNC2=C1N=CC=C2)C(O)=O	OC(CC(O)=O)C(Cl)(Cl)Cl	O=C(CC(O)C(Cl)(Cl)Cl)NC(Cc1c[nH]c2cccnc12)C(=O)O	Esterification (R-COOH _R-OH)	ClC(Cl)(Cl)C1CC(=O)NC(CC2=CNC3=CC=CN=C23)C(=O)O1
NC(CC1=CNC2=C1N=CC=C2)C(O)=O	OC(=O)C1(O)CCSCC1	O=C(O)C(Cc1c[nH]c2cccnc12)NC(=O)C1(O)CCSCC1	Esterification (R-COOH _R-OH)	O=C1OC2(CCSCC2)C(=O)NC1CC1=CNC2=CC=CN=C12
NC(CC1=CNC2=C1N=CC=C2)C(O)=O	OC(=O)C1=C(O)N=CC=C1	O=C(NC(Cc1c[nH]c2cccnc12)C(=O)O)c1cccnc1O	Esterification (R-COOH _R-OH)	O=C1OC2=NC=CC=C2C(=O)NC1CC1=CNC2=CC=CN=C12
NC(CC1=CNC2=C1N=CC=C2)C(O)=O	C\C=C\C(C)(O)CC(O)=O	C/C=C/C(C)(O)CC(=O)NC(Cc1c[nH]c2cccnc12)C(=O)O	Esterification (R-COOH _R-OH)	CC=CC1(C)CC(=O)NC(CC2=CNC3=CC=CN=C23)C(=O)O1
NC(CC1=CNC2=C1N=CC=C2)C(O)=O	CC(O)(CC(O)=O)C1CC1	CC(O)(CC(=O)NC(Cc1c[nH]c2cccnc12)C(=O)O)C1CC1	Esterification (R-COOH _R-OH)	CC1(CC(=O)NC(CC2=CNC3=CC=CN=C23)C(=O)O1)C1CC1
NC(CC1=CNC2=C1N=CC=C2)C(O)=O	CC1(CC1)C(O)CC(O)=O	CC1(C(O)CC(=O)NC(Cc2c[nH]c3cccnc23)C(=O)O)CC1	Esterification (R-COOH _R-OH)	CC1(CC1)C1CC(=O)NC(CC2=CNC3=CC=CN=C23)C(=O)O1
NC(CC1=CNC2=C1N=CC=C2)C(O)=O	CCCCC(O)CC(O)=O	CCCCC(O)CC(=O)NC(Cc1c[nH]c2cccnc12)C(=O)O	Esterification (R-COOH _R-OH)	CCCCC1CC(=O)NC(CC2=CNC3=CC=CN=C23)C(=O)O1
NC(CC1=CNC2=C1N=CC=C2)C(O)=O	CCC(C)CC(O)C(O)=O	CCC(C)CC(O)C(=O)NC(Cc1c[nH]c2cccnc12)C(=O)O	Esterification (R-COOH _R-OH)	CCC(C)CC1OC(=O)C(CC2=CNC3=CC=CN=C23)NC1=O
NC(CC1=CNC2=C1N=CC=C2)C(O)=O	CCC(C)C(O)CC(O)=O	CCC(C)C(O)CC(=O)NC(Cc1c[nH]c2cccnc12)C(=O)O	Esterification (R-COOH _R-OH)	CCC(C)C1CC(=O)NC(CC2=CNC3=CC=CN=C23)C(=O)O1
NC(CC1=CNC2=C1N=CC=C2)C(O)=O	CC(C)C(C(C)O)C(O)=O	CC(C)C(C(=O)NC(Cc1c[nH]c2cccnc12)C(=O)O)C(C)O	Esterification (R-COOH _R-OH)	CC(C)C1C(C)OC(=O)C(CC2=CNC3=CC=CN=C23)NC1=O
NC(CC1=CNC2=C1N=CC=C2)C(O)=O	CCC(O)C(C)(C)C(O)=O	CCC(O)C(C)(C)C(=O)NC(Cc1c[nH]c2cccnc12)C(=O)O	Esterification (R-COOH _R-OH)	CCC1OC(=O)C(CC2=CNC3=CC=CN=C23)NC(=O)C1(C)C
NC(CC1=CNC2=C1N=CC=C2)C(O)=O	OC(C(O)=O)C1=CNC=N1	O=C(O)C(Cc1c[nH]c2cccnc12)NC(=O)C(O)c1c[nH]cn1	Esterification (R-COOH _R-OH)	O=C1NC(CC2=CNC3=CC=CN=C23)C(=O)OC1C1=CNC=N1
NC(CC1=CNC2=C1N=CC=C2)C(O)=O	CCC(O)C(F)(F)C(O)=O	CCC(O)C(F)(F)C(=O)NC(Cc1c[nH]c2cccnc12)C(=O)O	Esterification (R-COOH _R-OH)	CCC1OC(=O)C(CC2=CNC3=CC=CN=C23)NC(=O)C1(F)F
NC(CC1=CNC2=C1N=CC=C2)C(O)=O	OC(=O)CC1(O)CCSC1	O=C(CC1(O)CCSC1)NC(Cc1c[nH]c2cccnc12)C(=O)O	Esterification (R-COOH _R-OH)	O=C1CC2(CCSC2)OC(=O)C(CC2=CNC3=CC=CN=C23)N1
NC(CC1=CNC2=C1N=CC=C2)C(O)=O	OC(=O)CC1(O)CCOC1	O=C(CC1(O)CCOC1)NC(Cc1c[nH]c2cccnc12)C(=O)O	Esterification (R-COOH _R-OH)	O=C1CC2(CCOC2)OC(=O)C(CC2=CNC3=CC=CN=C23)N1
NC(CC1=CNC2=C1N=CC=C2)C(O)=O	CC1CCC(O)C1C(O)=O	CC1CCC(O)C1C(=O)NC(Cc1c[nH]c2cccnc12)C(=O)O	Esterification (R-COOH _R-OH)	CC1CCC2OC(=O)C(CC3=CNC4=CC=CN=C34)NC(=O)C12
NC(CC1=CNC2=C1N=CC=C2)C(O)=O	CC1CC1C(O)CC(O)=O	CC1CC1C(O)CC(=O)NC(Cc1c[nH]c2cccnc12)C(=O)O	Esterification (R-COOH _R-OH)	CC1CC1C1CC(=O)NC(CC2=CNC3=CC=CN=C23)C(=O)O1
NC(CC1=CNC2=C1N=CC=C2)C(O)=O	CC(C(O)=O)C1(O)CCC1	CC(C(=O)NC(Cc1c[nH]c2cccnc12)C(=O)O)C1(O)CCC1	Esterification (R-COOH _R-OH)	CC1C(=O)NC(CC2=CNC3=CC=CN=C23)C(=O)OC11CCC1
NC(CC1=CNC2=C1N=CC=C2)C(O)=O	OC(CC1CCC1)C(O)=O	O=C(NC(Cc1c[nH]c2cccnc12)C(=O)O)C(O)CC1CCC1	Esterification (R-COOH _R-OH)	O=C1NC(CC2=CNC3=CC=CN=C23)C(=O)OC1CC1CCC1
NC(CC1=CNC2=C1N=CC=C2)C(O)=O	OC(=O)CC1(O)CCCC1	O=C(CC1(O)CCCC1)NC(Cc1c[nH]c2cccnc12)C(=O)O	Esterification (R-COOH _R-OH)	O=C1CC2(CCCC2)OC(=O)C(CC2=CNC3=CC=CN=C23)N1
NC(CC1=CNC2=C1C=NC=C2)C(O)=O	CC(C)C(O)C(F)C(O)=O	CC(C)C(O)C(F)C(=O)NC(Cc1c[nH]c2ccncc12)C(=O)O	Esterification (R-COOH _R-OH)	CC(C)C1OC(=O)C(CC2=CNC3=CC=NC=C23)NC(=O)C1F
NC(CC1=CNC2=C1C=NC=C2)C(O)=O	CC(C)NC(CO)C(O)=O	CC(C)NC(CO)C(=O)NC(Cc1c[nH]c2ccncc12)C(=O)O	Esterification (R-COOH _R-OH)	CC(C)NC1COC(=O)C(CC2=CNC3=CC=NC=C23)NC1=O
NC(CC1=CNC2=C1C=NC=C2)C(O)=O	OC(=O)C1=C(O)C=CN=C1	O=C(NC(Cc1c[nH]c2ccncc12)C(=O)O)c1cnccc1O	Esterification (R-COOH _R-OH)	O=C1OC2=CC=NC=C2C(=O)NC1CC1=CNC2=CC=NC=C12
NC(CC1=CNC2=C1C=NC=C2)C(O)=O	OC(=O)C1=C(O)N=CC=C1	O=C(NC(Cc1c[nH]c2ccncc12)C(=O)O)c1cccnc1O	Esterification (R-COOH _R-OH)	O=C1OC2=NC=CC=C2C(=O)NC1CC1=CNC2=CC=NC=C12
NC(CC1=CNC2=C1C=NC=C2)C(O)=O	CC(C(O)C1CC1)C(O)=O	CC(C(=O)NC(Cc1c[nH]c2ccncc12)C(=O)O)C(O)C1CC1	Esterification (R-COOH _R-OH)	CC1C(OC(=O)C(CC2=CNC3=CC=NC=C23)NC1=O)C1CC1
NC(CC1=CNC2=C1C=NC=C2)C(O)=O	CCC(C(O)=O)C(C)(C)O	CCC(C(=O)NC(Cc1c[nH]c2ccncc12)C(=O)O)C(C)(C)O	Esterification (R-COOH _R-OH)	CCC1C(=O)NC(CC2=CNC3=CC=NC=C23)C(=O)OC1(C)C
NC(CC1=CNC2=C1C=NC=C2)C(O)=O	CC(C)CC(O)CC(O)=O	CC(C)CC(O)CC(=O)NC(Cc1c[nH]c2ccncc12)C(=O)O	Esterification (R-COOH _R-OH)	CC(C)CC1CC(=O)NC(CC2=CNC3=CC=NC=C23)C(=O)O1
NC(CC1=CNC2=C1C=CC=N2)C(O)=O	OC(=O)CC1(O)CCC=C1	O=C(CC1(O)C=CCC1)NC(Cc1c[nH]c2ncccc12)C(=O)O	Esterification (R-COOH _R-OH)	O=C1CC2(CCC=C2)OC(=O)C(CC2=CNC3=NC=CC=C23)N1
NC(CC1=CNC2=C1C=CC=N2)C(O)=O	CC(C)(C(O)C=C)C(O)=O	C=CC(O)C(C)(C)C(=O)NC(Cc1c[nH]c2ncccc12)C(=O)O	Esterification (R-COOH _R-OH)	CC1(C)C(OC(=O)C(CC2=CNC3=NC=CC=C23)NC1=O)C=C
NC(CC1=CNC2=C1C=CC=N2)C(O)=O	CC1(CC1)C(O)CC(O)=O	CC1(C(O)CC(=O)NC(Cc2c[nH]c3ncccc23)C(=O)O)CC1	Esterification (R-COOH _R-OH)	CC1(CC1)C1CC(=O)NC(CC2=CNC3=NC=CC=C23)C(=O)O1
NC(CC1=CNC2=C1C=CC=N2)C(O)=O	OC(C1CCCC1)C(O)=O	O=C(O)C(Cc1c[nH]c2ncccc12)NC(=O)C(O)C1CCCC1	Esterification (R-COOH _R-OH)	O=C1NC(CC2=CNC3=NC=CC=C23)C(=O)OC1C1CCCC1
NC(CC1=CNC2=C1C=CC=N2)C(O)=O	CCC(C)CC(O)C(O)=O	CCC(C)CC(O)C(=O)NC(Cc1c[nH]c2ncccc12)C(=O)O	Esterification (R-COOH _R-OH)	CCC(C)CC1OC(=O)C(CC2=CNC3=NC=CC=C23)NC1=O
NC(CC1=CNC2=C1C=CC=N2)C(O)=O	CCC(CC)(CO)C(O)=O	CCC(CC)(CO)C(=O)NC(Cc1c[nH]c2ncccc12)C(=O)O	Esterification (R-COOH _R-OH)	CCC1(CC)COC(=O)C(CC2=CNC3=NC=CC=C23)NC1=O
NC(CC1=CNC2=C1C=CC=N2)C(O)=O	CCC(C)(O)C(C)C(O)=O	CCC(C)(O)C(C)C(=O)NC(Cc1c[nH]c2ncccc12)C(=O)O	Esterification (R-COOH _R-OH)	CCC1(C)OC(=O)C(CC2=CNC3=NC=CC=C23)NC(=O)C1C
NC(CC1=CNC2=C1C=CC=N2)C(O)=O	CC(C)(O)C(C)(C)C(O)=O	CC(C)(O)C(C)(C)C(=O)NC(Cc1c[nH]c2ncccc12)C(=O)O	Esterification (R-COOH _R-OH)	CC1(C)OC(=O)C(CC2=CNC3=NC=CC=C23)NC(=O)C1(C)C
NC1=C(C(O)=O)C(=CN1)C1CCOCC1	CCC(C)(C)C(O)C(O)=O	CCC(C)(C)C(O)C(=O)Nc1[nH]cc(C2CCOCC2)c1C(=O)O	Esterification (R-COOH _R-OH)	CCC(C)(C)C1OC(=O)C2=C(NC=C2C2CCOCC2)NC1=O
NC1=C(C(O)=O)C(=CN1)C1CCOCC1	CC(C)(C)CC(O)C(O)=O	CC(C)(C)CC(O)C(=O)Nc1[nH]cc(C2CCOCC2)c1C(=O)O	Esterification (R-COOH _R-OH)	CC(C)(C)CC1OC(=O)C2=C(NC=C2C2CCOCC2)NC1=O
CCC(C)(C)C1=CNC(N)=C1C(O)=O	CC(O)(C1CCOC1)C(O)=O	CCC(C)(C)c1c[nH]c(NC(=O)C(C)(O)C2CCOC2)c1C(=O)O	Esterification (R-COOH _R-OH)	CCC(C)(C)C1=CNC2=C1C(=O)OC(C)(C1CCOC1)C(=O)N2
NC(C(O)=O)C1=CNC2=C1C=C(Br)C=C2	CCCC(O)C(F)C(O)=O	CCCC(O)C(F)C(=O)NC(C(=O)O)c1c[nH]c2ccc(Br)cc12	Esterification (R-COOH _R-OH)	CCCC1OC(=O)C(NC(=O)C1F)C1=CNC2=CC=C(Br)C=C12
NC(C(O)=O)C1=CNC2=C1C=C(Br)C=C2	C\C=C\C(C)(O)CC(O)=O	C/C=C/C(C)(O)CC(=O)NC(C(=O)O)c1c[nH]c2ccc(Br)cc12	Esterification (R-COOH _R-OH)	CC=CC1(C)CC(=O)NC(C2=CNC3=CC=C(Br)C=C23)C(=O)O1
NC(C(O)=O)C1=CNC2=C1C=C(Br)C=C2	CC1CCC(O)C1C(O)=O	CC1CCC(O)C1C(=O)NC(C(=O)O)c1c[nH]c2ccc(Br)cc12	Esterification (R-COOH _R-OH)	CC1CCC2OC(=O)C(NC(=O)C12)C1=CNC2=CC=C(Br)C=C12
NC(C(O)=O)C1=CNC2=C1C=C(Br)C=C2	OC(=O)CC1(O)CCCC1	O=C(CC1(O)CCCC1)NC(C(=O)O)c1c[nH]c2ccc(Br)cc12	Esterification (R-COOH _R-OH)	BrC1=CC=C2NC=C(C3NC(=O)CC4(CCCC4)OC3=O)C2=C1
NC(C(O)=O)C1=CNC2=C1C=C(Br)C=C2	CCCC(C)(O)CC(O)=O	CCCC(C)(O)CC(=O)NC(C(=O)O)c1c[nH]c2ccc(Br)cc12	Esterification (R-COOH _R-OH)	CCCC1(C)CC(=O)NC(C2=CNC3=CC=C(Br)C=C23)C(=O)O1
NC(C(O)=O)C1=CNC2=C1C=C(Br)C=C2	CCC(C(O)=O)C(C)(C)O	CCC(C(=O)NC(C(=O)O)c1c[nH]c2ccc(Br)cc12)C(C)(C)O	Esterification (R-COOH _R-OH)	CCC1C(=O)NC(C2=CNC3=CC=C(Br)C=C23)C(=O)OC1(C)C
NC1=C(C(O)=O)C(=CN1)C1=CC=CC=N1	OC(C(O)=O)C1=CNC=N1	O=C(O)c1c(-c2ccccn2)c[nH]c1NC(=O)C(O)c1c[nH]cn1	Esterification (R-COOH _R-OH)	O=C1NC2=C(C(=CN2)C2=CC=CC=N2)C(=O)OC1C1=CNC=N1
NC1=C(C(O)=O)C(=CN1)C1=CN=CC=C1	OC(C(O)=O)C1=CNC=N1	O=C(O)c1c(-c2cccnc2)c[nH]c1NC(=O)C(O)c1c[nH]cn1	Esterification (R-COOH _R-OH)	O=C1NC2=C(C(=CN2)C2=CC=CN=C2)C(=O)OC1C1=CNC=N1
NC1=C(C(O)=O)C(=CN1)C1=CN=CC=C1	OC(=O)C1(O)CCSCC1	O=C(O)c1c(-c2cccnc2)c[nH]c1NC(=O)C1(O)CCSCC1	Esterification (R-COOH _R-OH)	O=C1OC2(CCSCC2)C(=O)NC2=C1C(=CN2)C1=CC=CN=C1
NC1=C(C(O)=O)C(=CN1)C1=CN=CC=C1	CCC\C=C\C(O)C(O)=O	CCC/C=C/C(O)C(=O)Nc1[nH]cc(-c2cccnc2)c1C(=O)O	Esterification (R-COOH _R-OH)	CCCC=CC1OC(=O)C2=C(NC=C2C2=CC=CN=C2)NC1=O
NC(CC1=CNC2=CC(F)=C(F)C=C12)C(O)=O	OC(=O)C1(O)CNC1	O=C(O)C(Cc1c[nH]c2cc(F)c(F)cc12)NC(=O)C1(O)CNC1	Esterification (R-COOH _R-OH)	FC1=C(F)C=C2C(CC3NC(=O)C4(CNC4)OC3=O)=CNC2=C1
NC(CC1=CNC2=CC(F)=C(F)C=C12)C(O)=O	CCC(CO)C(O)=O	CCC(CO)C(=O)NC(Cc1c[nH]c2cc(F)c(F)cc12)C(=O)O	Esterification (R-COOH _R-OH)	CCC1COC(=O)C(CC2=CNC3=CC(F)=C(F)C=C23)NC1=O
NC(CC1=CNC2=CC(F)=C(F)C=C12)C(O)=O	CCC(C)(O)C(O)=O	CCC(C)(O)C(=O)NC(Cc1c[nH]c2cc(F)c(F)cc12)C(=O)O	Esterification (R-COOH _R-OH)	CCC1(C)OC(=O)C(CC2=CNC3=CC(F)=C(F)C=C23)NC1=O
NC(CC1=CNC2=CC(F)=C(F)C=C12)C(O)=O	OC(CC#C)C(O)=O	C#CCC(O)C(=O)NC(Cc1c[nH]c2cc(F)c(F)cc12)C(=O)O	Esterification (R-COOH _R-OH)	FC1=C(F)C=C2C(CC3NC(=O)C(CC#C)OC3=O)=CNC2=C1
NC1=C(C(O)=O)C(=CN1)C1=CC=CC=C1	CC(O)(C1CCC1)C(O)=O	CC(O)(C(=O)Nc1[nH]cc(-c2ccccc2)c1C(=O)O)C1CCC1	Esterification (R-COOH _R-OH)	CC1(OC(=O)C2=C(NC=C2C2=CC=CC=C2)NC1=O)C1CCC1
NC1=C(C(O)=O)C(=CN1)C1=CC=CC=C1	CCCCCC(O)C(O)=O	CCCCCC(O)C(=O)Nc1[nH]cc(-c2ccccc2)c1C(=O)O	Esterification (R-COOH _R-OH)	CCCCCC1OC(=O)C2=C(NC=C2C2=CC=CC=C2)NC1=O
NC(CC1=CNC2=C1C(Br)=CC=C2)C(O)=O	CSCCC(O)C(O)=O	CSCCC(O)C(=O)NC(Cc1c[nH]c2cccc(Br)c12)C(=O)O	Esterification (R-COOH _R-OH)	CSCCC1OC(=O)C(CC2=CNC3=CC=CC(Br)=C23)NC1=O
NC(CC1=CNC2=C1C(Br)=CC=C2)C(O)=O	CSCC(O)CC(O)=O	CSCC(O)CC(=O)NC(Cc1c[nH]c2cccc(Br)c12)C(=O)O	Esterification (R-COOH _R-OH)	CSCC1CC(=O)NC(CC2=CNC3=CC=CC(Br)=C23)C(=O)O1
NC(CC1=CNC2=C1C(Br)=CC=C2)C(O)=O	OCC1(COC1)C(O)=O	O=C(O)C(Cc1c[nH]c2cccc(Br)c12)NC(=O)C1(CO)COC1	Esterification (R-COOH _R-OH)	BrC1=C2C(CC3NC(=O)C4(COC4)COC3=O)=CNC2=CC=C1
NC(CC1=CNC2=C1C(Br)=CC=C2)C(O)=O	CCC(O)C(F)C(O)=O	CCC(O)C(F)C(=O)NC(Cc1c[nH]c2cccc(Br)c12)C(=O)O	Esterification (R-COOH _R-OH)	CCC1OC(=O)C(CC2=CNC3=CC=CC(Br)=C23)NC(=O)C1F
NC(CC1=CNC2=C1C(Br)=CC=C2)C(O)=O	OC(=O)C1(O)CCNC1	O=C(O)C(Cc1c[nH]c2cccc(Br)c12)NC(=O)C1(O)CCNC1	Esterification (R-COOH _R-OH)	BrC1=C2C(CC3NC(=O)C4(CCNC4)OC3=O)=CNC2=CC=C1
NC(CC1=CNC2=C1C(Br)=CC=C2)C(O)=O	CCCC(O)CC(O)=O	CCCC(O)CC(=O)NC(Cc1c[nH]c2cccc(Br)c12)C(=O)O	Esterification (R-COOH _R-OH)	CCCC1CC(=O)NC(CC2=CNC3=CC=CC(Br)=C23)C(=O)O1
NC(CC1=CNC2=C1C(Br)=CC=C2)C(O)=O	CC(O)C(C)(C)C(O)=O	CC(O)C(C)(C)C(=O)NC(Cc1c[nH]c2cccc(Br)c12)C(=O)O	Esterification (R-COOH _R-OH)	CC1OC(=O)C(CC2=CNC3=CC=CC(Br)=C23)NC(=O)C1(C)C
NC(CC1=CNC2=C1C=C(Br)C=C2)C(O)=O	OCC1(CCC1)C(O)=O	O=C(O)C(Cc1c[nH]c2ccc(Br)cc12)NC(=O)C1(CO)CCC1	Esterification (R-COOH _R-OH)	BrC1=CC=C2NC=C(CC3NC(=O)C4(CCC4)COC3=O)C2=C1
NC(CC1=CNC2=C1C=C(Br)C=C2)C(O)=O	OC(CC(O)=O)C1CC1	O=C(CC(O)C1CC1)NC(Cc1c[nH]c2ccc(Br)cc12)C(=O)O	Esterification (R-COOH _R-OH)	BrC1=CC=C2NC=C(CC3NC(=O)CC(OC3=O)C3CC3)C2=C1
NC(CC1=CNC2=C1C=C(Br)C=C2)C(O)=O	CC(C)CC(O)C(O)=O	CC(C)CC(O)C(=O)NC(Cc1c[nH]c2ccc(Br)cc12)C(=O)O	Esterification (R-COOH _R-OH)	CC(C)CC1OC(=O)C(CC2=CNC3=CC=C(Br)C=C23)NC1=O
NC(CC1=CNC2=C1C=C(Br)C=C2)C(O)=O	CC(C)C(C)(O)C(O)=O	CC(C)C(C)(O)C(=O)NC(Cc1c[nH]c2ccc(Br)cc12)C(=O)O	Esterification (R-COOH _R-OH)	CC(C)C1(C)OC(=O)C(CC2=CNC3=CC=C(Br)C=C23)NC1=O
NC(CC1=CNC2=C1C(Br)=CC=C2)C(O)=O	CNCC(CO)C(O)=O	CNCC(CO)C(=O)NC(Cc1c[nH]c2cccc(Br)c12)C(=O)O	Esterification (R-COOH _R-OH)	CNCC1COC(=O)C(CC2=CNC3=CC=CC(Br)=C23)NC1=O
NC(CC1=CNC2=C1C(Br)=CC=C2)C(O)=O	CNCC(O)CC(O)=O	CNCC(O)CC(=O)NC(Cc1c[nH]c2cccc(Br)c12)C(=O)O	Esterification (R-COOH _R-OH)	CNCC1CC(=O)NC(CC2=CNC3=CC=CC(Br)=C23)C(=O)O1
NC(CC1=CNC2=C1C(Br)=CC=C2)C(O)=O	CC(=C)C(O)CC(O)=O	C=C(C)C(O)CC(=O)NC(Cc1c[nH]c2cccc(Br)c12)C(=O)O	Esterification (R-COOH _R-OH)	CC(=C)C1CC(=O)NC(CC2=CNC3=CC=CC(Br)=C23)C(=O)O1
NC(CC1=CNC2=C1C(Br)=CC=C2)C(O)=O	CCC(O)C(C)C(O)=O	CCC(O)C(C)C(=O)NC(Cc1c[nH]c2cccc(Br)c12)C(=O)O	Esterification (R-COOH _R-OH)	CCC1OC(=O)C(CC2=CNC3=CC=CC(Br)=C23)NC(=O)C1C
NC(CC1=CNC2=C1C(Br)=CC=C2)C(O)=O	CCC(C)(CO)C(O)=O	CCC(C)(CO)C(=O)NC(Cc1c[nH]c2cccc(Br)c12)C(=O)O	Esterification (R-COOH _R-OH)	CCC1(C)COC(=O)C(CC2=CNC3=CC=CC(Br)=C23)NC1=O
NC(CC1=CNC2=C1C(Br)=CC=C2)C(O)=O	CC(C)C(O)CC(O)=O	CC(C)C(O)CC(=O)NC(Cc1c[nH]c2cccc(Br)c12)C(=O)O	Esterification (R-COOH _R-OH)	CC(C)C1CC(=O)NC(CC2=CNC3=CC=CC(Br)=C23)C(=O)O1
NC(CC1=CNC2=C1C=C(Cl)C=C2)C(O)=O	OC(=O)C1(O)CCNC1	O=C(O)C(Cc1c[nH]c2ccc(Cl)cc12)NC(=O)C1(O)CCNC1	Esterification (R-COOH _R-OH)	ClC1=CC=C2NC=C(CC3NC(=O)C4(CCNC4)OC3=O)C2=C1
NC(CC1=CNC2=C1C=C(Cl)C=C2)C(O)=O	OCC1(CCC1)C(O)=O	O=C(O)C(Cc1c[nH]c2ccc(Cl)cc12)NC(=O)C1(CO)CCC1	Esterification (R-COOH _R-OH)	ClC1=CC=C2NC=C(CC3NC(=O)C4(CCC4)COC3=O)C2=C1
NC(CC1=CNC2=C1C=C(Cl)C=C2)C(O)=O	CCCC(C)(O)C(O)=O	CCCC(C)(O)C(=O)NC(Cc1c[nH]c2ccc(Cl)cc12)C(=O)O	Esterification (R-COOH _R-OH)	CCCC1(C)OC(=O)C(CC2=CNC3=CC=C(Cl)C=C23)NC1=O
NC(CC1=CNC2=C1C=CC(F)=C2)C(O)=O	OCC(NC=O)C(O)=O	O=CNC(CO)C(=O)NC(Cc1c[nH]c2cc(F)ccc12)C(=O)O	Esterification (R-COOH _R-OH)	FC1=CC=C2C(CC3NC(=O)C(COC3=O)NC=O)=CNC2=C1
NC(CC1=CNC2=C1C=CC(F)=C2)C(O)=O	CP(C)(=O)C(O)C(O)=O	CP(C)(=O)C(O)C(=O)NC(Cc1c[nH]c2cc(F)ccc12)C(=O)O	Esterification (R-COOH _R-OH)	CP(C)(=O)C1OC(=O)C(CC2=CNC3=CC(F)=CC=C23)NC1=O
NC(CC1=CNC2=C1C=CC(F)=C2)C(O)=O	CNCC(CO)C(O)=O	CNCC(CO)C(=O)NC(Cc1c[nH]c2cc(F)ccc12)C(=O)O	Esterification (R-COOH _R-OH)	CNCC1COC(=O)C(CC2=CNC3=CC(F)=CC=C23)NC1=O
NC(CC1=CNC2=C1C=CC(F)=C2)C(O)=O	OC(C1COC1)C(O)=O	O=C(O)C(Cc1c[nH]c2cc(F)ccc12)NC(=O)C(O)C1COC1	Esterification (R-COOH _R-OH)	FC1=CC=C2C(CC3NC(=O)C(OC3=O)C3COC3)=CNC2=C1
NC(CC1=CNC2=C1C=CC(F)=C2)C(O)=O	CCC(C)C(O)C(O)=O	CCC(C)C(O)C(=O)NC(Cc1c[nH]c2cc(F)ccc12)C(=O)O	Esterification (R-COOH _R-OH)	CCC(C)C1OC(=O)C(CC2=CNC3=CC(F)=CC=C23)NC1=O
NC(CC1=CNC2=C1C=CC(F)=C2)C(O)=O	CC(C)C(CO)C(O)=O	CC(C)C(CO)C(=O)NC(Cc1c[nH]c2cc(F)ccc12)C(=O)O	Esterification (R-COOH _R-OH)	CC(C)C1COC(=O)C(CC2=CNC3=CC(F)=CC=C23)NC1=O
NC(CC1=CC2=C(C=CN2)C=C1)C(O)=O	OC(CC(O)=O)C(Cl)(Cl)Cl	O=C(CC(O)C(Cl)(Cl)Cl)NC(Cc1ccc2cc[nH]c2c1)C(=O)O	Esterification (R-COOH _R-OH)	ClC(Cl)(Cl)C1CC(=O)NC(CC2=CC=C3C=CNC3=C2)C(=O)O1
NC(CC1=CC2=C(C=CN2)C=C1)C(O)=O	CC1=NNC(C(O)=O)=C1O	Cc1n[nH]c(C(=O)NC(Cc2ccc3cc[nH]c3c2)C(=O)O)c1O	Esterification (R-COOH _R-OH)	CC1=NNC2=C1OC(=O)C(CC1=CC=C3C=CNC3=C1)NC2=O
NC(CC1=CC2=C(C=CN2)C=C1)C(O)=O	CSCC(C)(O)CC(O)=O	CSCC(C)(O)CC(=O)NC(Cc1ccc2cc[nH]c2c1)C(=O)O	Esterification (R-COOH _R-OH)	CSCC1(C)CC(=O)NC(CC2=CC=C3C=CNC3=C2)C(=O)O1
NC(CC1=CC2=C(C=CN2)C=C1)C(O)=O	C\C=C\C(C)(O)CC(O)=O	C/C=C/C(C)(O)CC(=O)NC(Cc1ccc2cc[nH]c2c1)C(=O)O	Esterification (R-COOH _R-OH)	CC=CC1(C)CC(=O)NC(CC2=CC=C3C=CNC3=C2)C(=O)O1
NC(CC1=CC2=C(C=CN2)C=C1)C(O)=O	CC(C(O)C(C)=C)C(O)=O	C=C(C)C(O)C(C)C(=O)NC(Cc1ccc2cc[nH]c2c1)C(=O)O	Esterification (R-COOH _R-OH)	CC1C(OC(=O)C(CC2=CC=C3C=CNC3=C2)NC1=O)C(C)=C
NC(CC1=CC2=C(C=CN2)C=C1)C(O)=O	CC(O)(C1CCC1)C(O)=O	CC(O)(C(=O)NC(Cc1ccc2cc[nH]c2c1)C(=O)O)C1CCC1	Esterification (R-COOH _R-OH)	CC1(OC(=O)C(CC2=CC=C3C=CNC3=C2)NC1=O)C1CCC1
NC(CC1=CNC2=CC=CC=C12)C(O)=O	OC(C(O)=O)C1=CNC=N1	O=C(O)C(Cc1c[nH]c2ccccc12)NC(=O)C(O)c1c[nH]cn1	Esterification (R-COOH _R-OH)	O=C1NC(CC2=CNC3=CC=CC=C23)C(=O)OC1C1=CNC=N1
NC(CC1=CNC2=CC=CC=C12)C(O)=O	OC1CCCNC1C(O)=O	O=C(O)C(Cc1c[nH]c2ccccc12)NC(=O)C1NCCCC1O	Esterification (R-COOH _R-OH)	O=C1NC(CC2=CNC3=CC=CC=C23)C(=O)OC2CCCNC12
NC(CC1=CNC2=CC=CC=C12)C(O)=O	CSCCC(O)CC(O)=O	CSCCC(O)CC(=O)NC(Cc1c[nH]c2ccccc12)C(=O)O	Esterification (R-COOH _R-OH)	CSCCC1CC(=O)NC(CC2=CNC3=CC=CC=C23)C(=O)O1
NC(CC1=CNC2=CC=CC=C12)C(O)=O	OC(=O)C1=C(O)C=CC=N1	O=C(NC(Cc1c[nH]c2ccccc12)C(=O)O)c1ncccc1O	Esterification (R-COOH _R-OH)	O=C1OC2=CC=CN=C2C(=O)NC1CC1=CNC2=CC=CC=C12
NC(CC1=CNC2=CC=CC=C12)C(O)=O	OC(=O)CC1(O)CCC=C1	O=C(CC1(O)C=CCC1)NC(Cc1c[nH]c2ccccc12)C(=O)O	Esterification (R-COOH _R-OH)	O=C1CC2(CCC=C2)OC(=O)C(CC2=CNC3=CC=CC=C23)N1
NC(CC1=CNC2=CC=CC=C12)C(O)=O	CCCC(O)C(C)C(O)=O	CCCC(O)C(C)C(=O)NC(Cc1c[nH]c2ccccc12)C(=O)O	Esterification (R-COOH _R-OH)	CCCC1OC(=O)C(CC2=CNC3=CC=CC=C23)NC(=O)C1C
COC1=CC=C2C(NC=C2C(N)C(O)=O)=C1	CNCC(CO)C(O)=O	CNCC(CO)C(=O)NC(C(=O)O)c1c[nH]c2cc(OC)ccc12	Esterification (R-COOH _R-OH)	CNCC1COC(=O)C(NC1=O)C1=CNC2=CC(OC)=CC=C12
CC1=CC=C(C=C1)C1=CNC(N)=C1C(O)=O	CP(C)(=O)C(O)C(O)=O	Cc1ccc(-c2c[nH]c(NC(=O)C(O)P(C)(C)=O)c2C(=O)O)cc1	Esterification (R-COOH _R-OH)	CC1=CC=C(C=C1)C1=CNC2=C1C(=O)OC(C(=O)N2)P(C)(C)=O
CC1=CC=C(C=C1)C1=CNC(N)=C1C(O)=O	CC(O)(C1CC1)C(O)=O	Cc1ccc(-c2c[nH]c(NC(=O)C(C)(O)C3CC3)c2C(=O)O)cc1	Esterification (R-COOH _R-OH)	CC1=CC=C(C=C1)C1=CNC2=C1C(=O)OC(C)(C1CC1)C(=O)N2
CC1=CC=C(C=C1)C1=CNC(N)=C1C(O)=O	CC(C)CC(O)C(O)=O	Cc1ccc(-c2c[nH]c(NC(=O)C(O)CC(C)C)c2C(=O)O)cc1	Esterification (R-COOH _R-OH)	CC(C)CC1OC(=O)C2=C(NC=C2C2=CC=C(C)C=C2)NC1=O
NC1=C(C(O)=O)C(=CN1)C1CC2CCC1C2	OC(CC1CC1)C(O)=O	O=C(O)c1c(C2CC3CCC2C3)c[nH]c1NC(=O)C(O)CC1CC1	Esterification (R-COOH _R-OH)	O=C1NC2=C(C(=CN2)C2CC3CCC2C3)C(=O)OC1CC1CC1
NC1=C(C(O)=O)C(=CN1)C1CC2CCC1C2	OC(C1CCC1)C(O)=O	O=C(O)c1c(C2CC3CCC2C3)c[nH]c1NC(=O)C(O)C1CCC1	Esterification (R-COOH _R-OH)	O=C1NC2=C(C(=CN2)C2CC3CCC2C3)C(=O)OC1C1CCC1
NC1=C(C(O)=O)C(=CN1)C1CC2CCC1C2	CC(C)(C)C(O)C(O)=O	CC(C)(C)C(O)C(=O)Nc1[nH]cc(C2CC3CCC2C3)c1C(=O)O	Esterification (R-COOH _R-OH)	CC(C)(C)C1OC(=O)C2=C(NC=C2C2CC3CCC2C3)NC1=O
CC1=CNC(N)=C1C(O)=O	OC(CC1=CC=C(C=C1)C(F)F)C(O)=O	Cc1c[nH]c(NC(=O)C(O)Cc2ccc(C(F)F)cc2)c1C(=O)O	Esterification (R-COOH _R-OH)	CC1=CNC2=C1C(=O)OC(CC1=CC=C(C=C1)C(F)F)C(=O)N2
CC1=CNC(N)=C1C(O)=O	OC(CC1=CC(=CC=C1)C1CC1)C(O)=O	Cc1c[nH]c(NC(=O)C(O)Cc2cccc(C3CC3)c2)c1C(=O)O	Esterification (R-COOH _R-OH)	CC1=CNC2=C1C(=O)OC(CC1=CC=CC(=C1)C1CC1)C(=O)N2
CC1=CNC(N)=C1C(O)=O	CC1=CC(C)=C(CC(O)C(O)=O)C=C1C	Cc1cc(C)c(CC(O)C(=O)Nc2[nH]cc(C)c2C(=O)O)cc1C	Esterification (R-COOH _R-OH)	CC1=CNC2=C1C(=O)OC(CC1=C(C)C=C(C)C(C)=C1)C(=O)N2
CC1=CNC(N)=C1C(O)=O	OC(CC1=C(F)C(F)=C(F)C=C1)C(O)=O	Cc1c[nH]c(NC(=O)C(O)Cc2ccc(F)c(F)c2F)c1C(=O)O	Esterification (R-COOH _R-OH)	CC1=CNC2=C1C(=O)OC(CC1=CC=C(F)C(F)=C1F)C(=O)N2
CC1=CNC(N)=C1C(O)=O	OC(C(O)=O)C1=CC(=CC=C1)C(F)(F)F	Cc1c[nH]c(NC(=O)C(O)c2cccc(C(F)(F)F)c2)c1C(=O)O	Esterification (R-COOH _R-OH)	CC1=CNC2=C1C(=O)OC(C1=CC=CC(=C1)C(F)(F)F)C(=O)N2
NC(CC1=CNC=N1)C(O)=O	CC1=CC(Br)=CC=C1CC(O)C(O)=O	Cc1cc(Br)ccc1CC(O)C(=O)NC(Cc1c[nH]cn1)C(=O)O	Esterification (R-COOH _R-OH)	CC1=CC(Br)=CC=C1CC1OC(=O)C(CC2=CNC=N2)NC1=O
NC(CC1=CNC=N1)C(O)=O	CC1=CC=C(F)C(CC(O)C(O)=O)=C1	Cc1ccc(F)c(CC(O)C(=O)NC(Cc2c[nH]cn2)C(=O)O)c1	Esterification (R-COOH _R-OH)	CC1=CC=C(F)C(CC2OC(=O)C(CC3=CNC=N3)NC2=O)=C1
NC(CC1=CNC=N1)C(O)=O	CSC1=CC=CC(CC(O)C(O)=O)=C1	CSc1cccc(CC(O)C(=O)NC(Cc2c[nH]cn2)C(=O)O)c1	Esterification (R-COOH _R-OH)	CSC1=CC=CC(CC2OC(=O)C(CC3=CNC=N3)NC2=O)=C1
NC(CC1=CNC=N1)C(O)=O	CC1=CC=C(CC(O)C(O)=O)C=C1C	Cc1ccc(CC(O)C(=O)NC(Cc2c[nH]cn2)C(=O)O)cc1C	Esterification (R-COOH _R-OH)	CC1=CC=C(CC2OC(=O)C(CC3=CNC=N3)NC2=O)C=C1C
NC(CC1=CNC=N1)C(O)=O	OC(=O)C1(O)CCC(CC1)C(F)(F)F	O=C(O)C(Cc1c[nH]cn1)NC(=O)C1(O)CCC(C(F)(F)F)CC1	Esterification (R-COOH _R-OH)	FC(F)(F)C1CCC2(CC1)OC(=O)C(CC1=CNC=N1)NC2=O
NC(CC1=CNC=N1)C(O)=O	OC(CC1CCC(F)(F)CC1)C(O)=O	O=C(NC(Cc1c[nH]cn1)C(=O)O)C(O)CC1CCC(F)(F)CC1	Esterification (R-COOH _R-OH)	FC1(F)CCC(CC2OC(=O)C(CC3=CNC=N3)NC2=O)CC1
NC(CC1=CNC=N1)C(O)=O	OC(=O)C1=C(O)C2=C(O1)C=CC(Br)=C2	O=C(NC(Cc1c[nH]cn1)C(=O)O)c1oc2ccc(Br)cc2c1O	Esterification (R-COOH _R-OH)	BrC1=CC=C2OC3=C(OC(=O)C(CC4=CNC=N4)NC3=O)C2=C1
NC(CC1=CNC=N1)C(O)=O	OC(=O)C1=C(O)C2=C(O1)C=CC=C2F	O=C(NC(Cc1c[nH]cn1)C(=O)O)c1oc2cccc(F)c2c1O	Esterification (R-COOH _R-OH)	FC1=C2C(OC3=C2OC(=O)C(CC2=CNC=N2)NC3=O)=CC=C1
NC(CC1=CNC=N1)C(O)=O	OC(CC1=C(Br)C=CC(Cl)=C1)C(O)=O	O=C(NC(Cc1c[nH]cn1)C(=O)O)C(O)Cc1cc(Cl)ccc1Br	Esterification (R-COOH _R-OH)	ClC1=CC=C(Br)C(CC2OC(=O)C(CC3=CNC=N3)NC2=O)=C1
NC(CC1=CNC=N1)C(O)=O	OC(CC1=C(Br)C(Cl)=CC=C1)C(O)=O	O=C(NC(Cc1c[nH]cn1)C(=O)O)C(O)Cc1cccc(Cl)c1Br	Esterification (R-COOH _R-OH)	ClC1=C(Br)C(CC2OC(=O)C(CC3=CNC=N3)NC2=O)=CC=C1
NC(CC1=CNC=N1)C(O)=O	OC(CC1=CC(F)=CC(Cl)=C1)C(O)=O	O=C(NC(Cc1c[nH]cn1)C(=O)O)C(O)Cc1cc(F)cc(Cl)c1	Esterification (R-COOH _R-OH)	FC1=CC(Cl)=CC(CC2OC(=O)C(CC3=CNC=N3)NC2=O)=C1
NC(CC1=CN=CN1)C(O)=O	OC(=O)CC1(O)CCN(CC1)C1CC1	O=C(CC1(O)CCN(C2CC2)CC1)NC(Cc1cnc[nH]1)C(=O)O	Esterification (R-COOH _R-OH)	O=C1CC2(CCN(CC2)C2CC2)OC(=O)C(CC2=CN=CN2)N1
NC(CC1=CN=CN1)C(O)=O	CC(C)N1CCC(O)(CC(O)=O)CC1	CC(C)N1CCC(O)(CC(=O)NC(Cc2cnc[nH]2)C(=O)O)CC1	Esterification (R-COOH _R-OH)	CC(C)N1CCC2(CC1)CC(=O)NC(CC1=CN=CN1)C(=O)O2
NC(CC1=CN=CN1)C(O)=O	OC(=O)C1(O)CC(C1)C1=CC=CC=C1	O=C(O)C(Cc1cnc[nH]1)NC(=O)C1(O)CC(c2ccccc2)C1	Esterification (R-COOH _R-OH)	O=C1OC2(CC(C2)C2=CC=CC=C2)C(=O)NC1CC1=CN=CN1
NC(CC1=CN=CN1)C(O)=O	OC(=O)C1=C(O)C2=C(CCCC2)C=C1	O=C(NC(Cc1cnc[nH]1)C(=O)O)c1ccc2c(c1O)CCCC2	Esterification (R-COOH _R-OH)	O=C1OC2=C(C=CC3=C2CCCC3)C(=O)NC1CC1=CN=CN1
NC(CC1=CN=CN1)C(O)=O	CC(C1=CC=CC=C1)C(C)(O)C(O)=O	CC(c1ccccc1)C(C)(O)C(=O)NC(Cc1cnc[nH]1)C(=O)O	Esterification (R-COOH _R-OH)	CC(C1=CC=CC=C1)C1(C)OC(=O)C(CC2=CN=CN2)NC1=O
NC(CC1=CN=CN1)C(O)=O	CC(C)C1CCC(O)(CC(O)=O)CC1	CC(C)C1CCC(O)(CC(=O)NC(Cc2cnc[nH]2)C(=O)O)CC1	Esterification (R-COOH _R-OH)	CC(C)C1CCC2(CC1)CC(=O)NC(CC1=CN=CN1)C(=O)O2
NC(CC1=CN=CN1)C(O)=O	OC(=O)C1=CC2=CC=CC=C2C=C1O	O=C(NC(Cc1cnc[nH]1)C(=O)O)c1cc2ccccc2cc1O	Esterification (R-COOH _R-OH)	O=C1OC2=CC3=CC=CC=C3C=C2C(=O)NC1CC1=CN=CN1
NC(CC1=CN=CN1)C(O)=O	CC(C(O)=O)C1(O)CCC(F)(F)C=C1	CC(C(=O)NC(Cc1cnc[nH]1)C(=O)O)C1(O)C=CC(F)(F)CC1	Esterification (R-COOH _R-OH)	CC1C(=O)NC(CC2=CN=CN2)C(=O)OC11CCC(F)(F)C=C1
NC(CC1=CN=CN1)C(O)=O	OC(=O)C(F)(F)C1(O)CCCCCC1	O=C(O)C(Cc1cnc[nH]1)NC(=O)C(F)(F)C1(O)CCCCCC1	Esterification (R-COOH _R-OH)	FC1(F)C(=O)NC(CC2=CN=CN2)C(=O)OC11CCCCCC1
NC(CC1=CN=CN1)C(O)=O	OC(CC1=CC(Cl)=CC(Br)=C1)C(O)=O	O=C(NC(Cc1cnc[nH]1)C(=O)O)C(O)Cc1cc(Cl)cc(Br)c1	Esterification (R-COOH _R-OH)	ClC1=CC(Br)=CC(CC2OC(=O)C(CC3=CN=CN3)NC2=O)=C1
NC(CC1=CN=CN1)C(O)=O	OC(CC1=CC(Cl)=CC(Cl)=C1)C(O)=O	O=C(NC(Cc1cnc[nH]1)C(=O)O)C(O)Cc1cc(Cl)cc(Cl)c1	Esterification (R-COOH _R-OH)	ClC1=CC(CC2OC(=O)C(CC3=CN=CN3)NC2=O)=CC(Cl)=C1
NC(CC1=CN=CN1)C(O)=O	OC(CC1=CC(Cl)=C(F)C=C1)C(O)=O	O=C(NC(Cc1cnc[nH]1)C(=O)O)C(O)Cc1ccc(F)c(Cl)c1	Esterification (R-COOH _R-OH)	FC1=CC=C(CC2OC(=O)C(CC3=CN=CN3)NC2=O)C=C1Cl
NC(CC1=CNC=N1)C(O)=O	OC(=O)C1=CC=C2C=CC=NC2=C1O	O=C(NC(Cc1c[nH]cn1)C(=O)O)c1ccc2cccnc2c1O	Esterification (R-COOH _R-OH)	O=C1OC2=C(C=CC3=CC=CN=C23)C(=O)NC1CC1=CNC=N1
NC(CC1=CNC=N1)C(O)=O	OC(CC1=C(F)C=NC=C1F)C(O)=O	O=C(NC(Cc1c[nH]cn1)C(=O)O)C(O)Cc1c(F)cncc1F	Esterification (R-COOH _R-OH)	FC1=CN=CC(F)=C1CC1OC(=O)C(CC2=CNC=N2)NC1=O
NC(CC1=CNC=N1)C(O)=O	OC(CC1=C(Br)C=C(Cl)C=C1)C(O)=O	O=C(NC(Cc1c[nH]cn1)C(=O)O)C(O)Cc1ccc(Cl)cc1Br	Esterification (R-COOH _R-OH)	ClC1=CC=C(CC2OC(=O)C(CC3=CNC=N3)NC2=O)C(Br)=C1
NC(CC1=CNC=N1)C(O)=O	OC(CC1=CC(F)=C(Br)C=C1)C(O)=O	O=C(NC(Cc1c[nH]cn1)C(=O)O)C(O)Cc1ccc(Br)c(F)c1	Esterification (R-COOH _R-OH)	FC1=CC(CC2OC(=O)C(CC3=CNC=N3)NC2=O)=CC=C1Br
NC(CC1=CNC=N1)C(O)=O	OC(CC1=C(Br)C(F)=CC=C1)C(O)=O	O=C(NC(Cc1c[nH]cn1)C(=O)O)C(O)Cc1cccc(F)c1Br	Esterification (R-COOH _R-OH)	FC1=C(Br)C(CC2OC(=O)C(CC3=CNC=N3)NC2=O)=CC=C1
NC(CC1=CNC=N1)C(O)=O	OC(CC1=C(Cl)C=C(F)C=C1)C(O)=O	O=C(NC(Cc1c[nH]cn1)C(=O)O)C(O)Cc1ccc(F)cc1Cl	Esterification (R-COOH _R-OH)	FC1=CC=C(CC2OC(=O)C(CC3=CNC=N3)NC2=O)C(Cl)=C1
CCC1=CNC(N)=C1C(O)=O	CC1=CC(CC(O)C(O)=O)=CC=C1Cl	CCc1c[nH]c(NC(=O)C(O)Cc2ccc(Cl)c(C)c2)c1C(=O)O	Esterification (R-COOH _R-OH)	CCC1=CNC2=C1C(=O)OC(CC1=CC=C(Cl)C(C)=C1)C(=O)N2
CCC1=CNC(N)=C1C(O)=O	CC1=CC(Cl)=CC=C1CC(O)C(O)=O	CCc1c[nH]c(NC(=O)C(O)Cc2ccc(Cl)cc2C)c1C(=O)O	Esterification (R-COOH _R-OH)	CCC1=CNC2=C1C(=O)OC(CC1=CC=C(Cl)C=C1C)C(=O)N2
CCC1=CNC(N)=C1C(O)=O	CC1=CC=C(CC(O)C(O)=O)C=C1F	CCc1c[nH]c(NC(=O)C(O)Cc2ccc(C)c(F)c2)c1C(=O)O	Esterification (R-COOH _R-OH)	CCC1=CNC2=C1C(=O)OC(CC1=CC=C(C)C(F)=C1)C(=O)N2
CCC1=CNC(N)=C1C(O)=O	CC1=CC=CC(CC(O)C(O)=O)=C1F	CCc1c[nH]c(NC(=O)C(O)Cc2cccc(C)c2F)c1C(=O)O	Esterification (R-COOH _R-OH)	CCC1=CNC2=C1C(=O)OC(CC1=CC=CC(C)=C1F)C(=O)N2
CCC1=CNC(N)=C1C(O)=O	COC1=CC=CC=C1CC(O)C(O)=O	CCc1c[nH]c(NC(=O)C(O)Cc2ccccc2OC)c1C(=O)O	Esterification (R-COOH _R-OH)	CCC1=CNC2=C1C(=O)OC(CC1=CC=CC=C1OC)C(=O)N2
CCC1=CNC(N)=C1C(O)=O	OC(CC1=CC=C(C=C1)C#N)C(O)=O	CCc1c[nH]c(NC(=O)C(O)Cc2ccc(C#N)cc2)c1C(=O)O	Esterification (R-COOH _R-OH)	CCC1=CNC2=C1C(=O)OC(CC1=CC=C(C=C1)C#N)C(=O)N2
CCC1=CNC(N)=C1C(O)=O	OC(=O)C1(O)CCC2=CC=CC=C2C1	CCc1c[nH]c(NC(=O)C2(O)CCc3ccccc3C2)c1C(=O)O	Esterification (R-COOH _R-OH)	CCC1=CNC2=C1C(=O)OC1(CCC3=CC=CC=C3C1)C(=O)N2
CCC1=CNC(N)=C1C(O)=O	CC1=CC(CC(O)C(O)=O)=CC(C)=C1	CCc1c[nH]c(NC(=O)C(O)Cc2cc(C)cc(C)c2)c1C(=O)O	Esterification (R-COOH _R-OH)	CCC1=CNC2=C1C(=O)OC(CC1=CC(C)=CC(C)=C1)C(=O)N2
CCC1=CNC(N)=C1C(O)=O	CC(C1=CC=CC=C1)C(C)(O)C(O)=O	CCc1c[nH]c(NC(=O)C(C)(O)C(C)c2ccccc2)c1C(=O)O	Esterification (R-COOH _R-OH)	CCC1=CNC2=C1C(=O)OC(C)(C(C)C1=CC=CC=C1)C(=O)N2
CCC1=CNC(N)=C1C(O)=O	OC(CC1CCC(F)(F)CC1)C(O)=O	CCc1c[nH]c(NC(=O)C(O)CC2CCC(F)(F)CC2)c1C(=O)O	Esterification (R-COOH _R-OH)	CCC1=CNC2=C1C(=O)OC(CC1CCC(F)(F)CC1)C(=O)N2
CCC1=CNC(N)=C1C(O)=O	OC(CC1=C(Cl)C=CC(Br)=C1)C(O)=O	CCc1c[nH]c(NC(=O)C(O)Cc2cc(Br)ccc2Cl)c1C(=O)O	Esterification (R-COOH _R-OH)	CCC1=CNC2=C1C(=O)OC(CC1=CC(Br)=CC=C1Cl)C(=O)N2
CCC1=CNC(N)=C1C(O)=O	OC(CC1=C(Cl)C=C(Br)C=C1)C(O)=O	CCc1c[nH]c(NC(=O)C(O)Cc2ccc(Br)cc2Cl)c1C(=O)O	Esterification (R-COOH _R-OH)	CCC1=CNC2=C1C(=O)OC(CC1=CC=C(Br)C=C1Cl)C(=O)N2
CCC1=CNC(N)=C1C(O)=O	OC(CC1=CC(Br)=C(Cl)C=C1)C(O)=O	CCc1c[nH]c(NC(=O)C(O)Cc2ccc(Cl)c(Br)c2)c1C(=O)O	Esterification (R-COOH _R-OH)	CCC1=CNC2=C1C(=O)OC(CC1=CC=C(Cl)C(Br)=C1)C(=O)N2
CCC1=CNC(N)=C1C(O)=O	OC(CC1=C(F)C=CC=C1Br)C(O)=O	CCc1c[nH]c(NC(=O)C(O)Cc2c(F)cccc2Br)c1C(=O)O	Esterification (R-COOH _R-OH)	CCC1=CNC2=C1C(=O)OC(CC1=C(F)C=CC=C1Br)C(=O)N2
CCC1=CNC(N)=C1C(O)=O	OC(CC1=CC(Br)=C(F)C=C1)C(O)=O	CCc1c[nH]c(NC(=O)C(O)Cc2ccc(F)c(Br)c2)c1C(=O)O	Esterification (R-COOH _R-OH)	CCC1=CNC2=C1C(=O)OC(CC1=CC=C(F)C(Br)=C1)C(=O)N2
CCC1=CNC(N)=C1C(O)=O	OC(CC1=CC(F)=CC(Cl)=C1)C(O)=O	CCc1c[nH]c(NC(=O)C(O)Cc2cc(F)cc(Cl)c2)c1C(=O)O	Esterification (R-COOH _R-OH)	CCC1=CNC2=C1C(=O)OC(CC1=CC(F)=CC(Cl)=C1)C(=O)N2
CCC1=CNC(N)=C1C(O)=O	OC(CC1=C(Cl)C=C(F)C=C1)C(O)=O	CCc1c[nH]c(NC(=O)C(O)Cc2ccc(F)cc2Cl)c1C(=O)O	Esterification (R-COOH _R-OH)	CCC1=CNC2=C1C(=O)OC(CC1=CC=C(F)C=C1Cl)C(=O)N2
CCC1=CNC(N)=C1C(O)=O	OC(CC1=CC(F)=C(F)C=C1)C(O)=O	CCc1c[nH]c(NC(=O)C(O)Cc2ccc(F)c(F)c2)c1C(=O)O	Esterification (R-COOH _R-OH)	CCC1=CNC2=C1C(=O)OC(CC1=CC=C(F)C(F)=C1)C(=O)N2
NC(CC1=CC=CN1)C(O)=O	CC1=CC=C(CC(O)C(O)=O)C=C1Cl	Cc1ccc(CC(O)C(=O)NC(Cc2ccc[nH]2)C(=O)O)cc1Cl	Esterification (R-COOH _R-OH)	CC1=CC=C(CC2OC(=O)C(CC3=CC=CN3)NC2=O)C=C1Cl
NC(CC1=CC=CN1)C(O)=O	CC1=CC=C(CC(O)C(O)=O)C=C1F	Cc1ccc(CC(O)C(=O)NC(Cc2ccc[nH]2)C(=O)O)cc1F	Esterification (R-COOH _R-OH)	CC1=CC=C(CC2OC(=O)C(CC3=CC=CN3)NC2=O)C=C1F
NC(CC1=CC=CN1)C(O)=O	CSC1=CC=CC(CC(O)C(O)=O)=C1	CSc1cccc(CC(O)C(=O)NC(Cc2ccc[nH]2)C(=O)O)c1	Esterification (R-COOH _R-OH)	CSC1=CC=CC(CC2OC(=O)C(CC3=CC=CN3)NC2=O)=C1
NC(CC1=CC=CN1)C(O)=O	OC(=O)C1(CCC1)C1(O)CCCNC1	O=C(O)C(Cc1ccc[nH]1)NC(=O)C1(C2(O)CCCNC2)CCC1	Esterification (R-COOH _R-OH)	O=C1OC2(CCCNC2)C2(CCC2)C(=O)NC1CC1=CC=CN1
NC(CC1=CC=CN1)C(O)=O	OC(CC1=CC(=CC=C1)C#N)C(O)=O	N#Cc1cccc(CC(O)C(=O)NC(Cc2ccc[nH]2)C(=O)O)c1	Esterification (R-COOH _R-OH)	O=C1NC(CC2=CC=CN2)C(=O)OC1CC1=CC(=CC=C1)C#N
NC(CC1=CC=CN1)C(O)=O	CC(C(O)=O)C1(O)CCC(C)(C)C=C1	CC(C(=O)NC(Cc1ccc[nH]1)C(=O)O)C1(O)C=CC(C)(C)CC1	Esterification (R-COOH _R-OH)	CC1C(=O)NC(CC2=CC=CN2)C(=O)OC11CCC(C)(C)C=C1
NC(CC1=CC=CN1)C(O)=O	CC1CCC(O)(C=C1)C(C)(C)C(O)=O	CC1C=CC(O)(C(C)(C)C(=O)NC(Cc2ccc[nH]2)C(=O)O)CC1	Esterification (R-COOH _R-OH)	CC1CCC2(OC(=O)C(CC3=CC=CN3)NC(=O)C2(C)C)C=C1
NC(CC1=CC=CN1)C(O)=O	OC(=O)C(F)(F)C1(O)CCCCCC1	O=C(O)C(Cc1ccc[nH]1)NC(=O)C(F)(F)C1(O)CCCCCC1	Esterification (R-COOH _R-OH)	FC1(F)C(=O)NC(CC2=CC=CN2)C(=O)OC11CCCCCC1
NC(CC1=CC=CN1)C(O)=O	OC(=O)C1=C(O)C2=C(O1)C=CC(Br)=C2	O=C(NC(Cc1ccc[nH]1)C(=O)O)c1oc2ccc(Br)cc2c1O	Esterification (R-COOH _R-OH)	BrC1=CC=C2OC3=C(OC(=O)C(CC4=CC=CN4)NC3=O)C2=C1
NC(CC1=CC=CN1)C(O)=O	OC(CC1=C(Cl)C=CC(Br)=C1)C(O)=O	O=C(NC(Cc1ccc[nH]1)C(=O)O)C(O)Cc1cc(Br)ccc1Cl	Esterification (R-COOH _R-OH)	ClC1=CC=C(Br)C=C1CC1OC(=O)C(CC2=CC=CN2)NC1=O
NC(CC1=CC=CN1)C(O)=O	OC(CC1=CC(Br)=C(Cl)C=C1)C(O)=O	O=C(NC(Cc1ccc[nH]1)C(=O)O)C(O)Cc1ccc(Cl)c(Br)c1	Esterification (R-COOH _R-OH)	ClC1=CC=C(CC2OC(=O)C(CC3=CC=CN3)NC2=O)C=C1Br
NC(CC1=CC=CN1)C(O)=O	OC(CC1=C(F)C=CC(Br)=C1)C(O)=O	O=C(NC(Cc1ccc[nH]1)C(=O)O)C(O)Cc1cc(Br)ccc1F	Esterification (R-COOH _R-OH)	FC1=CC=C(Br)C=C1CC1OC(=O)C(CC2=CC=CN2)NC1=O
NC(CC1=CC=CN1)C(O)=O	OC(CC1=CC(F)=C(Br)C=C1)C(O)=O	O=C(NC(Cc1ccc[nH]1)C(=O)O)C(O)Cc1ccc(Br)c(F)c1	Esterification (R-COOH _R-OH)	FC1=CC(CC2OC(=O)C(CC3=CC=CN3)NC2=O)=CC=C1Br
NC(CC1=CC=CN1)C(O)=O	OC(CC1=C(F)C=C(Br)C=C1)C(O)=O	O=C(NC(Cc1ccc[nH]1)C(=O)O)C(O)Cc1ccc(Br)cc1F	Esterification (R-COOH _R-OH)	FC1=CC(Br)=CC=C1CC1OC(=O)C(CC2=CC=CN2)NC1=O
NC(CC1=CC=CN1)C(O)=O	OC(CC(O)=O)C1=CC(Cl)=CC(Cl)=C1	O=C(CC(O)c1cc(Cl)cc(Cl)c1)NC(Cc1ccc[nH]1)C(=O)O	Esterification (R-COOH _R-OH)	ClC1=CC(=CC(Cl)=C1)C1CC(=O)NC(CC2=CC=CN2)C(=O)O1
NC(CC1=CC=CN1)C(O)=O	OC(CC1=C(F)C=C(Cl)C=C1)C(O)=O	O=C(NC(Cc1ccc[nH]1)C(=O)O)C(O)Cc1ccc(Cl)cc1F	Esterification (R-COOH _R-OH)	FC1=CC(Cl)=CC=C1CC1OC(=O)C(CC2=CC=CN2)NC1=O
NC(CC1=CC=CN1)C(O)=O	OC(CC1=C(F)C=CC=C1F)C(O)=O	O=C(NC(Cc1ccc[nH]1)C(=O)O)C(O)Cc1c(F)cccc1F	Esterification (R-COOH _R-OH)	FC1=CC=CC(F)=C1CC1OC(=O)C(CC2=CC=CN2)NC1=O
NC(CC(O)=O)CC1=CNC=N1	CC1=CC=CC=C1CC(O)C(O)=O	Cc1ccccc1CC(O)C(=O)NC(CC(=O)O)Cc1c[nH]cn1	Esterification (R-COOH _R-OH)	CC1=CC=CC=C1CC1OC(=O)CC(CC2=CNC=N2)NC1=O
NC(CC(O)=O)CC1=CNC=N1	CC1CCCC(CC(O)C(O)=O)C1	CC1CCCC(CC(O)C(=O)NC(CC(=O)O)Cc2c[nH]cn2)C1	Esterification (R-COOH _R-OH)	CC1CCCC(CC2OC(=O)CC(CC3=CNC=N3)NC2=O)C1
NC(CC(O)=O)CC1=CNC=N1	CC1=C(C)N=C(CC(O)C(O)=O)N1	Cc1nc(CC(O)C(=O)NC(CC(=O)O)Cc2c[nH]cn2)[nH]c1C	Esterification (R-COOH _R-OH)	CC1=C(C)N=C(CC2OC(=O)CC(CC3=CNC=N3)NC2=O)N1
NC(CC(O)=O)CC1=CNC=N1	OC(C(O)=O)C1=CC(Cl)=CC(Cl)=C1	O=C(O)CC(Cc1c[nH]cn1)NC(=O)C(O)c1cc(Cl)cc(Cl)c1	Esterification (R-COOH _R-OH)	ClC1=CC(=CC(Cl)=C1)C1OC(=O)CC(CC2=CNC=N2)NC1=O
NC(CC(O)=O)CC1=CNC=N1	OC(C(O)=O)C1=CC(Cl)=C(Cl)C=C1	O=C(O)CC(Cc1c[nH]cn1)NC(=O)C(O)c1ccc(Cl)c(Cl)c1	Esterification (R-COOH _R-OH)	ClC1=CC=C(C=C1Cl)C1OC(=O)CC(CC2=CNC=N2)NC1=O
NC(CC(O)=O)CC1=CNC=N1	OC(CC1=NC=C(Br)C=C1)C(O)=O	O=C(O)CC(Cc1c[nH]cn1)NC(=O)C(O)Cc1ccc(Br)cn1	Esterification (R-COOH _R-OH)	BrC1=CC=C(CC2OC(=O)CC(CC3=CNC=N3)NC2=O)N=C1
NC(CC(O)=O)CC1=CNC=N1	CC1=CC=C(CC(O)C(O)=O)N=C1	Cc1ccc(CC(O)C(=O)NC(CC(=O)O)Cc2c[nH]cn2)nc1	Esterification (R-COOH _R-OH)	CC1=CC=C(CC2OC(=O)CC(CC3=CNC=N3)NC2=O)N=C1
NC(CC(O)=O)CC1=CNC=N1	OC(C(O)=O)C1=CC=C(C=C1)C#N	N#Cc1ccc(C(O)C(=O)NC(CC(=O)O)Cc2c[nH]cn2)cc1	Esterification (R-COOH _R-OH)	O=C1CC(CC2=CNC=N2)NC(=O)C(O1)C1=CC=C(C=C1)C#N
NC(CC(O)=O)CC1=CNC=N1	OC(CC1=CC(Cl)=CC=C1)C(O)=O	O=C(O)CC(Cc1c[nH]cn1)NC(=O)C(O)Cc1cccc(Cl)c1	Esterification (R-COOH _R-OH)	ClC1=CC(CC2OC(=O)CC(CC3=CNC=N3)NC2=O)=CC=C1
NC(CC(O)=O)CC1=CNC=N1	OC(CC1=CC=C(Cl)C=C1)C(O)=O	O=C(O)CC(Cc1c[nH]cn1)NC(=O)C(O)Cc1ccc(Cl)cc1	Esterification (R-COOH _R-OH)	ClC1=CC=C(CC2OC(=O)CC(CC3=CNC=N3)NC2=O)C=C1
NC(CC(O)=O)CC1=CNC=N1	OC(CC1=CC=C(F)C=C1)C(O)=O	O=C(O)CC(Cc1c[nH]cn1)NC(=O)C(O)Cc1ccc(F)cc1	Esterification (R-COOH _R-OH)	FC1=CC=C(CC2OC(=O)CC(CC3=CNC=N3)NC2=O)C=C1
NC(CC(O)=O)CC1=CNC=N1	OC(CC1=CC=C(I)C=C1)C(O)=O	O=C(O)CC(Cc1c[nH]cn1)NC(=O)C(O)Cc1ccc(I)cc1	Esterification (R-COOH _R-OH)	IC1=CC=C(CC2OC(=O)CC(CC3=CNC=N3)NC2=O)C=C1
CC1=CNC(CC(N)C(O)=O)=N1	CC(C)C1=CC=C(C(O)=O)C(O)=C1	Cc1c[nH]c(CC(NC(=O)c2ccc(C(C)C)cc2O)C(=O)O)n1	Esterification (R-COOH _R-OH)	CC(C)C1=CC=C2C(OC(=O)C(CC3=NC(C)=CN3)NC2=O)=C1
CC1=CNC(CC(N)C(O)=O)=N1	CC1CCC(C)C(O)(CC(O)=O)C1	Cc1c[nH]c(CC(NC(=O)CC2(O)CC(C)CCC2C)C(=O)O)n1	Esterification (R-COOH _R-OH)	CC1CCC(C)C2(C1)CC(=O)NC(CC1=NC(C)=CN1)C(=O)O2
CC1=CNC(CC(N)C(O)=O)=N1	CC1CC(C)(C)CC1(O)CC(O)=O	Cc1c[nH]c(CC(NC(=O)CC2(O)CC(C)(C)CC2C)C(=O)O)n1	Esterification (R-COOH _R-OH)	CC1CC(C)(C)CC11CC(=O)NC(CC2=NC(C)=CN2)C(=O)O1
CC1=CNC(CC(N)C(O)=O)=N1	OC(C(O)=O)C1=CC(Cl)=C(Cl)C=C1	Cc1c[nH]c(CC(NC(=O)C(O)c2ccc(Cl)c(Cl)c2)C(=O)O)n1	Esterification (R-COOH _R-OH)	CC1=CNC(CC2NC(=O)C(OC2=O)C2=CC=C(Cl)C(Cl)=C2)=N1
CC1=CNC(CC(N)C(O)=O)=N1	OC(CC1=CC(Br)=CN=C1)C(O)=O	Cc1c[nH]c(CC(NC(=O)C(O)Cc2cncc(Br)c2)C(=O)O)n1	Esterification (R-COOH _R-OH)	CC1=CNC(CC2NC(=O)C(CC3=CN=CC(Br)=C3)OC2=O)=N1
CC1=CNC(CC(N)C(O)=O)=N1	CC1=C(Br)C=C(CC(O)C(O)=O)S1	Cc1c[nH]c(CC(NC(=O)C(O)Cc2cc(Br)c(C)s2)C(=O)O)n1	Esterification (R-COOH _R-OH)	CC1=C(Br)C=C(CC2OC(=O)C(CC3=NC(C)=CN3)NC2=O)S1
CC1=CNC(CC(N)C(O)=O)=N1	CC1=CC(CC(O)C(O)=O)=C(C)S1	Cc1c[nH]c(CC(NC(=O)C(O)Cc2cc(C)sc2C)C(=O)O)n1	Esterification (R-COOH _R-OH)	CC1=CC(CC2OC(=O)C(CC3=NC(C)=CN3)NC2=O)=C(C)S1
CC1=CNC(CC(N)C(O)=O)=N1	OC(=O)C1=C(O)C=CC(\C=C\Br)=C1	Cc1c[nH]c(CC(NC(=O)c2cc(/C=C/Br)ccc2O)C(=O)O)n1	Esterification (R-COOH _R-OH)	CC1=CNC(CC2NC(=O)C3=CC(C=CBr)=CC=C3OC2=O)=N1
CC1=CNC(CC(N)C(O)=O)=N1	OC(CC1=CC(F)=CC=C1)C(O)=O	Cc1c[nH]c(CC(NC(=O)C(O)Cc2cccc(F)c2)C(=O)O)n1	Esterification (R-COOH _R-OH)	CC1=CNC(CC2NC(=O)C(CC3=CC=CC(F)=C3)OC2=O)=N1
CC1=CNC(CC(N)C(O)=O)=N1	OC(CC1=CC=C(F)C=C1)C(O)=O	Cc1c[nH]c(CC(NC(=O)C(O)Cc2ccc(F)cc2)C(=O)O)n1	Esterification (R-COOH _R-OH)	CC1=CNC(CC2NC(=O)C(CC3=CC=C(F)C=C3)OC2=O)=N1
CC1=CNC(CC(N)C(O)=O)=N1	OC(CC1=CC(I)=CC=C1)C(O)=O	Cc1c[nH]c(CC(NC(=O)C(O)Cc2cccc(I)c2)C(=O)O)n1	Esterification (R-COOH _R-OH)	CC1=CNC(CC2NC(=O)C(CC3=CC=CC(I)=C3)OC2=O)=N1
NC(CC(O)=O)CC1=CNC=N1	OC(CC1CC2CCC1C2)C(O)=O	O=C(O)CC(Cc1c[nH]cn1)NC(=O)C(O)CC1CC2CCC1C2	Esterification (R-COOH _R-OH)	O=C1CC(CC2=CNC=N2)NC(=O)C(CC2CC3CCC2C3)O1
NC(CC(O)=O)CC1=CNC=N1	OC(CC1=NC=C(F)C=C1)C(O)=O	O=C(O)CC(Cc1c[nH]cn1)NC(=O)C(O)Cc1ccc(F)cn1	Esterification (R-COOH _R-OH)	FC1=CC=C(CC2OC(=O)CC(CC3=CNC=N3)NC2=O)N=C1
NC(CC(O)=O)CC1=CNC=N1	CC1=CC(CC(O)C(O)=O)=C(C)S1	Cc1cc(CC(O)C(=O)NC(CC(=O)O)Cc2c[nH]cn2)c(C)s1	Esterification (R-COOH _R-OH)	CC1=CC(CC2OC(=O)CC(CC3=CNC=N3)NC2=O)=C(C)S1
NC(C(O)=O)(C1=CC=CN1)C(F)(F)F	CC(O)(CC(O)=O)C(F)(F)F	CC(O)(CC(=O)NC(C(=O)O)(c1ccc[nH]1)C(F)(F)F)C(F)(F)F	Esterification (R-COOH _R-OH)	CC1(CC(=O)NC(C2=CC=CN2)(C(=O)O1)C(F)(F)F)C(F)(F)F
NC(C(O)=O)(C1=CC=CN1)C(F)(F)F	OC(C1CC1)C(F)(F)C(O)=O	O=C(NC(C(=O)O)(c1ccc[nH]1)C(F)(F)F)C(F)(F)C(O)C1CC1	Esterification (R-COOH _R-OH)	FC(F)(F)C1(NC(=O)C(F)(F)C(OC1=O)C1CC1)C1=CC=CN1
NC(C(O)=O)(C1=CC=CN1)C(F)(F)F	CC(O)(C1CCOC1)C(O)=O	CC(O)(C(=O)NC(C(=O)O)(c1ccc[nH]1)C(F)(F)F)C1CCOC1	Esterification (R-COOH _R-OH)	CC1(OC(=O)C(NC1=O)(C1=CC=CN1)C(F)(F)F)C1CCOC1
NC(C(O)=O)(C1=CC=CN1)C(F)(F)F	OC(=O)C1=C(O)C=C(Cl)C=C1	O=C(NC(C(=O)O)(c1ccc[nH]1)C(F)(F)F)c1ccc(Cl)cc1O	Esterification (R-COOH _R-OH)	FC(F)(F)C1(NC(=O)C2=CC=C(Cl)C=C2OC1=O)C1=CC=CN1
NC(C(O)=O)(C1=CC=CN1)C(F)(F)F	OC(CC(O)=O)C1=CC=CS1	O=C(CC(O)c1cccs1)NC(C(=O)O)(c1ccc[nH]1)C(F)(F)F	Esterification (R-COOH _R-OH)	FC(F)(F)C1(NC(=O)CC(OC1=O)C1=CC=CS1)C1=CC=CN1
NC(C(O)=O)(C1=CC=CN1)C(F)(F)F	OC(CC1=CSC=C1)C(O)=O	O=C(NC(C(=O)O)(c1ccc[nH]1)C(F)(F)F)C(O)Cc1ccsc1	Esterification (R-COOH _R-OH)	FC(F)(F)C1(NC(=O)C(CC2=CSC=C2)OC1=O)C1=CC=CN1
NC(C(O)=O)(C1=CC=CN1)C(F)(F)F	OC(CC1=CC=CS1)C(O)=O	O=C(NC(C(=O)O)(c1ccc[nH]1)C(F)(F)F)C(O)Cc1cccs1	Esterification (R-COOH _R-OH)	FC(F)(F)C1(NC(=O)C(CC2=CC=CS2)OC1=O)C1=CC=CN1
NC(C(O)=O)(C1=CC=CN1)C(F)(F)F	OC(=O)CC1(O)CCCC=C1	O=C(CC1(O)C=CCCC1)NC(C(=O)O)(c1ccc[nH]1)C(F)(F)F	Esterification (R-COOH _R-OH)	FC(F)(F)C1(NC(=O)CC2(CCCC=C2)OC1=O)C1=CC=CN1
NC(C(O)=O)(C1=CC=CN1)C(F)(F)F	CCC1CCC(O)(C1)C(O)=O	CCC1CCC(O)(C(=O)NC(C(=O)O)(c2ccc[nH]2)C(F)(F)F)C1	Esterification (R-COOH _R-OH)	CCC1CCC2(C1)OC(=O)C(NC2=O)(C1=CC=CN1)C(F)(F)F
NC(C(O)=O)(C1=CC=CN1)C(F)(F)F	CC(=C)C(O)C(C)(C)C(O)=O	C=C(C)C(O)C(C)(C)C(=O)NC(C(=O)O)(c1ccc[nH]1)C(F)(F)F	Esterification (R-COOH _R-OH)	CC(=C)C1OC(=O)C(NC(=O)C1(C)C)(C1=CC=CN1)C(F)(F)F
NC(C(O)=O)(C1=CC=CN1)C(F)(F)F	CCC(C(O)=O)C(C)(O)CC	CCC(C(=O)NC(C(=O)O)(c1ccc[nH]1)C(F)(F)F)C(C)(O)CC	Esterification (R-COOH _R-OH)	CCC1C(=O)NC(C2=CC=CN2)(C(=O)OC1(C)CC)C(F)(F)F
NC(C(O)=O)(C1=CC=CN1)C(F)(F)F	CCC(C(O)C(C)C)C(O)=O	CCC(C(=O)NC(C(=O)O)(c1ccc[nH]1)C(F)(F)F)C(O)C(C)C	Esterification (R-COOH _R-OH)	CCC1C(OC(=O)C(NC1=O)(C1=CC=CN1)C(F)(F)F)C(C)C
NC(C(O)=O)(C1=CC=CN1)C(F)(F)F	CC(C)C(C)CC(O)C(O)=O	CC(C)C(C)CC(O)C(=O)NC(C(=O)O)(c1ccc[nH]1)C(F)(F)F	Esterification (R-COOH _R-OH)	CC(C)C(C)CC1OC(=O)C(NC1=O)(C1=CC=CN1)C(F)(F)F
NC(C(O)=O)(C1=CC=CN1)C(F)(F)F	OC(C(O)=O)C1=CC=CC=C1	O=C(NC(C(=O)O)(c1ccc[nH]1)C(F)(F)F)C(O)c1ccccc1	Esterification (R-COOH _R-OH)	FC(F)(F)C1(NC(=O)C(OC1=O)C1=CC=CC=C1)C1=CC=CN1
NC1=C(C(O)=O)C(=CN1)C1CC1	CC1CCCCC1CC(O)C(O)=O	CC1CCCCC1CC(O)C(=O)Nc1[nH]cc(C2CC2)c1C(=O)O	Esterification (R-COOH _R-OH)	CC1CCCCC1CC1OC(=O)C2=C(NC=C2C2CC2)NC1=O
NC1=C(C(O)=O)C(=CN1)C1CC1	OC(CC1=CC(Br)=CN=C1)C(O)=O	O=C(O)c1c(C2CC2)c[nH]c1NC(=O)C(O)Cc1cncc(Br)c1	Esterification (R-COOH _R-OH)	BrC1=CC(CC2OC(=O)C3=C(NC=C3C3CC3)NC2=O)=CN=C1
NC1=C(C(O)=O)C(=CN1)C1CC1	OC(CC1=C(Br)C=NC=C1)C(O)=O	O=C(O)c1c(C2CC2)c[nH]c1NC(=O)C(O)Cc1ccncc1Br	Esterification (R-COOH _R-OH)	BrC1=CN=CC=C1CC1OC(=O)C2=C(NC=C2C2CC2)NC1=O
NC1=C(C(O)=O)C(=CN1)C1CC1	OC(CC1=CC(Cl)=CN=C1)C(O)=O	O=C(O)c1c(C2CC2)c[nH]c1NC(=O)C(O)Cc1cncc(Cl)c1	Esterification (R-COOH _R-OH)	ClC1=CC(CC2OC(=O)C3=C(NC=C3C3CC3)NC2=O)=CN=C1
NC1=C(C(O)=O)C(=CN1)C1CC1	CCC1=CC=C(CC(O)C(O)=O)S1	CCc1ccc(CC(O)C(=O)Nc2[nH]cc(C3CC3)c2C(=O)O)s1	Esterification (R-COOH _R-OH)	CCC1=CC=C(CC2OC(=O)C3=C(NC=C3C3CC3)NC2=O)S1
CCCC1=CNC(N)=C1C(O)=O	OC(CC1CC2CCC1C2)C(O)=O	CCCc1c[nH]c(NC(=O)C(O)CC2CC3CCC2C3)c1C(=O)O	Esterification (R-COOH _R-OH)	CCCC1=CNC2=C1C(=O)OC(CC1CC3CCC1C3)C(=O)N2
CCCC1=CNC(N)=C1C(O)=O	OC(CC1=CC(Cl)=CN=C1)C(O)=O	CCCc1c[nH]c(NC(=O)C(O)Cc2cncc(Cl)c2)c1C(=O)O	Esterification (R-COOH _R-OH)	CCCC1=CNC2=C1C(=O)OC(CC1=CN=CC(Cl)=C1)C(=O)N2
CCCC1=CNC(N)=C1C(O)=O	OC(CC1=NC=C(F)C=C1)C(O)=O	CCCc1c[nH]c(NC(=O)C(O)Cc2ccc(F)cn2)c1C(=O)O	Esterification (R-COOH _R-OH)	CCCC1=CNC2=C1C(=O)OC(CC1=CC=C(F)C=N1)C(=O)N2
CCCC1=CNC(N)=C1C(O)=O	OC(CC1=CC(Cl)=CC=C1)C(O)=O	CCCc1c[nH]c(NC(=O)C(O)Cc2cccc(Cl)c2)c1C(=O)O	Esterification (R-COOH _R-OH)	CCCC1=CNC2=C1C(=O)OC(CC1=CC=CC(Cl)=C1)C(=O)N2
CC1CC1C1=CNC(N)=C1C(O)=O	OC(CC1=CC=CC=N1)C(O)=O	CC1CC1c1c[nH]c(NC(=O)C(O)Cc2ccccn2)c1C(=O)O	Esterification (R-COOH _R-OH)	CC1CC1C1=CNC2=C1C(=O)OC(CC1=CC=CC=N1)C(=O)N2
CC1(CC1)C1=CNC(N)=C1C(O)=O	OC(CC1=C(Cl)C=CS1)C(O)=O	CC1(c2c[nH]c(NC(=O)C(O)Cc3sccc3Cl)c2C(=O)O)CC1	Esterification (R-COOH _R-OH)	CC1(CC1)C1=CNC2=C1C(=O)OC(CC1=C(Cl)C=CS1)C(=O)N2
CC1(CC1)C1=CNC(N)=C1C(O)=O	CC1=CC=C(CC(O)C(O)=O)S1	Cc1ccc(CC(O)C(=O)Nc2[nH]cc(C3(C)CC3)c2C(=O)O)s1	Esterification (R-COOH _R-OH)	CC1=CC=C(CC2OC(=O)C3=C(NC=C3C3(C)CC3)NC2=O)S1
CC1(CC1)C1=CNC(N)=C1C(O)=O	CC1=CC(CC(O)C(O)=O)=CS1	Cc1cc(CC(O)C(=O)Nc2[nH]cc(C3(C)CC3)c2C(=O)O)cs1	Esterification (R-COOH _R-OH)	CC1=CC(CC2OC(=O)C3=C(NC=C3C3(C)CC3)NC2=O)=CS1
CC1(CC1)C1=CNC(N)=C1C(O)=O	CC1=CC=C(CC(O)C(O)=O)O1	Cc1ccc(CC(O)C(=O)Nc2[nH]cc(C3(C)CC3)c2C(=O)O)o1	Esterification (R-COOH _R-OH)	CC1=CC=C(CC2OC(=O)C3=C(NC=C3C3(C)CC3)NC2=O)O1
CC1(CC1)C1=CNC(N)=C1C(O)=O	OC(CC1=CC=CC=C1)C(O)=O	CC1(c2c[nH]c(NC(=O)C(O)Cc3ccccc3)c2C(=O)O)CC1	Esterification (R-COOH _R-OH)	CC1(CC1)C1=CNC2=C1C(=O)OC(CC1=CC=CC=C1)C(=O)N2
CCCCC1=CNC(N)=C1C(O)=O	OC(CC1=CSC(Br)=C1)C(O)=O	CCCCc1c[nH]c(NC(=O)C(O)Cc2csc(Br)c2)c1C(=O)O	Esterification (R-COOH _R-OH)	CCCCC1=CNC2=C1C(=O)OC(CC1=CSC(Br)=C1)C(=O)N2
CCCCC1=CNC(N)=C1C(O)=O	CC1=C(CC(O)C(O)=O)C=CS1	CCCCc1c[nH]c(NC(=O)C(O)Cc2ccsc2C)c1C(=O)O	Esterification (R-COOH _R-OH)	CCCCC1=CNC2=C1C(=O)OC(CC1=C(C)SC=C1)C(=O)N2
CCCCC1=CNC(N)=C1C(O)=O	CC1=COC(CC(O)C(O)=O)=C1	CCCCc1c[nH]c(NC(=O)C(O)Cc2cc(C)co2)c1C(=O)O	Esterification (R-COOH _R-OH)	CCCCC1=CNC2=C1C(=O)OC(CC1=CC(C)=CO1)C(=O)N2
CCCCC1=CNC(N)=C1C(O)=O	CC(O)(C1CCOCC1)C(O)=O	CCCCc1c[nH]c(NC(=O)C(C)(O)C2CCOCC2)c1C(=O)O	Esterification (R-COOH _R-OH)	CCCCC1=CNC2=C1C(=O)OC(C)(C1CCOCC1)C(=O)N2
CCCCC1=CNC(N)=C1C(O)=O	OC(CC1CCOCC1)C(O)=O	CCCCc1c[nH]c(NC(=O)C(O)CC2CCOCC2)c1C(=O)O	Esterification (R-COOH _R-OH)	CCCCC1=CNC2=C1C(=O)OC(CC1CCOCC1)C(=O)N2
CCCCC1=CNC(N)=C1C(O)=O	CC(O)(C(O)=O)C1=CC=CC=C1	CCCCc1c[nH]c(NC(=O)C(C)(O)c2ccccc2)c1C(=O)O	Esterification (R-COOH _R-OH)	CCCCC1=CNC2=C1C(=O)OC(C)(C1=CC=CC=C1)C(=O)N2
CCCCC1=CNC(N)=C1C(O)=O	OC(CC1CC2CC2C1)C(O)=O	CCCCc1c[nH]c(NC(=O)C(O)CC2CC3CC3C2)c1C(=O)O	Esterification (R-COOH _R-OH)	CCCCC1=CNC2=C1C(=O)OC(CC1CC3CC3C1)C(=O)N2
CC(C)CC1=CNC(N)=C1C(O)=O	CC1=NC(CC(O)C(O)=O)=CN1	Cc1nc(CC(O)C(=O)Nc2[nH]cc(CC(C)C)c2C(=O)O)c[nH]1	Esterification (R-COOH _R-OH)	CC(C)CC1=CNC2=C1C(=O)OC(CC1=CNC(C)=N1)C(=O)N2
CC(C)CC1=CNC(N)=C1C(O)=O	OC(CC1=CC=C(Br)S1)C(O)=O	CC(C)Cc1c[nH]c(NC(=O)C(O)Cc2ccc(Br)s2)c1C(=O)O	Esterification (R-COOH _R-OH)	CC(C)CC1=CNC2=C1C(=O)OC(CC1=CC=C(Br)S1)C(=O)N2
CC(C)CC1=CNC(N)=C1C(O)=O	OC(CC1=CSC(Br)=C1)C(O)=O	CC(C)Cc1c[nH]c(NC(=O)C(O)Cc2csc(Br)c2)c1C(=O)O	Esterification (R-COOH _R-OH)	CC(C)CC1=CNC2=C1C(=O)OC(CC1=CSC(Br)=C1)C(=O)N2
CC(C)CC1=CNC(N)=C1C(O)=O	OC(CC1CCCOC1)C(O)=O	CC(C)Cc1c[nH]c(NC(=O)C(O)CC2CCCOC2)c1C(=O)O	Esterification (R-COOH _R-OH)	CC(C)CC1=CNC2=C1C(=O)OC(CC1CCCOC1)C(=O)N2
CC(C)CC1=CNC(N)=C1C(O)=O	CCC1CCC(O)(CC1)C(O)=O	CCC1CCC(O)(C(=O)Nc2[nH]cc(CC(C)C)c2C(=O)O)CC1	Esterification (R-COOH _R-OH)	CCC1CCC2(CC1)OC(=O)C1=C(NC=C1CC(C)C)NC2=O
CC(C)CC1=CNC(N)=C1C(O)=O	OC(CC1CCCCC1)C(O)=O	CC(C)Cc1c[nH]c(NC(=O)C(O)CC2CCCCC2)c1C(=O)O	Esterification (R-COOH _R-OH)	CC(C)CC1=CNC2=C1C(=O)OC(CC1CCCCC1)C(=O)N2
CC(C)(C)C1=CNC(N)=C1C(O)=O	CC1=C(CC(O)C(O)=O)OC=C1	Cc1ccoc1CC(O)C(=O)Nc1[nH]cc(C(C)(C)C)c1C(=O)O	Esterification (R-COOH _R-OH)	CC1=C(CC2OC(=O)C3=C(NC=C3C(C)(C)C)NC2=O)OC=C1
CC(C)(C)C1=CNC(N)=C1C(O)=O	OC(C(O)=O)C1=CC=CC=C1Cl	CC(C)(C)c1c[nH]c(NC(=O)C(O)c2ccccc2Cl)c1C(=O)O	Esterification (R-COOH _R-OH)	CC(C)(C)C1=CNC2=C1C(=O)OC(C1=CC=CC=C1Cl)C(=O)N2
CC(C)(C)C1=CNC(N)=C1C(O)=O	CCC1CCC(O)(CC1)C(O)=O	CCC1CCC(O)(C(=O)Nc2[nH]cc(C(C)(C)C)c2C(=O)O)CC1	Esterification (R-COOH _R-OH)	CCC1CCC2(CC1)OC(=O)C1=C(NC=C1C(C)(C)C)NC2=O
NC(CC1=CNC2=C1C=C(F)C=N2)C(O)=O	CC1=NNC(C(O)=O)=C1O	Cc1n[nH]c(C(=O)NC(Cc2c[nH]c3ncc(F)cc23)C(=O)O)c1O	Esterification (R-COOH _R-OH)	CC1=NNC2=C1OC(=O)C(CC1=CNC3=NC=C(F)C=C13)NC2=O
NC(CC1=CNC2=C1C=C(F)C=N2)C(O)=O	OC(=O)C1(O)CCSCC1	O=C(O)C(Cc1c[nH]c2ncc(F)cc12)NC(=O)C1(O)CCSCC1	Esterification (R-COOH _R-OH)	FC1=CN=C2NC=C(CC3NC(=O)C4(CCSCC4)OC3=O)C2=C1
NC(CC1=CNC2=C1C=C(F)C=N2)C(O)=O	OC(=O)C1(O)CCCNC1	O=C(O)C(Cc1c[nH]c2ncc(F)cc12)NC(=O)C1(O)CCCNC1	Esterification (R-COOH _R-OH)	FC1=CN=C2NC=C(CC3NC(=O)C4(CCCNC4)OC3=O)C2=C1
NC(CC1=CNC2=C1C=C(F)C=N2)C(O)=O	OC(C1CCNC1)C(O)=O	O=C(O)C(Cc1c[nH]c2ncc(F)cc12)NC(=O)C(O)C1CCNC1	Esterification (R-COOH _R-OH)	FC1=CN=C2NC=C(CC3NC(=O)C(OC3=O)C3CCNC3)C2=C1
NC(CC1=CNC2=C1C=C(F)C=N2)C(O)=O	CN(C)CC(O)CC(O)=O	CN(C)CC(O)CC(=O)NC(Cc1c[nH]c2ncc(F)cc12)C(=O)O	Esterification (R-COOH _R-OH)	CN(C)CC1CC(=O)NC(CC2=CNC3=NC=C(F)C=C23)C(=O)O1
NC(CC1=CNC2=C1C=C(F)C=N2)C(O)=O	OC(=O)C1=C(O)C=NC=C1	O=C(NC(Cc1c[nH]c2ncc(F)cc12)C(=O)O)c1ccncc1O	Esterification (R-COOH _R-OH)	FC1=CN=C2NC=C(CC3NC(=O)C4=CC=NC=C4OC3=O)C2=C1
NC(CC1=CNC2=C1C=C(F)C=N2)C(O)=O	CC1CCC(O)C1C(O)=O	CC1CCC(O)C1C(=O)NC(Cc1c[nH]c2ncc(F)cc12)C(=O)O	Esterification (R-COOH _R-OH)	CC1CCC2OC(=O)C(CC3=CNC4=NC=C(F)C=C34)NC(=O)C12
NC(CC1=CNC2=C1C=C(F)C=N2)C(O)=O	CC1CC1C(O)CC(O)=O	CC1CC1C(O)CC(=O)NC(Cc1c[nH]c2ncc(F)cc12)C(=O)O	Esterification (R-COOH _R-OH)	CC1CC1C1CC(=O)NC(CC2=CNC3=NC=C(F)C=C23)C(=O)O1
NC(CC1=CNC2=C1C=C(F)C=N2)C(O)=O	CC(C(O)=O)C1(O)CCC1	CC(C(=O)NC(Cc1c[nH]c2ncc(F)cc12)C(=O)O)C1(O)CCC1	Esterification (R-COOH _R-OH)	CC1C(=O)NC(CC2=CNC3=NC=C(F)C=C23)C(=O)OC11CCC1
NC(CC1=CNC2=C1C=C(F)C=N2)C(O)=O	OC(=O)C1(O)CCCCC1	O=C(O)C(Cc1c[nH]c2ncc(F)cc12)NC(=O)C1(O)CCCCC1	Esterification (R-COOH _R-OH)	FC1=CN=C2NC=C(CC3NC(=O)C4(CCCCC4)OC3=O)C2=C1
NC(CC1=CNC2=C1C=C(F)C=N2)C(O)=O	CCC(CC)(CO)C(O)=O	CCC(CC)(CO)C(=O)NC(Cc1c[nH]c2ncc(F)cc12)C(=O)O	Esterification (R-COOH _R-OH)	CCC1(CC)COC(=O)C(CC2=CNC3=NC=C(F)C=C23)NC1=O
NC(C(O)=O)C1=CNC2=CC=CC=C12	OC(=O)C1=C(O)C(Cl)=CC(Br)=C1	O=C(NC(C(=O)O)c1c[nH]c2ccccc12)c1cc(Br)cc(Cl)c1O	Esterification (R-COOH _R-OH)	ClC1=C2OC(=O)C(NC(=O)C2=CC(Br)=C1)C1=CNC2=CC=CC=C12
NC(C(O)=O)C1=CNC2=CC=CC=C12	OC(=O)C1=C(O)C(Cl)=CC(Cl)=C1	O=C(NC(C(=O)O)c1c[nH]c2ccccc12)c1cc(Cl)cc(Cl)c1O	Esterification (R-COOH _R-OH)	ClC1=CC(Cl)=C2OC(=O)C(NC(=O)C2=C1)C1=CNC2=CC=CC=C12
NC(C(O)=O)C1=CNC2=CC=CC=C12	OC(CC1=CC=C(Br)S1)C(O)=O	O=C(NC(C(=O)O)c1c[nH]c2ccccc12)C(O)Cc1ccc(Br)s1	Esterification (R-COOH _R-OH)	BrC1=CC=C(CC2OC(=O)C(NC2=O)C2=CNC3=CC=CC=C23)S1
NC(C(O)=O)C1=CNC2=CC=CC=C12	OC(CC1=CC(Cl)=CS1)C(O)=O	O=C(NC(C(=O)O)c1c[nH]c2ccccc12)C(O)Cc1cc(Cl)cs1	Esterification (R-COOH _R-OH)	ClC1=CSC(CC2OC(=O)C(NC2=O)C2=CNC3=CC=CC=C23)=C1
NC(C(O)=O)C1=CNC2=CC=CC=C12	CC1=C(CC(O)C(O)=O)OC=C1	Cc1ccoc1CC(O)C(=O)NC(C(=O)O)c1c[nH]c2ccccc12	Esterification (R-COOH _R-OH)	CC1=C(CC2OC(=O)C(NC2=O)C2=CNC3=CC=CC=C23)OC=C1
NC(C(O)=O)C1=CNC2=CC=CC=C12	CC(O)(C1CCOCC1)C(O)=O	CC(O)(C(=O)NC(C(=O)O)c1c[nH]c2ccccc12)C1CCOCC1	Esterification (R-COOH _R-OH)	CC1(OC(=O)C(NC1=O)C1=CNC2=CC=CC=C12)C1CCOCC1
NC(C(O)=O)C1=CNC2=CC=CC=C12	OC(=O)C1=CC=CC(C=O)=C1O	O=Cc1cccc(C(=O)NC(C(=O)O)c2c[nH]c3ccccc23)c1O	Esterification (R-COOH _R-OH)	O=CC1=CC=CC2=C1OC(=O)C(NC2=O)C1=CNC2=CC=CC=C12
NC(C(O)=O)C1=CNC2=CC=CC=C12	CSC1=CC=C(C(O)=O)C(O)=C1	CSc1ccc(C(=O)NC(C(=O)O)c2c[nH]c3ccccc23)c(O)c1	Esterification (R-COOH _R-OH)	CSC1=CC=C2C(OC(=O)C(NC2=O)C2=CNC3=CC=CC=C23)=C1
NC(C(O)=O)C1=CNC2=CC=CC=C12	CC1=CC=CN=C1C(O)C(O)=O	Cc1cccnc1C(O)C(=O)NC(C(=O)O)c1c[nH]c2ccccc12	Esterification (R-COOH _R-OH)	CC1=CC=CN=C1C1OC(=O)C(NC1=O)C1=CNC2=CC=CC=C12
NC(C(O)=O)C1=CNC2=CC=CC=C12	CC(O)(C(O)=O)C1=CC=CC=N1	CC(O)(C(=O)NC(C(=O)O)c1c[nH]c2ccccc12)c1ccccn1	Esterification (R-COOH _R-OH)	CC1(OC(=O)C(NC1=O)C1=CNC2=CC=CC=C12)C1=CC=CC=N1
NC(C(O)=O)C1=CNC2=CC=CC=C12	CCC1=CC=C(O)C(=C1)C(O)=O	CCc1ccc(O)c(C(=O)NC(C(=O)O)c2c[nH]c3ccccc23)c1	Esterification (R-COOH _R-OH)	CCC1=CC=C2OC(=O)C(NC(=O)C2=C1)C1=CNC2=CC=CC=C12
NC(C(O)=O)C1=CNC2=CC=CC=C12	CC(O)(C(O)=O)C1=CC=CC=C1	CC(O)(C(=O)NC(C(=O)O)c1c[nH]c2ccccc12)c1ccccc1	Esterification (R-COOH _R-OH)	CC1(OC(=O)C(NC1=O)C1=CNC2=CC=CC=C12)C1=CC=CC=C1
NC(C(O)=O)C1=CNC2=CC=CC=C12	OC(CC(O)=O)C1=CC=CC=C1	O=C(CC(O)c1ccccc1)NC(C(=O)O)c1c[nH]c2ccccc12	Esterification (R-COOH _R-OH)	O=C1CC(OC(=O)C(N1)C1=CNC2=CC=CC=C12)C1=CC=CC=C1
NC(C(O)=O)C1=CNC2=CC=CC=C12	CCCC(O)(CCC)CC(O)=O	CCCC(O)(CCC)CC(=O)NC(C(=O)O)c1c[nH]c2ccccc12	Esterification (R-COOH _R-OH)	CCCC1(CCC)CC(=O)NC(C2=CNC3=CC=CC=C23)C(=O)O1
NC(C(O)=O)C1=CNC2=CC=CC=C12	CC(CC(O)C(O)=O)C(C)(C)C	CC(CC(O)C(=O)NC(C(=O)O)c1c[nH]c2ccccc12)C(C)(C)C	Esterification (R-COOH _R-OH)	CC(CC1OC(=O)C(NC1=O)C1=CNC2=CC=CC=C12)C(C)(C)C
NC1=C(NC=C1CC1=CC=CO1)C(O)=O	OC(C(O)=O)C1=CN=CC=C1	O=C(O)c1[nH]cc(Cc2ccco2)c1NC(=O)C(O)c1cccnc1	Esterification (R-COOH _R-OH)	O=C1NC2=C(NC=C2CC2=CC=CO2)C(=O)OC1C1=CC=CN=C1
NC(CC1=CNC2=C1N=CC=C2)C(O)=O	CC(O)(CC(O)=O)C(F)(F)F	CC(O)(CC(=O)NC(Cc1c[nH]c2cccnc12)C(=O)O)C(F)(F)F	Esterification (R-COOH _R-OH)	CC1(CC(=O)NC(CC2=CNC3=CC=CN=C23)C(=O)O1)C(F)(F)F
NC(CC1=CNC2=C1N=CC=C2)C(O)=O	OC(=O)C(F)(F)C1(O)CCC1	O=C(O)C(Cc1c[nH]c2cccnc12)NC(=O)C(F)(F)C1(O)CCC1	Esterification (R-COOH _R-OH)	FC1(F)C(=O)NC(CC2=CNC3=CC=CN=C23)C(=O)OC11CCC1
NC(CC1=CNC2=C1N=CC=C2)C(O)=O	OC(=O)CC1(O)CCSCC1	O=C(CC1(O)CCSCC1)NC(Cc1c[nH]c2cccnc12)C(=O)O	Esterification (R-COOH _R-OH)	O=C1CC2(CCSCC2)OC(=O)C(CC2=CNC3=CC=CN=C23)N1
NC(CC1=CNC2=C1N=CC=C2)C(O)=O	CC(O)(C1CCOC1)C(O)=O	CC(O)(C(=O)NC(Cc1c[nH]c2cccnc12)C(=O)O)C1CCOC1	Esterification (R-COOH _R-OH)	CC1(OC(=O)C(CC2=CNC3=CC=CN=C23)NC1=O)C1CCOC1
NC(CC1=CNC2=C1N=CC=C2)C(O)=O	OC(CC1CCOC1)C(O)=O	O=C(NC(Cc1c[nH]c2cccnc12)C(=O)O)C(O)CC1CCOC1	Esterification (R-COOH _R-OH)	O=C1NC(CC2=CNC3=CC=CN=C23)C(=O)OC1CC1CCOC1
NC(CC1=CNC2=C1N=CC=C2)C(O)=O	OC(=O)CC1(O)CCCOC1	O=C(CC1(O)CCCOC1)NC(Cc1c[nH]c2cccnc12)C(=O)O	Esterification (R-COOH _R-OH)	O=C1CC2(CCCOC2)OC(=O)C(CC2=CNC3=CC=CN=C23)N1
NC(CC1=CNC2=C1N=CC=C2)C(O)=O	OC(=O)CC1(O)CCNCC1	O=C(CC1(O)CCNCC1)NC(Cc1c[nH]c2cccnc12)C(=O)O	Esterification (R-COOH _R-OH)	O=C1CC2(CCNCC2)OC(=O)C(CC2=CNC3=CC=CN=C23)N1
NC(CC1=CNC2=C1N=CC=C2)C(O)=O	OC(=O)C1=C(O)C=C(Br)C=C1	O=C(NC(Cc1c[nH]c2cccnc12)C(=O)O)c1ccc(Br)cc1O	Esterification (R-COOH _R-OH)	BrC1=CC=C2C(OC(=O)C(CC3=CNC4=CC=CN=C34)NC2=O)=C1
NC(CC1=CNC2=C1N=CC=C2)C(O)=O	OC(=O)C1=C(O)C=CC(F)=C1	O=C(NC(Cc1c[nH]c2cccnc12)C(=O)O)c1cc(F)ccc1O	Esterification (R-COOH _R-OH)	FC1=CC=C2OC(=O)C(CC3=CNC4=CC=CN=C34)NC(=O)C2=C1
NC(CC1=CNC2=C1N=CC=C2)C(O)=O	OC(=O)C1=C(O)C(I)=CC=C1	O=C(NC(Cc1c[nH]c2cccnc12)C(=O)O)c1cccc(I)c1O	Esterification (R-COOH _R-OH)	IC1=C2OC(=O)C(CC3=CNC4=CC=CN=C34)NC(=O)C2=CC=C1
NC(CC1=CNC2=C1N=CC=C2)C(O)=O	CC1=CC=NC(O)=C1C(O)=O	Cc1ccnc(O)c1C(=O)NC(Cc1c[nH]c2cccnc12)C(=O)O	Esterification (R-COOH _R-OH)	CC1=CC=NC2=C1C(=O)NC(CC1=CNC3=CC=CN=C13)C(=O)O2
NC(CC1=CNC2=C1N=CC=C2)C(O)=O	OC(CC(O)=O)C1=CC=CS1	O=C(CC(O)c1cccs1)NC(Cc1c[nH]c2cccnc12)C(=O)O	Esterification (R-COOH _R-OH)	O=C1CC(OC(=O)C(CC2=CNC3=CC=CN=C23)N1)C1=CC=CS1
NC(CC1=CNC2=C1N=CC=C2)C(O)=O	OC(CC1CC11CC1)C(O)=O	O=C(NC(Cc1c[nH]c2cccnc12)C(=O)O)C(O)CC1CC12CC2	Esterification (R-COOH _R-OH)	O=C1NC(CC2=CNC3=CC=CN=C23)C(=O)OC1CC1CC11CC1
NC(CC1=CNC2=C1N=CC=C2)C(O)=O	CCC(C(O)=O)C1(O)CCC1	CCC(C(=O)NC(Cc1c[nH]c2cccnc12)C(=O)O)C1(O)CCC1	Esterification (R-COOH _R-OH)	CCC1C(=O)NC(CC2=CNC3=CC=CN=C23)C(=O)OC11CCC1
NC(CC1=CNC2=C1N=CC=C2)C(O)=O	CCCC(C(O)C=C)C(O)=O	C=CC(O)C(CCC)C(=O)NC(Cc1c[nH]c2cccnc12)C(=O)O	Esterification (R-COOH _R-OH)	CCCC1C(OC(=O)C(CC2=CNC3=CC=CN=C23)NC1=O)C=C
NC(CC1=CNC2=C1N=CC=C2)C(O)=O	CC(C(O)C1CC1C)C(O)=O	CC1CC1C(O)C(C)C(=O)NC(Cc1c[nH]c2cccnc12)C(=O)O	Esterification (R-COOH _R-OH)	CC1CC1C1OC(=O)C(CC2=CNC3=CC=CN=C23)NC(=O)C1C
NC(CC1=CNC2=C1N=CC=C2)C(O)=O	CCCC(C)CC(O)C(O)=O	CCCC(C)CC(O)C(=O)NC(Cc1c[nH]c2cccnc12)C(=O)O	Esterification (R-COOH _R-OH)	CCCC(C)CC1OC(=O)C(CC2=CNC3=CC=CN=C23)NC1=O
NC(CC1=CNC2=C1N=CC=C2)C(O)=O	CCCC(C(O)CC)C(O)=O	CCCC(C(=O)NC(Cc1c[nH]c2cccnc12)C(=O)O)C(O)CC	Esterification (R-COOH _R-OH)	CCCC1C(CC)OC(=O)C(CC2=CNC3=CC=CN=C23)NC1=O
NC(CC1=CNC2=C1N=CC=C2)C(O)=O	CCC(C)C(O)C(C)C(O)=O	CCC(C)C(O)C(C)C(=O)NC(Cc1c[nH]c2cccnc12)C(=O)O	Esterification (R-COOH _R-OH)	CCC(C)C1OC(=O)C(CC2=CNC3=CC=CN=C23)NC(=O)C1C
NC(CC1=CNC2=C1N=CC=C2)C(O)=O	CCC(C(O)=O)C(C)(O)CC	CCC(C(=O)NC(Cc1c[nH]c2cccnc12)C(=O)O)C(C)(O)CC	Esterification (R-COOH _R-OH)	CCC1C(=O)NC(CC2=CNC3=CC=CN=C23)C(=O)OC1(C)CC
NC(CC1=CNC2=C1N=CC=C2)C(O)=O	CCC(O)C(C(C)C)C(O)=O	CCC(O)C(C(=O)NC(Cc1c[nH]c2cccnc12)C(=O)O)C(C)C	Esterification (R-COOH _R-OH)	CCC1OC(=O)C(CC2=CNC3=CC=CN=C23)NC(=O)C1C(C)C
NC(CC1=CNC2=C1N=CC=C2)C(O)=O	CC(C)CC(C(C)O)C(O)=O	CC(C)CC(C(=O)NC(Cc1c[nH]c2cccnc12)C(=O)O)C(C)O	Esterification (R-COOH _R-OH)	CC(C)CC1C(C)OC(=O)C(CC2=CNC3=CC=CN=C23)NC1=O
NC(CC1=CNC2=C1N=CC=C2)C(O)=O	OC(C(O)=O)C1=CC=CC=C1	O=C(O)C(Cc1c[nH]c2cccnc12)NC(=O)C(O)c1ccccc1	Esterification (R-COOH _R-OH)	O=C1NC(CC2=CNC3=CC=CN=C23)C(=O)OC1C1=CC=CC=C1
NC(CC1=CNC2=C1N=CC=C2)C(O)=O	OC(CC(O)=O)CC(F)(F)F	O=C(CC(O)CC(F)(F)F)NC(Cc1c[nH]c2cccnc12)C(=O)O	Esterification (R-COOH _R-OH)	FC(F)(F)CC1CC(=O)NC(CC2=CNC3=CC=CN=C23)C(=O)O1
NC(CC1=CNC2=C1N=CC=C2)C(O)=O	OC(=O)C1=C(O)N=CC(Br)=C1	O=C(NC(Cc1c[nH]c2cccnc12)C(=O)O)c1cc(Br)cnc1O	Esterification (R-COOH _R-OH)	BrC1=CN=C2OC(=O)C(CC3=CNC4=CC=CN=C34)NC(=O)C2=C1
NC(CC1=CNC2=C1N=CC=C2)C(O)=O	OC(=O)C1=C(O)N=C(Br)C=C1	O=C(NC(Cc1c[nH]c2cccnc12)C(=O)O)c1ccc(Br)nc1O	Esterification (R-COOH _R-OH)	BrC1=CC=C2C(OC(=O)C(CC3=CNC4=CC=CN=C34)NC2=O)=N1
NC(CC1=CNC2=C1N=CC=C2)C(O)=O	OC(=O)C1=CN=CC(Br)=C1O	O=C(NC(Cc1c[nH]c2cccnc12)C(=O)O)c1cncc(Br)c1O	Esterification (R-COOH _R-OH)	BrC1=C2OC(=O)C(CC3=CNC4=CC=CN=C34)NC(=O)C2=CN=C1
NC(CC1=CNC2=C1N=CC=C2)C(O)=O	CC(C)(C(O)=O)C1(O)CSC1	CC(C)(C(=O)NC(Cc1c[nH]c2cccnc12)C(=O)O)C1(O)CSC1	Esterification (R-COOH _R-OH)	CC1(C)C(=O)NC(CC2=CNC3=CC=CN=C23)C(=O)OC11CSC1
NC(CC1=CNC2=C1N=CC=C2)C(O)=O	OC(CC1CCCO1)C(O)=O	O=C(NC(Cc1c[nH]c2cccnc12)C(=O)O)C(O)CC1CCCO1	Esterification (R-COOH _R-OH)	O=C1NC(CC2=CNC3=CC=CN=C23)C(=O)OC1CC1CCCO1
NC(CC1=CNC2=C1N=CC=C2)C(O)=O	CC(C)(C)C(O)C(F)C(O)=O	CC(C)(C)C(O)C(F)C(=O)NC(Cc1c[nH]c2cccnc12)C(=O)O	Esterification (R-COOH _R-OH)	CC(C)(C)C1OC(=O)C(CC2=CNC3=CC=CN=C23)NC(=O)C1F
NC(CC1=CNC2=C1N=CC=C2)C(O)=O	OC(=O)C1=C(O)C=CC=C1Cl	O=C(NC(Cc1c[nH]c2cccnc12)C(=O)O)c1c(O)cccc1Cl	Esterification (R-COOH _R-OH)	ClC1=C2C(OC(=O)C(CC3=CNC4=CC=CN=C34)NC2=O)=CC=C1
NC(CC1=CNC2=C1N=CC=C2)C(O)=O	OC(=O)C1=C(O)C=CC(I)=C1	O=C(NC(Cc1c[nH]c2cccnc12)C(=O)O)c1cc(I)ccc1O	Esterification (R-COOH _R-OH)	IC1=CC=C2OC(=O)C(CC3=CNC4=CC=CN=C34)NC(=O)C2=C1
NC(CC1=CNC2=C1N=CC=C2)C(O)=O	OC(C(O)=O)C1=CN=CC=C1	O=C(O)C(Cc1c[nH]c2cccnc12)NC(=O)C(O)c1cccnc1	Esterification (R-COOH _R-OH)	O=C1NC(CC2=CNC3=CC=CN=C23)C(=O)OC1C1=CC=CN=C1
NC(CC1=CNC2=C1N=CC=C2)C(O)=O	CCC1CCC(O)(C1)C(O)=O	CCC1CCC(O)(C(=O)NC(Cc2c[nH]c3cccnc23)C(=O)O)C1	Esterification (R-COOH _R-OH)	CCC1CCC2(C1)OC(=O)C(CC1=CNC3=CC=CN=C13)NC2=O
NC(CC1=CNC2=C1N=CC=C2)C(O)=O	CC1(C)CC1CC(O)C(O)=O	CC1(C)CC1CC(O)C(=O)NC(Cc1c[nH]c2cccnc12)C(=O)O	Esterification (R-COOH _R-OH)	CC1(C)CC1CC1OC(=O)C(CC2=CNC3=CC=CN=C23)NC1=O
NC(CC1=CNC2=C1N=CC=C2)C(O)=O	OC(CC1CCC1)CC(O)=O	O=C(CC(O)CC1CCC1)NC(Cc1c[nH]c2cccnc12)C(=O)O	Esterification (R-COOH _R-OH)	O=C1CC(CC2CCC2)OC(=O)C(CC2=CNC3=CC=CN=C23)N1
NC(CC1=CNC2=C1N=CC=C2)C(O)=O	OC(C1CCCCC1)C(O)=O	O=C(O)C(Cc1c[nH]c2cccnc12)NC(=O)C(O)C1CCCCC1	Esterification (R-COOH _R-OH)	O=C1NC(CC2=CNC3=CC=CN=C23)C(=O)OC1C1CCCCC1
NC(CC1=CNC2=C1N=CC=C2)C(O)=O	CCCC(C)C(O)CC(O)=O	CCCC(C)C(O)CC(=O)NC(Cc1c[nH]c2cccnc12)C(=O)O	Esterification (R-COOH _R-OH)	CCCC(C)C1CC(=O)NC(CC2=CNC3=CC=CN=C23)C(=O)O1
NC(CC1=CNC2=C1N=CC=C2)C(O)=O	CC(C)C(C)CC(O)C(O)=O	CC(C)C(C)CC(O)C(=O)NC(Cc1c[nH]c2cccnc12)C(=O)O	Esterification (R-COOH _R-OH)	CC(C)C(C)CC1OC(=O)C(CC2=CNC3=CC=CN=C23)NC1=O
NC(CC1=CNC2=C1N=CC=C2)C(O)=O	CCC(C)(O)C(C)(C)C(O)=O	CCC(C)(O)C(C)(C)C(=O)NC(Cc1c[nH]c2cccnc12)C(=O)O	Esterification (R-COOH _R-OH)	CCC1(C)OC(=O)C(CC2=CNC3=CC=CN=C23)NC(=O)C1(C)C
NC(CC1=CNC2=C1N=CC=C2)C(O)=O	CC1=CC=C(C(O)=O)C(O)=C1	Cc1ccc(C(=O)NC(Cc2c[nH]c3cccnc23)C(=O)O)c(O)c1	Esterification (R-COOH _R-OH)	CC1=CC=C2C(OC(=O)C(CC3=CNC4=CC=CN=C34)NC2=O)=C1
NC(CC1=CNC2=C1C=NC=C2)C(O)=O	CC1(CC1)C(O)C(F)C(O)=O	CC1(C(O)C(F)C(=O)NC(Cc2c[nH]c3ccncc23)C(=O)O)CC1	Esterification (R-COOH _R-OH)	CC1(CC1)C1OC(=O)C(CC2=CNC3=CC=NC=C23)NC(=O)C1F
NC(CC1=CNC2=C1C=NC=C2)C(O)=O	OC(CC1CC1)C(F)C(O)=O	O=C(O)C(Cc1c[nH]c2ccncc12)NC(=O)C(F)C(O)CC1CC1	Esterification (R-COOH _R-OH)	FC1C(CC2CC2)OC(=O)C(CC2=CNC3=CC=NC=C23)NC1=O
NC(CC1=CNC2=C1C=NC=C2)C(O)=O	OC(=O)CC1(O)CCSCC1	O=C(CC1(O)CCSCC1)NC(Cc1c[nH]c2ccncc12)C(=O)O	Esterification (R-COOH _R-OH)	O=C1CC2(CCSCC2)OC(=O)C(CC2=CNC3=CC=NC=C23)N1
NC(CC1=CNC2=C1C=NC=C2)C(O)=O	CN1CCC(O)(CC(O)=O)C1	CN1CCC(O)(CC(=O)NC(Cc2c[nH]c3ccncc23)C(=O)O)C1	Esterification (R-COOH _R-OH)	CN1CCC2(C1)CC(=O)NC(CC1=CNC3=CC=NC=C13)C(=O)O2
NC(CC1=CNC2=C1C=NC=C2)C(O)=O	CCSCC(C)(O)CC(O)=O	CCSCC(C)(O)CC(=O)NC(Cc1c[nH]c2ccncc12)C(=O)O	Esterification (R-COOH _R-OH)	CCSCC1(C)CC(=O)NC(CC2=CNC3=CC=NC=C23)C(=O)O1
NC(CC1=CNC2=C1C=NC=C2)C(O)=O	OC(=O)C1=C(O)C(Br)=CC=C1	O=C(NC(Cc1c[nH]c2ccncc12)C(=O)O)c1cccc(Br)c1O	Esterification (R-COOH _R-OH)	BrC1=C2OC(=O)C(CC3=CNC4=CC=NC=C34)NC(=O)C2=CC=C1
NC(CC1=CNC2=C1C=NC=C2)C(O)=O	OC(=O)C1=C(O)C=CC=C1Cl	O=C(NC(Cc1c[nH]c2ccncc12)C(=O)O)c1c(O)cccc1Cl	Esterification (R-COOH _R-OH)	ClC1=C2C(OC(=O)C(CC3=CNC4=CC=NC=C34)NC2=O)=CC=C1
NC(CC1=CNC2=C1C=NC=C2)C(O)=O	CCC(C(O)=O)C1(O)CCC1	CCC(C(=O)NC(Cc1c[nH]c2ccncc12)C(=O)O)C1(O)CCC1	Esterification (R-COOH _R-OH)	CCC1C(=O)NC(CC2=CNC3=CC=NC=C23)C(=O)OC11CCC1
NC(CC1=CNC2=C1C=NC=C2)C(O)=O	CC(C(O)=O)C(C)(O)C1CC1	CC(C(=O)NC(Cc1c[nH]c2ccncc12)C(=O)O)C(C)(O)C1CC1	Esterification (R-COOH _R-OH)	CC1C(=O)NC(CC2=CNC3=CC=NC=C23)C(=O)OC1(C)C1CC1
NC(CC1=CNC2=C1C=NC=C2)C(O)=O	CC(C)(C(O)=O)C1(O)CCC1	CC(C)(C(=O)NC(Cc1c[nH]c2ccncc12)C(=O)O)C1(O)CCC1	Esterification (R-COOH _R-OH)	CC1(C)C(=O)NC(CC2=CNC3=CC=NC=C23)C(=O)OC11CCC1
NC(CC1=CNC2=C1C=NC=C2)C(O)=O	CC(O)(CC(O)=O)C1CCC1	CC(O)(CC(=O)NC(Cc1c[nH]c2ccncc12)C(=O)O)C1CCC1	Esterification (R-COOH _R-OH)	CC1(CC(=O)NC(CC2=CNC3=CC=NC=C23)C(=O)O1)C1CCC1
NC(CC1=CNC2=C1C=NC=C2)C(O)=O	OC(CC1CCC1)CC(O)=O	O=C(CC(O)CC1CCC1)NC(Cc1c[nH]c2ccncc12)C(=O)O	Esterification (R-COOH _R-OH)	O=C1CC(CC2CCC2)OC(=O)C(CC2=CNC3=CC=NC=C23)N1
NC(CC1=CNC2=C1C=NC=C2)C(O)=O	CCCCC(O)C(C)C(O)=O	CCCCC(O)C(C)C(=O)NC(Cc1c[nH]c2ccncc12)C(=O)O	Esterification (R-COOH _R-OH)	CCCCC1OC(=O)C(CC2=CNC3=CC=NC=C23)NC(=O)C1C
NC(CC1=CNC2=C1C=NC=C2)C(O)=O	CCC(CC)CC(O)C(O)=O	CCC(CC)CC(O)C(=O)NC(Cc1c[nH]c2ccncc12)C(=O)O	Esterification (R-COOH _R-OH)	CCC(CC)CC1OC(=O)C(CC2=CNC3=CC=NC=C23)NC1=O
NC(CC1=CNC2=C1C=CC=N2)C(O)=O	OC(=O)C1=NC=CC(Cl)=C1O	O=C(NC(Cc1c[nH]c2ncccc12)C(=O)O)c1nccc(Cl)c1O	Esterification (R-COOH _R-OH)	ClC1=C2OC(=O)C(CC3=CNC4=NC=CC=C34)NC(=O)C2=NC=C1
NC(CC1=CNC2=C1C=CC=N2)C(O)=O	OC(CC1CC1)C(F)C(O)=O	O=C(O)C(Cc1c[nH]c2ncccc12)NC(=O)C(F)C(O)CC1CC1	Esterification (R-COOH _R-OH)	FC1C(CC2CC2)OC(=O)C(CC2=CNC3=NC=CC=C23)NC1=O
NC(CC1=CNC2=C1C=CC=N2)C(O)=O	CC(C(O)=O)C1(O)CCSC1	CC(C(=O)NC(Cc1c[nH]c2ncccc12)C(=O)O)C1(O)CCSC1	Esterification (R-COOH _R-OH)	CC1C(=O)NC(CC2=CNC3=NC=CC=C23)C(=O)OC11CCSC1
NC(CC1=CNC2=C1C=CC=N2)C(O)=O	OC(=O)C1=C(O)C=C(I)C=C1	O=C(NC(Cc1c[nH]c2ncccc12)C(=O)O)c1ccc(I)cc1O	Esterification (R-COOH _R-OH)	IC1=CC=C2C(OC(=O)C(CC3=CNC4=NC=CC=C34)NC2=O)=C1
NC(CC1=CNC2=C1C=CC=N2)C(O)=O	CCC(C(O)C1CC1)C(O)=O	CCC(C(=O)NC(Cc1c[nH]c2ncccc12)C(=O)O)C(O)C1CC1	Esterification (R-COOH _R-OH)	CCC1C(OC(=O)C(CC2=CNC3=NC=CC=C23)NC1=O)C1CC1
NC(CC1=CNC2=C1C=CC=N2)C(O)=O	CC1CCC(O)(CC(O)=O)C1	CC1CCC(O)(CC(=O)NC(Cc2c[nH]c3ncccc23)C(=O)O)C1	Esterification (R-COOH _R-OH)	CC1CCC2(C1)CC(=O)NC(CC1=CNC3=NC=CC=C13)C(=O)O2
NC(CC1=CNC2=C1C=CC=N2)C(O)=O	OC(C1CCCCC1)C(O)=O	O=C(O)C(Cc1c[nH]c2ncccc12)NC(=O)C(O)C1CCCCC1	Esterification (R-COOH _R-OH)	O=C1NC(CC2=CNC3=NC=CC=C23)C(=O)OC1C1CCCCC1
NC(CC1=CNC2=C1C=CC=N2)C(O)=O	CCCC(C)CC(O)C(O)=O	CCCC(C)CC(O)C(=O)NC(Cc1c[nH]c2ncccc12)C(=O)O	Esterification (R-COOH _R-OH)	CCCC(C)CC1OC(=O)C(CC2=CNC3=NC=CC=C23)NC1=O
NC(CC1=CNC2=C1C=CC=N2)C(O)=O	CCC(C)C(O)C(C)C(O)=O	CCC(C)C(O)C(C)C(=O)NC(Cc1c[nH]c2ncccc12)C(=O)O	Esterification (R-COOH _R-OH)	CCC(C)C1OC(=O)C(CC2=CNC3=NC=CC=C23)NC(=O)C1C
NC(CC1=CNC2=C1C=CC=N2)C(O)=O	CCC(O)(CC)C(C)C(O)=O	CCC(O)(CC)C(C)C(=O)NC(Cc1c[nH]c2ncccc12)C(=O)O	Esterification (R-COOH _R-OH)	CCC1(CC)OC(=O)C(CC2=CNC3=NC=CC=C23)NC(=O)C1C
NC1=C(C(O)=O)C(=CN1)C1CCCC1	OC(CC1=C(Br)C=CS1)C(O)=O	O=C(O)c1c(C2CCCC2)c[nH]c1NC(=O)C(O)Cc1sccc1Br	Esterification (R-COOH _R-OH)	BrC1=C(CC2OC(=O)C3=C(NC=C3C3CCCC3)NC2=O)SC=C1
NC1=C(C(O)=O)C(=CN1)C1CCCC1	CC1=COC(CC(O)C(O)=O)=C1	Cc1coc(CC(O)C(=O)Nc2[nH]cc(C3CCCC3)c2C(=O)O)c1	Esterification (R-COOH _R-OH)	CC1=COC(CC2OC(=O)C3=C(NC=C3C3CCCC3)NC2=O)=C1
NC1=C(C(O)=O)C(=CN1)C1CCCC1	CC(O)(C1CCOCC1)C(O)=O	CC(O)(C(=O)Nc1[nH]cc(C2CCCC2)c1C(=O)O)C1CCOCC1	Esterification (R-COOH _R-OH)	CC1(OC(=O)C2=C(NC=C2C2CCCC2)NC1=O)C1CCOCC1
CCC(C)(C)C1=CNC(N)=C1C(O)=O	OC(CC1=C(Br)C=CS1)C(O)=O	CCC(C)(C)c1c[nH]c(NC(=O)C(O)Cc2sccc2Br)c1C(=O)O	Esterification (R-COOH _R-OH)	CCC(C)(C)C1=CNC2=C1C(=O)OC(CC1=C(Br)C=CS1)C(=O)N2
CCC(C)(C)C1=CNC(N)=C1C(O)=O	OC(CC1=C(Br)C=CO1)C(O)=O	CCC(C)(C)c1c[nH]c(NC(=O)C(O)Cc2occc2Br)c1C(=O)O	Esterification (R-COOH _R-OH)	CCC(C)(C)C1=CNC2=C1C(=O)OC(CC1=C(Br)C=CO1)C(=O)N2
CCC(C)(C)C1=CNC(N)=C1C(O)=O	OC(CC1=C(Cl)C=CS1)C(O)=O	CCC(C)(C)c1c[nH]c(NC(=O)C(O)Cc2sccc2Cl)c1C(=O)O	Esterification (R-COOH _R-OH)	CCC(C)(C)C1=CNC2=C1C(=O)OC(CC1=C(Cl)C=CS1)C(=O)N2
CCC(C)(C)C1=CNC(N)=C1C(O)=O	OC(CC1=CC(Cl)=CS1)C(O)=O	CCC(C)(C)c1c[nH]c(NC(=O)C(O)Cc2cc(Cl)cs2)c1C(=O)O	Esterification (R-COOH _R-OH)	CCC(C)(C)C1=CNC2=C1C(=O)OC(CC1=CC(Cl)=CS1)C(=O)N2
CCC(C)(C)C1=CNC(N)=C1C(O)=O	CC1=C(CC(O)C(O)=O)OC=C1	CCC(C)(C)c1c[nH]c(NC(=O)C(O)Cc2occc2C)c1C(=O)O	Esterification (R-COOH _R-OH)	CCC(C)(C)C1=CNC2=C1C(=O)OC(CC1=C(C)C=CO1)C(=O)N2
CCC(C)(C)C1=CNC(N)=C1C(O)=O	COC(CC(O)C(O)=O)C(C)C	CCC(C)(C)c1c[nH]c(NC(=O)C(O)CC(OC)C(C)C)c1C(=O)O	Esterification (R-COOH _R-OH)	CCC(C)(C)C1=CNC2=C1C(=O)OC(CC(OC)C(C)C)C(=O)N2
NC(C(O)=O)C1=CNC2=C1C=C(Br)C=C2	CC(O)(CC(O)=O)C(F)(F)F	CC(O)(CC(=O)NC(C(=O)O)c1c[nH]c2ccc(Br)cc12)C(F)(F)F	Esterification (R-COOH _R-OH)	CC1(CC(=O)NC(C2=CNC3=CC=C(Br)C=C23)C(=O)O1)C(F)(F)F
NC(C(O)=O)C1=CNC2=C1C=C(Br)C=C2	CC(C)C(O)C(F)(F)C(O)=O	CC(C)C(O)C(F)(F)C(=O)NC(C(=O)O)c1c[nH]c2ccc(Br)cc12	Esterification (R-COOH _R-OH)	CC(C)C1OC(=O)C(NC(=O)C1(F)F)C1=CNC2=CC=C(Br)C=C12
NC(C(O)=O)C1=CNC2=C1C=C(Br)C=C2	OC(=O)C1=NC=CC(Br)=C1O	O=C(NC(C(=O)O)c1c[nH]c2ccc(Br)cc12)c1nccc(Br)c1O	Esterification (R-COOH _R-OH)	BrC1=CC=C2NC=C(C3NC(=O)C4=NC=CC(Br)=C4OC3=O)C2=C1
NC(C(O)=O)C1=CNC2=C1C=C(Br)C=C2	OC(=O)C1=C(O)N=CC(Br)=C1	O=C(NC(C(=O)O)c1c[nH]c2ccc(Br)cc12)c1cc(Br)cnc1O	Esterification (R-COOH _R-OH)	BrC1=CC=C2NC=C(C3NC(=O)C4=CC(Br)=CN=C4OC3=O)C2=C1
NC(C(O)=O)C1=CNC2=C1C=C(Br)C=C2	OC(=O)C(F)(F)C1(O)CCC1	O=C(O)C(NC(=O)C(F)(F)C1(O)CCC1)c1c[nH]c2ccc(Br)cc12	Esterification (R-COOH _R-OH)	FC1(F)C(=O)NC(C2=CNC3=CC=C(Br)C=C23)C(=O)OC11CCC1
NC(C(O)=O)C1=CNC2=C1C=C(Br)C=C2	OC(CC1CC1)C(F)C(O)=O	O=C(O)C(NC(=O)C(F)C(O)CC1CC1)c1c[nH]c2ccc(Br)cc12	Esterification (R-COOH _R-OH)	FC1C(CC2CC2)OC(=O)C(NC1=O)C1=CNC2=CC=C(Br)C=C12
NC(C(O)=O)C1=CNC2=C1C=C(Br)C=C2	CC(C)(C(O)=O)C1(O)CSC1	CC(C)(C(=O)NC(C(=O)O)c1c[nH]c2ccc(Br)cc12)C1(O)CSC1	Esterification (R-COOH _R-OH)	CC1(C)C(=O)NC(C2=CNC3=CC=C(Br)C=C23)C(=O)OC11CSC1
NC(C(O)=O)C1=CNC2=C1C=C(Br)C=C2	OC(CC1CCCO1)C(O)=O	O=C(NC(C(=O)O)c1c[nH]c2ccc(Br)cc12)C(O)CC1CCCO1	Esterification (R-COOH _R-OH)	BrC1=CC=C2NC=C(C3NC(=O)C(CC4CCCO4)OC3=O)C2=C1
NC(C(O)=O)C1=CNC2=C1C=C(Br)C=C2	OC(=O)CC1(O)CCCOC1	O=C(CC1(O)CCCOC1)NC(C(=O)O)c1c[nH]c2ccc(Br)cc12	Esterification (R-COOH _R-OH)	BrC1=CC=C2NC=C(C3NC(=O)CC4(CCCOC4)OC3=O)C2=C1
NC(C(O)=O)C1=CNC2=C1C=C(Br)C=C2	OC(=O)C1=C(O)C=C(Br)C=C1	O=C(NC(C(=O)O)c1c[nH]c2ccc(Br)cc12)c1ccc(Br)cc1O	Esterification (R-COOH _R-OH)	BrC1=CC=C2NC=C(C3NC(=O)C4=CC=C(Br)C=C4OC3=O)C2=C1
NC(C(O)=O)C1=CNC2=C1C=C(Br)C=C2	OC(=O)C1=C(O)C=C(Cl)C=C1	O=C(NC(C(=O)O)c1c[nH]c2ccc(Br)cc12)c1ccc(Cl)cc1O	Esterification (R-COOH _R-OH)	ClC1=CC=C2C(OC(=O)C(NC2=O)C2=CNC3=CC=C(Br)C=C23)=C1
NC(C(O)=O)C1=CNC2=C1C=C(Br)C=C2	CC(=C)C(O)C(C)(C)C(O)=O	C=C(C)C(O)C(C)(C)C(=O)NC(C(=O)O)c1c[nH]c2ccc(Br)cc12	Esterification (R-COOH _R-OH)	CC(=C)C1OC(=O)C(NC(=O)C1(C)C)C1=CNC2=CC=C(Br)C=C12
NC(C(O)=O)C1=CNC2=C1C=C(Br)C=C2	CC(C(O)=O)C(C)(O)C1CC1	CC(C(=O)NC(C(=O)O)c1c[nH]c2ccc(Br)cc12)C(C)(O)C1CC1	Esterification (R-COOH _R-OH)	CC1C(=O)NC(C2=CNC3=CC=C(Br)C=C23)C(=O)OC1(C)C1CC1
NC(C(O)=O)C1=CNC2=C1C=C(Br)C=C2	CCC(C)CC(O)CC(O)=O	CCC(C)CC(O)CC(=O)NC(C(=O)O)c1c[nH]c2ccc(Br)cc12	Esterification (R-COOH _R-OH)	CCC(C)CC1CC(=O)NC(C2=CNC3=CC=C(Br)C=C23)C(=O)O1
NC(C(O)=O)C1=CNC2=C1C=C(Br)C=C2	CC(C)CC(C(C)O)C(O)=O	CC(C)CC(C(=O)NC(C(=O)O)c1c[nH]c2ccc(Br)cc12)C(C)O	Esterification (R-COOH _R-OH)	CC(C)CC1C(C)OC(=O)C(NC1=O)C1=CNC2=CC=C(Br)C=C12
NC(C(O)=O)C1=CNC2=C1C=C(Br)C=C2	CC1=CC=C(C(O)=O)C(O)=C1	Cc1ccc(C(=O)NC(C(=O)O)c2c[nH]c3ccc(Br)cc23)c(O)c1	Esterification (R-COOH _R-OH)	CC1=CC=C2C(OC(=O)C(NC2=O)C2=CNC3=CC=C(Br)C=C23)=C1
NC(C(O)=O)C1=CNC2=C1C=C(Br)C=C2	CC1=CC=C(O)C(=C1)C(O)=O	Cc1ccc(O)c(C(=O)NC(C(=O)O)c2c[nH]c3ccc(Br)cc23)c1	Esterification (R-COOH _R-OH)	CC1=CC=C2OC(=O)C(NC(=O)C2=C1)C1=CNC2=CC=C(Br)C=C12
NC(C(O)=O)C1=CNC2=C1C=C(Br)C=C2	OC(C(O)=O)C1=CC=CC=C1	O=C(NC(C(=O)O)c1c[nH]c2ccc(Br)cc12)C(O)c1ccccc1	Esterification (R-COOH _R-OH)	BrC1=CC=C2NC=C(C3NC(=O)C(OC3=O)C3=CC=CC=C3)C2=C1
NC1=C(C(O)=O)C(=CN1)C1=CC=CC=N1	OC(CC1=COC=C1)C(O)=O	O=C(O)c1c(-c2ccccn2)c[nH]c1NC(=O)C(O)Cc1ccoc1	Esterification (R-COOH _R-OH)	O=C1NC2=C(C(=CN2)C2=CC=CC=N2)C(=O)OC1CC1=COC=C1
NC1=C(C(O)=O)C(=CN1)C1=CC=NC=C1	OC(CC1CCOC1)C(O)=O	O=C(O)c1c(-c2ccncc2)c[nH]c1NC(=O)C(O)CC1CCOC1	Esterification (R-COOH _R-OH)	O=C1NC2=C(C(=CN2)C2=CC=NC=C2)C(=O)OC1CC1CCOC1
NC1=C(C(O)=O)C(=CN1)C1=CC=NC=C1	OC(C(O)=O)C1=CN=CC=C1	O=C(O)c1c(-c2ccncc2)c[nH]c1NC(=O)C(O)c1cccnc1	Esterification (R-COOH _R-OH)	O=C1NC2=C(C(=CN2)C2=CC=NC=C2)C(=O)OC1C1=CC=CN=C1
NC1=C(C(O)=O)C(=CN1)C1=CC=NC=C1	CCC1CCC(O)(C1)C(O)=O	CCC1CCC(O)(C(=O)Nc2[nH]cc(-c3ccncc3)c2C(=O)O)C1	Esterification (R-COOH _R-OH)	CCC1CCC2(C1)OC(=O)C1=C(NC=C1C1=CC=NC=C1)NC2=O
NC1=C(C(O)=O)C(=CN1)C1=CC=NC=C1	OC(CC1CCCC1)C(O)=O	O=C(O)c1c(-c2ccncc2)c[nH]c1NC(=O)C(O)CC1CCCC1	Esterification (R-COOH _R-OH)	O=C1NC2=C(C(=CN2)C2=CC=NC=C2)C(=O)OC1CC1CCCC1
NC1=C(C(O)=O)C(=CN1)C1=CN=CC=C1	CC(O)(C1CCOC1)C(O)=O	CC(O)(C(=O)Nc1[nH]cc(-c2cccnc2)c1C(=O)O)C1CCOC1	Esterification (R-COOH _R-OH)	CC1(OC(=O)C2=C(NC=C2C2=CC=CN=C2)NC1=O)C1CCOC1
NC1=C(C(O)=O)C(=CN1)C1=CN=CC=C1	OC(CC1=CSC=C1)C(O)=O	O=C(O)c1c(-c2cccnc2)c[nH]c1NC(=O)C(O)Cc1ccsc1	Esterification (R-COOH _R-OH)	O=C1NC2=C(C(=CN2)C2=CC=CN=C2)C(=O)OC1CC1=CSC=C1
NC(CC1=CNC2=CC(F)=C(F)C=C12)C(O)=O	CNCC(CO)C(O)=O	CNCC(CO)C(=O)NC(Cc1c[nH]c2cc(F)c(F)cc12)C(=O)O	Esterification (R-COOH _R-OH)	CNCC1COC(=O)C(CC2=CNC3=CC(F)=C(F)C=C23)NC1=O
NC(CC1=CNC2=CC(F)=C(F)C=C12)C(O)=O	OCC1(COC1)C(O)=O	O=C(O)C(Cc1c[nH]c2cc(F)c(F)cc12)NC(=O)C1(CO)COC1	Esterification (R-COOH _R-OH)	FC1=C(F)C=C2C(CC3NC(=O)C4(COC4)COC3=O)=CNC2=C1
NC(CC1=CNC2=CC(F)=C(F)C=C12)C(O)=O	CC(=C)C(O)CC(O)=O	C=C(C)C(O)CC(=O)NC(Cc1c[nH]c2cc(F)c(F)cc12)C(=O)O	Esterification (R-COOH _R-OH)	CC(=C)C1CC(=O)NC(CC2=CNC3=CC(F)=C(F)C=C23)C(=O)O1
NC(CC1=CNC2=CC(F)=C(F)C=C12)C(O)=O	CC(O)(C1CC1)C(O)=O	CC(O)(C(=O)NC(Cc1c[nH]c2cc(F)c(F)cc12)C(=O)O)C1CC1	Esterification (R-COOH _R-OH)	CC1(OC(=O)C(CC2=CNC3=CC(F)=C(F)C=C23)NC1=O)C1CC1
NC(CC1=CNC2=CC(F)=C(F)C=C12)C(O)=O	OC(C1CCC1)C(O)=O	O=C(O)C(Cc1c[nH]c2cc(F)c(F)cc12)NC(=O)C(O)C1CCC1	Esterification (R-COOH _R-OH)	FC1=C(F)C=C2C(CC3NC(=O)C(OC3=O)C3CCC3)=CNC2=C1
NC1=C(C(O)=O)C(=CN1)C1=CC=CC=C1	CC1CCC(O)(CC1)C(O)=O	CC1CCC(O)(C(=O)Nc2[nH]cc(-c3ccccc3)c2C(=O)O)CC1	Esterification (R-COOH _R-OH)	CC1CCC2(CC1)OC(=O)C1=C(NC=C1C1=CC=CC=C1)NC2=O
NC(CC1=CNC2=C1C(Br)=CC=C2)C(O)=O	CC1=NNC(C(O)=O)=C1O	Cc1n[nH]c(C(=O)NC(Cc2c[nH]c3cccc(Br)c23)C(=O)O)c1O	Esterification (R-COOH _R-OH)	CC1=NNC2=C1OC(=O)C(CC1=CNC3=CC=CC(Br)=C13)NC2=O
NC(CC1=CNC2=C1C(Br)=CC=C2)C(O)=O	OC(=O)C(F)C1(O)COC1	O=C(O)C(Cc1c[nH]c2cccc(Br)c12)NC(=O)C(F)C1(O)COC1	Esterification (R-COOH _R-OH)	FC1C(=O)NC(CC2=CNC3=CC=CC(Br)=C23)C(=O)OC11COC1
NC(CC1=CNC2=C1C(Br)=CC=C2)C(O)=O	CC(C)(O)C(F)(F)C(O)=O	CC(C)(O)C(F)(F)C(=O)NC(Cc1c[nH]c2cccc(Br)c12)C(=O)O	Esterification (R-COOH _R-OH)	CC1(C)OC(=O)C(CC2=CNC3=CC=CC(Br)=C23)NC(=O)C1(F)F
NC(CC1=CNC2=C1C(Br)=CC=C2)C(O)=O	CSCC(C)(O)CC(O)=O	CSCC(C)(O)CC(=O)NC(Cc1c[nH]c2cccc(Br)c12)C(=O)O	Esterification (R-COOH _R-OH)	CSCC1(C)CC(=O)NC(CC2=CNC3=CC=CC(Br)=C23)C(=O)O1
NC(CC1=CNC2=C1C(Br)=CC=C2)C(O)=O	OC(=O)CC1(O)CCC=C1	O=C(CC1(O)C=CCC1)NC(Cc1c[nH]c2cccc(Br)c12)C(=O)O	Esterification (R-COOH _R-OH)	BrC1=C2C(CC3NC(=O)CC4(CCC=C4)OC3=O)=CNC2=CC=C1
NC(CC1=CNC2=C1C(Br)=CC=C2)C(O)=O	CC1(CC1)C(O)CC(O)=O	CC1(C(O)CC(=O)NC(Cc2c[nH]c3cccc(Br)c23)C(=O)O)CC1	Esterification (R-COOH _R-OH)	CC1(CC1)C1CC(=O)NC(CC2=CNC3=CC=CC(Br)=C23)C(=O)O1
NC(CC1=CNC2=C1C(Br)=CC=C2)C(O)=O	OC(=O)C1(O)CCCCC1	O=C(O)C(Cc1c[nH]c2cccc(Br)c12)NC(=O)C1(O)CCCCC1	Esterification (R-COOH _R-OH)	BrC1=C2C(CC3NC(=O)C4(CCCCC4)OC3=O)=CNC2=CC=C1
NC(CC1=CNC2=C1C(Br)=CC=C2)C(O)=O	CCC(O)C(CC)C(O)=O	CCC(O)C(CC)C(=O)NC(Cc1c[nH]c2cccc(Br)c12)C(=O)O	Esterification (R-COOH _R-OH)	CCC1OC(=O)C(CC2=CNC3=CC=CC(Br)=C23)NC(=O)C1CC
NC(CC1=CNC2=C1C(Br)=CC=C2)C(O)=O	CCC(O)(CC)CC(O)=O	CCC(O)(CC)CC(=O)NC(Cc1c[nH]c2cccc(Br)c12)C(=O)O	Esterification (R-COOH _R-OH)	CCC1(CC)CC(=O)NC(CC2=CNC3=CC=CC(Br)=C23)C(=O)O1
NC(CC1=CNC2=C1C(Br)=CC=C2)C(O)=O	CCC(C)(O)C(C)C(O)=O	CCC(C)(O)C(C)C(=O)NC(Cc1c[nH]c2cccc(Br)c12)C(=O)O	Esterification (R-COOH _R-OH)	CCC1(C)OC(=O)C(CC2=CNC3=CC=CC(Br)=C23)NC(=O)C1C
NC(CC1=CNC2=C1C(Br)=CC=C2)C(O)=O	CC(C)CC(O)CC(O)=O	CC(C)CC(O)CC(=O)NC(Cc1c[nH]c2cccc(Br)c12)C(=O)O	Esterification (R-COOH _R-OH)	CC(C)CC1CC(=O)NC(CC2=CNC3=CC=CC(Br)=C23)C(=O)O1
NC(CC1=CNC2=C1C(Br)=CC=C2)C(O)=O	CC(C)C(C)(O)CC(O)=O	CC(C)C(C)(O)CC(=O)NC(Cc1c[nH]c2cccc(Br)c12)C(=O)O	Esterification (R-COOH _R-OH)	CC(C)C1(C)CC(=O)NC(CC2=CNC3=CC=CC(Br)=C23)C(=O)O1
NC(CC1=CNC2=C1C(Br)=CC=C2)C(O)=O	CC(C)(C)C(CO)C(O)=O	CC(C)(C)C(CO)C(=O)NC(Cc1c[nH]c2cccc(Br)c12)C(=O)O	Esterification (R-COOH _R-OH)	CC(C)(C)C1COC(=O)C(CC2=CNC3=CC=CC(Br)=C23)NC1=O
NC(CC1=CNC2=C1C=C(Br)C=C2)C(O)=O	CC(C)C(O)C(F)C(O)=O	CC(C)C(O)C(F)C(=O)NC(Cc1c[nH]c2ccc(Br)cc12)C(=O)O	Esterification (R-COOH _R-OH)	CC(C)C1OC(=O)C(CC2=CNC3=CC=C(Br)C=C23)NC(=O)C1F
NC(CC1=CNC2=C1C=C(Br)C=C2)C(O)=O	OC(=O)C1(O)CCCNC1	O=C(O)C(Cc1c[nH]c2ccc(Br)cc12)NC(=O)C1(O)CCCNC1	Esterification (R-COOH _R-OH)	BrC1=CC=C2NC=C(CC3NC(=O)C4(CCCNC4)OC3=O)C2=C1
NC(CC1=CNC2=C1C=C(Br)C=C2)C(O)=O	CC1CC1C(O)CC(O)=O	CC1CC1C(O)CC(=O)NC(Cc1c[nH]c2ccc(Br)cc12)C(=O)O	Esterification (R-COOH _R-OH)	CC1CC1C1CC(=O)NC(CC2=CNC3=CC=C(Br)C=C23)C(=O)O1
NC(CC1=CNC2=C1C=C(Br)C=C2)C(O)=O	CC(O)(C1CCC1)C(O)=O	CC(O)(C(=O)NC(Cc1c[nH]c2ccc(Br)cc12)C(=O)O)C1CCC1	Esterification (R-COOH _R-OH)	CC1(OC(=O)C(CC2=CNC3=CC=C(Br)C=C23)NC1=O)C1CCC1
NC(CC1=CNC2=C1C=C(Br)C=C2)C(O)=O	OC(CC(O)=O)C1CCC1	O=C(CC(O)C1CCC1)NC(Cc1c[nH]c2ccc(Br)cc12)C(=O)O	Esterification (R-COOH _R-OH)	BrC1=CC=C2NC=C(CC3NC(=O)CC(OC3=O)C3CCC3)C2=C1
NC(CC1=CNC2=C1C=C(Br)C=C2)C(O)=O	CCC(C)CC(O)C(O)=O	CCC(C)CC(O)C(=O)NC(Cc1c[nH]c2ccc(Br)cc12)C(=O)O	Esterification (R-COOH _R-OH)	CCC(C)CC1OC(=O)C(CC2=CNC3=CC=C(Br)C=C23)NC1=O
NC(CC1=CNC2=C1C=C(Br)C=C2)C(O)=O	CCC(C)C(O)CC(O)=O	CCC(C)C(O)CC(=O)NC(Cc1c[nH]c2ccc(Br)cc12)C(=O)O	Esterification (R-COOH _R-OH)	CCC(C)C1CC(=O)NC(CC2=CNC3=CC=C(Br)C=C23)C(=O)O1
NC(CC1=CNC2=C1C=C(Br)C=C2)C(O)=O	CCC(O)C(C)(C)C(O)=O	CCC(O)C(C)(C)C(=O)NC(Cc1c[nH]c2ccc(Br)cc12)C(=O)O	Esterification (R-COOH _R-OH)	CCC1OC(=O)C(CC2=CNC3=CC=C(Br)C=C23)NC(=O)C1(C)C
NC(CC1=CNC2=C1C=C(Br)C=C2)C(O)=O	CC(C)CC(CO)C(O)=O	CC(C)CC(CO)C(=O)NC(Cc1c[nH]c2ccc(Br)cc12)C(=O)O	Esterification (R-COOH _R-OH)	CC(C)CC1COC(=O)C(CC2=CNC3=CC=C(Br)C=C23)NC1=O
NC(CC1=CNC2=C1C=C(Br)C=C2)C(O)=O	CC(C)(C)C(CO)C(O)=O	CC(C)(C)C(CO)C(=O)NC(Cc1c[nH]c2ccc(Br)cc12)C(=O)O	Esterification (R-COOH _R-OH)	CC(C)(C)C1COC(=O)C(CC2=CNC3=CC=C(Br)C=C23)NC1=O
NC(CC1=CNC2=C1C(Br)=CC=C2)C(O)=O	CC(C(O)C(C)=C)C(O)=O	C=C(C)C(O)C(C)C(=O)NC(Cc1c[nH]c2cccc(Br)c12)C(=O)O	Esterification (R-COOH _R-OH)	CC1C(OC(=O)C(CC2=CNC3=CC=CC(Br)=C23)NC1=O)C(C)=C
NC(CC1=CNC2=C1C(Br)=CC=C2)C(O)=O	CC1CC1CC(O)C(O)=O	CC1CC1CC(O)C(=O)NC(Cc1c[nH]c2cccc(Br)c12)C(=O)O	Esterification (R-COOH _R-OH)	CC1CC1CC1OC(=O)C(CC2=CNC3=CC=CC(Br)=C23)NC1=O
NC(CC1=CNC2=C1C(Br)=CC=C2)C(O)=O	CC(C)CC(CO)C(O)=O	CC(C)CC(CO)C(=O)NC(Cc1c[nH]c2cccc(Br)c12)C(=O)O	Esterification (R-COOH _R-OH)	CC(C)CC1COC(=O)C(CC2=CNC3=CC=CC(Br)=C23)NC1=O
NC(CC1=CNC2=C1C=C(Cl)C=C2)C(O)=O	OC(C(O)=O)C1=CNC=N1	O=C(O)C(Cc1c[nH]c2ccc(Cl)cc12)NC(=O)C(O)c1c[nH]cn1	Esterification (R-COOH _R-OH)	ClC1=CC=C2NC=C(CC3NC(=O)C(OC3=O)C3=CNC=N3)C2=C1
NC(CC1=CNC2=C1C=C(Cl)C=C2)C(O)=O	CC(C(O)=O)C1(O)CSC1	CC(C(=O)NC(Cc1c[nH]c2ccc(Cl)cc12)C(=O)O)C1(O)CSC1	Esterification (R-COOH _R-OH)	CC1C(=O)NC(CC2=CNC3=CC=C(Cl)C=C23)C(=O)OC11CSC1
NC(CC1=CNC2=C1C=C(Cl)C=C2)C(O)=O	OC(=O)C1(O)CCOCC1	O=C(O)C(Cc1c[nH]c2ccc(Cl)cc12)NC(=O)C1(O)CCOCC1	Esterification (R-COOH _R-OH)	ClC1=CC=C2NC=C(CC3NC(=O)C4(CCOCC4)OC3=O)C2=C1
NC(CC1=CNC2=C1C=C(Cl)C=C2)C(O)=O	CC(C)NC(CO)C(O)=O	CC(C)NC(CO)C(=O)NC(Cc1c[nH]c2ccc(Cl)cc12)C(=O)O	Esterification (R-COOH _R-OH)	CC(C)NC1COC(=O)C(CC2=CNC3=CC=C(Cl)C=C23)NC1=O
NC(CC1=CNC2=C1C=C(Cl)C=C2)C(O)=O	OC(=O)C1=C(O)C=CC=N1	O=C(NC(Cc1c[nH]c2ccc(Cl)cc12)C(=O)O)c1ncccc1O	Esterification (R-COOH _R-OH)	ClC1=CC=C2NC=C(CC3NC(=O)C4=NC=CC=C4OC3=O)C2=C1
NC(CC1=CNC2=C1C=C(Cl)C=C2)C(O)=O	CC(C)(C(O)C=C)C(O)=O	C=CC(O)C(C)(C)C(=O)NC(Cc1c[nH]c2ccc(Cl)cc12)C(=O)O	Esterification (R-COOH _R-OH)	CC1(C)C(OC(=O)C(CC2=CNC3=CC=C(Cl)C=C23)NC1=O)C=C
NC(CC1=CNC2=C1C=C(Cl)C=C2)C(O)=O	CCCC(C(C)O)C(O)=O	CCCC(C(=O)NC(Cc1c[nH]c2ccc(Cl)cc12)C(=O)O)C(C)O	Esterification (R-COOH _R-OH)	CCCC1C(C)OC(=O)C(CC2=CNC3=CC=C(Cl)C=C23)NC1=O
NC(CC1=CNC2=C1C=C(Cl)C=C2)C(O)=O	CCC(O)C(CC)C(O)=O	CCC(O)C(CC)C(=O)NC(Cc1c[nH]c2ccc(Cl)cc12)C(=O)O	Esterification (R-COOH _R-OH)	CCC1OC(=O)C(CC2=CNC3=CC=C(Cl)C=C23)NC(=O)C1CC
NC(CC1=CNC2=C1C=CC(F)=C2)C(O)=O	OC(=O)C(F)C1(O)CSC1	O=C(O)C(Cc1c[nH]c2cc(F)ccc12)NC(=O)C(F)C1(O)CSC1	Esterification (R-COOH _R-OH)	FC1C(=O)NC(CC2=CNC3=CC(F)=CC=C23)C(=O)OC11CSC1
NC(CC1=CNC2=C1C=CC(F)=C2)C(O)=O	OC(=O)C1(O)CCOCC1	O=C(O)C(Cc1c[nH]c2cc(F)ccc12)NC(=O)C1(O)CCOCC1	Esterification (R-COOH _R-OH)	FC1=CC=C2C(CC3NC(=O)C4(CCOCC4)OC3=O)=CNC2=C1
NC(CC1=CNC2=C1C=CC(F)=C2)C(O)=O	CCC\C=C\C(O)C(O)=O	CCC/C=C/C(O)C(=O)NC(Cc1c[nH]c2cc(F)ccc12)C(=O)O	Esterification (R-COOH _R-OH)	CCCC=CC1OC(=O)C(CC2=CNC3=CC(F)=CC=C23)NC1=O
NC(CC1=CNC2=C1C=CC(F)=C2)C(O)=O	CC1CCC(O)C1C(O)=O	CC1CCC(O)C1C(=O)NC(Cc1c[nH]c2cc(F)ccc12)C(=O)O	Esterification (R-COOH _R-OH)	CC1CCC2OC(=O)C(CC3=CNC4=CC(F)=CC=C34)NC(=O)C12
NC(CC1=CNC2=C1C=CC(F)=C2)C(O)=O	CC1CC1C(O)CC(O)=O	CC1CC1C(O)CC(=O)NC(Cc1c[nH]c2cc(F)ccc12)C(=O)O	Esterification (R-COOH _R-OH)	CC1CC1C1CC(=O)NC(CC2=CNC3=CC(F)=CC=C23)C(=O)O1
NC(CC1=CNC2=C1C=CC(F)=C2)C(O)=O	CC(C(O)=O)C1(O)CCC1	CC(C(=O)NC(Cc1c[nH]c2cc(F)ccc12)C(=O)O)C1(O)CCC1	Esterification (R-COOH _R-OH)	CC1C(=O)NC(CC2=CNC3=CC(F)=CC=C23)C(=O)OC11CCC1
NC(CC1=CNC2=C1C=CC(F)=C2)C(O)=O	CCCCCC(O)C(O)=O	CCCCCC(O)C(=O)NC(Cc1c[nH]c2cc(F)ccc12)C(=O)O	Esterification (R-COOH _R-OH)	CCCCCC1OC(=O)C(CC2=CNC3=CC(F)=CC=C23)NC1=O
NC(CC1=CNC2=C1C=CC(F)=C2)C(O)=O	CCC(CC)(CO)C(O)=O	CCC(CC)(CO)C(=O)NC(Cc1c[nH]c2cc(F)ccc12)C(=O)O	Esterification (R-COOH _R-OH)	CCC1(CC)COC(=O)C(CC2=CNC3=CC(F)=CC=C23)NC1=O
NC(CC1=CNC2=C1C=CC(F)=C2)C(O)=O	CCC(C(O)=O)C(C)(C)O	CCC(C(=O)NC(Cc1c[nH]c2cc(F)ccc12)C(=O)O)C(C)(C)O	Esterification (R-COOH _R-OH)	CCC1C(=O)NC(CC2=CNC3=CC(F)=CC=C23)C(=O)OC1(C)C
NC(CC1=CNC2=C1C=CC(F)=C2)C(O)=O	CCC(O)C(C)(C)C(O)=O	CCC(O)C(C)(C)C(=O)NC(Cc1c[nH]c2cc(F)ccc12)C(=O)O	Esterification (R-COOH _R-OH)	CCC1OC(=O)C(CC2=CNC3=CC(F)=CC=C23)NC(=O)C1(C)C
NC(CC1=CNC2=C1C=CC(F)=C2)C(O)=O	CCC(C)(C)C(O)C(O)=O	CCC(C)(C)C(O)C(=O)NC(Cc1c[nH]c2cc(F)ccc12)C(=O)O	Esterification (R-COOH _R-OH)	CCC(C)(C)C1OC(=O)C(CC2=CNC3=CC(F)=CC=C23)NC1=O
NC(CC1=CNC2=C1C=CC(F)=C2)C(O)=O	CC(C)CC(O)CC(O)=O	CC(C)CC(O)CC(=O)NC(Cc1c[nH]c2cc(F)ccc12)C(=O)O	Esterification (R-COOH _R-OH)	CC(C)CC1CC(=O)NC(CC2=CNC3=CC(F)=CC=C23)C(=O)O1
NC(CC1=CNC2=C1C=CC(F)=C2)C(O)=O	CC(C)(O)C(C)(C)C(O)=O	CC(C)(O)C(C)(C)C(=O)NC(Cc1c[nH]c2cc(F)ccc12)C(=O)O	Esterification (R-COOH _R-OH)	CC1(C)OC(=O)C(CC2=CNC3=CC(F)=CC=C23)NC(=O)C1(C)C
NC(CC1=CC2=C(C=CN2)C=C1)C(O)=O	CC(C)C(O)C(F)(F)C(O)=O	CC(C)C(O)C(F)(F)C(=O)NC(Cc1ccc2cc[nH]c2c1)C(=O)O	Esterification (R-COOH _R-OH)	CC(C)C1OC(=O)C(CC2=CC=C3C=CNC3=C2)NC(=O)C1(F)F
NC(CC1=CC2=C(C=CN2)C=C1)C(O)=O	OC(=O)C1=NC=CC(Br)=C1O	O=C(NC(Cc1ccc2cc[nH]c2c1)C(=O)O)c1nccc(Br)c1O	Esterification (R-COOH _R-OH)	BrC1=C2OC(=O)C(CC3=CC=C4C=CNC4=C3)NC(=O)C2=NC=C1
NC(CC1=CC2=C(C=CN2)C=C1)C(O)=O	OC(=O)C1=C(O)N=CC(F)=C1	O=C(NC(Cc1ccc2cc[nH]c2c1)C(=O)O)c1cc(F)cnc1O	Esterification (R-COOH _R-OH)	FC1=CN=C2OC(=O)C(CC3=CC=C4C=CNC4=C3)NC(=O)C2=C1
NC(CC1=CC2=C(C=CN2)C=C1)C(O)=O	CCC(C(O)=O)C1(O)CSC1	CCC(C(=O)NC(Cc1ccc2cc[nH]c2c1)C(=O)O)C1(O)CSC1	Esterification (R-COOH _R-OH)	CCC1C(=O)NC(CC2=CC=C3C=CNC3=C2)C(=O)OC11CSC1
NC(CC1=CC2=C(C=CN2)C=C1)C(O)=O	CN1CCC(O)(CC(O)=O)C1	CN1CCC(O)(CC(=O)NC(Cc2ccc3cc[nH]c3c2)C(=O)O)C1	Esterification (R-COOH _R-OH)	CN1CCC2(C1)CC(=O)NC(CC1=CC=C3C=CNC3=C1)C(=O)O2
NC(CC1=CC2=C(C=CN2)C=C1)C(O)=O	CCSCC(C)(O)CC(O)=O	CCSCC(C)(O)CC(=O)NC(Cc1ccc2cc[nH]c2c1)C(=O)O	Esterification (R-COOH _R-OH)	CCSCC1(C)CC(=O)NC(CC2=CC=C3C=CNC3=C2)C(=O)O1
NC(CC1=CC2=C(C=CN2)C=C1)C(O)=O	CC1CCCC1(O)CC(O)=O	CC1CCCC1(O)CC(=O)NC(Cc1ccc2cc[nH]c2c1)C(=O)O	Esterification (R-COOH _R-OH)	CC1CCCC11CC(=O)NC(CC2=CC=C3C=CNC3=C2)C(=O)O1
NC(CC1=CC2=C(C=CN2)C=C1)C(O)=O	CC(C)(C(O)=O)C1(O)CCC1	CC(C)(C(=O)NC(Cc1ccc2cc[nH]c2c1)C(=O)O)C1(O)CCC1	Esterification (R-COOH _R-OH)	CC1(C)C(=O)NC(CC2=CC=C3C=CNC3=C2)C(=O)OC11CCC1
NC(CC1=CC2=C(C=CN2)C=C1)C(O)=O	CCC(C)C(O)C(C)C(O)=O	CCC(C)C(O)C(C)C(=O)NC(Cc1ccc2cc[nH]c2c1)C(=O)O	Esterification (R-COOH _R-OH)	CCC(C)C1OC(=O)C(CC2=CC=C3C=CNC3=C2)NC(=O)C1C
NC(CC1=CNC2=CC=CC=C12)C(O)=O	OC(CC1CC1)C(F)C(O)=O	O=C(O)C(Cc1c[nH]c2ccccc12)NC(=O)C(F)C(O)CC1CC1	Esterification (R-COOH _R-OH)	FC1C(CC2CC2)OC(=O)C(CC2=CNC3=CC=CC=C23)NC1=O
NC(CC1=CNC2=CC=CC=C12)C(O)=O	CC1CC(O)(CC(O)=O)CS1	CC1CC(O)(CC(=O)NC(Cc2c[nH]c3ccccc23)C(=O)O)CS1	Esterification (R-COOH _R-OH)	CC1CC2(CS1)CC(=O)NC(CC1=CNC3=CC=CC=C13)C(=O)O2
NC(CC1=CNC2=CC=CC=C12)C(O)=O	OC(CC(O)=O)C1CCSC1	O=C(CC(O)C1CCSC1)NC(Cc1c[nH]c2ccccc12)C(=O)O	Esterification (R-COOH _R-OH)	O=C1CC(OC(=O)C(CC2=CNC3=CC=CC=C23)N1)C1CCSC1
NC(CC1=CNC2=CC=CC=C12)C(O)=O	CCC(C(O)=O)C1(O)COC1	CCC(C(=O)NC(Cc1c[nH]c2ccccc12)C(=O)O)C1(O)COC1	Esterification (R-COOH _R-OH)	CCC1C(=O)NC(CC2=CNC3=CC=CC=C23)C(=O)OC11COC1
NC(CC1=CNC2=CC=CC=C12)C(O)=O	OCC1(CCOCC1)C(O)=O	O=C(O)C(Cc1c[nH]c2ccccc12)NC(=O)C1(CO)CCOCC1	Esterification (R-COOH _R-OH)	O=C1NC(CC2=CNC3=CC=CC=C23)C(=O)OCC11CCOCC1
NC(CC1=CNC2=CC=CC=C12)C(O)=O	OC(=O)C1=C(O)C=CC(F)=C1	O=C(NC(Cc1c[nH]c2ccccc12)C(=O)O)c1cc(F)ccc1O	Esterification (R-COOH _R-OH)	FC1=CC=C2OC(=O)C(CC3=CNC4=CC=CC=C34)NC(=O)C2=C1
NC(CC1=CNC2=CC=CC=C12)C(O)=O	OC(=O)C1=C(O)C(F)=CC=C1	O=C(NC(Cc1c[nH]c2ccccc12)C(=O)O)c1cccc(F)c1O	Esterification (R-COOH _R-OH)	FC1=C2OC(=O)C(CC3=CNC4=CC=CC=C34)NC(=O)C2=CC=C1
NC(CC1=CNC2=CC=CC=C12)C(O)=O	CC1=CC(O)=C(C=N1)C(O)=O	Cc1cc(O)c(C(=O)NC(Cc2c[nH]c3ccccc23)C(=O)O)cn1	Esterification (R-COOH _R-OH)	CC1=CC2=C(C=N1)C(=O)NC(CC1=CNC3=CC=CC=C13)C(=O)O2
NC(CC1=CNC2=CC=CC=C12)C(O)=O	OC(C(O)=O)C1=CN=CC=C1	O=C(O)C(Cc1c[nH]c2ccccc12)NC(=O)C(O)c1cccnc1	Esterification (R-COOH _R-OH)	O=C1NC(CC2=CNC3=CC=CC=C23)C(=O)OC1C1=CC=CN=C1
NC(CC1=CNC2=CC=CC=C12)C(O)=O	OC(CC1=CC=CO1)C(O)=O	O=C(NC(Cc1c[nH]c2ccccc12)C(=O)O)C(O)Cc1ccco1	Esterification (R-COOH _R-OH)	O=C1NC(CC2=CNC3=CC=CC=C23)C(=O)OC1CC1=CC=CO1
NC(CC1=CNC2=CC=CC=C12)C(O)=O	OC(CC1CC11CC1)C(O)=O	O=C(NC(Cc1c[nH]c2ccccc12)C(=O)O)C(O)CC1CC12CC2	Esterification (R-COOH _R-OH)	O=C1NC(CC2=CNC3=CC=CC=C23)C(=O)OC1CC1CC11CC1
NC(CC1=CNC2=CC=CC=C12)C(O)=O	CCC1CCC(O)(C1)C(O)=O	CCC1CCC(O)(C(=O)NC(Cc2c[nH]c3ccccc23)C(=O)O)C1	Esterification (R-COOH _R-OH)	CCC1CCC2(C1)OC(=O)C(CC1=CNC3=CC=CC=C13)NC2=O
NC(CC1=CNC2=CC=CC=C12)C(O)=O	CCCC(C(O)C=C)C(O)=O	C=CC(O)C(CCC)C(=O)NC(Cc1c[nH]c2ccccc12)C(=O)O	Esterification (R-COOH _R-OH)	CCCC1C(OC(=O)C(CC2=CNC3=CC=CC=C23)NC1=O)C=C
NC(CC1=CNC2=CC=CC=C12)C(O)=O	CC(C(O)CC1CC1)C(O)=O	CC(C(=O)NC(Cc1c[nH]c2ccccc12)C(=O)O)C(O)CC1CC1	Esterification (R-COOH _R-OH)	CC1C(CC2CC2)OC(=O)C(CC2=CNC3=CC=CC=C23)NC1=O
NC(CC1=CNC2=CC=CC=C12)C(O)=O	CC(C)(C(O)C1CC1)C(O)=O	CC(C)(C(=O)NC(Cc1c[nH]c2ccccc12)C(=O)O)C(O)C1CC1	Esterification (R-COOH _R-OH)	CC1(C)C(OC(=O)C(CC2=CNC3=CC=CC=C23)NC1=O)C1CC1
NC(CC1=CNC2=CC=CC=C12)C(O)=O	CC(C)CC(C(C)O)C(O)=O	CC(C)CC(C(=O)NC(Cc1c[nH]c2ccccc12)C(=O)O)C(C)O	Esterification (R-COOH _R-OH)	CC(C)CC1C(C)OC(=O)C(CC2=CNC3=CC=CC=C23)NC1=O
NC(CC1=CNC2=CC=CC=C12)C(O)=O	CC(C)C(C)CC(O)C(O)=O	CC(C)C(C)CC(O)C(=O)NC(Cc1c[nH]c2ccccc12)C(=O)O	Esterification (R-COOH _R-OH)	CC(C)C(C)CC1OC(=O)C(CC2=CNC3=CC=CC=C23)NC1=O
NC1=C(C(O)=O)C(=CN1)C1CCCCC1	OC(CC1CCOC1)C(O)=O	O=C(O)c1c(C2CCCCC2)c[nH]c1NC(=O)C(O)CC1CCOC1	Esterification (R-COOH _R-OH)	O=C1NC2=C(C(=CN2)C2CCCCC2)C(=O)OC1CC1CCOC1
CC1=CC=C(C=C1)C1=CNC(N)=C1C(O)=O	CC(O)(C1CCC1)C(O)=O	Cc1ccc(-c2c[nH]c(NC(=O)C(C)(O)C3CCC3)c2C(=O)O)cc1	Esterification (R-COOH _R-OH)	CC1=CC=C(C=C1)C1=CNC2=C1C(=O)OC(C)(C1CCC1)C(=O)N2
CC1=CC=C(C=C1)C1=CNC(N)=C1C(O)=O	CCC(C)(C)C(O)C(O)=O	CCC(C)(C)C(O)C(=O)Nc1[nH]cc(-c2ccc(C)cc2)c1C(=O)O	Esterification (R-COOH _R-OH)	CCC(C)(C)C1OC(=O)C2=C(NC=C2C2=CC=C(C)C=C2)NC1=O
CC1(C)C(C2=CNC(N)=C2C(O)=O)C1(C)C	OC(C(O)=O)C1=CNC=N1	CC1(C)C(c2c[nH]c(NC(=O)C(O)c3c[nH]cn3)c2C(=O)O)C1(C)C	Esterification (R-COOH _R-OH)	CC1(C)C(C2=CNC3=C2C(=O)OC(C2=CNC=N2)C(=O)N3)C1(C)C
CC1(C)C(C2=CNC(N)=C2C(O)=O)C1(C)C	OC(=O)C1(O)CCCCC1	CC1(C)C(c2c[nH]c(NC(=O)C3(O)CCCCC3)c2C(=O)O)C1(C)C	Esterification (R-COOH _R-OH)	CC1(C)C(C2=CNC3=C2C(=O)OC2(CCCCC2)C(=O)N3)C1(C)C
CC1=CNC(N)=C1C(O)=O	OC(CC1=CC=C(OC(F)F)C=C1)C(O)=O	Cc1c[nH]c(NC(=O)C(O)Cc2ccc(OC(F)F)cc2)c1C(=O)O	Esterification (R-COOH _R-OH)	CC1=CNC2=C1C(=O)OC(CC1=CC=C(OC(F)F)C=C1)C(=O)N2
CC1=CNC(N)=C1C(O)=O	OC(CC1=CC(OC2CC2)=CC=C1)C(O)=O	Cc1c[nH]c(NC(=O)C(O)Cc2cccc(OC3CC3)c2)c1C(=O)O	Esterification (R-COOH _R-OH)	CC1=CNC2=C1C(=O)OC(CC1=CC=CC(OC3CC3)=C1)C(=O)N2
CC1=CNC(N)=C1C(O)=O	CC(C)CC1=CC=C(CC(O)C(O)=O)C=C1	Cc1c[nH]c(NC(=O)C(O)Cc2ccc(CC(C)C)cc2)c1C(=O)O	Esterification (R-COOH _R-OH)	CC(C)CC1=CC=C(CC2OC(=O)C3=C(NC=C3C)NC2=O)C=C1
CC1=CNC(N)=C1C(O)=O	OC(CC1C2CC3CC(C2)CC1C3)C(O)=O	Cc1c[nH]c(NC(=O)C(O)CC2C3CC4CC(C3)CC2C4)c1C(=O)O	Esterification (R-COOH _R-OH)	CC1=CNC2=C1C(=O)OC(CC1C3CC4CC(C3)CC1C4)C(=O)N2
NC(CC1=CNC=N1)C(O)=O	CC1(C)CCC(O)(CC1)C(F)(F)C(O)=O	CC1(C)CCC(O)(C(F)(F)C(=O)NC(Cc2c[nH]cn2)C(=O)O)CC1	Esterification (R-COOH _R-OH)	CC1(C)CCC2(CC1)OC(=O)C(CC1=CNC=N1)NC(=O)C2(F)F
NC(CC1=CNC=N1)C(O)=O	OC(CC1=CC=CC2=C1OCC2)C(O)=O	O=C(NC(Cc1c[nH]cn1)C(=O)O)C(O)Cc1cccc2c1OCC2	Esterification (R-COOH _R-OH)	O=C1NC(CC2=CNC=N2)C(=O)OC1CC1=CC=CC2=C1OCC2
NC(CC1=CNC=N1)C(O)=O	CN(C)C1=CC=C(CC(O)C(O)=O)C=C1	CN(C)c1ccc(CC(O)C(=O)NC(Cc2c[nH]cn2)C(=O)O)cc1	Esterification (R-COOH _R-OH)	CN(C)C1=CC=C(CC2OC(=O)C(CC3=CNC=N3)NC2=O)C=C1
NC(CC1=CNC=N1)C(O)=O	CC(C)C1CCC(O)(C=C1)C(F)C(O)=O	CC(C)C1C=CC(O)(C(F)C(=O)NC(Cc2c[nH]cn2)C(=O)O)CC1	Esterification (R-COOH _R-OH)	CC(C)C1CCC2(OC(=O)C(CC3=CNC=N3)NC(=O)C2F)C=C1
NC(CC1=CNC=N1)C(O)=O	CC(C)C(C(O)=O)C1(O)CCC(C)C=C1	CC1C=CC(O)(C(C(=O)NC(Cc2c[nH]cn2)C(=O)O)C(C)C)CC1	Esterification (R-COOH _R-OH)	CC(C)C1C(=O)NC(CC2=CNC=N2)C(=O)OC11CCC(C)C=C1
NC(CC1=CNC=N1)C(O)=O	OC(CC1=C(SC=C1)C(F)(F)F)C(O)=O	O=C(NC(Cc1c[nH]cn1)C(=O)O)C(O)Cc1ccsc1C(F)(F)F	Esterification (R-COOH _R-OH)	FC(F)(F)C1=C(CC2OC(=O)C(CC3=CNC=N3)NC2=O)C=CS1
NC(CC1=CNC=N1)C(O)=O	OC(CC1=C(F)C=CC(F)=C1Cl)C(O)=O	O=C(NC(Cc1c[nH]cn1)C(=O)O)C(O)Cc1c(F)ccc(F)c1Cl	Esterification (R-COOH _R-OH)	FC1=C(Cl)C(CC2OC(=O)C(CC3=CNC=N3)NC2=O)=C(F)C=C1
NC(CC1=CN=CN1)C(O)=O	CC1CCC(O)(CC1C)C(F)(F)C(O)=O	CC1CCC(O)(C(F)(F)C(=O)NC(Cc2cnc[nH]2)C(=O)O)CC1C	Esterification (R-COOH _R-OH)	CC1CCC2(CC1C)OC(=O)C(CC1=CN=CN1)NC(=O)C2(F)F
NC(CC1=CN=CN1)C(O)=O	CC(C)(O)C(OC1=CC=CC=C1)C(O)=O	CC(C)(O)C(Oc1ccccc1)C(=O)NC(Cc1cnc[nH]1)C(=O)O	Esterification (R-COOH _R-OH)	CC1(C)OC(=O)C(CC2=CN=CN2)NC(=O)C1OC1=CC=CC=C1
NC(CC1=CN=CN1)C(O)=O	OC(=O)C1=CC=C(C=C1O)N1C=CC=C1	O=C(NC(Cc1cnc[nH]1)C(=O)O)c1ccc(-n2cccc2)cc1O	Esterification (R-COOH _R-OH)	O=C1OC2=CC(=CC=C2C(=O)NC1CC1=CN=CN1)N1C=CC=C1
NC(CC1=CN=CN1)C(O)=O	OC(=O)C1=CC=C(C=C1O)N1C=CC=C1	O=C(NC(Cc1cnc[nH]1)C(=O)O)c1ccc(-n2cccc2)cc1O	Esterification (R-COOH _R-OH)	O=C1OC2=CC(=CC=C2C(=O)NC1CC1=CNC=N1)N1C=CC=C1
NC(CC1=CN=CN1)C(O)=O	OC(=O)CC(O)(C1=CC=CO1)C(F)(F)F	O=C(CC(O)(c1ccco1)C(F)(F)F)NC(Cc1cnc[nH]1)C(=O)O	Esterification (R-COOH _R-OH)	FC(F)(F)C1(CC(=O)NC(CC2=CN=CN2)C(=O)O1)C1=CC=CO1
NC(CC1=CN=CN1)C(O)=O	OC(CC1=CC(F)=C(F)C(F)=C1)C(O)=O	O=C(NC(Cc1cnc[nH]1)C(=O)O)C(O)Cc1cc(F)c(F)c(F)c1	Esterification (R-COOH _R-OH)	FC1=CC(CC2OC(=O)C(CC3=CN=CN3)NC2=O)=CC(F)=C1F
NC(CC1=CN=CN1)C(O)=O	OC(CC1=CC(F)=C(F)C(F)=C1)C(O)=O	O=C(NC(Cc1cnc[nH]1)C(=O)O)C(O)Cc1cc(F)c(F)c(F)c1	Esterification (R-COOH _R-OH)	FC1=CC(CC2OC(=O)C(CC3=CNC=N3)NC2=O)=CC(F)=C1F
NC(CC1=CN=CN1)C(O)=O	OC(CC1=CC(F)=C(F)C=C1F)C(O)=O	O=C(NC(Cc1cnc[nH]1)C(=O)O)C(O)Cc1cc(F)c(F)cc1F	Esterification (R-COOH _R-OH)	FC1=CC(F)=C(F)C=C1CC1OC(=O)C(CC2=CN=CN2)NC1=O
NC(CC1=CNC=N1)C(O)=O	OC(CC1=CC(=CC=C1)C(F)F)C(O)=O	O=C(NC(Cc1c[nH]cn1)C(=O)O)C(O)Cc1cccc(C(F)F)c1	Esterification (R-COOH _R-OH)	FC(F)C1=CC(CC2OC(=O)C(CC3=CNC=N3)NC2=O)=CC=C1
NC(CC1=CNC=N1)C(O)=O	OC(=O)C1=C(O)C2=C(N=C1)C(Br)=CC=C2	O=C(NC(Cc1c[nH]cn1)C(=O)O)c1cnc2c(Br)cccc2c1O	Esterification (R-COOH _R-OH)	BrC1=C2N=CC3=C(OC(=O)C(CC4=CNC=N4)NC3=O)C2=CC=C1
NC(CC1=CNC=N1)C(O)=O	OC(CC1=COC2=CC=CC=C12)C(O)=O	O=C(NC(Cc1c[nH]cn1)C(=O)O)C(O)Cc1coc2ccccc12	Esterification (R-COOH _R-OH)	O=C1NC(CC2=CNC=N2)C(=O)OC1CC1=COC2=CC=CC=C12
NC(CC1=CNC=N1)C(O)=O	OC(CC1=CC2=CC=CC=C2O1)C(O)=O	O=C(NC(Cc1c[nH]cn1)C(=O)O)C(O)Cc1cc2ccccc2o1	Esterification (R-COOH _R-OH)	O=C1NC(CC2=CNC=N2)C(=O)OC1CC1=CC2=CC=CC=C2O1
NC(CC1=CNC=N1)C(O)=O	OC(=O)C1(O)CCC2=C(C1)C(Cl)=CC=C2	O=C(O)C(Cc1c[nH]cn1)NC(=O)C1(O)CCc2cccc(Cl)c2C1	Esterification (R-COOH _R-OH)	ClC1=C2CC3(CCC2=CC=C1)OC(=O)C(CC1=CNC=N1)NC3=O
NC(CC1=CNC=N1)C(O)=O	CC1=CC=C2C(O)=C(C=NC2=C1)C(O)=O	Cc1ccc2c(O)c(C(=O)NC(Cc3c[nH]cn3)C(=O)O)cnc2c1	Esterification (R-COOH _R-OH)	CC1=CC=C2C3=C(C=NC2=C1)C(=O)NC(CC1=CNC=N1)C(=O)O3
NC(CC1=CNC=N1)C(O)=O	OC(CC1=CC=C(C=C1)C1CC1)C(O)=O	O=C(NC(Cc1c[nH]cn1)C(=O)O)C(O)Cc1ccc(C2CC2)cc1	Esterification (R-COOH _R-OH)	O=C1NC(CC2=CNC=N2)C(=O)OC1CC1=CC=C(C=C1)C1CC1
NC(CC1=CNC=N1)C(O)=O	CC(C)(C(O)=O)C1(O)CCC(C)(C)C=C1	CC1(C)C=CC(O)(C(C)(C)C(=O)NC(Cc2c[nH]cn2)C(=O)O)CC1	Esterification (R-COOH _R-OH)	CC1(C)CCC2(OC(=O)C(CC3=CNC=N3)NC(=O)C2(C)C)C=C1
NC(CC1=CNC=N1)C(O)=O	CC(C)(C)C1CCC(O)(CC(O)=O)C=C1	CC(C)(C)C1C=CC(O)(CC(=O)NC(Cc2c[nH]cn2)C(=O)O)CC1	Esterification (R-COOH _R-OH)	CC(C)(C)C1CCC2(CC(=O)NC(CC3=CNC=N3)C(=O)O2)C=C1
NC(CC1=CNC=N1)C(O)=O	OC(=O)CC(O)(C1=NC=CN1)C(F)(F)F	O=C(CC(O)(c1ncc[nH]1)C(F)(F)F)NC(Cc1c[nH]cn1)C(=O)O	Esterification (R-COOH _R-OH)	FC(F)(F)C1(CC(=O)NC(CC2=CNC=N2)C(=O)O1)C1=NC=CN1
CCC1=CNC(N)=C1C(O)=O	OC(CC1=CSC2=CC=CC=C12)C(O)=O	CCc1c[nH]c(NC(=O)C(O)Cc2csc3ccccc23)c1C(=O)O	Esterification (R-COOH _R-OH)	CCC1=CNC2=C1C(=O)OC(CC1=CSC3=CC=CC=C13)C(=O)N2
CCC1=CNC(N)=C1C(O)=O	OC(CC1=CC2=C(OCC2)C=C1)C(O)=O	CCc1c[nH]c(NC(=O)C(O)Cc2ccc3c(c2)CCO3)c1C(=O)O	Esterification (R-COOH _R-OH)	CCC1=CNC2=C1C(=O)OC(CC1=CC=C3OCCC3=C1)C(=O)N2
CCC1=CNC(N)=C1C(O)=O	CC1=CC(C)=C(CC(O)C(O)=O)C=C1C	CCc1c[nH]c(NC(=O)C(O)Cc2cc(C)c(C)cc2C)c1C(=O)O	Esterification (R-COOH _R-OH)	CCC1=CNC2=C1C(=O)OC(CC1=CC(C)=C(C)C=C1C)C(=O)N2
CCC1=CNC(N)=C1C(O)=O	OC(C1CCC(CC1)C(F)(F)F)C(O)=O	CCc1c[nH]c(NC(=O)C(O)C2CCC(C(F)(F)F)CC2)c1C(=O)O	Esterification (R-COOH _R-OH)	CCC1=CNC2=C1C(=O)OC(C1CCC(CC1)C(F)(F)F)C(=O)N2
CCC1=CNC(N)=C1C(O)=O	OC(CC1=C(F)C(F)=C(F)C=C1)C(O)=O	CCc1c[nH]c(NC(=O)C(O)Cc2ccc(F)c(F)c2F)c1C(=O)O	Esterification (R-COOH _R-OH)	CCC1=CNC2=C1C(=O)OC(CC1=CC=C(F)C(F)=C1F)C(=O)N2
CCC1=CNC(N)=C1C(O)=O	OC(C(O)=O)C1=CC=CC=C1C(F)(F)F	CCc1c[nH]c(NC(=O)C(O)c2ccccc2C(F)(F)F)c1C(=O)O	Esterification (R-COOH _R-OH)	CCC1=CNC2=C1C(=O)OC(C1=CC=CC=C1C(F)(F)F)C(=O)N2
NC(CC1=CC=CN1)C(O)=O	OC(CC1=CC=C(C=C1)C(F)F)C(O)=O	O=C(NC(Cc1ccc[nH]1)C(=O)O)C(O)Cc1ccc(C(F)F)cc1	Esterification (R-COOH _R-OH)	FC(F)C1=CC=C(CC2OC(=O)C(CC3=CC=CN3)NC2=O)C=C1
NC(CC1=CC=CN1)C(O)=O	OC(=O)C1=C(O)C=NC2=C1C=C(Cl)C=C2	O=C(NC(Cc1ccc[nH]1)C(=O)O)c1c(O)cnc2ccc(Cl)cc12	Esterification (R-COOH _R-OH)	ClC1=CC2=C3C(OC(=O)C(CC4=CC=CN4)NC3=O)=CN=C2C=C1
NC(CC1=CC=CN1)C(O)=O	OC(CC1=CSC2=CC=CC=C12)C(O)=O	O=C(NC(Cc1ccc[nH]1)C(=O)O)C(O)Cc1csc2ccccc12	Esterification (R-COOH _R-OH)	O=C1NC(CC2=CC=CN2)C(=O)OC1CC1=CSC2=CC=CC=C12
NC(CC1=CC=CN1)C(O)=O	CC1=CC=C(CC(O)C(O)=O)C(C)=C1Br	Cc1ccc(CC(O)C(=O)NC(Cc2ccc[nH]2)C(=O)O)c(C)c1Br	Esterification (R-COOH _R-OH)	CC1=CC=C(CC2OC(=O)C(CC3=CC=CN3)NC2=O)C(C)=C1Br
NC(CC1=CC=CN1)C(O)=O	CC(C)(O)C(OC1=CC=CC=C1)C(O)=O	CC(C)(O)C(Oc1ccccc1)C(=O)NC(Cc1ccc[nH]1)C(=O)O	Esterification (R-COOH _R-OH)	CC1(C)OC(=O)C(CC2=CC=CN2)NC(=O)C1OC1=CC=CC=C1
NC(CC1=CC=CN1)C(O)=O	CC(C)C1CCC(O)(C=C1)C(F)C(O)=O	CC(C)C1C=CC(O)(C(F)C(=O)NC(Cc2ccc[nH]2)C(=O)O)CC1	Esterification (R-COOH _R-OH)	CC(C)C1CCC2(OC(=O)C(CC3=CC=CN3)NC(=O)C2F)C=C1
NC(CC1=CC=CN1)C(O)=O	OC(=O)C1(CCCC1)C1(O)CCCNC1	O=C(O)C(Cc1ccc[nH]1)NC(=O)C1(C2(O)CCCNC2)CCCC1	Esterification (R-COOH _R-OH)	O=C1OC2(CCCNC2)C2(CCCC2)C(=O)NC1CC1=CC=CN1
NC(CC1=CC=CN1)C(O)=O	OC(=O)CC1(O)CCC(C=C1)C(F)(F)F	O=C(CC1(O)C=CC(C(F)(F)F)CC1)NC(Cc1ccc[nH]1)C(=O)O	Esterification (R-COOH _R-OH)	FC(F)(F)C1CCC2(CC(=O)NC(CC3=CC=CN3)C(=O)O2)C=C1
NC(CC1=CC=CN1)C(O)=O	OC(C1CCC(CC1)C(F)(F)F)C(O)=O	O=C(O)C(Cc1ccc[nH]1)NC(=O)C(O)C1CCC(C(F)(F)F)CC1	Esterification (R-COOH _R-OH)	FC(F)(F)C1CCC(CC1)C1OC(=O)C(CC2=CC=CN2)NC1=O
NC(CC1=CC=CN1)C(O)=O	OC(C(O)=O)C1=CC=CC=C1C(F)(F)F	O=C(O)C(Cc1ccc[nH]1)NC(=O)C(O)c1ccccc1C(F)(F)F	Esterification (R-COOH _R-OH)	FC(F)(F)C1=CC=CC=C1C1OC(=O)C(CC2=CC=CN2)NC1=O
NC(CC(O)=O)CC1=CNC=N1	CC1=CC=C(CC(O)C(O)=O)C=C1Cl	Cc1ccc(CC(O)C(=O)NC(CC(=O)O)Cc2c[nH]cn2)cc1Cl	Esterification (R-COOH _R-OH)	CC1=CC=C(CC2OC(=O)CC(CC3=CNC=N3)NC2=O)C=C1Cl
NC(CC(O)=O)CC1=CNC=N1	CC1=CC=CC(CC(O)C(O)=O)=C1F	Cc1cccc(CC(O)C(=O)NC(CC(=O)O)Cc2c[nH]cn2)c1F	Esterification (R-COOH _R-OH)	CC1=CC=CC(CC2OC(=O)CC(CC3=CNC=N3)NC2=O)=C1F
NC(CC(O)=O)CC1=CNC=N1	OC(=O)C1(O)CCC2=CC=CC=C2C1	O=C(O)CC(Cc1c[nH]cn1)NC(=O)C1(O)CCc2ccccc2C1	Esterification (R-COOH _R-OH)	O=C1CC(CC2=CNC=N2)NC(=O)C2(CCC3=CC=CC=C3C2)O1
NC(CC(O)=O)CC1=CNC=N1	CC1=CC(CC(O)C(O)=O)=CC(C)=C1	Cc1cc(C)cc(CC(O)C(=O)NC(CC(=O)O)Cc2c[nH]cn2)c1	Esterification (R-COOH _R-OH)	CC1=CC(CC2OC(=O)CC(CC3=CNC=N3)NC2=O)=CC(C)=C1
NC(CC(O)=O)CC1=CNC=N1	CC(C1=CC=CC=C1)C(C)(O)C(O)=O	CC(c1ccccc1)C(C)(O)C(=O)NC(CC(=O)O)Cc1c[nH]cn1	Esterification (R-COOH _R-OH)	CC(C1=CC=CC=C1)C1(C)OC(=O)CC(CC2=CNC=N2)NC1=O
NC(CC(O)=O)CC1=CNC=N1	CC(C)C(O)(C(O)=O)C1=CC=CC=C1	CC(C)C(O)(C(=O)NC(CC(=O)O)Cc1c[nH]cn1)c1ccccc1	Esterification (R-COOH _R-OH)	CC(C)C1(OC(=O)CC(CC2=CNC=N2)NC1=O)C1=CC=CC=C1
NC(CC(O)=O)CC1=CNC=N1	CC1(C)CCC(CC(O)C(O)=O)CC1	CC1(C)CCC(CC(O)C(=O)NC(CC(=O)O)Cc2c[nH]cn2)CC1	Esterification (R-COOH _R-OH)	CC1(C)CCC(CC2OC(=O)CC(CC3=CNC=N3)NC2=O)CC1
NC(CC(O)=O)CC1=CNC=N1	CCC1CCCC(CC(O)C(O)=O)C1	CCC1CCCC(CC(O)C(=O)NC(CC(=O)O)Cc2c[nH]cn2)C1	Esterification (R-COOH _R-OH)	CCC1CCCC(CC2OC(=O)CC(CC3=CNC=N3)NC2=O)C1
NC(CC(O)=O)CC1=CNC=N1	OC(CC1CCC(F)(F)CC1)C(O)=O	O=C(O)CC(Cc1c[nH]cn1)NC(=O)C(O)CC1CCC(F)(F)CC1	Esterification (R-COOH _R-OH)	FC1(F)CCC(CC2OC(=O)CC(CC3=CNC=N3)NC2=O)CC1
NC(CC(O)=O)CC1=CNC=N1	OC(CC1=C(Cl)C=C(Br)C=C1)C(O)=O	O=C(O)CC(Cc1c[nH]cn1)NC(=O)C(O)Cc1ccc(Br)cc1Cl	Esterification (R-COOH _R-OH)	ClC1=CC(Br)=CC=C1CC1OC(=O)CC(CC2=CNC=N2)NC1=O
NC(CC(O)=O)CC1=CNC=N1	OC(CC1=C(Br)C=C(F)C=C1)C(O)=O	O=C(O)CC(Cc1c[nH]cn1)NC(=O)C(O)Cc1ccc(F)cc1Br	Esterification (R-COOH _R-OH)	FC1=CC=C(CC2OC(=O)CC(CC3=CNC=N3)NC2=O)C(Br)=C1
NC(CC(O)=O)CC1=CNC=N1	OC(CC1=C(Cl)C=CC=C1Cl)C(O)=O	O=C(O)CC(Cc1c[nH]cn1)NC(=O)C(O)Cc1c(Cl)cccc1Cl	Esterification (R-COOH _R-OH)	ClC1=CC=CC(Cl)=C1CC1OC(=O)CC(CC2=CNC=N2)NC1=O
NC(CC(O)=O)CC1=CNC=N1	OC(CC1=C(Cl)C=C(Cl)C=C1)C(O)=O	O=C(O)CC(Cc1c[nH]cn1)NC(=O)C(O)Cc1ccc(Cl)cc1Cl	Esterification (R-COOH _R-OH)	ClC1=CC=C(CC2OC(=O)CC(CC3=CNC=N3)NC2=O)C(Cl)=C1
CC1=CNC(CC(N)C(O)=O)=N1	CC1=CC(C=O)=C(C(O)=O)C(O)=C1C	Cc1c[nH]c(CC(NC(=O)c2c(C=O)cc(C)c(C)c2O)C(=O)O)n1	Esterification (R-COOH _R-OH)	CC1=CNC(CC2NC(=O)C3=C(C=O)C=C(C)C(C)=C3OC2=O)=N1
CC1=CNC(CC(N)C(O)=O)=N1	CC1=CC(CC(O)C(O)=O)=CC=C1Cl	Cc1c[nH]c(CC(NC(=O)C(O)Cc2ccc(Cl)c(C)c2)C(=O)O)n1	Esterification (R-COOH _R-OH)	CC1=CNC(CC2NC(=O)C(CC3=CC=C(Cl)C(C)=C3)OC2=O)=N1
CC1=CNC(CC(N)C(O)=O)=N1	CC1=CC=C(F)C=C1CC(O)C(O)=O	Cc1c[nH]c(CC(NC(=O)C(O)Cc2cc(F)ccc2C)C(=O)O)n1	Esterification (R-COOH _R-OH)	CC1=CNC(CC2NC(=O)C(CC3=CC(F)=CC=C3C)OC2=O)=N1
CC1=CNC(CC(N)C(O)=O)=N1	CSC1=CC=CC(CC(O)C(O)=O)=C1	CSc1cccc(CC(O)C(=O)NC(Cc2nc(C)c[nH]2)C(=O)O)c1	Esterification (R-COOH _R-OH)	CSC1=CC=CC(CC2OC(=O)C(CC3=NC(C)=CN3)NC2=O)=C1
CC1=CNC(CC(N)C(O)=O)=N1	CC(C)N1CCC(O)(CC(O)=O)CC1	Cc1c[nH]c(CC(NC(=O)CC2(O)CCN(C(C)C)CC2)C(=O)O)n1	Esterification (R-COOH _R-OH)	CC(C)N1CCC2(CC1)CC(=O)NC(CC1=NC(C)=CN1)C(=O)O2
CC1=CNC(CC(N)C(O)=O)=N1	CCC1=CC=C(CC(O)C(O)=O)C=C1	CCc1ccc(CC(O)C(=O)NC(Cc2nc(C)c[nH]2)C(=O)O)cc1	Esterification (R-COOH _R-OH)	CCC1=CC=C(CC2OC(=O)C(CC3=NC(C)=CN3)NC2=O)C=C1
CC1=CNC(CC(N)C(O)=O)=N1	CC1(C)CCC(CC(O)C(O)=O)CC1	Cc1c[nH]c(CC(NC(=O)C(O)CC2CCC(C)(C)CC2)C(=O)O)n1	Esterification (R-COOH _R-OH)	CC1=CNC(CC2NC(=O)C(CC3CCC(C)(C)CC3)OC2=O)=N1
CC1=CNC(CC(N)C(O)=O)=N1	OC(=O)C1=C(O)C2=CC=CC=C2C=C1	Cc1c[nH]c(CC(NC(=O)c2ccc3ccccc3c2O)C(=O)O)n1	Esterification (R-COOH _R-OH)	CC1=CNC(CC2NC(=O)C3=CC=C4C=CC=CC4=C3OC2=O)=N1
CC1=CNC(CC(N)C(O)=O)=N1	OC(=O)C1(O)CCC(CC1)C(F)(F)F	Cc1c[nH]c(CC(NC(=O)C2(O)CCC(C(F)(F)F)CC2)C(=O)O)n1	Esterification (R-COOH _R-OH)	CC1=CNC(CC2NC(=O)C3(CCC(CC3)C(F)(F)F)OC2=O)=N1
CC1=CNC(CC(N)C(O)=O)=N1	OC(CC1=C(F)C=NC=C1F)C(O)=O	Cc1c[nH]c(CC(NC(=O)C(O)Cc2c(F)cncc2F)C(=O)O)n1	Esterification (R-COOH _R-OH)	CC1=CNC(CC2NC(=O)C(CC3=C(F)C=NC=C3F)OC2=O)=N1
CC1=CNC(CC(N)C(O)=O)=N1	OC(=O)C(F)(F)C1(O)CCCCCC1	Cc1c[nH]c(CC(NC(=O)C(F)(F)C2(O)CCCCCC2)C(=O)O)n1	Esterification (R-COOH _R-OH)	CC1=CNC(CC2NC(=O)C(F)(F)C3(CCCCCC3)OC2=O)=N1
CC1=CNC(CC(N)C(O)=O)=N1	CC(O)C(NC(=O)C1CC1C)C(O)=O	Cc1c[nH]c(CC(NC(=O)C(NC(=O)C2CC2C)C(C)O)C(=O)O)n1	Esterification (R-COOH _R-OH)	CC1CC1C(=O)NC1C(C)OC(=O)C(CC2=NC(C)=CN2)NC1=O
CC1=CNC(CC(N)C(O)=O)=N1	OC(CC1=C(F)C=C(F)C=C1)C(O)=O	Cc1c[nH]c(CC(NC(=O)C(O)Cc2ccc(F)cc2F)C(=O)O)n1	Esterification (R-COOH _R-OH)	CC1=CNC(CC2NC(=O)C(CC3=CC=C(F)C=C3F)OC2=O)=N1
NC(CC(O)=O)CC1=CNC=N1	OC(C(O)=O)C1=CC=CC2=C1OCC2	O=C(O)CC(Cc1c[nH]cn1)NC(=O)C(O)c1cccc2c1OCC2	Esterification (R-COOH _R-OH)	O=C1CC(CC2=CNC=N2)NC(=O)C(O1)C1=CC=CC2=C1OCC2
NC(CC(O)=O)CC1=CNC=N1	CSC1=CC=CC(CC(O)C(O)=O)=C1	CSc1cccc(CC(O)C(=O)NC(CC(=O)O)Cc2c[nH]cn2)c1	Esterification (R-COOH _R-OH)	CSC1=CC=CC(CC2OC(=O)CC(CC3=CNC=N3)NC2=O)=C1
NC(CC(O)=O)CC1=CNC=N1	OC(CC1=CC=CC=C1C#N)C(O)=O	N#Cc1ccccc1CC(O)C(=O)NC(CC(=O)O)Cc1c[nH]cn1	Esterification (R-COOH _R-OH)	O=C1CC(CC2=CNC=N2)NC(=O)C(CC2=CC=CC=C2C#N)O1
NC(CC(O)=O)CC1=CNC=N1	OC(CC1=C(F)C=NC=C1F)C(O)=O	O=C(O)CC(Cc1c[nH]cn1)NC(=O)C(O)Cc1c(F)cncc1F	Esterification (R-COOH _R-OH)	FC1=CN=CC(F)=C1CC1OC(=O)CC(CC2=CNC=N2)NC1=O
NC(CC(O)=O)CC1=CNC=N1	OC(CC1=C(Br)C=C(Cl)C=C1)C(O)=O	O=C(O)CC(Cc1c[nH]cn1)NC(=O)C(O)Cc1ccc(Cl)cc1Br	Esterification (R-COOH _R-OH)	ClC1=CC=C(CC2OC(=O)CC(CC3=CNC=N3)NC2=O)C(Br)=C1
NC(CC(O)=O)CC1=CNC=N1	CC(O)(C(O)=O)C1=CC=C(F)C(Br)=C1	CC(O)(C(=O)NC(CC(=O)O)Cc1c[nH]cn1)c1ccc(F)c(Br)c1	Esterification (R-COOH _R-OH)	CC1(OC(=O)CC(CC2=CNC=N2)NC1=O)C1=CC=C(F)C(Br)=C1
NC(CC(O)=O)CC1=CNC=N1	OC(CC1=C(F)C(Br)=CC=C1)C(O)=O	O=C(O)CC(Cc1c[nH]cn1)NC(=O)C(O)Cc1cccc(Br)c1F	Esterification (R-COOH _R-OH)	FC1=C(Br)C=CC=C1CC1OC(=O)CC(CC2=CNC=N2)NC1=O
NC(CC(O)=O)CC1=CNC=N1	OC(CC1=C(Br)C(F)=CC=C1)C(O)=O	O=C(O)CC(Cc1c[nH]cn1)NC(=O)C(O)Cc1cccc(F)c1Br	Esterification (R-COOH _R-OH)	FC1=C(Br)C(CC2OC(=O)CC(CC3=CNC=N3)NC2=O)=CC=C1
NC(C(O)=O)(C1=CC=CN1)C(F)(F)F	OC(=O)C1=C(O)C(Cl)=CC(F)=C1	O=C(NC(C(=O)O)(c1ccc[nH]1)C(F)(F)F)c1cc(F)cc(Cl)c1O	Esterification (R-COOH _R-OH)	FC1=CC(Cl)=C2OC(=O)C(NC(=O)C2=C1)(C1=CC=CN1)C(F)(F)F
NC(C(O)=O)(C1=CC=CN1)C(F)(F)F	CC1=C(CC(O)C(O)=O)C=CS1	Cc1sccc1CC(O)C(=O)NC(C(=O)O)(c1ccc[nH]1)C(F)(F)F	Esterification (R-COOH _R-OH)	CC1=C(CC2OC(=O)C(NC2=O)(C2=CC=CN2)C(F)(F)F)C=CS1
NC(C(O)=O)(C1=CC=CN1)C(F)(F)F	CC1=C(CC(O)C(O)=O)OC=C1	Cc1ccoc1CC(O)C(=O)NC(C(=O)O)(c1ccc[nH]1)C(F)(F)F	Esterification (R-COOH _R-OH)	CC1=C(CC2OC(=O)C(NC2=O)(C2=CC=CN2)C(F)(F)F)OC=C1
NC(C(O)=O)(C1=CC=CN1)C(F)(F)F	CC1=CC=C(CC(O)C(O)=O)O1	Cc1ccc(CC(O)C(=O)NC(C(=O)O)(c2ccc[nH]2)C(F)(F)F)o1	Esterification (R-COOH _R-OH)	CC1=CC=C(CC2OC(=O)C(NC2=O)(C2=CC=CN2)C(F)(F)F)O1
NC1=C(C(O)=O)C(=CN1)C1CC1	CCC1=CC=C(CC(O)C(O)=O)C=C1	CCc1ccc(CC(O)C(=O)Nc2[nH]cc(C3CC3)c2C(=O)O)cc1	Esterification (R-COOH _R-OH)	CCC1=CC=C(CC2OC(=O)C3=C(NC=C3C3CC3)NC2=O)C=C1
NC1=C(C(O)=O)C(=CN1)C1CC1	OC(CC1=CC(Cl)=C(Br)C=C1)C(O)=O	O=C(O)c1c(C2CC2)c[nH]c1NC(=O)C(O)Cc1ccc(Br)c(Cl)c1	Esterification (R-COOH _R-OH)	ClC1=CC(CC2OC(=O)C3=C(NC=C3C3CC3)NC2=O)=CC=C1Br
NC1=C(C(O)=O)C(=CN1)C1CC1	OC(CC1=CC(Br)=C(Cl)C=C1)C(O)=O	O=C(O)c1c(C2CC2)c[nH]c1NC(=O)C(O)Cc1ccc(Cl)c(Br)c1	Esterification (R-COOH _R-OH)	ClC1=CC=C(CC2OC(=O)C3=C(NC=C3C3CC3)NC2=O)C=C1Br
NC1=C(C(O)=O)C(=CN1)C1CC1	CC(O)(C(O)=O)C1=CC=C(F)C(Br)=C1	CC(O)(C(=O)Nc1[nH]cc(C2CC2)c1C(=O)O)c1ccc(F)c(Br)c1	Esterification (R-COOH _R-OH)	CC1(OC(=O)C2=C(NC=C2C2CC2)NC1=O)C1=CC=C(F)C(Br)=C1
NC1=C(C(O)=O)C(=CN1)C1CC1	OC(CC1=C(F)C=CC=C1Br)C(O)=O	O=C(O)c1c(C2CC2)c[nH]c1NC(=O)C(O)Cc1c(F)cccc1Br	Esterification (R-COOH _R-OH)	FC1=C(CC2OC(=O)C3=C(NC=C3C3CC3)NC2=O)C(Br)=CC=C1
NC1=C(C(O)=O)C(=CN1)C1CC1	OC(CC1=C(Br)C=C(F)C=C1)C(O)=O	O=C(O)c1c(C2CC2)c[nH]c1NC(=O)C(O)Cc1ccc(F)cc1Br	Esterification (R-COOH _R-OH)	FC1=CC=C(CC2OC(=O)C3=C(NC=C3C3CC3)NC2=O)C(Br)=C1
NC1=C(C(O)=O)C(=CN1)C1CC1	OC(CC1=C(Cl)C=C(Cl)C=C1)C(O)=O	O=C(O)c1c(C2CC2)c[nH]c1NC(=O)C(O)Cc1ccc(Cl)cc1Cl	Esterification (R-COOH _R-OH)	ClC1=CC=C(CC2OC(=O)C3=C(NC=C3C3CC3)NC2=O)C(Cl)=C1
NC1=C(C(O)=O)C(=CN1)C1CC1	OC(CC1=C(F)C(Cl)=CC=C1)C(O)=O	O=C(O)c1c(C2CC2)c[nH]c1NC(=O)C(O)Cc1cccc(Cl)c1F	Esterification (R-COOH _R-OH)	FC1=C(Cl)C=CC=C1CC1OC(=O)C2=C(NC=C2C2CC2)NC1=O
CCCC1=CNC(N)=C1C(O)=O	CC1=CC(CC(O)C(O)=O)=CC=C1Br	CCCc1c[nH]c(NC(=O)C(O)Cc2ccc(Br)c(C)c2)c1C(=O)O	Esterification (R-COOH _R-OH)	CCCC1=CNC2=C1C(=O)OC(CC1=CC=C(Br)C(C)=C1)C(=O)N2
CCCC1=CNC(N)=C1C(O)=O	CC(C(O)C(O)=O)C1=CC=CC=C1F	CCCc1c[nH]c(NC(=O)C(O)C(C)c2ccccc2F)c1C(=O)O	Esterification (R-COOH _R-OH)	CCCC1=CNC2=C1C(=O)OC(C(C)C1=CC=CC=C1F)C(=O)N2
CCCC1=CNC(N)=C1C(O)=O	OC(=O)C1(O)CCC2=CC=CC=C2C1	CCCc1c[nH]c(NC(=O)C2(O)CCc3ccccc3C2)c1C(=O)O	Esterification (R-COOH _R-OH)	CCCC1=CNC2=C1C(=O)OC1(CCC3=CC=CC=C3C1)C(=O)N2
CCCC1=CNC(N)=C1C(O)=O	CC(O)(CCC1=CC=CC=C1)C(O)=O	CCCc1c[nH]c(NC(=O)C(C)(O)CCc2ccccc2)c1C(=O)O	Esterification (R-COOH _R-OH)	CCCC1=CNC2=C1C(=O)OC(C)(CCC1=CC=CC=C1)C(=O)N2
CCCC1=CNC(N)=C1C(O)=O	CC1=CC=CC(C)=C1CC(O)C(O)=O	CCCc1c[nH]c(NC(=O)C(O)Cc2c(C)cccc2C)c1C(=O)O	Esterification (R-COOH _R-OH)	CCCC1=CNC2=C1C(=O)OC(CC1=C(C)C=CC=C1C)C(=O)N2
CCCC1=CNC(N)=C1C(O)=O	OC(CC1=CC(Cl)=CC(Br)=C1)C(O)=O	CCCc1c[nH]c(NC(=O)C(O)Cc2cc(Cl)cc(Br)c2)c1C(=O)O	Esterification (R-COOH _R-OH)	CCCC1=CNC2=C1C(=O)OC(CC1=CC(Cl)=CC(Br)=C1)C(=O)N2
CCCC1=CNC(N)=C1C(O)=O	OC(CC1=C(F)C(Br)=CC=C1)C(O)=O	CCCc1c[nH]c(NC(=O)C(O)Cc2cccc(Br)c2F)c1C(=O)O	Esterification (R-COOH _R-OH)	CCCC1=CNC2=C1C(=O)OC(CC1=CC=CC(Br)=C1F)C(=O)N2
CCCC1=CNC(N)=C1C(O)=O	OC(CC1=C(Br)C(F)=CC=C1)C(O)=O	CCCc1c[nH]c(NC(=O)C(O)Cc2cccc(F)c2Br)c1C(=O)O	Esterification (R-COOH _R-OH)	CCCC1=CNC2=C1C(=O)OC(CC1=CC=CC(F)=C1Br)C(=O)N2
CCCC1=CNC(N)=C1C(O)=O	OC(CC1=C(Cl)C(Cl)=CC=C1)C(O)=O	CCCc1c[nH]c(NC(=O)C(O)Cc2cccc(Cl)c2Cl)c1C(=O)O	Esterification (R-COOH _R-OH)	CCCC1=CNC2=C1C(=O)OC(CC1=CC=CC(Cl)=C1Cl)C(=O)N2
CCCC1=CNC(N)=C1C(O)=O	OC(CC1=C(F)C=C(Cl)C=C1)C(O)=O	CCCc1c[nH]c(NC(=O)C(O)Cc2ccc(Cl)cc2F)c1C(=O)O	Esterification (R-COOH _R-OH)	CCCC1=CNC2=C1C(=O)OC(CC1=CC=C(Cl)C=C1F)C(=O)N2
CCCC1=CNC(N)=C1C(O)=O	OC(CC1=CC(F)=CC(F)=C1)C(O)=O	CCCc1c[nH]c(NC(=O)C(O)Cc2cc(F)cc(F)c2)c1C(=O)O	Esterification (R-COOH _R-OH)	CCCC1=CNC2=C1C(=O)OC(CC1=CC(F)=CC(F)=C1)C(=O)N2
CC1CC1C1=CNC(N)=C1C(O)=O	OC(C(O)=O)C1=CC(Cl)=CC(Cl)=C1	CC1CC1c1c[nH]c(NC(=O)C(O)c2cc(Cl)cc(Cl)c2)c1C(=O)O	Esterification (R-COOH _R-OH)	CC1CC1C1=CNC2=C1C(=O)OC(C1=CC(Cl)=CC(Cl)=C1)C(=O)N2
CC1CC1C1=CNC(N)=C1C(O)=O	OC(CC1=CC(Br)=CC=C1)C(O)=O	CC1CC1c1c[nH]c(NC(=O)C(O)Cc2cccc(Br)c2)c1C(=O)O	Esterification (R-COOH _R-OH)	CC1CC1C1=CNC2=C1C(=O)OC(CC1=CC=CC(Br)=C1)C(=O)N2
CC1(CC1)C1=CNC(N)=C1C(O)=O	OC(=O)C1(O)CC2=CC=CC=C2C1	CC1(c2c[nH]c(NC(=O)C3(O)Cc4ccccc4C3)c2C(=O)O)CC1	Esterification (R-COOH _R-OH)	CC1(CC1)C1=CNC2=C1C(=O)OC1(CC3=CC=CC=C3C1)C(=O)N2
CC1(CC1)C1=CNC(N)=C1C(O)=O	CC(O)(CC1=CC=CC=C1)C(O)=O	CC(O)(Cc1ccccc1)C(=O)Nc1[nH]cc(C2(C)CC2)c1C(=O)O	Esterification (R-COOH _R-OH)	CC1(CC1)C1=CNC2=C1C(=O)OC(C)(CC1=CC=CC=C1)C(=O)N2
CC1(CC1)C1=CNC(N)=C1C(O)=O	OC(CC1CCCCCC1)C(O)=O	CC1(c2c[nH]c(NC(=O)C(O)CC3CCCCCC3)c2C(=O)O)CC1	Esterification (R-COOH _R-OH)	CC1(CC1)C1=CNC2=C1C(=O)OC(CC1CCCCCC1)C(=O)N2
CC1(CC1)C1=CNC(N)=C1C(O)=O	OC(CC1=CC(Cl)=CN=C1)C(O)=O	CC1(c2c[nH]c(NC(=O)C(O)Cc3cncc(Cl)c3)c2C(=O)O)CC1	Esterification (R-COOH _R-OH)	CC1(CC1)C1=CNC2=C1C(=O)OC(CC1=CN=CC(Cl)=C1)C(=O)N2
CC1(CC1)C1=CNC(N)=C1C(O)=O	CC1=C(Br)C=C(CC(O)C(O)=O)S1	Cc1sc(CC(O)C(=O)Nc2[nH]cc(C3(C)CC3)c2C(=O)O)cc1Br	Esterification (R-COOH _R-OH)	CC1=C(Br)C=C(CC2OC(=O)C3=C(NC=C3C3(C)CC3)NC2=O)S1
CC1(CC1)C1=CNC(N)=C1C(O)=O	OC(CC1=CC=CC=C1Br)C(O)=O	CC1(c2c[nH]c(NC(=O)C(O)Cc3ccccc3Br)c2C(=O)O)CC1	Esterification (R-COOH _R-OH)	CC1(CC1)C1=CNC2=C1C(=O)OC(CC1=CC=CC=C1Br)C(=O)N2
CC1(CC1)C1=CNC(N)=C1C(O)=O	CC(O)(C(O)=O)C1=CC=C(Cl)C=C1	CC1(c2c[nH]c(NC(=O)C(C)(O)c3ccc(Cl)cc3)c2C(=O)O)CC1	Esterification (R-COOH _R-OH)	CC1(CC1)C1=CNC2=C1C(=O)OC(C)(C1=CC=C(Cl)C=C1)C(=O)N2
CCCCC1=CNC(N)=C1C(O)=O	OC(CC1=CC(Cl)=CC=C1)C(O)=O	CCCCc1c[nH]c(NC(=O)C(O)Cc2cccc(Cl)c2)c1C(=O)O	Esterification (R-COOH _R-OH)	CCCCC1=CNC2=C1C(=O)OC(CC1=CC=CC(Cl)=C1)C(=O)N2
CCCCC1=CNC(N)=C1C(O)=O	OC(CC1=CC=C(Cl)C=C1)C(O)=O	CCCCc1c[nH]c(NC(=O)C(O)Cc2ccc(Cl)cc2)c1C(=O)O	Esterification (R-COOH _R-OH)	CCCCC1=CNC2=C1C(=O)OC(CC1=CC=C(Cl)C=C1)C(=O)N2
CCCCC1=CNC(N)=C1C(O)=O	OC(CC1=CC(I)=CC=C1)C(O)=O	CCCCc1c[nH]c(NC(=O)C(O)Cc2cccc(I)c2)c1C(=O)O	Esterification (R-COOH _R-OH)	CCCCC1=CNC2=C1C(=O)OC(CC1=CC=CC(I)=C1)C(=O)N2
CC(C)CC1=CNC(N)=C1C(O)=O	OC(CC1=CC(Br)=CN=C1)C(O)=O	CC(C)Cc1c[nH]c(NC(=O)C(O)Cc2cncc(Br)c2)c1C(=O)O	Esterification (R-COOH _R-OH)	CC(C)CC1=CNC2=C1C(=O)OC(CC1=CN=CC(Br)=C1)C(=O)N2
CC(C)CC1=CNC(N)=C1C(O)=O	OC(CC1=CC(Cl)=CN=C1)C(O)=O	CC(C)Cc1c[nH]c(NC(=O)C(O)Cc2cncc(Cl)c2)c1C(=O)O	Esterification (R-COOH _R-OH)	CC(C)CC1=CNC2=C1C(=O)OC(CC1=CN=CC(Cl)=C1)C(=O)N2
CC(C)(C)C1=CNC(N)=C1C(O)=O	CC1=CC=CC=C1CC(O)C(O)=O	Cc1ccccc1CC(O)C(=O)Nc1[nH]cc(C(C)(C)C)c1C(=O)O	Esterification (R-COOH _R-OH)	CC1=CC=CC=C1CC1OC(=O)C2=C(NC=C2C(C)(C)C)NC1=O
CC(C)(C)C1=CNC(N)=C1C(O)=O	CC1CCC(CC(O)C(O)=O)CC1	CC1CCC(CC(O)C(=O)Nc2[nH]cc(C(C)(C)C)c2C(=O)O)CC1	Esterification (R-COOH _R-OH)	CC1CCC(CC2OC(=O)C3=C(NC=C3C(C)(C)C)NC2=O)CC1
CC(C)(C)C1=CNC(N)=C1C(O)=O	CC1=CC(CC(O)C(O)=O)=C(C)S1	Cc1cc(CC(O)C(=O)Nc2[nH]cc(C(C)(C)C)c2C(=O)O)c(C)s1	Esterification (R-COOH _R-OH)	CC1=CC(CC2OC(=O)C3=C(NC=C3C(C)(C)C)NC2=O)=C(C)S1
CC(C)(C)C1=CNC(N)=C1C(O)=O	CC(O)(C(O)=O)C1=CC=C(F)C=C1	CC(C)(C)c1c[nH]c(NC(=O)C(C)(O)c2ccc(F)cc2)c1C(=O)O	Esterification (R-COOH _R-OH)	CC(C)(C)C1=CNC2=C1C(=O)OC(C)(C1=CC=C(F)C=C1)C(=O)N2
CC(C)(C)C1=CNC(N)=C1C(O)=O	OC(CC1=CC(F)=CC=C1)C(O)=O	CC(C)(C)c1c[nH]c(NC(=O)C(O)Cc2cccc(F)c2)c1C(=O)O	Esterification (R-COOH _R-OH)	CC(C)(C)C1=CNC2=C1C(=O)OC(CC1=CC=CC(F)=C1)C(=O)N2
NC(CC1=CNC2=C1C=C(F)C=N2)C(O)=O	OC(=O)C1=CC(Cl)=NC=C1O	O=C(NC(Cc1c[nH]c2ncc(F)cc12)C(=O)O)c1cc(Cl)ncc1O	Esterification (R-COOH _R-OH)	FC1=CN=C2NC=C(CC3NC(=O)C4=CC(Cl)=NC=C4OC3=O)C2=C1
NC(CC1=CNC2=C1C=C(F)C=N2)C(O)=O	OC(CC1=CN=CN1)C(O)=O	O=C(NC(Cc1c[nH]c2ncc(F)cc12)C(=O)O)C(O)Cc1cnc[nH]1	Esterification (R-COOH _R-OH)	FC1=CN=C2NC=C(CC3NC(=O)C(CC4=CN=CN4)OC3=O)C2=C1
NC(CC1=CNC2=C1C=C(F)C=N2)C(O)=O	CC1(CC1)C(O)C(F)C(O)=O	CC1(C(O)C(F)C(=O)NC(Cc2c[nH]c3ncc(F)cc23)C(=O)O)CC1	Esterification (R-COOH _R-OH)	CC1(CC1)C1OC(=O)C(CC2=CNC3=NC=C(F)C=C23)NC(=O)C1F
NC(CC1=CNC2=C1C=C(F)C=N2)C(O)=O	OC(CC1CC1)C(F)C(O)=O	O=C(O)C(Cc1c[nH]c2ncc(F)cc12)NC(=O)C(F)C(O)CC1CC1	Esterification (R-COOH _R-OH)	FC1C(CC2CC2)OC(=O)C(CC2=CNC3=NC=C(F)C=C23)NC1=O
NC(CC1=CNC2=C1C=C(F)C=N2)C(O)=O	OC(=O)C1=C(O)C=CC(Br)=C1	O=C(NC(Cc1c[nH]c2ncc(F)cc12)C(=O)O)c1cc(Br)ccc1O	Esterification (R-COOH _R-OH)	FC1=CN=C2NC=C(CC3NC(=O)C4=CC(Br)=CC=C4OC3=O)C2=C1
NC(CC1=CNC2=C1C=C(F)C=N2)C(O)=O	CC1=CC(O)=C(N=C1)C(O)=O	Cc1cnc(C(=O)NC(Cc2c[nH]c3ncc(F)cc23)C(=O)O)c(O)c1	Esterification (R-COOH _R-OH)	CC1=CN=C2C(OC(=O)C(CC3=CNC4=NC=C(F)C=C34)NC2=O)=C1
NC(CC1=CNC2=C1C=C(F)C=N2)C(O)=O	OC(CC1=COC=C1)C(O)=O	O=C(NC(Cc1c[nH]c2ncc(F)cc12)C(=O)O)C(O)Cc1ccoc1	Esterification (R-COOH _R-OH)	FC1=CN=C2NC=C(CC3NC(=O)C(CC4=COC=C4)OC3=O)C2=C1
NC(CC1=CNC2=C1C=C(F)C=N2)C(O)=O	OC(CC1=CC=CO1)C(O)=O	O=C(NC(Cc1c[nH]c2ncc(F)cc12)C(=O)O)C(O)Cc1ccco1	Esterification (R-COOH _R-OH)	FC1=CN=C2NC=C(CC3NC(=O)C(CC4=CC=CO4)OC3=O)C2=C1
NC(CC1=CNC2=C1C=C(F)C=N2)C(O)=O	CC(O)(CC(O)=O)C1CCC1	CC(O)(CC(=O)NC(Cc1c[nH]c2ncc(F)cc12)C(=O)O)C1CCC1	Esterification (R-COOH _R-OH)	CC1(CC(=O)NC(CC2=CNC3=NC=C(F)C=C23)C(=O)O1)C1CCC1
NC(CC1=CNC2=C1C=C(F)C=N2)C(O)=O	OC(=O)CC1(O)CCCCC1	O=C(CC1(O)CCCCC1)NC(Cc1c[nH]c2ncc(F)cc12)C(=O)O	Esterification (R-COOH _R-OH)	FC1=CN=C2NC=C(CC3NC(=O)CC4(CCCCC4)OC3=O)C2=C1
NC(CC1=CNC2=C1C=C(F)C=N2)C(O)=O	CCC(C(O)C(C)C)C(O)=O	CCC(C(=O)NC(Cc1c[nH]c2ncc(F)cc12)C(=O)O)C(O)C(C)C	Esterification (R-COOH _R-OH)	CCC1C(OC(=O)C(CC2=CNC3=NC=C(F)C=C23)NC1=O)C(C)C
NC(C(O)=O)C1=CNC2=CC=CC=C12	CC1CC(C)(C)CC1(O)CC(O)=O	CC1CC(C)(C)CC1(O)CC(=O)NC(C(=O)O)c1c[nH]c2ccccc12	Esterification (R-COOH _R-OH)	CC1CC(C)(C)CC11CC(=O)NC(C2=CNC3=CC=CC=C23)C(=O)O1
NC(C(O)=O)C1=CNC2=CC=CC=C12	CC1(C)CCCC(O)(CC(O)=O)C1	CC1(C)CCCC(O)(CC(=O)NC(C(=O)O)c2c[nH]c3ccccc23)C1	Esterification (R-COOH _R-OH)	CC1(C)CCCC2(C1)CC(=O)NC(C1=CNC3=CC=CC=C13)C(=O)O2
NC(C(O)=O)C1=CNC2=CC=CC=C12	CC1=C(CC(O)C(O)=O)C(C)=NN1	Cc1n[nH]c(C)c1CC(O)C(=O)NC(C(=O)O)c1c[nH]c2ccccc12	Esterification (R-COOH _R-OH)	CC1=C(CC2OC(=O)C(NC2=O)C2=CNC3=CC=CC=C23)C(C)=NN1
NC(C(O)=O)C1=CNC2=CC=CC=C12	OC(=O)C1=C(O)C=CC2=C1C=NN2	O=C(NC(C(=O)O)c1c[nH]c2ccccc12)c1c(O)ccc2[nH]ncc12	Esterification (R-COOH _R-OH)	O=C1OC2=CC=C3NN=CC3=C2C(=O)NC1C1=CNC2=CC=CC=C12
NC(C(O)=O)C1=CNC2=CC=CC=C12	CC1=C(Br)C=C(CC(O)C(O)=O)S1	Cc1sc(CC(O)C(=O)NC(C(=O)O)c2c[nH]c3ccccc23)cc1Br	Esterification (R-COOH _R-OH)	CC1=C(Br)C=C(CC2OC(=O)C(NC2=O)C2=CNC3=CC=CC=C23)S1
NC(C(O)=O)C1=CNC2=CC=CC=C12	CC1CCC(O)(C=C1)C(F)C(O)=O	CC1C=CC(O)(C(F)C(=O)NC(C(=O)O)c2c[nH]c3ccccc23)CC1	Esterification (R-COOH _R-OH)	CC1CCC2(OC(=O)C(NC(=O)C2F)C2=CNC3=CC=CC=C23)C=C1
NC(C(O)=O)C1=CNC2=CC=CC=C12	CC(C)(C(O)=O)C1(O)CCNCC1	CC(C)(C(=O)NC(C(=O)O)c1c[nH]c2ccccc12)C1(O)CCNCC1	Esterification (R-COOH _R-OH)	CC1(C)C(=O)NC(C2=CNC3=CC=CC=C23)C(=O)OC11CCNCC1
NC(C(O)=O)C1=CNC2=CC=CC=C12	OC(=O)C1=C(O)C=CC(\C=C\Br)=C1	O=C(NC(C(=O)O)c1c[nH]c2ccccc12)c1cc(/C=C/Br)ccc1O	Esterification (R-COOH _R-OH)	BrC=CC1=CC=C2OC(=O)C(NC(=O)C2=C1)C1=CNC2=CC=CC=C12
NC(C(O)=O)C1=CNC2=CC=CC=C12	OC(CC1=CC(Cl)=CC=C1)C(O)=O	O=C(NC(C(=O)O)c1c[nH]c2ccccc12)C(O)Cc1cccc(Cl)c1	Esterification (R-COOH _R-OH)	ClC1=CC(CC2OC(=O)C(NC2=O)C2=CNC3=CC=CC=C23)=CC=C1
NC(C(O)=O)C1=CNC2=CC=CC=C12	OC(CC(O)=O)C1=CC=C(Cl)C=C1	O=C(CC(O)c1ccc(Cl)cc1)NC(C(=O)O)c1c[nH]c2ccccc12	Esterification (R-COOH _R-OH)	ClC1=CC=C(C=C1)C1CC(=O)NC(C2=CNC3=CC=CC=C23)C(=O)O1
NC(C(O)=O)C1=CNC2=CC=CC=C12	OC(CC1=CC=CC=C1Cl)C(O)=O	O=C(NC(C(=O)O)c1c[nH]c2ccccc12)C(O)Cc1ccccc1Cl	Esterification (R-COOH _R-OH)	ClC1=CC=CC=C1CC1OC(=O)C(NC1=O)C1=CNC2=CC=CC=C12
NC(C(O)=O)C1=CNC2=CC=CC=C12	OC(CC1=CC=C(F)C=C1)C(O)=O	O=C(NC(C(=O)O)c1c[nH]c2ccccc12)C(O)Cc1ccc(F)cc1	Esterification (R-COOH _R-OH)	FC1=CC=C(CC2OC(=O)C(NC2=O)C2=CNC3=CC=CC=C23)C=C1
NC1=C(NC=C1CC1=CC=CO1)C(O)=O	OC(CC1=CC=C(Br)S1)C(O)=O	O=C(O)c1[nH]cc(Cc2ccco2)c1NC(=O)C(O)Cc1ccc(Br)s1	Esterification (R-COOH _R-OH)	BrC1=CC=C(CC2OC(=O)C3=C(NC2=O)C(CC2=CC=CO2)=CN3)S1
NC1=C(NC=C1CC1=CC=CO1)C(O)=O	OC(C(O)=O)C1=CC=CC=C1Cl	O=C(O)c1[nH]cc(Cc2ccco2)c1NC(=O)C(O)c1ccccc1Cl	Esterification (R-COOH _R-OH)	ClC1=CC=CC=C1C1OC(=O)C2=C(NC1=O)C(CC1=CC=CO1)=CN2
NC(CC1=CNC2=C1N=CC=C2)C(O)=O	OC(=O)C1=C(O)C(F)=CC(Br)=C1	O=C(NC(Cc1c[nH]c2cccnc12)C(=O)O)c1cc(Br)cc(F)c1O	Esterification (R-COOH _R-OH)	FC1=C2OC(=O)C(CC3=CNC4=CC=CN=C34)NC(=O)C2=CC(Br)=C1
NC(CC1=CNC2=C1N=CC=C2)C(O)=O	OC(=O)C1=C(O)C(Cl)=CC(Cl)=C1	O=C(NC(Cc1c[nH]c2cccnc12)C(=O)O)c1cc(Cl)cc(Cl)c1O	Esterification (R-COOH _R-OH)	ClC1=CC(Cl)=C2OC(=O)C(CC3=CNC4=CC=CN=C34)NC(=O)C2=C1
NC(CC1=CNC2=C1N=CC=C2)C(O)=O	OC(=O)C1=C(O)C(Cl)=CC(F)=C1	O=C(NC(Cc1c[nH]c2cccnc12)C(=O)O)c1cc(F)cc(Cl)c1O	Esterification (R-COOH _R-OH)	FC1=CC(Cl)=C2OC(=O)C(CC3=CNC4=CC=CN=C34)NC(=O)C2=C1
NC(CC1=CNC2=C1N=CC=C2)C(O)=O	OC(CC1=CC(Cl)=CS1)C(O)=O	O=C(NC(Cc1c[nH]c2cccnc12)C(=O)O)C(O)Cc1cc(Cl)cs1	Esterification (R-COOH _R-OH)	ClC1=CSC(CC2OC(=O)C(CC3=CNC4=CC=CN=C34)NC2=O)=C1
NC(CC1=CNC2=C1N=CC=C2)C(O)=O	CC1=C(CC(O)C(O)=O)SC=C1	Cc1ccsc1CC(O)C(=O)NC(Cc1c[nH]c2cccnc12)C(=O)O	Esterification (R-COOH _R-OH)	CC1=C(CC2OC(=O)C(CC3=CNC4=CC=CN=C34)NC2=O)SC=C1
NC(CC1=CNC2=C1N=CC=C2)C(O)=O	CC1=C(CC(O)C(O)=O)OC=C1	Cc1ccoc1CC(O)C(=O)NC(Cc1c[nH]c2cccnc12)C(=O)O	Esterification (R-COOH _R-OH)	CC1=C(CC2OC(=O)C(CC3=CNC4=CC=CN=C34)NC2=O)OC=C1
NC(CC1=CNC2=C1N=CC=C2)C(O)=O	CC1=C(CC(O)C(O)=O)C=CO1	Cc1occc1CC(O)C(=O)NC(Cc1c[nH]c2cccnc12)C(=O)O	Esterification (R-COOH _R-OH)	CC1=C(CC2OC(=O)C(CC3=CNC4=CC=CN=C34)NC2=O)C=CO1
NC(CC1=CNC2=C1N=CC=C2)C(O)=O	OC(=O)C1=C(O)C=CC(=C1)C#N	N#Cc1ccc(O)c(C(=O)NC(Cc2c[nH]c3cccnc23)C(=O)O)c1	Esterification (R-COOH _R-OH)	O=C1OC2=CC=C(C=C2C(=O)NC1CC1=CNC2=CC=CN=C12)C#N
NC(CC1=CNC2=C1N=CC=C2)C(O)=O	CC1=C(Br)C=CC(O)=C1C(O)=O	Cc1c(Br)ccc(O)c1C(=O)NC(Cc1c[nH]c2cccnc12)C(=O)O	Esterification (R-COOH _R-OH)	CC1=C(Br)C=CC2=C1C(=O)NC(CC1=CNC3=CC=CN=C13)C(=O)O2
NC(CC1=CNC2=C1N=CC=C2)C(O)=O	OC(C(O)=O)C1=CC=C(F)C=C1	O=C(O)C(Cc1c[nH]c2cccnc12)NC(=O)C(O)c1ccc(F)cc1	Esterification (R-COOH _R-OH)	FC1=CC=C(C=C1)C1OC(=O)C(CC2=CNC3=CC=CN=C23)NC1=O
NC(CC1=CNC2=C1N=CC=C2)C(O)=O	CCCC(O)(CCC)CC(O)=O	CCCC(O)(CCC)CC(=O)NC(Cc1c[nH]c2cccnc12)C(=O)O	Esterification (R-COOH _R-OH)	CCCC1(CCC)CC(=O)NC(CC2=CNC3=CC=CN=C23)C(=O)O1
NC(CC1=CNC2=C1N=CC=C2)C(O)=O	OC(=O)C(F)(F)C1(O)CCOC1	O=C(O)C(Cc1c[nH]c2cccnc12)NC(=O)C(F)(F)C1(O)CCOC1	Esterification (R-COOH _R-OH)	FC1(F)C(=O)NC(CC2=CNC3=CC=CN=C23)C(=O)OC11CCOC1
NC(CC1=CNC2=C1N=CC=C2)C(O)=O	OC(=O)C(F)(F)C1(O)CCNC1	O=C(O)C(Cc1c[nH]c2cccnc12)NC(=O)C(F)(F)C1(O)CCNC1	Esterification (R-COOH _R-OH)	FC1(F)C(=O)NC(CC2=CNC3=CC=CN=C23)C(=O)OC11CCNC1
NC(CC1=CNC2=C1N=CC=C2)C(O)=O	OC(=O)C(F)(F)C1(O)CCCC1	O=C(O)C(Cc1c[nH]c2cccnc12)NC(=O)C(F)(F)C1(O)CCCC1	Esterification (R-COOH _R-OH)	FC1(F)C(=O)NC(CC2=CNC3=CC=CN=C23)C(=O)OC11CCCC1
NC(CC1=CNC2=C1N=CC=C2)C(O)=O	OC(=O)C1=C(O)C(Br)=CC(F)=C1	O=C(NC(Cc1c[nH]c2cccnc12)C(=O)O)c1cc(F)cc(Br)c1O	Esterification (R-COOH _R-OH)	FC1=CC(Br)=C2OC(=O)C(CC3=CNC4=CC=CN=C34)NC(=O)C2=C1
NC(CC1=CNC2=C1N=CC=C2)C(O)=O	OC(=O)C1=C(O)C=C(Cl)C=C1Cl	O=C(NC(Cc1c[nH]c2cccnc12)C(=O)O)c1c(O)cc(Cl)cc1Cl	Esterification (R-COOH _R-OH)	ClC1=CC(Cl)=C2C(OC(=O)C(CC3=CNC4=CC=CN=C34)NC2=O)=C1
NC(CC1=CNC2=C1N=CC=C2)C(O)=O	OC(=O)C1=C(O)C=C(F)C=C1F	O=C(NC(Cc1c[nH]c2cccnc12)C(=O)O)c1c(O)cc(F)cc1F	Esterification (R-COOH _R-OH)	FC1=CC(F)=C2C(OC(=O)C(CC3=CNC4=CC=CN=C34)NC2=O)=C1
NC(CC1=CNC2=C1N=CC=C2)C(O)=O	OC(CC1=CSC=C1Br)C(O)=O	O=C(NC(Cc1c[nH]c2cccnc12)C(=O)O)C(O)Cc1cscc1Br	Esterification (R-COOH _R-OH)	BrC1=CSC=C1CC1OC(=O)C(CC2=CNC3=CC=CN=C23)NC1=O
NC(CC1=CNC2=C1N=CC=C2)C(O)=O	OC(C(O)=O)C1=CC=CC=C1Cl	O=C(O)C(Cc1c[nH]c2cccnc12)NC(=O)C(O)c1ccccc1Cl	Esterification (R-COOH _R-OH)	ClC1=CC=CC=C1C1OC(=O)C(CC2=CNC3=CC=CN=C23)NC1=O
NC(CC1=CNC2=C1N=CC=C2)C(O)=O	OC(CC(O)=O)C1=CC=CC=C1	O=C(CC(O)c1ccccc1)NC(Cc1c[nH]c2cccnc12)C(=O)O	Esterification (R-COOH _R-OH)	O=C1CC(OC(=O)C(CC2=CNC3=CC=CN=C23)N1)C1=CC=CC=C1
NC(CC1=CNC2=C1N=CC=C2)C(O)=O	OC(CC1=CC=CC=C1)C(O)=O	O=C(NC(Cc1c[nH]c2cccnc12)C(=O)O)C(O)Cc1ccccc1	Esterification (R-COOH _R-OH)	O=C1NC(CC2=CNC3=CC=CN=C23)C(=O)OC1CC1=CC=CC=C1
NC(CC1=CNC2=C1N=CC=C2)C(O)=O	CC1CCCC(O)(CC(O)=O)C1	CC1CCCC(O)(CC(=O)NC(Cc2c[nH]c3cccnc23)C(=O)O)C1	Esterification (R-COOH _R-OH)	CC1CCCC2(C1)CC(=O)NC(CC1=CNC3=CC=CN=C13)C(=O)O2
NC(CC1=CNC2=C1C=NC=C2)C(O)=O	OC(=O)C1=C(O)C(Cl)=C(Cl)C=C1	O=C(NC(Cc1c[nH]c2ccncc12)C(=O)O)c1ccc(Cl)c(Cl)c1O	Esterification (R-COOH _R-OH)	ClC1=C(Cl)C2=C(C=C1)C(=O)NC(CC1=CNC3=CC=NC=C13)C(=O)O2
NC(CC1=CNC2=C1C=NC=C2)C(O)=O	OC(=O)C1=C(O)C=C(F)C=C1F	O=C(NC(Cc1c[nH]c2ccncc12)C(=O)O)c1c(O)cc(F)cc1F	Esterification (R-COOH _R-OH)	FC1=CC(F)=C2C(OC(=O)C(CC3=CNC4=CC=NC=C34)NC2=O)=C1
NC(CC1=CNC2=C1C=NC=C2)C(O)=O	CC1=C(Br)C=NC(O)=C1C(O)=O	Cc1c(Br)cnc(O)c1C(=O)NC(Cc1c[nH]c2ccncc12)C(=O)O	Esterification (R-COOH _R-OH)	CC1=C(Br)C=NC2=C1C(=O)NC(CC1=CNC3=CC=NC=C13)C(=O)O2
NC(CC1=CNC2=C1C=NC=C2)C(O)=O	CC1=C(Br)C(O)=C(C=N1)C(O)=O	Cc1ncc(C(=O)NC(Cc2c[nH]c3ccncc23)C(=O)O)c(O)c1Br	Esterification (R-COOH _R-OH)	CC1=NC=C2C(OC(=O)C(CC3=CNC4=CC=NC=C34)NC2=O)=C1Br
NC(CC1=CNC2=C1C=NC=C2)C(O)=O	OC(CC1=C(Br)SC=C1)C(O)=O	O=C(NC(Cc1c[nH]c2ccncc12)C(=O)O)C(O)Cc1ccsc1Br	Esterification (R-COOH _R-OH)	BrC1=C(CC2OC(=O)C(CC3=CNC4=CC=NC=C34)NC2=O)C=CS1
NC(CC1=CNC2=C1C=NC=C2)C(O)=O	CC1=C(CC(O)C(O)=O)SC=C1	Cc1ccsc1CC(O)C(=O)NC(Cc1c[nH]c2ccncc12)C(=O)O	Esterification (R-COOH _R-OH)	CC1=C(CC2OC(=O)C(CC3=CNC4=CC=NC=C34)NC2=O)SC=C1
NC(CC1=CNC2=C1C=NC=C2)C(O)=O	CC1=CC=C(CC(O)C(O)=O)O1	Cc1ccc(CC(O)C(=O)NC(Cc2c[nH]c3ccncc23)C(=O)O)o1	Esterification (R-COOH _R-OH)	CC1=CC=C(CC2OC(=O)C(CC3=CNC4=CC=NC=C34)NC2=O)O1
NC(CC1=CNC2=C1C=NC=C2)C(O)=O	CC(O)(C(O)=O)C1=CC=CC=N1	CC(O)(C(=O)NC(Cc1c[nH]c2ccncc12)C(=O)O)c1ccccn1	Esterification (R-COOH _R-OH)	CC1(OC(=O)C(CC2=CNC3=CC=NC=C23)NC1=O)C1=CC=CC=N1
NC(CC1=CNC2=C1C=NC=C2)C(O)=O	CCC1=CC=C(C(O)=O)C(O)=C1	CCc1ccc(C(=O)NC(Cc2c[nH]c3ccncc23)C(=O)O)c(O)c1	Esterification (R-COOH _R-OH)	CCC1=CC=C2C(OC(=O)C(CC3=CNC4=CC=NC=C34)NC2=O)=C1
NC(CC1=CNC2=C1C=NC=C2)C(O)=O	CC(O)(C(O)=O)C1=CC=CC=C1	CC(O)(C(=O)NC(Cc1c[nH]c2ccncc12)C(=O)O)c1ccccc1	Esterification (R-COOH _R-OH)	CC1(OC(=O)C(CC2=CNC3=CC=NC=C23)NC1=O)C1=CC=CC=C1
NC(CC1=CNC2=C1C=CC=N2)C(O)=O	CC1=C(CC(O)C(O)=O)C=NN1	Cc1[nH]ncc1CC(O)C(=O)NC(Cc1c[nH]c2ncccc12)C(=O)O	Esterification (R-COOH _R-OH)	CC1=C(CC2OC(=O)C(CC3=CNC4=NC=CC=C34)NC2=O)C=NN1
NC(CC1=CNC2=C1C=CC=N2)C(O)=O	OC(=O)C1=C(O)C(Br)=CC(F)=C1	O=C(NC(Cc1c[nH]c2ncccc12)C(=O)O)c1cc(F)cc(Br)c1O	Esterification (R-COOH _R-OH)	FC1=CC(Br)=C2OC(=O)C(CC3=CNC4=NC=CC=C34)NC(=O)C2=C1
NC(CC1=CNC2=C1C=CC=N2)C(O)=O	CC1=C(Br)C=NC(O)=C1C(O)=O	Cc1c(Br)cnc(O)c1C(=O)NC(Cc1c[nH]c2ncccc12)C(=O)O	Esterification (R-COOH _R-OH)	CC1=C(Br)C=NC2=C1C(=O)NC(CC1=CNC3=NC=CC=C13)C(=O)O2
NC(CC1=CNC2=C1C=CC=N2)C(O)=O	OC(CC1=C(Cl)C=CS1)C(O)=O	O=C(NC(Cc1c[nH]c2ncccc12)C(=O)O)C(O)Cc1sccc1Cl	Esterification (R-COOH _R-OH)	ClC1=C(CC2OC(=O)C(CC3=CNC4=NC=CC=C34)NC2=O)SC=C1
NC(CC1=CNC2=C1C=CC=N2)C(O)=O	OC(CC1=CC=C(Cl)S1)C(O)=O	O=C(NC(Cc1c[nH]c2ncccc12)C(=O)O)C(O)Cc1ccc(Cl)s1	Esterification (R-COOH _R-OH)	ClC1=CC=C(CC2OC(=O)C(CC3=CNC4=NC=CC=C34)NC2=O)S1
NC(CC1=CNC2=C1C=CC=N2)C(O)=O	CC1=CC=C(CC(O)C(O)=O)S1	Cc1ccc(CC(O)C(=O)NC(Cc2c[nH]c3ncccc23)C(=O)O)s1	Esterification (R-COOH _R-OH)	CC1=CC=C(CC2OC(=O)C(CC3=CNC4=NC=CC=C34)NC2=O)S1
NC(CC1=CNC2=C1C=CC=N2)C(O)=O	CC1=CC(CC(O)C(O)=O)=CS1	Cc1cc(CC(O)C(=O)NC(Cc2c[nH]c3ncccc23)C(=O)O)cs1	Esterification (R-COOH _R-OH)	CC1=CC(CC2OC(=O)C(CC3=CNC4=NC=CC=C34)NC2=O)=CS1
NC(CC1=CNC2=C1C=CC=N2)C(O)=O	CC1=C(CC(O)C(O)=O)C=CS1	Cc1sccc1CC(O)C(=O)NC(Cc1c[nH]c2ncccc12)C(=O)O	Esterification (R-COOH _R-OH)	CC1=C(CC2OC(=O)C(CC3=CNC4=NC=CC=C34)NC2=O)C=CS1
NC(CC1=CNC2=C1C=CC=N2)C(O)=O	OC(=O)C1=CC=CC(C=O)=C1O	O=Cc1cccc(C(=O)NC(Cc2c[nH]c3ncccc23)C(=O)O)c1O	Esterification (R-COOH _R-OH)	O=CC1=CC=CC2=C1OC(=O)C(CC1=CNC3=NC=CC=C13)NC2=O
NC(CC1=CNC2=C1C=CC=N2)C(O)=O	OC(C(O)=O)C1=CC=C(Br)C=C1	O=C(O)C(Cc1c[nH]c2ncccc12)NC(=O)C(O)c1ccc(Br)cc1	Esterification (R-COOH _R-OH)	BrC1=CC=C(C=C1)C1OC(=O)C(CC2=CNC3=NC=CC=C23)NC1=O
NC(CC1=CNC2=C1C=CC=N2)C(O)=O	CCC1CCC(O)(CC1)C(O)=O	CCC1CCC(O)(C(=O)NC(Cc2c[nH]c3ncccc23)C(=O)O)CC1	Esterification (R-COOH _R-OH)	CCC1CCC2(CC1)OC(=O)C(CC1=CNC3=NC=CC=C13)NC2=O
NC(CC1=CNC2=C1C=CC=N2)C(O)=O	CC1(C)CC(CC(O)C(O)=O)C1	CC1(C)CC(CC(O)C(=O)NC(Cc2c[nH]c3ncccc23)C(=O)O)C1	Esterification (R-COOH _R-OH)	CC1(C)CC(CC2OC(=O)C(CC3=CNC4=NC=CC=C34)NC2=O)C1
NC1=C(C(O)=O)C(=CN1)C1CCCC1	OC(=O)C1(O)CC2=CC=CC=C2C1	O=C(O)c1c(C2CCCC2)c[nH]c1NC(=O)C1(O)Cc2ccccc2C1	Esterification (R-COOH _R-OH)	O=C1OC2(CC3=CC=CC=C3C2)C(=O)NC2=C1C(=CN2)C1CCCC1
NC1=C(C(O)=O)C(=CN1)C1CCCC1	CC1=C(C)N=C(CC(O)C(O)=O)N1	Cc1nc(CC(O)C(=O)Nc2[nH]cc(C3CCCC3)c2C(=O)O)[nH]c1C	Esterification (R-COOH _R-OH)	CC1=C(C)N=C(CC2OC(=O)C3=C(NC=C3C3CCCC3)NC2=O)N1
NC1=C(C(O)=O)C(=CN1)C1CCCC1	OC(C(O)=O)C1=CC(Cl)=CC(Cl)=C1	O=C(O)c1c(C2CCCC2)c[nH]c1NC(=O)C(O)c1cc(Cl)cc(Cl)c1	Esterification (R-COOH _R-OH)	ClC1=CC(=CC(Cl)=C1)C1OC(=O)C2=C(NC=C2C2CCCC2)NC1=O
NC1=C(C(O)=O)C(=CN1)C1CCCC1	OC(CC1=C(Br)C=NC=C1)C(O)=O	O=C(O)c1c(C2CCCC2)c[nH]c1NC(=O)C(O)Cc1ccncc1Br	Esterification (R-COOH _R-OH)	BrC1=CN=CC=C1CC1OC(=O)C2=C(NC=C2C2CCCC2)NC1=O
NC1=C(C(O)=O)C(=CN1)C1CCCC1	CC1=CC=C(CC(O)C(O)=O)N=C1	Cc1ccc(CC(O)C(=O)Nc2[nH]cc(C3CCCC3)c2C(=O)O)nc1	Esterification (R-COOH _R-OH)	CC1=CC=C(CC2OC(=O)C3=C(NC=C3C3CCCC3)NC2=O)N=C1
NC1=C(C(O)=O)C(=CN1)C1CCOCC1	CC1=NC(CC(O)C(O)=O)=CN1	Cc1nc(CC(O)C(=O)Nc2[nH]cc(C3CCOCC3)c2C(=O)O)c[nH]1	Esterification (R-COOH _R-OH)	CC1=NC(CC2OC(=O)C3=C(NC=C3C3CCOCC3)NC2=O)=CN1
NC1=C(C(O)=O)C(=CN1)C1CCOCC1	CC1=C(CC(O)C(O)=O)SC=C1	Cc1ccsc1CC(O)C(=O)Nc1[nH]cc(C2CCOCC2)c1C(=O)O	Esterification (R-COOH _R-OH)	CC1=C(CC2OC(=O)C3=C(NC=C3C3CCOCC3)NC2=O)SC=C1
NC1=C(C(O)=O)C(=CN1)C1CCOCC1	CC1(C)CCCC(O)(C1)C(O)=O	CC1(C)CCCC(O)(C(=O)Nc2[nH]cc(C3CCOCC3)c2C(=O)O)C1	Esterification (R-COOH _R-OH)	CC1(C)CCCC2(C1)OC(=O)C1=C(NC=C1C1CCOCC1)NC2=O
NC1=C(C(O)=O)C(=CN1)C1CCOCC1	CC(CC(O)C(O)=O)C(C)(C)C	CC(CC(O)C(=O)Nc1[nH]cc(C2CCOCC2)c1C(=O)O)C(C)(C)C	Esterification (R-COOH _R-OH)	CC(CC1OC(=O)C2=C(NC=C2C2CCOCC2)NC1=O)C(C)(C)C
CCC(C)(C)C1=CNC(N)=C1C(O)=O	OC(CC1CCC(F)(F)C1)C(O)=O	CCC(C)(C)c1c[nH]c(NC(=O)C(O)CC2CCC(F)(F)C2)c1C(=O)O	Esterification (R-COOH _R-OH)	CCC(C)(C)C1=CNC2=C1C(=O)OC(CC1CCC(F)(F)C1)C(=O)N2
CCC(C)(C)C1=CNC(N)=C1C(O)=O	CC1=C(CC(O)C(O)=O)C(C)=NN1	CCC(C)(C)c1c[nH]c(NC(=O)C(O)Cc2c(C)n[nH]c2C)c1C(=O)O	Esterification (R-COOH _R-OH)	CCC(C)(C)C1=CNC2=C1C(=O)OC(CC1=C(C)NN=C1C)C(=O)N2
CCC(C)(C)C1=CNC(N)=C1C(O)=O	CCC1=CC=C(CC(O)C(O)=O)S1	CCc1ccc(CC(O)C(=O)Nc2[nH]cc(C(C)(C)CC)c2C(=O)O)s1	Esterification (R-COOH _R-OH)	CCC1=CC=C(CC2OC(=O)C3=C(NC=C3C(C)(C)CC)NC2=O)S1
CCC(C)(C)C1=CNC(N)=C1C(O)=O	OC(CC1=CC=CC=C1Cl)C(O)=O	CCC(C)(C)c1c[nH]c(NC(=O)C(O)Cc2ccccc2Cl)c1C(=O)O	Esterification (R-COOH _R-OH)	CCC(C)(C)C1=CNC2=C1C(=O)OC(CC1=CC=CC=C1Cl)C(=O)N2
NC(C(O)=O)C1=CNC2=C1C=C(Br)C=C2	CC1=C(CC(O)C(O)=O)C=NN1	Cc1[nH]ncc1CC(O)C(=O)NC(C(=O)O)c1c[nH]c2ccc(Br)cc12	Esterification (R-COOH _R-OH)	CC1=C(CC2OC(=O)C(NC2=O)C2=CNC3=CC=C(Br)C=C23)C=NN1
NC(C(O)=O)C1=CNC2=C1C=C(Br)C=C2	OC(=O)C1=C(O)C(Cl)=C(Cl)C=C1	O=C(NC(C(=O)O)c1c[nH]c2ccc(Br)cc12)c1ccc(Cl)c(Cl)c1O	Esterification (R-COOH _R-OH)	ClC1=C(Cl)C2=C(C=C1)C(=O)NC(C1=CNC3=CC=C(Br)C=C13)C(=O)O2
NC(C(O)=O)C1=CNC2=C1C=C(Br)C=C2	CC1=C(Cl)C(O)=C(C=N1)C(O)=O	Cc1ncc(C(=O)NC(C(=O)O)c2c[nH]c3ccc(Br)cc23)c(O)c1Cl	Esterification (R-COOH _R-OH)	CC1=NC=C2C(OC(=O)C(NC2=O)C2=CNC3=CC=C(Br)C=C23)=C1Cl
NC(C(O)=O)C1=CNC2=C1C=C(Br)C=C2	CC1=CC(CC(O)C(O)=O)=CS1	Cc1cc(CC(O)C(=O)NC(C(=O)O)c2c[nH]c3ccc(Br)cc23)cs1	Esterification (R-COOH _R-OH)	CC1=CC(CC2OC(=O)C(NC2=O)C2=CNC3=CC=C(Br)C=C23)=CS1
NC(C(O)=O)C1=CNC2=C1C=C(Br)C=C2	CC1=C(CC(O)C(O)=O)C=CS1	Cc1sccc1CC(O)C(=O)NC(C(=O)O)c1c[nH]c2ccc(Br)cc12	Esterification (R-COOH _R-OH)	CC1=C(CC2OC(=O)C(NC2=O)C2=CNC3=CC=C(Br)C=C23)C=CS1
NC(C(O)=O)C1=CNC2=C1C=C(Br)C=C2	CC1=COC(CC(O)C(O)=O)=C1	Cc1coc(CC(O)C(=O)NC(C(=O)O)c2c[nH]c3ccc(Br)cc23)c1	Esterification (R-COOH _R-OH)	CC1=COC(CC2OC(=O)C(NC2=O)C2=CNC3=CC=C(Br)C=C23)=C1
NC(C(O)=O)C1=CNC2=C1C=C(Br)C=C2	OC(CC1CCCCC1)C(O)=O	O=C(NC(C(=O)O)c1c[nH]c2ccc(Br)cc12)C(O)CC1CCCCC1	Esterification (R-COOH _R-OH)	BrC1=CC=C2NC=C(C3NC(=O)C(CC4CCCCC4)OC3=O)C2=C1
NC1=C(C(O)=O)C(=CN1)C1=CC=CC=N1	OC(CC1=CC=C(Br)O1)C(O)=O	O=C(O)c1c(-c2ccccn2)c[nH]c1NC(=O)C(O)Cc1ccc(Br)o1	Esterification (R-COOH _R-OH)	BrC1=CC=C(CC2OC(=O)C3=C(NC=C3C3=CC=CC=N3)NC2=O)O1
NC1=C(C(O)=O)C(=CN1)C1=CC=CC=N1	OC(CC1CC2CC2C1)C(O)=O	O=C(O)c1c(-c2ccccn2)c[nH]c1NC(=O)C(O)CC1CC2CC2C1	Esterification (R-COOH _R-OH)	O=C1NC2=C(C(=CN2)C2=CC=CC=N2)C(=O)OC1CC1CC2CC2C1
NC1=C(C(O)=O)C(=CN1)C1=CC=CC=N1	OC(CC1CCCCC1)C(O)=O	O=C(O)c1c(-c2ccccn2)c[nH]c1NC(=O)C(O)CC1CCCCC1	Esterification (R-COOH _R-OH)	O=C1NC2=C(C(=CN2)C2=CC=CC=N2)C(=O)OC1CC1CCCCC1
NC1=C(C(O)=O)C(=CN1)C1=CC=NC=C1	CC1=CC=C(CC(O)C(O)=O)S1	Cc1ccc(CC(O)C(=O)Nc2[nH]cc(-c3ccncc3)c2C(=O)O)s1	Esterification (R-COOH _R-OH)	CC1=CC=C(CC2OC(=O)C3=C(NC=C3C3=CC=NC=C3)NC2=O)S1
NC1=C(C(O)=O)C(=CN1)C1=CC=NC=C1	OC(C(O)=O)C1=CC=CC=C1I	O=C(O)c1c(-c2ccncc2)c[nH]c1NC(=O)C(O)c1ccccc1I	Esterification (R-COOH _R-OH)	IC1=CC=CC=C1C1OC(=O)C2=C(NC=C2C2=CC=NC=C2)NC1=O
NC1=C(C(O)=O)C(=CN1)C1=CC=NC=C1	CC1=CC=CN=C1C(O)C(O)=O	Cc1cccnc1C(O)C(=O)Nc1[nH]cc(-c2ccncc2)c1C(=O)O	Esterification (R-COOH _R-OH)	CC1=CC=CN=C1C1OC(=O)C2=C(NC=C2C2=CC=NC=C2)NC1=O
NC1=C(C(O)=O)C(=CN1)C1=CN=CC=C1	OC(CC1CCCOC1)C(O)=O	O=C(O)c1c(-c2cccnc2)c[nH]c1NC(=O)C(O)CC1CCCOC1	Esterification (R-COOH _R-OH)	O=C1NC2=C(C(=CN2)C2=CC=CN=C2)C(=O)OC1CC1CCCOC1
NC1=C(C(O)=O)C(=CN1)C1=CN=CC=C1	OC(C(O)=O)C1=CC(Br)=CC=C1	O=C(O)c1c(-c2cccnc2)c[nH]c1NC(=O)C(O)c1cccc(Br)c1	Esterification (R-COOH _R-OH)	BrC1=CC(=CC=C1)C1OC(=O)C2=C(NC=C2C2=CC=CN=C2)NC1=O
NC1=C(C(O)=O)C(=CN1)C1=CN=CC=C1	CC1=CC=CN=C1C(O)C(O)=O	Cc1cccnc1C(O)C(=O)Nc1[nH]cc(-c2cccnc2)c1C(=O)O	Esterification (R-COOH _R-OH)	CC1=CC=CN=C1C1OC(=O)C2=C(NC=C2C2=CC=CN=C2)NC1=O
NC1=C(C(O)=O)C(=CN1)C1=CN=CC=C1	OC(CC1=CC=CC=C1)C(O)=O	O=C(O)c1c(-c2cccnc2)c[nH]c1NC(=O)C(O)Cc1ccccc1	Esterification (R-COOH _R-OH)	O=C1NC2=C(C(=CN2)C2=CC=CN=C2)C(=O)OC1CC1=CC=CC=C1
NC(CC1=CNC2=CC(F)=C(F)C=C12)C(O)=O	OC(C1CCNC1)C(O)=O	O=C(O)C(Cc1c[nH]c2cc(F)c(F)cc12)NC(=O)C(O)C1CCNC1	Esterification (R-COOH _R-OH)	FC1=C(F)C=C2C(CC3NC(=O)C(OC3=O)C3CCNC3)=CNC2=C1
NC(CC1=CNC2=CC(F)=C(F)C=C12)C(O)=O	CC(C)(C(O)C=C)C(O)=O	C=CC(O)C(C)(C)C(=O)NC(Cc1c[nH]c2cc(F)c(F)cc12)C(=O)O	Esterification (R-COOH _R-OH)	CC1(C)C(OC(=O)C(CC2=CNC3=CC(F)=C(F)C=C23)NC1=O)C=C
NC(CC1=CNC2=CC(F)=C(F)C=C12)C(O)=O	OC(CC(O)=O)C1CCC1	O=C(CC(O)C1CCC1)NC(Cc1c[nH]c2cc(F)c(F)cc12)C(=O)O	Esterification (R-COOH _R-OH)	FC1=C(F)C=C2C(CC3NC(=O)CC(OC3=O)C3CCC3)=CNC2=C1
NC(CC1=CNC2=CC(F)=C(F)C=C12)C(O)=O	OC(CC1CCC1)C(O)=O	O=C(NC(Cc1c[nH]c2cc(F)c(F)cc12)C(=O)O)C(O)CC1CCC1	Esterification (R-COOH _R-OH)	FC1=C(F)C=C2C(CC3NC(=O)C(CC4CCC4)OC3=O)=CNC2=C1
NC(CC1=CNC2=CC(F)=C(F)C=C12)C(O)=O	OC(=O)C1(O)CCCCC1	O=C(O)C(Cc1c[nH]c2cc(F)c(F)cc12)NC(=O)C1(O)CCCCC1	Esterification (R-COOH _R-OH)	FC1=C(F)C=C2C(CC3NC(=O)C4(CCCCC4)OC3=O)=CNC2=C1
NC(CC1=CNC2=CC(F)=C(F)C=C12)C(O)=O	CCC(O)C(CC)C(O)=O	CCC(O)C(CC)C(=O)NC(Cc1c[nH]c2cc(F)c(F)cc12)C(=O)O	Esterification (R-COOH _R-OH)	CCC1OC(=O)C(CC2=CNC3=CC(F)=C(F)C=C23)NC(=O)C1CC
NC(CC1=CNC2=CC(F)=C(F)C=C12)C(O)=O	CCC(CC)(CO)C(O)=O	CCC(CC)(CO)C(=O)NC(Cc1c[nH]c2cc(F)c(F)cc12)C(=O)O	Esterification (R-COOH _R-OH)	CCC1(CC)COC(=O)C(CC2=CNC3=CC(F)=C(F)C=C23)NC1=O
NC(CC1=CNC2=CC(F)=C(F)C=C12)C(O)=O	CC(C)C(C(C)O)C(O)=O	CC(C)C(C(=O)NC(Cc1c[nH]c2cc(F)c(F)cc12)C(=O)O)C(C)O	Esterification (R-COOH _R-OH)	CC(C)C1C(C)OC(=O)C(CC2=CNC3=CC(F)=C(F)C=C23)NC1=O
NC(CC1=CNC2=CC(F)=C(F)C=C12)C(O)=O	CC(C)(C)C(CO)C(O)=O	CC(C)(C)C(CO)C(=O)NC(Cc1c[nH]c2cc(F)c(F)cc12)C(=O)O	Esterification (R-COOH _R-OH)	CC(C)(C)C1COC(=O)C(CC2=CNC3=CC(F)=C(F)C=C23)NC1=O
NC1=C(C(O)=O)C(=CN1)C1=CC=CC=C1	CC1=C(CC(O)C(O)=O)C=NN1	Cc1[nH]ncc1CC(O)C(=O)Nc1[nH]cc(-c2ccccc2)c1C(=O)O	Esterification (R-COOH _R-OH)	CC1=C(CC2OC(=O)C3=C(NC=C3C3=CC=CC=C3)NC2=O)C=NN1
NC1=C(C(O)=O)C(=CN1)C1=CC=CC=C1	CC1=C(CC(O)C(O)=O)C=CO1	Cc1occc1CC(O)C(=O)Nc1[nH]cc(-c2ccccc2)c1C(=O)O	Esterification (R-COOH _R-OH)	CC1=C(CC2OC(=O)C3=C(NC=C3C3=CC=CC=C3)NC2=O)C=CO1
NC1=C(C(O)=O)C(=CN1)C1=CC=CC=C1	OC(C(O)=O)C1=CC=C(F)C=C1	O=C(O)c1c(-c2ccccc2)c[nH]c1NC(=O)C(O)c1ccc(F)cc1	Esterification (R-COOH _R-OH)	FC1=CC=C(C=C1)C1OC(=O)C2=C(NC=C2C2=CC=CC=C2)NC1=O
NC1=C(C(O)=O)C(=CN1)C1=CC=CC=C1	CC(O)(C(O)=O)C1=CC=CC=C1	CC(O)(C(=O)Nc1[nH]cc(-c2ccccc2)c1C(=O)O)c1ccccc1	Esterification (R-COOH _R-OH)	CC1(OC(=O)C2=C(NC=C2C2=CC=CC=C2)NC1=O)C1=CC=CC=C1
NC1=C(C(O)=O)C(=CN1)C1=CC=CC=C1	CC(CC(O)C(O)=O)C(C)(C)C	CC(CC(O)C(=O)Nc1[nH]cc(-c2ccccc2)c1C(=O)O)C(C)(C)C	Esterification (R-COOH _R-OH)	CC(CC1OC(=O)C2=C(NC=C2C2=CC=CC=C2)NC1=O)C(C)(C)C
NC(CC1=CNC2=C1C(Br)=CC=C2)C(O)=O	OC(=O)C1=CN=CC(Cl)=C1O	O=C(NC(Cc1c[nH]c2cccc(Br)c12)C(=O)O)c1cncc(Cl)c1O	Esterification (R-COOH _R-OH)	ClC1=C2OC(=O)C(CC3=CNC4=CC=CC(Br)=C34)NC(=O)C2=CN=C1
NC(CC1=CNC2=C1C(Br)=CC=C2)C(O)=O	CC1SCCC1(O)CC(O)=O	CC1SCCC1(O)CC(=O)NC(Cc1c[nH]c2cccc(Br)c12)C(=O)O	Esterification (R-COOH _R-OH)	CC1SCCC11CC(=O)NC(CC2=CNC3=CC=CC(Br)=C23)C(=O)O1
NC(CC1=CNC2=C1C(Br)=CC=C2)C(O)=O	CC(C)(C(O)=O)C1(O)CSC1	CC(C)(C(=O)NC(Cc1c[nH]c2cccc(Br)c12)C(=O)O)C1(O)CSC1	Esterification (R-COOH _R-OH)	CC1(C)C(=O)NC(CC2=CNC3=CC=CC(Br)=C23)C(=O)OC11CSC1
NC(CC1=CNC2=C1C(Br)=CC=C2)C(O)=O	OCC1(CCOCC1)C(O)=O	O=C(O)C(Cc1c[nH]c2cccc(Br)c12)NC(=O)C1(CO)CCOCC1	Esterification (R-COOH _R-OH)	BrC1=C2C(CC3NC(=O)C4(CCOCC4)COC3=O)=CNC2=CC=C1
NC(CC1=CNC2=C1C(Br)=CC=C2)C(O)=O	OC(=O)CC1(O)CCNCC1	O=C(CC1(O)CCNCC1)NC(Cc1c[nH]c2cccc(Br)c12)C(=O)O	Esterification (R-COOH _R-OH)	BrC1=C2C(CC3NC(=O)CC4(CCNCC4)OC3=O)=CNC2=CC=C1
NC(CC1=CNC2=C1C(Br)=CC=C2)C(O)=O	OC(C1CCNCC1)C(O)=O	O=C(O)C(Cc1c[nH]c2cccc(Br)c12)NC(=O)C(O)C1CCNCC1	Esterification (R-COOH _R-OH)	BrC1=C2C(CC3NC(=O)C(OC3=O)C3CCNCC3)=CNC2=CC=C1
NC(CC1=CNC2=C1C(Br)=CC=C2)C(O)=O	OC(=O)C1=C(O)C(Br)=CC=C1	O=C(NC(Cc1c[nH]c2cccc(Br)c12)C(=O)O)c1cccc(Br)c1O	Esterification (R-COOH _R-OH)	BrC1=C2C(CC3NC(=O)C4=CC=CC(Br)=C4OC3=O)=CNC2=CC=C1
NC(CC1=CNC2=C1C(Br)=CC=C2)C(O)=O	CC1=CC(O)=C(N=C1)C(O)=O	Cc1cnc(C(=O)NC(Cc2c[nH]c3cccc(Br)c23)C(=O)O)c(O)c1	Esterification (R-COOH _R-OH)	CC1=CN=C2C(OC(=O)C(CC3=CNC4=CC=CC(Br)=C34)NC2=O)=C1
NC(CC1=CNC2=C1C(Br)=CC=C2)C(O)=O	CC1=CC=NC(C(O)=O)=C1O	Cc1ccnc(C(=O)NC(Cc2c[nH]c3cccc(Br)c23)C(=O)O)c1O	Esterification (R-COOH _R-OH)	CC1=CC=NC2=C1OC(=O)C(CC1=CNC3=CC=CC(Br)=C13)NC2=O
NC(CC1=CNC2=C1C(Br)=CC=C2)C(O)=O	CCC(CC)CC(O)C(O)=O	CCC(CC)CC(O)C(=O)NC(Cc1c[nH]c2cccc(Br)c12)C(=O)O	Esterification (R-COOH _R-OH)	CCC(CC)CC1OC(=O)C(CC2=CNC3=CC=CC(Br)=C23)NC1=O
NC(CC1=CNC2=C1C(Br)=CC=C2)C(O)=O	CCCC(C)(O)C(C)C(O)=O	CCCC(C)(O)C(C)C(=O)NC(Cc1c[nH]c2cccc(Br)c12)C(=O)O	Esterification (R-COOH _R-OH)	CCCC1(C)OC(=O)C(CC2=CNC3=CC=CC(Br)=C23)NC(=O)C1C
NC(CC1=CNC2=C1C=C(Br)C=C2)C(O)=O	OC(=O)C(F)(F)C1(O)CSC1	O=C(O)C(Cc1c[nH]c2ccc(Br)cc12)NC(=O)C(F)(F)C1(O)CSC1	Esterification (R-COOH _R-OH)	FC1(F)C(=O)NC(CC2=CNC3=CC=C(Br)C=C23)C(=O)OC11CSC1
NC(CC1=CNC2=C1C=C(Br)C=C2)C(O)=O	OC(C1CC1)C(F)(F)C(O)=O	O=C(O)C(Cc1c[nH]c2ccc(Br)cc12)NC(=O)C(F)(F)C(O)C1CC1	Esterification (R-COOH _R-OH)	FC1(F)C(OC(=O)C(CC2=CNC3=CC=C(Br)C=C23)NC1=O)C1CC1
NC(CC1=CNC2=C1C=C(Br)C=C2)C(O)=O	OC(CC1=CN=CN1)C(O)=O	O=C(NC(Cc1c[nH]c2ccc(Br)cc12)C(=O)O)C(O)Cc1cnc[nH]1	Esterification (R-COOH _R-OH)	BrC1=CC=C2NC=C(CC3NC(=O)C(CC4=CN=CN4)OC3=O)C2=C1
NC(CC1=CNC2=C1C=C(Br)C=C2)C(O)=O	OC(CC1=CNN=C1)C(O)=O	O=C(NC(Cc1c[nH]c2ccc(Br)cc12)C(=O)O)C(O)Cc1cn[nH]c1	Esterification (R-COOH _R-OH)	BrC1=CC=C2NC=C(CC3NC(=O)C(CC4=CNN=C4)OC3=O)C2=C1
NC(CC1=CNC2=C1C=C(Br)C=C2)C(O)=O	CC1SCCC1(O)CC(O)=O	CC1SCCC1(O)CC(=O)NC(Cc1c[nH]c2ccc(Br)cc12)C(=O)O	Esterification (R-COOH _R-OH)	CC1SCCC11CC(=O)NC(CC2=CNC3=CC=C(Br)C=C23)C(=O)O1
NC(CC1=CNC2=C1C=C(Br)C=C2)C(O)=O	CCC(C(O)=O)C1(O)COC1	CCC(C(=O)NC(Cc1c[nH]c2ccc(Br)cc12)C(=O)O)C1(O)COC1	Esterification (R-COOH _R-OH)	CCC1C(=O)NC(CC2=CNC3=CC=C(Br)C=C23)C(=O)OC11COC1
NC(CC1=CNC2=C1C=C(Br)C=C2)C(O)=O	OC(CC(O)=O)C1CCOC1	O=C(CC(O)C1CCOC1)NC(Cc1c[nH]c2ccc(Br)cc12)C(=O)O	Esterification (R-COOH _R-OH)	BrC1=CC=C2NC=C(CC3NC(=O)CC(OC3=O)C3CCOC3)C2=C1
NC(CC1=CNC2=C1C=C(Br)C=C2)C(O)=O	OC(CC1CCCO1)C(O)=O	O=C(NC(Cc1c[nH]c2ccc(Br)cc12)C(=O)O)C(O)CC1CCCO1	Esterification (R-COOH _R-OH)	BrC1=CC=C2NC=C(CC3NC(=O)C(CC4CCCO4)OC3=O)C2=C1
NC(CC1=CNC2=C1C=C(Br)C=C2)C(O)=O	OC(=O)C1=C(O)C=CC=C1Cl	O=C(NC(Cc1c[nH]c2ccc(Br)cc12)C(=O)O)c1c(O)cccc1Cl	Esterification (R-COOH _R-OH)	ClC1=C2C(OC(=O)C(CC3=CNC4=CC=C(Br)C=C34)NC2=O)=CC=C1
NC(CC1=CNC2=C1C=C(Br)C=C2)C(O)=O	OC(=O)C1=C(O)C=CC=C1F	O=C(NC(Cc1c[nH]c2ccc(Br)cc12)C(=O)O)c1c(O)cccc1F	Esterification (R-COOH _R-OH)	FC1=C2C(OC(=O)C(CC3=CNC4=CC=C(Br)C=C34)NC2=O)=CC=C1
NC(CC1=CNC2=C1C=C(Br)C=C2)C(O)=O	OC(=O)C1=C(O)C(F)=CC=C1	O=C(NC(Cc1c[nH]c2ccc(Br)cc12)C(=O)O)c1cccc(F)c1O	Esterification (R-COOH _R-OH)	FC1=C2OC(=O)C(CC3=CNC4=CC=C(Br)C=C34)NC(=O)C2=CC=C1
NC(CC1=CNC2=C1C=C(Br)C=C2)C(O)=O	CC1=CC=NC(C(O)=O)=C1O	Cc1ccnc(C(=O)NC(Cc2c[nH]c3ccc(Br)cc23)C(=O)O)c1O	Esterification (R-COOH _R-OH)	CC1=CC=NC2=C1OC(=O)C(CC1=CNC3=CC=C(Br)C=C13)NC2=O
NC(CC1=CNC2=C1C=C(Br)C=C2)C(O)=O	CC1=CN=CC(C(O)=O)=C1O	Cc1cncc(C(=O)NC(Cc2c[nH]c3ccc(Br)cc23)C(=O)O)c1O	Esterification (R-COOH _R-OH)	CC1=CN=CC2=C1OC(=O)C(CC1=CNC3=CC=C(Br)C=C13)NC2=O
NC(CC1=CNC2=C1C=C(Br)C=C2)C(O)=O	OC(CC1=CC=CS1)C(O)=O	O=C(NC(Cc1c[nH]c2ccc(Br)cc12)C(=O)O)C(O)Cc1cccs1	Esterification (R-COOH _R-OH)	BrC1=CC=C2NC=C(CC3NC(=O)C(CC4=CC=CS4)OC3=O)C2=C1
NC(CC1=CNC2=C1C=C(Br)C=C2)C(O)=O	OC(=O)CC1(O)CCC2CC12	O=C(CC1(O)CCC2CC21)NC(Cc1c[nH]c2ccc(Br)cc12)C(=O)O	Esterification (R-COOH _R-OH)	BrC1=CC=C2NC=C(CC3NC(=O)CC4(CCC5CC45)OC3=O)C2=C1
NC(CC1=CNC2=C1C=C(Br)C=C2)C(O)=O	CCC(C(O)=O)C1(O)CCC1	CCC(C(=O)NC(Cc1c[nH]c2ccc(Br)cc12)C(=O)O)C1(O)CCC1	Esterification (R-COOH _R-OH)	CCC1C(=O)NC(CC2=CNC3=CC=C(Br)C=C23)C(=O)OC11CCC1
NC(CC1=CNC2=C1C=C(Br)C=C2)C(O)=O	CC(C(O)C1(C)CC1)C(O)=O	CC(C(=O)NC(Cc1c[nH]c2ccc(Br)cc12)C(=O)O)C(O)C1(C)CC1	Esterification (R-COOH _R-OH)	CC1C(OC(=O)C(CC2=CNC3=CC=C(Br)C=C23)NC1=O)C1(C)CC1
NC(CC1=CNC2=C1C=C(Br)C=C2)C(O)=O	CC1CC1(C)C(O)CC(O)=O	CC1CC1(C)C(O)CC(=O)NC(Cc1c[nH]c2ccc(Br)cc12)C(=O)O	Esterification (R-COOH _R-OH)	CC1CC1(C)C1CC(=O)NC(CC2=CNC3=CC=C(Br)C=C23)C(=O)O1
NC(CC1=CNC2=C1C=C(Br)C=C2)C(O)=O	CC1CCC(O)(CC(O)=O)C1	CC1CCC(O)(CC(=O)NC(Cc2c[nH]c3ccc(Br)cc23)C(=O)O)C1	Esterification (R-COOH _R-OH)	CC1CCC2(C1)CC(=O)NC(CC1=CNC3=CC=C(Br)C=C13)C(=O)O2
NC(CC1=CNC2=C1C=C(Br)C=C2)C(O)=O	CC1CCC(O)(CC1)C(O)=O	CC1CCC(O)(C(=O)NC(Cc2c[nH]c3ccc(Br)cc23)C(=O)O)CC1	Esterification (R-COOH _R-OH)	CC1CCC2(CC1)OC(=O)C(CC1=CNC3=CC=C(Br)C=C13)NC2=O
NC(CC1=CNC2=C1C=C(Br)C=C2)C(O)=O	CC(O)(CC(O)=O)C1CCC1	CC(O)(CC(=O)NC(Cc1c[nH]c2ccc(Br)cc12)C(=O)O)C1CCC1	Esterification (R-COOH _R-OH)	CC1(CC(=O)NC(CC2=CNC3=CC=C(Br)C=C23)C(=O)O1)C1CCC1
NC(CC1=CNC2=C1C=C(Br)C=C2)C(O)=O	CC(C)(C(O)C1CC1)C(O)=O	CC(C)(C(=O)NC(Cc1c[nH]c2ccc(Br)cc12)C(=O)O)C(O)C1CC1	Esterification (R-COOH _R-OH)	CC1(C)C(OC(=O)C(CC2=CNC3=CC=C(Br)C=C23)NC1=O)C1CC1
NC(CC1=CNC2=C1C=C(Br)C=C2)C(O)=O	OC(CC(O)=O)C1CCCC1	O=C(CC(O)C1CCCC1)NC(Cc1c[nH]c2ccc(Br)cc12)C(=O)O	Esterification (R-COOH _R-OH)	BrC1=CC=C2NC=C(CC3NC(=O)CC(OC3=O)C3CCCC3)C2=C1
NC(CC1=CNC2=C1C=C(Br)C=C2)C(O)=O	CCCCC(O)C(C)C(O)=O	CCCCC(O)C(C)C(=O)NC(Cc1c[nH]c2ccc(Br)cc12)C(=O)O	Esterification (R-COOH _R-OH)	CCCCC1OC(=O)C(CC2=CNC3=CC=C(Br)C=C23)NC(=O)C1C
NC(CC1=CNC2=C1C=C(Br)C=C2)C(O)=O	CCCC(C(O)CC)C(O)=O	CCCC(C(=O)NC(Cc1c[nH]c2ccc(Br)cc12)C(=O)O)C(O)CC	Esterification (R-COOH _R-OH)	CCCC1C(CC)OC(=O)C(CC2=CNC3=CC=C(Br)C=C23)NC1=O
NC(CC1=CNC2=C1C=C(Br)C=C2)C(O)=O	CCC(C)C(O)C(C)C(O)=O	CCC(C)C(O)C(C)C(=O)NC(Cc1c[nH]c2ccc(Br)cc12)C(=O)O	Esterification (R-COOH _R-OH)	CCC(C)C1OC(=O)C(CC2=CNC3=CC=C(Br)C=C23)NC(=O)C1C
NC(CC1=CNC2=C1C=C(Br)C=C2)C(O)=O	CC(C)C(C)CC(O)C(O)=O	CC(C)C(C)CC(O)C(=O)NC(Cc1c[nH]c2ccc(Br)cc12)C(=O)O	Esterification (R-COOH _R-OH)	CC(C)C(C)CC1OC(=O)C(CC2=CNC3=CC=C(Br)C=C23)NC1=O
NC(CC1=CNC2=C1C(Br)=CC=C2)C(O)=O	OC(C1CCCNC1)C(O)=O	O=C(O)C(Cc1c[nH]c2cccc(Br)c12)NC(=O)C(O)C1CCCNC1	Esterification (R-COOH _R-OH)	BrC1=C2C(CC3NC(=O)C(OC3=O)C3CCCNC3)=CNC2=CC=C1
NC(CC1=CNC2=C1C(Br)=CC=C2)C(O)=O	CC1=CN=CC(C(O)=O)=C1O	Cc1cncc(C(=O)NC(Cc2c[nH]c3cccc(Br)c23)C(=O)O)c1O	Esterification (R-COOH _R-OH)	CC1=CN=CC2=C1OC(=O)C(CC1=CNC3=CC=CC(Br)=C13)NC2=O
NC(CC1=CNC2=C1C(Br)=CC=C2)C(O)=O	OC(CC(O)=O)C1=CC=CS1	O=C(CC(O)c1cccs1)NC(Cc1c[nH]c2cccc(Br)c12)C(=O)O	Esterification (R-COOH _R-OH)	BrC1=C2C(CC3NC(=O)CC(OC3=O)C3=CC=CS3)=CNC2=CC=C1
NC(CC1=CNC2=C1C(Br)=CC=C2)C(O)=O	OC(CC1=CSC=C1)C(O)=O	O=C(NC(Cc1c[nH]c2cccc(Br)c12)C(=O)O)C(O)Cc1ccsc1	Esterification (R-COOH _R-OH)	BrC1=C2C(CC3NC(=O)C(CC4=CSC=C4)OC3=O)=CNC2=CC=C1
NC(CC1=CNC2=C1C(Br)=CC=C2)C(O)=O	OC(=O)CC1(O)CCCCC1	O=C(CC1(O)CCCCC1)NC(Cc1c[nH]c2cccc(Br)c12)C(=O)O	Esterification (R-COOH _R-OH)	BrC1=C2C(CC3NC(=O)CC4(CCCCC4)OC3=O)=CNC2=CC=C1
NC(CC1=CNC2=C1C(Br)=CC=C2)C(O)=O	OC(CC1CCCC1)C(O)=O	O=C(NC(Cc1c[nH]c2cccc(Br)c12)C(=O)O)C(O)CC1CCCC1	Esterification (R-COOH _R-OH)	BrC1=C2C(CC3NC(=O)C(CC4CCCC4)OC3=O)=CNC2=CC=C1
NC(CC1=CNC2=C1C(Br)=CC=C2)C(O)=O	OC(C1CCCCC1)C(O)=O	O=C(O)C(Cc1c[nH]c2cccc(Br)c12)NC(=O)C(O)C1CCCCC1	Esterification (R-COOH _R-OH)	BrC1=C2C(CC3NC(=O)C(OC3=O)C3CCCCC3)=CNC2=CC=C1
NC(CC1=CNC2=C1C(Br)=CC=C2)C(O)=O	CCCC(C)CC(O)C(O)=O	CCCC(C)CC(O)C(=O)NC(Cc1c[nH]c2cccc(Br)c12)C(=O)O	Esterification (R-COOH _R-OH)	CCCC(C)CC1OC(=O)C(CC2=CNC3=CC=CC(Br)=C23)NC1=O
NC(CC1=CNC2=C1C(Br)=CC=C2)C(O)=O	CCCC(C(O)=O)C(C)(C)O	CCCC(C(=O)NC(Cc1c[nH]c2cccc(Br)c12)C(=O)O)C(C)(C)O	Esterification (R-COOH _R-OH)	CCCC1C(=O)NC(CC2=CNC3=CC=CC(Br)=C23)C(=O)OC1(C)C
NC(CC1=CNC2=C1C(Br)=CC=C2)C(O)=O	CC(C)C(C)(O)C(C)C(O)=O	CC(C)C(C)(O)C(C)C(=O)NC(Cc1c[nH]c2cccc(Br)c12)C(=O)O	Esterification (R-COOH _R-OH)	CC(C)C1(C)OC(=O)C(CC2=CNC3=CC=CC(Br)=C23)NC(=O)C1C
NC(CC1=CNC2=C1C(Br)=CC=C2)C(O)=O	CC(C(O)C(C)(C)C)C(O)=O	CC(C(=O)NC(Cc1c[nH]c2cccc(Br)c12)C(=O)O)C(O)C(C)(C)C	Esterification (R-COOH _R-OH)	CC1C(OC(=O)C(CC2=CNC3=CC=CC(Br)=C23)NC1=O)C(C)(C)C
NC(CC1=CNC2=C1C(Br)=CC=C2)C(O)=O	CC(C)(C)CC(O)CC(O)=O	CC(C)(C)CC(O)CC(=O)NC(Cc1c[nH]c2cccc(Br)c12)C(=O)O	Esterification (R-COOH _R-OH)	CC(C)(C)CC1CC(=O)NC(CC2=CNC3=CC=CC(Br)=C23)C(=O)O1
NC(CC1=CNC2=C1C(Br)=CC=C2)C(O)=O	CC1=CC=CC(O)=C1C(O)=O	Cc1cccc(O)c1C(=O)NC(Cc1c[nH]c2cccc(Br)c12)C(=O)O	Esterification (R-COOH _R-OH)	CC1=CC=CC2=C1C(=O)NC(CC1=CNC3=CC=CC(Br)=C13)C(=O)O2
NC(CC1=CNC2=C1C=C(Cl)C=C2)C(O)=O	CC(O)(CC(O)=O)C(F)(F)F	CC(O)(CC(=O)NC(Cc1c[nH]c2ccc(Cl)cc12)C(=O)O)C(F)(F)F	Esterification (R-COOH _R-OH)	CC1(CC(=O)NC(CC2=CNC3=CC=C(Cl)C=C23)C(=O)O1)C(F)(F)F
NC(CC1=CNC2=C1C=C(Cl)C=C2)C(O)=O	OC(=O)C1=C(O)C=C(Cl)C=N1	O=C(NC(Cc1c[nH]c2ccc(Cl)cc12)C(=O)O)c1ncc(Cl)cc1O	Esterification (R-COOH _R-OH)	ClC1=CC=C2NC=C(CC3NC(=O)C4=NC=C(Cl)C=C4OC3=O)C2=C1
NC(CC1=CNC2=C1C=C(Cl)C=C2)C(O)=O	OC(=O)C1=C(O)C=C(Br)C=C1	O=C(NC(Cc1c[nH]c2ccc(Cl)cc12)C(=O)O)c1ccc(Br)cc1O	Esterification (R-COOH _R-OH)	ClC1=CC=C2NC=C(CC3NC(=O)C4=CC=C(Br)C=C4OC3=O)C2=C1
NC(CC1=CNC2=C1C=C(Cl)C=C2)C(O)=O	OC(=O)C1=C(O)C(Cl)=CC=C1	O=C(NC(Cc1c[nH]c2ccc(Cl)cc12)C(=O)O)c1cccc(Cl)c1O	Esterification (R-COOH _R-OH)	ClC1=CC=C2NC=C(CC3NC(=O)C4=CC=CC(Cl)=C4OC3=O)C2=C1
NC(CC1=CNC2=C1C=C(Cl)C=C2)C(O)=O	OC(CC(O)=O)C1=CSC=C1	O=C(CC(O)c1ccsc1)NC(Cc1c[nH]c2ccc(Cl)cc12)C(=O)O	Esterification (R-COOH _R-OH)	ClC1=CC=C2NC=C(CC3NC(=O)CC(OC3=O)C3=CSC=C3)C2=C1
NC(CC1=CNC2=C1C=C(Cl)C=C2)C(O)=O	OC(CC1=CSC=C1)C(O)=O	O=C(NC(Cc1c[nH]c2ccc(Cl)cc12)C(=O)O)C(O)Cc1ccsc1	Esterification (R-COOH _R-OH)	ClC1=CC=C2NC=C(CC3NC(=O)C(CC4=CSC=C4)OC3=O)C2=C1
NC(CC1=CNC2=C1C=C(Cl)C=C2)C(O)=O	OC(=O)CC1(O)CCCC=C1	O=C(CC1(O)C=CCCC1)NC(Cc1c[nH]c2ccc(Cl)cc12)C(=O)O	Esterification (R-COOH _R-OH)	ClC1=CC=C2NC=C(CC3NC(=O)CC4(CCCC=C4)OC3=O)C2=C1
NC(CC1=CNC2=C1C=C(Cl)C=C2)C(O)=O	CC(C(O)=O)C(C)(O)C1CC1	CC(C(=O)NC(Cc1c[nH]c2ccc(Cl)cc12)C(=O)O)C(C)(O)C1CC1	Esterification (R-COOH _R-OH)	CC1C(=O)NC(CC2=CNC3=CC=C(Cl)C=C23)C(=O)OC1(C)C1CC1
NC(CC1=CNC2=C1C=C(Cl)C=C2)C(O)=O	CC(C(O)CC1CC1)C(O)=O	CC(C(=O)NC(Cc1c[nH]c2ccc(Cl)cc12)C(=O)O)C(O)CC1CC1	Esterification (R-COOH _R-OH)	CC1C(CC2CC2)OC(=O)C(CC2=CNC3=CC=C(Cl)C=C23)NC1=O
NC(CC1=CNC2=C1C=C(Cl)C=C2)C(O)=O	CC1CCCC1(O)CC(O)=O	CC1CCCC1(O)CC(=O)NC(Cc1c[nH]c2ccc(Cl)cc12)C(=O)O	Esterification (R-COOH _R-OH)	CC1CCCC11CC(=O)NC(CC2=CNC3=CC=C(Cl)C=C23)C(=O)O1
NC(CC1=CNC2=C1C=C(Cl)C=C2)C(O)=O	CCCCCC(O)CC(O)=O	CCCCCC(O)CC(=O)NC(Cc1c[nH]c2ccc(Cl)cc12)C(=O)O	Esterification (R-COOH _R-OH)	CCCCCC1CC(=O)NC(CC2=CNC3=CC=C(Cl)C=C23)C(=O)O1
NC(CC1=CNC2=C1C=C(Cl)C=C2)C(O)=O	CCCC(C)CC(O)C(O)=O	CCCC(C)CC(O)C(=O)NC(Cc1c[nH]c2ccc(Cl)cc12)C(=O)O	Esterification (R-COOH _R-OH)	CCCC(C)CC1OC(=O)C(CC2=CNC3=CC=C(Cl)C=C23)NC1=O
NC(CC1=CNC2=C1C=C(Cl)C=C2)C(O)=O	CC(C)CC(O)C(C)C(O)=O	CC(C)CC(O)C(C)C(=O)NC(Cc1c[nH]c2ccc(Cl)cc12)C(=O)O	Esterification (R-COOH _R-OH)	CC(C)CC1OC(=O)C(CC2=CNC3=CC=C(Cl)C=C23)NC(=O)C1C
NC(CC1=CNC2=C1C=CC(F)=C2)C(O)=O	CC(C)C(O)C(F)(F)C(O)=O	CC(C)C(O)C(F)(F)C(=O)NC(Cc1c[nH]c2cc(F)ccc12)C(=O)O	Esterification (R-COOH _R-OH)	CC(C)C1OC(=O)C(CC2=CNC3=CC(F)=CC=C23)NC(=O)C1(F)F
NC(CC1=CNC2=C1C=CC(F)=C2)C(O)=O	OC(=O)C1=C(O)C=C(Br)C=N1	O=C(NC(Cc1c[nH]c2cc(F)ccc12)C(=O)O)c1ncc(Br)cc1O	Esterification (R-COOH _R-OH)	FC1=CC=C2C(CC3NC(=O)C4=NC=C(Br)C=C4OC3=O)=CNC2=C1
NC(CC1=CNC2=C1C=CC(F)=C2)C(O)=O	OC(CC1CC1)C(F)C(O)=O	O=C(O)C(Cc1c[nH]c2cc(F)ccc12)NC(=O)C(F)C(O)CC1CC1	Esterification (R-COOH _R-OH)	FC1C(CC2CC2)OC(=O)C(CC2=CNC3=CC(F)=CC=C23)NC1=O
NC(CC1=CNC2=C1C=CC(F)=C2)C(O)=O	OC(=O)C1=C(O)C=CC(I)=C1	O=C(NC(Cc1c[nH]c2cc(F)ccc12)C(=O)O)c1cc(I)ccc1O	Esterification (R-COOH _R-OH)	FC1=CC=C2C(CC3NC(=O)C4=CC(I)=CC=C4OC3=O)=CNC2=C1
NC(CC1=CNC2=C1C=CC(F)=C2)C(O)=O	CC1=CC=NC(C(O)=O)=C1O	Cc1ccnc(C(=O)NC(Cc2c[nH]c3cc(F)ccc23)C(=O)O)c1O	Esterification (R-COOH _R-OH)	CC1=CC=NC2=C1OC(=O)C(CC1=CNC3=CC(F)=CC=C13)NC2=O
NC(CC1=CNC2=C1C=CC(F)=C2)C(O)=O	OC(C(O)=O)C1=CC=CC=N1	O=C(O)C(Cc1c[nH]c2cc(F)ccc12)NC(=O)C(O)c1ccccn1	Esterification (R-COOH _R-OH)	FC1=CC=C2C(CC3NC(=O)C(OC3=O)C3=CC=CC=N3)=CNC2=C1
NC(CC1=CNC2=C1C=CC(F)=C2)C(O)=O	CC(C(O)=O)C1(O)CCCC1	CC(C(=O)NC(Cc1c[nH]c2cc(F)ccc12)C(=O)O)C1(O)CCCC1	Esterification (R-COOH _R-OH)	CC1C(=O)NC(CC2=CNC3=CC(F)=CC=C23)C(=O)OC11CCCC1
NC(CC1=CNC2=C1C=CC(F)=C2)C(O)=O	OC(CC1CCC1)CC(O)=O	O=C(CC(O)CC1CCC1)NC(Cc1c[nH]c2cc(F)ccc12)C(=O)O	Esterification (R-COOH _R-OH)	FC1=CC=C2C(CC3NC(=O)CC(CC4CCC4)OC3=O)=CNC2=C1
NC(CC1=CNC2=C1C=CC(F)=C2)C(O)=O	CCC(C)C(O)C(C)C(O)=O	CCC(C)C(O)C(C)C(=O)NC(Cc1c[nH]c2cc(F)ccc12)C(=O)O	Esterification (R-COOH _R-OH)	CCC(C)C1OC(=O)C(CC2=CNC3=CC(F)=CC=C23)NC(=O)C1C
NC(CC1=CC2=C(C=CN2)C=C1)C(O)=O	OC(=O)C1=C(O)C(Br)=CC(Br)=C1	O=C(NC(Cc1ccc2cc[nH]c2c1)C(=O)O)c1cc(Br)cc(Br)c1O	Esterification (R-COOH _R-OH)	BrC1=CC(Br)=C2OC(=O)C(CC3=CC=C4C=CNC4=C3)NC(=O)C2=C1
NC(CC1=CC2=C(C=CN2)C=C1)C(O)=O	OC(=O)C1=C(O)C(Br)=CC(F)=C1	O=C(NC(Cc1ccc2cc[nH]c2c1)C(=O)O)c1cc(F)cc(Br)c1O	Esterification (R-COOH _R-OH)	FC1=CC(Br)=C2OC(=O)C(CC3=CC=C4C=CNC4=C3)NC(=O)C2=C1
NC(CC1=CC2=C(C=CN2)C=C1)C(O)=O	CC1=C(Cl)C(O)=C(C=N1)C(O)=O	Cc1ncc(C(=O)NC(Cc2ccc3cc[nH]c3c2)C(=O)O)c(O)c1Cl	Esterification (R-COOH _R-OH)	CC1=NC=C2C(OC(=O)C(CC3=CC=C4C=CNC4=C3)NC2=O)=C1Cl
NC(CC1=CC2=C(C=CN2)C=C1)C(O)=O	OC(CC1=CSC(Br)=C1)C(O)=O	O=C(NC(Cc1ccc2cc[nH]c2c1)C(=O)O)C(O)Cc1csc(Br)c1	Esterification (R-COOH _R-OH)	BrC1=CC(CC2OC(=O)C(CC3=CC=C4C=CNC4=C3)NC2=O)=CS1
NC(CC1=CC2=C(C=CN2)C=C1)C(O)=O	OC(CC1=CSC=C1Cl)C(O)=O	O=C(NC(Cc1ccc2cc[nH]c2c1)C(=O)O)C(O)Cc1cscc1Cl	Esterification (R-COOH _R-OH)	ClC1=CSC=C1CC1OC(=O)C(CC2=CC=C3C=CNC3=C2)NC1=O
NC(CC1=CC2=C(C=CN2)C=C1)C(O)=O	CC1=C(CC(O)C(O)=O)OC=C1	Cc1ccoc1CC(O)C(=O)NC(Cc1ccc2cc[nH]c2c1)C(=O)O	Esterification (R-COOH _R-OH)	CC1=C(CC2OC(=O)C(CC3=CC=C4C=CNC4=C3)NC2=O)OC=C1
NC(CC1=CC2=C(C=CN2)C=C1)C(O)=O	OC(CC1=CC=CC=N1)C(O)=O	O=C(NC(Cc1ccc2cc[nH]c2c1)C(=O)O)C(O)Cc1ccccn1	Esterification (R-COOH _R-OH)	O=C1NC(CC2=CC=C3C=CNC3=C2)C(=O)OC1CC1=CC=CC=N1
NC(CC1=CC2=C(C=CN2)C=C1)C(O)=O	OC(=O)CC1(O)CCCCCC1	O=C(CC1(O)CCCCCC1)NC(Cc1ccc2cc[nH]c2c1)C(=O)O	Esterification (R-COOH _R-OH)	O=C1CC2(CCCCCC2)OC(=O)C(CC2=CC=C3C=CNC3=C2)N1
NC(CC1=CC2=C(C=CN2)C=C1)C(O)=O	OC(CC1CCCCC1)C(O)=O	O=C(NC(Cc1ccc2cc[nH]c2c1)C(=O)O)C(O)CC1CCCCC1	Esterification (R-COOH _R-OH)	O=C1NC(CC2=CC=C3C=CNC3=C2)C(=O)OC1CC1CCCCC1
NC(CC1=CNC2=CC=CC=C12)C(O)=O	OC(=O)C(F)(F)C1(O)CCCC1	O=C(O)C(Cc1c[nH]c2ccccc12)NC(=O)C(F)(F)C1(O)CCCC1	Esterification (R-COOH _R-OH)	FC1(F)C(=O)NC(CC2=CNC3=CC=CC=C23)C(=O)OC11CCCC1
NC(CC1=CNC2=CC=CC=C12)C(O)=O	OC(CC1=C(Br)SC=C1)C(O)=O	O=C(NC(Cc1c[nH]c2ccccc12)C(=O)O)C(O)Cc1ccsc1Br	Esterification (R-COOH _R-OH)	BrC1=C(CC2OC(=O)C(CC3=CNC4=CC=CC=C34)NC2=O)C=CS1
NC(CC1=CNC2=CC=CC=C12)C(O)=O	CC1=C(CC(O)C(O)=O)SC=C1	Cc1ccsc1CC(O)C(=O)NC(Cc1c[nH]c2ccccc12)C(=O)O	Esterification (R-COOH _R-OH)	CC1=C(CC2OC(=O)C(CC3=CNC4=CC=CC=C34)NC2=O)SC=C1
NC(CC1=CNC2=CC=CC=C12)C(O)=O	CC1=C(CC(O)C(O)=O)OC=C1	Cc1ccoc1CC(O)C(=O)NC(Cc1c[nH]c2ccccc12)C(=O)O	Esterification (R-COOH _R-OH)	CC1=C(CC2OC(=O)C(CC3=CNC4=CC=CC=C34)NC2=O)OC=C1
NC(CC1=CNC2=CC=CC=C12)C(O)=O	CC1=CC(C(O)=O)=C(O)C(Br)=C1	Cc1cc(Br)c(O)c(C(=O)NC(Cc2c[nH]c3ccccc23)C(=O)O)c1	Esterification (R-COOH _R-OH)	CC1=CC(Br)=C2OC(=O)C(CC3=CNC4=CC=CC=C34)NC(=O)C2=C1
NC(CC1=CNC2=CC=CC=C12)C(O)=O	CC1=C(Br)C=CC(O)=C1C(O)=O	Cc1c(Br)ccc(O)c1C(=O)NC(Cc1c[nH]c2ccccc12)C(=O)O	Esterification (R-COOH _R-OH)	CC1=C(Br)C=CC2=C1C(=O)NC(CC1=CNC3=CC=CC=C13)C(=O)O2
NC(CC1=CNC2=CC=CC=C12)C(O)=O	OC(C(O)=O)C1=CC=CC=C1Cl	O=C(O)C(Cc1c[nH]c2ccccc12)NC(=O)C(O)c1ccccc1Cl	Esterification (R-COOH _R-OH)	ClC1=CC=CC=C1C1OC(=O)C(CC2=CNC3=CC=CC=C23)NC1=O
NC(CC1=CNC2=CC=CC=C12)C(O)=O	OC(C(O)=O)C1=CC=C(F)C=C1	O=C(O)C(Cc1c[nH]c2ccccc12)NC(=O)C(O)c1ccc(F)cc1	Esterification (R-COOH _R-OH)	FC1=CC=C(C=C1)C1OC(=O)C(CC2=CNC3=CC=CC=C23)NC1=O
NC(CC1=CNC2=CC=CC=C12)C(O)=O	CC1=NC(O)=C(C(O)=O)C(C)=C1	Cc1cc(C)c(C(=O)NC(Cc2c[nH]c3ccccc23)C(=O)O)c(O)n1	Esterification (R-COOH _R-OH)	CC1=CC(C)=C2C(OC(=O)C(CC3=CNC4=CC=CC=C34)NC2=O)=N1
NC(CC1=CNC2=CC=CC=C12)C(O)=O	OCC(C(O)=O)C1=CC=CC=C1	O=C(O)C(Cc1c[nH]c2ccccc12)NC(=O)C(CO)c1ccccc1	Esterification (R-COOH _R-OH)	O=C1NC(CC2=CNC3=CC=CC=C23)C(=O)OCC1C1=CC=CC=C1
NC(CC1=CNC2=CC=CC=C12)C(O)=O	CC1(C)CCCC(O)(C1)C(O)=O	CC1(C)CCCC(O)(C(=O)NC(Cc2c[nH]c3ccccc23)C(=O)O)C1	Esterification (R-COOH _R-OH)	CC1(C)CCCC2(C1)OC(=O)C(CC1=CNC3=CC=CC=C13)NC2=O
NC(CC1=CNC2=CC=CC=C12)C(O)=O	OC(CC1CCCCC1)C(O)=O	O=C(NC(Cc1c[nH]c2ccccc12)C(=O)O)C(O)CC1CCCCC1	Esterification (R-COOH _R-OH)	O=C1NC(CC2=CNC3=CC=CC=C23)C(=O)OC1CC1CCCCC1
NC(CC1=CNC2=CC=CC=C12)C(O)=O	CCC(C)CCC(O)CC(O)=O	CCC(C)CCC(O)CC(=O)NC(Cc1c[nH]c2ccccc12)C(=O)O	Esterification (R-COOH _R-OH)	CCC(C)CCC1CC(=O)NC(CC2=CNC3=CC=CC=C23)C(=O)O1
NC(CC1=CNC2=CC=CC=C12)C(O)=O	CC(C)CC(C)CC(O)C(O)=O	CC(C)CC(C)CC(O)C(=O)NC(Cc1c[nH]c2ccccc12)C(=O)O	Esterification (R-COOH _R-OH)	CC(C)CC(C)CC1OC(=O)C(CC2=CNC3=CC=CC=C23)NC1=O
COC1=CC=C2C(NC=C2C(N)C(O)=O)=C1	CCCC(C)CC(O)C(O)=O	CCCC(C)CC(O)C(=O)NC(C(=O)O)c1c[nH]c2cc(OC)ccc12	Esterification (R-COOH _R-OH)	CCCC(C)CC1OC(=O)C(NC1=O)C1=CNC2=CC(OC)=CC=C12
NC1=C(C(O)=O)C(=CN1)C1CCCCC1	OC(CC1=C(Br)C=CS1)C(O)=O	O=C(O)c1c(C2CCCCC2)c[nH]c1NC(=O)C(O)Cc1sccc1Br	Esterification (R-COOH _R-OH)	BrC1=C(CC2OC(=O)C3=C(NC=C3C3CCCCC3)NC2=O)SC=C1
NC1=C(C(O)=O)C(=CN1)C1CCCCC1	OC(CC1=CSC(Br)=C1)C(O)=O	O=C(O)c1c(C2CCCCC2)c[nH]c1NC(=O)C(O)Cc1csc(Br)c1	Esterification (R-COOH _R-OH)	BrC1=CC(CC2OC(=O)C3=C(NC=C3C3CCCCC3)NC2=O)=CS1
NC1=C(C(O)=O)C(=CN1)C1CC2CCC1C2	CC(C)C(C)CC(O)C(O)=O	CC(C)C(C)CC(O)C(=O)Nc1[nH]cc(C2CC3CCC2C3)c1C(=O)O	Esterification (R-COOH _R-OH)	CC(C)C(C)CC1OC(=O)C2=C(NC=C2C2CC3CCC2C3)NC1=O
CC1(C)C(C2=CNC(N)=C2C(O)=O)C1(C)C	OC(CC1=CNN=C1)C(O)=O	CC1(C)C(c2c[nH]c(NC(=O)C(O)Cc3cn[nH]c3)c2C(=O)O)C1(C)C	Esterification (R-COOH _R-OH)	CC1(C)C(C2=CNC3=C2C(=O)OC(CC2=CNN=C2)C(=O)N3)C1(C)C
CC1(C)C(C2=CNC(N)=C2C(O)=O)C1(C)C	OC(C1CCCCC1)C(O)=O	CC1(C)C(c2c[nH]c(NC(=O)C(O)C3CCCCC3)c2C(=O)O)C1(C)C	Esterification (R-COOH _R-OH)	CC1(C)C(C2=CNC3=C2C(=O)OC(C2CCCCC2)C(=O)N3)C1(C)C
CC1=CNC(N)=C1C(O)=O	OC(CC1=CC(OC(F)(F)F)=CC=C1)C(O)=O	Cc1c[nH]c(NC(=O)C(O)Cc2cccc(OC(F)(F)F)c2)c1C(=O)O	Esterification (R-COOH _R-OH)	CC1=CNC2=C1C(=O)OC(CC1=CC=CC(OC(F)(F)F)=C1)C(=O)N2
CC1=CNC(N)=C1C(O)=O	OC(CC1=CC=C(OC(F)(F)F)C=C1)C(O)=O	Cc1c[nH]c(NC(=O)C(O)Cc2ccc(OC(F)(F)F)cc2)c1C(=O)O	Esterification (R-COOH _R-OH)	CC1=CNC2=C1C(=O)OC(CC1=CC=C(OC(F)(F)F)C=C1)C(=O)N2
NC(CC1=CNC=N1)C(O)=O	OC(CC1=CC=CC=C1OC(F)F)C(O)=O	O=C(NC(Cc1c[nH]cn1)C(=O)O)C(O)Cc1ccccc1OC(F)F	Esterification (R-COOH _R-OH)	FC(F)OC1=CC=CC=C1CC1OC(=O)C(CC2=CNC=N2)NC1=O
NC(CC1=CNC=N1)C(O)=O	CC1=CC(C)=C2N=CC(C(O)=O)=C(O)C2=C1	Cc1cc(C)c2ncc(C(=O)NC(Cc3c[nH]cn3)C(=O)O)c(O)c2c1	Esterification (R-COOH _R-OH)	CC1=CC(C)=C2N=CC3=C(OC(=O)C(CC4=CNC=N4)NC3=O)C2=C1
NC(CC1=CNC=N1)C(O)=O	OC(=O)C1=C(O)C=CC(=C1)C1CCNCC1	O=C(NC(Cc1c[nH]cn1)C(=O)O)c1cc(C2CCNCC2)ccc1O	Esterification (R-COOH _R-OH)	O=C1NC(CC2=CNC=N2)C(=O)OC2=CC=C(C=C12)C1CCNCC1
NC(CC1=CNC=N1)C(O)=O	CN1CCC2=C1C=CC(CC(O)C(O)=O)=C2	CN1CCc2cc(CC(O)C(=O)NC(Cc3c[nH]cn3)C(=O)O)ccc21	Esterification (R-COOH _R-OH)	CN1CCC2=CC(CC3OC(=O)C(CC4=CNC=N4)NC3=O)=CC=C12
NC(CC1=CNC=N1)C(O)=O	OC(=O)C1=C(O)N=CC(=C1)C1CCCCC1	O=C(NC(Cc1c[nH]cn1)C(=O)O)c1cc(C2CCCCC2)cnc1O	Esterification (R-COOH _R-OH)	O=C1OC2=NC=C(C=C2C(=O)NC1CC1=CNC=N1)C1CCCCC1
NC(CC1=CNC=N1)C(O)=O	CN(CC(O)CC(O)=O)CC1=CC=CC=C1	CN(Cc1ccccc1)CC(O)CC(=O)NC(Cc1c[nH]cn1)C(=O)O	Esterification (R-COOH _R-OH)	CN(CC1CC(=O)NC(CC2=CNC=N2)C(=O)O1)CC1=CC=CC=C1
NC(CC1=CNC=N1)C(O)=O	OC(=O)C1=CC2=CC=CC=C2C(C=O)=C1O	O=Cc1c(O)c(C(=O)NC(Cc2c[nH]cn2)C(=O)O)cc2ccccc12	Esterification (R-COOH _R-OH)	O=CC1=C2OC(=O)C(CC3=CNC=N3)NC(=O)C2=CC2=CC=CC=C12
NC(CC1=CNC=N1)C(O)=O	OC(=O)C1=CC2=CC=CC=C2C(C=O)=C1O	O=Cc1c(O)c(C(=O)NC(Cc2c[nH]cn2)C(=O)O)cc2ccccc12	Esterification (R-COOH _R-OH)	O=CC1=C2OC(=O)C(CC3=CN=CN3)NC(=O)C2=CC2=CC=CC=C12
NC(CC1=CNC=N1)C(O)=O	CC(C)(C)C1CCC(CC(O)C(O)=O)CC1	CC(C)(C)C1CCC(CC(O)C(=O)NC(Cc2c[nH]cn2)C(=O)O)CC1	Esterification (R-COOH _R-OH)	CC(C)(C)C1CCC(CC2OC(=O)C(CC3=CNC=N3)NC2=O)CC1
NC(CC1=CN=CN1)C(O)=O	OC(=O)C1=C(O)C2=C(N=C1)C(F)=CC(F)=C2	O=C(NC(Cc1cnc[nH]1)C(=O)O)c1cnc2c(F)cc(F)cc2c1O	Esterification (R-COOH _R-OH)	FC1=CC(F)=C2N=CC3=C(OC(=O)C(CC4=CN=CN4)NC3=O)C2=C1
NC(CC1=CN=CN1)C(O)=O	OC(CC1=CC=C(C=C1)C(F)(F)F)C(O)=O	O=C(NC(Cc1cnc[nH]1)C(=O)O)C(O)Cc1ccc(C(F)(F)F)cc1	Esterification (R-COOH _R-OH)	FC(F)(F)C1=CC=C(CC2OC(=O)C(CC3=CN=CN3)NC2=O)C=C1
NC(CC1=CN=CN1)C(O)=O	OC(CC1=CC=C(C=C1)C(F)(F)F)C(O)=O	O=C(NC(Cc1cnc[nH]1)C(=O)O)C(O)Cc1ccc(C(F)(F)F)cc1	Esterification (R-COOH _R-OH)	FC(F)(F)C1=CC=C(CC2OC(=O)C(CC3=CNC=N3)NC2=O)C=C1
NC(CC1=CN=CN1)C(O)=O	OC(=O)CC(O)(C1=CC=CC=C1)C(F)(F)F	O=C(CC(O)(c1ccccc1)C(F)(F)F)NC(Cc1cnc[nH]1)C(=O)O	Esterification (R-COOH _R-OH)	FC(F)(F)C1(CC(=O)NC(CC2=CN=CN2)C(=O)O1)C1=CC=CC=C1
NC(CC1=CNC=N1)C(O)=O	OC(=O)C(F)(F)C1(O)CCN(CC1)C1CC1	O=C(O)C(Cc1c[nH]cn1)NC(=O)C(F)(F)C1(O)CCN(C2CC2)CC1	Esterification (R-COOH _R-OH)	FC1(F)C(=O)NC(CC2=CNC=N2)C(=O)OC11CCN(CC1)C1CC1
NC(CC1=CNC=N1)C(O)=O	OC(CC1CCCC(C1)C(F)(F)F)C(O)=O	O=C(NC(Cc1c[nH]cn1)C(=O)O)C(O)CC1CCCC(C(F)(F)F)C1	Esterification (R-COOH _R-OH)	FC(F)(F)C1CCCC(CC2OC(=O)C(CC3=CNC=N3)NC2=O)C1
NC(CC1=CNC=N1)C(O)=O	CC(O)(C(O)=O)C1=CC=CC=C1C(F)(F)F	CC(O)(C(=O)NC(Cc1c[nH]cn1)C(=O)O)c1ccccc1C(F)(F)F	Esterification (R-COOH _R-OH)	CC1(OC(=O)C(CC2=CNC=N2)NC1=O)C1=CC=CC=C1C(F)(F)F
NC(CC1=CNC=N1)C(O)=O	OC(=O)CC1(O)CCOC2=C1C=C(Br)C=C2	O=C(CC1(O)CCOc2ccc(Br)cc21)NC(Cc1c[nH]cn1)C(=O)O	Esterification (R-COOH _R-OH)	BrC1=CC=C2OCCC3(CC(=O)NC(CC4=CNC=N4)C(=O)O3)C2=C1
NC(CC1=CNC=N1)C(O)=O	OC(CC1=CC(OC2CC2)=CC=C1)C(O)=O	O=C(NC(Cc1c[nH]cn1)C(=O)O)C(O)Cc1cccc(OC2CC2)c1	Esterification (R-COOH _R-OH)	O=C1NC(CC2=CNC=N2)C(=O)OC1CC1=CC=CC(OC2CC2)=C1
CCC1=CNC(N)=C1C(O)=O	OC(CC1=CC=C(OC(F)F)C=C1)C(O)=O	CCc1c[nH]c(NC(=O)C(O)Cc2ccc(OC(F)F)cc2)c1C(=O)O	Esterification (R-COOH _R-OH)	CCC1=CNC2=C1C(=O)OC(CC1=CC=C(OC(F)F)C=C1)C(=O)N2
CCC1=CNC(N)=C1C(O)=O	COC1=CC=CC2=C1CCC(O)(C2)C(O)=O	CCc1c[nH]c(NC(=O)C2(O)CCc3c(cccc3OC)C2)c1C(=O)O	Esterification (R-COOH _R-OH)	CCC1=CNC2=C1C(=O)OC1(CCC3=C(C1)C=CC=C3OC)C(=O)N2
CCC1=CNC(N)=C1C(O)=O	OC(CC1=CC2=C(OCCC2)C=C1)C(O)=O	CCc1c[nH]c(NC(=O)C(O)Cc2ccc3c(c2)CCCO3)c1C(=O)O	Esterification (R-COOH _R-OH)	CCC1=CNC2=C1C(=O)OC(CC1=CC=C3OCCCC3=C1)C(=O)N2
CCC1=CNC(N)=C1C(O)=O	CC(C)OC1=CC=C(CC(O)C(O)=O)C=C1	CCc1c[nH]c(NC(=O)C(O)Cc2ccc(OC(C)C)cc2)c1C(=O)O	Esterification (R-COOH _R-OH)	CCC1=CNC2=C1C(=O)OC(CC1=CC=C(OC(C)C)C=C1)C(=O)N2
NC(CC1=CC=CN1)C(O)=O	OC(CC1=CC=C(OC(F)F)C=C1)C(O)=O	O=C(NC(Cc1ccc[nH]1)C(=O)O)C(O)Cc1ccc(OC(F)F)cc1	Esterification (R-COOH _R-OH)	FC(F)OC1=CC=C(CC2OC(=O)C(CC3=CC=CN3)NC2=O)C=C1
NC(CC1=CC=CN1)C(O)=O	OC(=O)C1=C(O)C2=C(F)C=CC(F)=C2N=C1	O=C(NC(Cc1ccc[nH]1)C(=O)O)c1cnc2c(F)ccc(F)c2c1O	Esterification (R-COOH _R-OH)	FC1=C2N=CC3=C(OC(=O)C(CC4=CC=CN4)NC3=O)C2=C(F)C=C1
NC(CC1=CC=CN1)C(O)=O	OC(CC1=CC2=C(OCCC2)C=C1)C(O)=O	O=C(NC(Cc1ccc[nH]1)C(=O)O)C(O)Cc1ccc2c(c1)CCCO2	Esterification (R-COOH _R-OH)	O=C1NC(CC2=CC=CN2)C(=O)OC1CC1=CC=C2OCCCC2=C1
NC(CC(O)=O)CC1=CNC=N1	OC(CC1=CC(C#N)=C(F)C=C1)C(O)=O	N#Cc1cc(CC(O)C(=O)NC(CC(=O)O)Cc2c[nH]cn2)ccc1F	Esterification (R-COOH _R-OH)	FC1=CC=C(CC2OC(=O)CC(CC3=CNC=N3)NC2=O)C=C1C#N
NC(CC(O)=O)CC1=CNC=N1	CN(C)C1=CC=C(CC(O)C(O)=O)C=C1	CN(C)c1ccc(CC(O)C(=O)NC(CC(=O)O)Cc2c[nH]cn2)cc1	Esterification (R-COOH _R-OH)	CN(C)C1=CC=C(CC2OC(=O)CC(CC3=CNC=N3)NC2=O)C=C1
NC(CC(O)=O)CC1=CNC=N1	OC(CC1=CC=CC=C1C1CC1)C(O)=O	O=C(O)CC(Cc1c[nH]cn1)NC(=O)C(O)Cc1ccccc1C1CC1	Esterification (R-COOH _R-OH)	O=C1CC(CC2=CNC=N2)NC(=O)C(CC2=CC=CC=C2C2CC2)O1
CC1=CNC(CC(N)C(O)=O)=N1	OC(CC1=CC(=CC=C1)C(F)F)C(O)=O	Cc1c[nH]c(CC(NC(=O)C(O)Cc2cccc(C(F)F)c2)C(=O)O)n1	Esterification (R-COOH _R-OH)	CC1=CNC(CC2NC(=O)C(CC3=CC=CC(=C3)C(F)F)OC2=O)=N1
CC1=CNC(CC(N)C(O)=O)=N1	CC(O)(CSC1=CC=CC(F)=C1)C(O)=O	Cc1c[nH]c(CC(NC(=O)C(C)(O)CSc2cccc(F)c2)C(=O)O)n1	Esterification (R-COOH _R-OH)	CC1=CNC(CC2NC(=O)C(C)(CSC3=CC=CC(F)=C3)OC2=O)=N1
CC1=CNC(CC(N)C(O)=O)=N1	CCC(=O)NC1=CC=C(O)C(=C1)C(O)=O	CCC(=O)Nc1ccc(O)c(C(=O)NC(Cc2nc(C)c[nH]2)C(=O)O)c1	Esterification (R-COOH _R-OH)	CCC(=O)NC1=CC=C2OC(=O)C(CC3=NC(C)=CN3)NC(=O)C2=C1
CC1=CNC(CC(N)C(O)=O)=N1	CC1(C)CCC(O)(C=C1)C(F)(F)C(O)=O	Cc1c[nH]c(CC(NC(=O)C(F)(F)C2(O)C=CC(C)(C)CC2)C(=O)O)n1	Esterification (R-COOH _R-OH)	CC1=CNC(CC2NC(=O)C(F)(F)C3(CCC(C)(C)C=C3)OC2=O)=N1
CC1=CNC(CC(N)C(O)=O)=N1	CC1CC(C)CC(O)(C1)C(F)(F)C(O)=O	Cc1c[nH]c(CC(NC(=O)C(F)(F)C2(O)CC(C)CC(C)C2)C(=O)O)n1	Esterification (R-COOH _R-OH)	CC1CC(C)CC2(C1)OC(=O)C(CC1=NC(C)=CN1)NC(=O)C2(F)F
CC1=CNC(CC(N)C(O)=O)=N1	CC1(C)CCC(O)(CC1)C(F)(F)C(O)=O	Cc1c[nH]c(CC(NC(=O)C(F)(F)C2(O)CCC(C)(C)CC2)C(=O)O)n1	Esterification (R-COOH _R-OH)	CC1=CNC(CC2NC(=O)C(F)(F)C3(CCC(C)(C)CC3)OC2=O)=N1
CC1=CNC(CC(N)C(O)=O)=N1	OC(CC1=CC(C#N)=C(F)C=C1)C(O)=O	Cc1c[nH]c(CC(NC(=O)C(O)Cc2ccc(F)c(C#N)c2)C(=O)O)n1	Esterification (R-COOH _R-OH)	CC1=CNC(CC2NC(=O)C(CC3=CC=C(F)C(=C3)C#N)OC2=O)=N1
CC1=CNC(CC(N)C(O)=O)=N1	OC(=O)C1=CC(NC(=O)C=C)=CC=C1O	C=CC(=O)Nc1ccc(O)c(C(=O)NC(Cc2nc(C)c[nH]2)C(=O)O)c1	Esterification (R-COOH _R-OH)	CC1=CNC(CC2NC(=O)C3=CC(NC(=O)C=C)=CC=C3OC2=O)=N1
CC1=CNC(CC(N)C(O)=O)=N1	OC(CC1=COC2=CC=CC=C12)C(O)=O	Cc1c[nH]c(CC(NC(=O)C(O)Cc2coc3ccccc23)C(=O)O)n1	Esterification (R-COOH _R-OH)	CC1=CNC(CC2NC(=O)C(CC3=COC4=CC=CC=C34)OC2=O)=N1
CC1=CNC(CC(N)C(O)=O)=N1	CC1=C2C=CC=CC2=NC(O)=C1C(O)=O	Cc1c[nH]c(CC(NC(=O)c2c(O)nc3ccccc3c2C)C(=O)O)n1	Esterification (R-COOH _R-OH)	CC1=CNC(CC2NC(=O)C3=C(OC2=O)N=C2C=CC=CC2=C3C)=N1
CC1=CNC(CC(N)C(O)=O)=N1	CCC1CCC(O)(C=C1)C(C)(C)C(O)=O	CCC1C=CC(O)(C(C)(C)C(=O)NC(Cc2nc(C)c[nH]2)C(=O)O)CC1	Esterification (R-COOH _R-OH)	CCC1CCC2(OC(=O)C(CC3=NC(C)=CN3)NC(=O)C2(C)C)C=C1
CC1=CNC(CC(N)C(O)=O)=N1	CC(C)C(C(O)=O)C1(O)CCC(C)C=C1	Cc1c[nH]c(CC(NC(=O)C(C(C)C)C2(O)C=CC(C)CC2)C(=O)O)n1	Esterification (R-COOH _R-OH)	CC(C)C1C(=O)NC(CC2=NC(C)=CN2)C(=O)OC11CCC(C)C=C1
NC(CC(O)=O)CC1=CNC=N1	CC1=CC(C)=C(CC(O)C(O)=O)C=C1C	Cc1cc(C)c(CC(O)C(=O)NC(CC(=O)O)Cc2c[nH]cn2)cc1C	Esterification (R-COOH _R-OH)	CC1=CC(C)=C(CC2OC(=O)CC(CC3=CNC=N3)NC2=O)C=C1C
NC(CC(O)=O)CC1=CNC=N1	OC(CC1=CSC(=C1)C(F)(F)F)C(O)=O	O=C(O)CC(Cc1c[nH]cn1)NC(=O)C(O)Cc1csc(C(F)(F)F)c1	Esterification (R-COOH _R-OH)	FC(F)(F)C1=CC(CC2OC(=O)CC(CC3=CNC=N3)NC2=O)=CS1
NC(C(O)=O)(C1=CC=CN1)C(F)(F)F	OCC(NC(=O)C(F)(F)F)C(O)=O	O=C(NC(C(=O)O)(c1ccc[nH]1)C(F)(F)F)C(CO)NC(=O)C(F)(F)F	Esterification (R-COOH _R-OH)	FC(F)(F)C(=O)NC1COC(=O)C(NC1=O)(C1=CC=CN1)C(F)(F)F
NC(C(O)=O)(C1=CC=CN1)C(F)(F)F	OC(CC1=CC(Br)=C(Cl)S1)C(O)=O	O=C(NC(C(=O)O)(c1ccc[nH]1)C(F)(F)F)C(O)Cc1cc(Br)c(Cl)s1	Esterification (R-COOH _R-OH)	FC(F)(F)C1(NC(=O)C(CC2=CC(Br)=C(Cl)S2)OC1=O)C1=CC=CN1
NC(C(O)=O)(C1=CC=CN1)C(F)(F)F	OC(=O)C(F)(F)C1(O)CCCCC1	O=C(NC(C(=O)O)(c1ccc[nH]1)C(F)(F)F)C(F)(F)C1(O)CCCCC1	Esterification (R-COOH _R-OH)	FC(F)(F)C1(NC(=O)C(F)(F)C2(CCCCC2)OC1=O)C1=CC=CN1
NC(C(O)=O)(C1=CC=CN1)C(F)(F)F	CC1=C(C)N=C(CC(O)C(O)=O)N1	Cc1nc(CC(O)C(=O)NC(C(=O)O)(c2ccc[nH]2)C(F)(F)F)[nH]c1C	Esterification (R-COOH _R-OH)	CC1=C(C)N=C(CC2OC(=O)C(NC2=O)(C2=CC=CN2)C(F)(F)F)N1
NC(C(O)=O)(C1=CC=CN1)C(F)(F)F	OC(C(O)=O)C1=CC(Cl)=C(Cl)C=C1	O=C(NC(C(=O)O)(c1ccc[nH]1)C(F)(F)F)C(O)c1ccc(Cl)c(Cl)c1	Esterification (R-COOH _R-OH)	FC(F)(F)C1(NC(=O)C(OC1=O)C1=CC=C(Cl)C(Cl)=C1)C1=CC=CN1
NC(C(O)=O)(C1=CC=CN1)C(F)(F)F	CC1=C(Br)C=C(CC(O)C(O)=O)S1	Cc1sc(CC(O)C(=O)NC(C(=O)O)(c2ccc[nH]2)C(F)(F)F)cc1Br	Esterification (R-COOH _R-OH)	CC1=C(Br)C=C(CC2OC(=O)C(NC2=O)(C2=CC=CN2)C(F)(F)F)S1
NC(C(O)=O)(C1=CC=CN1)C(F)(F)F	CC(C)(C(O)=O)C1(O)CCNCC1	CC(C)(C(=O)NC(C(=O)O)(c1ccc[nH]1)C(F)(F)F)C1(O)CCNCC1	Esterification (R-COOH _R-OH)	CC1(C)C(=O)NC(C2=CC=CN2)(C(=O)OC11CCNCC1)C(F)(F)F
NC(C(O)=O)(C1=CC=CN1)C(F)(F)F	CC1=CC=C(C=O)C(C(O)=O)=C1O	Cc1ccc(C=O)c(C(=O)NC(C(=O)O)(c2ccc[nH]2)C(F)(F)F)c1O	Esterification (R-COOH _R-OH)	CC1=CC=C(C=O)C2=C1OC(=O)C(NC2=O)(C1=CC=CN1)C(F)(F)F
NC(C(O)=O)(C1=CC=CN1)C(F)(F)F	CC1=CC(C=O)=CC(C(O)=O)=C1O	Cc1cc(C=O)cc(C(=O)NC(C(=O)O)(c2ccc[nH]2)C(F)(F)F)c1O	Esterification (R-COOH _R-OH)	CC1=CC(C=O)=CC2=C1OC(=O)C(NC2=O)(C1=CC=CN1)C(F)(F)F
NC(C(O)=O)(C1=CC=CN1)C(F)(F)F	CC(O)(C(O)=O)C1=CC=C(Cl)C=C1	CC(O)(C(=O)NC(C(=O)O)(c1ccc[nH]1)C(F)(F)F)c1ccc(Cl)cc1	Esterification (R-COOH _R-OH)	CC1(OC(=O)C(NC1=O)(C1=CC=CN1)C(F)(F)F)C1=CC=C(Cl)C=C1
NC(C(O)=O)(C1=CC=CN1)C(F)(F)F	OC(CC1=CC(F)=CC=C1)C(O)=O	O=C(NC(C(=O)O)(c1ccc[nH]1)C(F)(F)F)C(O)Cc1cccc(F)c1	Esterification (R-COOH _R-OH)	FC1=CC(CC2OC(=O)C(NC2=O)(C2=CC=CN2)C(F)(F)F)=CC=C1
NC(C(O)=O)(C1=CC=CN1)C(F)(F)F	OC(=O)C1=C(O)N=C(C=C1)C1CC1	O=C(NC(C(=O)O)(c1ccc[nH]1)C(F)(F)F)c1ccc(C2CC2)nc1O	Esterification (R-COOH _R-OH)	FC(F)(F)C1(NC(=O)C2=CC=C(N=C2OC1=O)C1CC1)C1=CC=CN1
NC1=C(C(O)=O)C(=CN1)C1CC1	CC(O)(CSC1=CC=CC(F)=C1)C(O)=O	CC(O)(CSc1cccc(F)c1)C(=O)Nc1[nH]cc(C2CC2)c1C(=O)O	Esterification (R-COOH _R-OH)	CC1(CSC2=CC=CC(F)=C2)OC(=O)C2=C(NC=C2C2CC2)NC1=O
NC1=C(C(O)=O)C(=CN1)C1CC1	OC(=O)C1(O)CCC2=C(C1)C(Cl)=CC=C2	O=C(O)c1c(C2CC2)c[nH]c1NC(=O)C1(O)CCc2cccc(Cl)c2C1	Esterification (R-COOH _R-OH)	ClC1=C2CC3(CCC2=CC=C1)OC(=O)C1=C(NC=C1C1CC1)NC3=O
NC1=C(C(O)=O)C(=CN1)C1CC1	OC(CC1=CC=CC2=C1OCC2)C(O)=O	O=C(O)c1c(C2CC2)c[nH]c1NC(=O)C(O)Cc1cccc2c1OCC2	Esterification (R-COOH _R-OH)	O=C1NC2=C(C(=CN2)C2CC2)C(=O)OC1CC1=CC=CC2=C1OCC2
NC1=C(C(O)=O)C(=CN1)C1CC1	CC1CC1C1=CC=C(CC(O)C(O)=O)O1	CC1CC1c1ccc(CC(O)C(=O)Nc2[nH]cc(C3CC3)c2C(=O)O)o1	Esterification (R-COOH _R-OH)	CC1CC1C1=CC=C(CC2OC(=O)C3=C(NC=C3C3CC3)NC2=O)O1
NC1=C(C(O)=O)C(=CN1)C1CC1	CC(C)(C)C1=CC=C(CC(O)C(O)=O)S1	CC(C)(C)c1ccc(CC(O)C(=O)Nc2[nH]cc(C3CC3)c2C(=O)O)s1	Esterification (R-COOH _R-OH)	CC(C)(C)C1=CC=C(CC2OC(=O)C3=C(NC=C3C3CC3)NC2=O)S1
CCCC1=CNC(N)=C1C(O)=O	COC1=CC=C(Br)C=C1CC(O)C(O)=O	CCCc1c[nH]c(NC(=O)C(O)Cc2cc(Br)ccc2OC)c1C(=O)O	Esterification (R-COOH _R-OH)	CCCC1=CNC2=C1C(=O)OC(CC1=CC(Br)=CC=C1OC)C(=O)N2
CCCC1=CNC(N)=C1C(O)=O	COC1=CC=C(CC(O)C(O)=O)C(F)=C1	CCCc1c[nH]c(NC(=O)C(O)Cc2ccc(OC)cc2F)c1C(=O)O	Esterification (R-COOH _R-OH)	CCCC1=CNC2=C1C(=O)OC(CC1=CC=C(OC)C=C1F)C(=O)N2
CCCC1=CNC(N)=C1C(O)=O	COC1=CC=C(F)C=C1CC(O)C(O)=O	CCCc1c[nH]c(NC(=O)C(O)Cc2cc(F)ccc2OC)c1C(=O)O	Esterification (R-COOH _R-OH)	CCCC1=CNC2=C1C(=O)OC(CC1=CC(F)=CC=C1OC)C(=O)N2
CCCC1=CNC(N)=C1C(O)=O	OC(CC1=CC(C#N)=C(F)C=C1)C(O)=O	CCCc1c[nH]c(NC(=O)C(O)Cc2ccc(F)c(C#N)c2)c1C(=O)O	Esterification (R-COOH _R-OH)	CCCC1=CNC2=C1C(=O)OC(CC1=CC=C(F)C(=C1)C#N)C(=O)N2
CCCC1=CNC(N)=C1C(O)=O	OC(=O)C1(O)CCC2=C(C1)C(Cl)=CC=C2	CCCc1c[nH]c(NC(=O)C2(O)CCc3cccc(Cl)c3C2)c1C(=O)O	Esterification (R-COOH _R-OH)	CCCC1=CNC2=C1C(=O)OC1(CCC3=CC=CC(Cl)=C3C1)C(=O)N2
CCCC1=CNC(N)=C1C(O)=O	OC(CC1=CC2=C(OCC2)C=C1)C(O)=O	CCCc1c[nH]c(NC(=O)C(O)Cc2ccc3c(c2)CCO3)c1C(=O)O	Esterification (R-COOH _R-OH)	CCCC1=CNC2=C1C(=O)OC(CC1=CC=C3OCCC3=C1)C(=O)N2
CCCC1=CNC(N)=C1C(O)=O	COC1=CC=C(CC(O)C(O)=O)C=C1C	CCCc1c[nH]c(NC(=O)C(O)Cc2ccc(OC)c(C)c2)c1C(=O)O	Esterification (R-COOH _R-OH)	CCCC1=CNC2=C1C(=O)OC(CC1=CC=C(OC)C(C)=C1)C(=O)N2
CCCC1=CNC(N)=C1C(O)=O	OC(CC1=C(SC=C1)C(F)(F)F)C(O)=O	CCCc1c[nH]c(NC(=O)C(O)Cc2ccsc2C(F)(F)F)c1C(=O)O	Esterification (R-COOH _R-OH)	CCCC1=CNC2=C1C(=O)OC(CC1=C(SC=C1)C(F)(F)F)C(=O)N2
CCCC1=CNC(N)=C1C(O)=O	OC(CC1=CC(F)=C(F)C(F)=C1)C(O)=O	CCCc1c[nH]c(NC(=O)C(O)Cc2cc(F)c(F)c(F)c2)c1C(=O)O	Esterification (R-COOH _R-OH)	CCCC1=CNC2=C1C(=O)OC(CC1=CC(F)=C(F)C(F)=C1)C(=O)N2
CC1CC1C1=CNC(N)=C1C(O)=O	CC1=CC=C(CC(O)C(O)=O)C(Br)=C1	Cc1ccc(CC(O)C(=O)Nc2[nH]cc(C3CC3C)c2C(=O)O)c(Br)c1	Esterification (R-COOH _R-OH)	CC1CC1C1=CNC2=C1C(=O)OC(CC1=CC=C(C)C=C1Br)C(=O)N2
CC1CC1C1=CNC(N)=C1C(O)=O	CC1=CC(Br)=CC=C1CC(O)C(O)=O	Cc1cc(Br)ccc1CC(O)C(=O)Nc1[nH]cc(C2CC2C)c1C(=O)O	Esterification (R-COOH _R-OH)	CC1CC1C1=CNC2=C1C(=O)OC(CC1=CC=C(Br)C=C1C)C(=O)N2
CC1CC1C1=CNC(N)=C1C(O)=O	CCC(O)(C(O)=O)C1=CC=CC(Cl)=C1	CCC(O)(C(=O)Nc1[nH]cc(C2CC2C)c1C(=O)O)c1cccc(Cl)c1	Esterification (R-COOH _R-OH)	CCC1(OC(=O)C2=C(NC=C2C2CC2C)NC1=O)C1=CC=CC(Cl)=C1
CC1CC1C1=CNC(N)=C1C(O)=O	CC1=CC=C(CC(O)C(O)=O)C=C1Cl	Cc1ccc(CC(O)C(=O)Nc2[nH]cc(C3CC3C)c2C(=O)O)cc1Cl	Esterification (R-COOH _R-OH)	CC1CC1C1=CNC2=C1C(=O)OC(CC1=CC=C(C)C(Cl)=C1)C(=O)N2
CC1CC1C1=CNC(N)=C1C(O)=O	OC(CC1=CC=C(C=C1)C#N)C(O)=O	CC1CC1c1c[nH]c(NC(=O)C(O)Cc2ccc(C#N)cc2)c1C(=O)O	Esterification (R-COOH _R-OH)	CC1CC1C1=CNC2=C1C(=O)OC(CC1=CC=C(C=C1)C#N)C(=O)N2
CC1CC1C1=CNC(N)=C1C(O)=O	OC(=O)C1(O)CC(C1)C1=CC=CC=C1	CC1CC1c1c[nH]c(NC(=O)C2(O)CC(c3ccccc3)C2)c1C(=O)O	Esterification (R-COOH _R-OH)	CC1CC1C1=CNC2=C1C(=O)OC1(CC(C1)C1=CC=CC=C1)C(=O)N2
CC1CC1C1=CNC(N)=C1C(O)=O	CC(C(O)C(O)=O)C1=CC=C(C)C=C1	Cc1ccc(C(C)C(O)C(=O)Nc2[nH]cc(C3CC3C)c2C(=O)O)cc1	Esterification (R-COOH _R-OH)	CC(C1OC(=O)C2=C(NC=C2C2CC2C)NC1=O)C1=CC=C(C)C=C1
CC1CC1C1=CNC(N)=C1C(O)=O	CC1=CC(CC(O)C(O)=O)=CC(C)=C1	Cc1cc(C)cc(CC(O)C(=O)Nc2[nH]cc(C3CC3C)c2C(=O)O)c1	Esterification (R-COOH _R-OH)	CC1CC1C1=CNC2=C1C(=O)OC(CC1=CC(C)=CC(C)=C1)C(=O)N2
CC1CC1C1=CNC(N)=C1C(O)=O	CC(C)C(O)(C(O)=O)C1=CC=CC=C1	CC1CC1c1c[nH]c(NC(=O)C(O)(c2ccccc2)C(C)C)c1C(=O)O	Esterification (R-COOH _R-OH)	CC(C)C1(OC(=O)C2=C(NC=C2C2CC2C)NC1=O)C1=CC=CC=C1
CC1CC1C1=CNC(N)=C1C(O)=O	OC(CC1=C(Br)C=CC(F)=C1)C(O)=O	CC1CC1c1c[nH]c(NC(=O)C(O)Cc2cc(F)ccc2Br)c1C(=O)O	Esterification (R-COOH _R-OH)	CC1CC1C1=CNC2=C1C(=O)OC(CC1=CC(F)=CC=C1Br)C(=O)N2
CC1CC1C1=CNC(N)=C1C(O)=O	OC(CC1=CC(Cl)=C(F)C=C1)C(O)=O	CC1CC1c1c[nH]c(NC(=O)C(O)Cc2ccc(F)c(Cl)c2)c1C(=O)O	Esterification (R-COOH _R-OH)	CC1CC1C1=CNC2=C1C(=O)OC(CC1=CC=C(F)C(Cl)=C1)C(=O)N2
CC1(CC1)C1=CNC(N)=C1C(O)=O	OC(C(O)=O)C1=CC=CC2=C1OCC2	CC1(c2c[nH]c(NC(=O)C(O)c3cccc4c3OCC4)c2C(=O)O)CC1	Esterification (R-COOH _R-OH)	CC1(CC1)C1=CNC2=C1C(=O)OC(C1=CC=CC3=C1OCC3)C(=O)N2
CC1(CC1)C1=CNC(N)=C1C(O)=O	CC1=CC=C(CC(O)C(O)=O)C=C1Br	Cc1ccc(CC(O)C(=O)Nc2[nH]cc(C3(C)CC3)c2C(=O)O)cc1Br	Esterification (R-COOH _R-OH)	CC1=CC=C(CC2OC(=O)C3=C(NC=C3C3(C)CC3)NC2=O)C=C1Br
CC1(CC1)C1=CNC(N)=C1C(O)=O	CSC1=CC=C(CC(O)C(O)=O)C=C1	CSc1ccc(CC(O)C(=O)Nc2[nH]cc(C3(C)CC3)c2C(=O)O)cc1	Esterification (R-COOH _R-OH)	CSC1=CC=C(CC2OC(=O)C3=C(NC=C3C3(C)CC3)NC2=O)C=C1
CC1(CC1)C1=CNC(N)=C1C(O)=O	OC(C(O)=O)C1=CC=C(C=C1)C1CC1	CC1(c2c[nH]c(NC(=O)C(O)c3ccc(C4CC4)cc3)c2C(=O)O)CC1	Esterification (R-COOH _R-OH)	CC1(CC1)C1=CNC2=C1C(=O)OC(C1=CC=C(C=C1)C1CC1)C(=O)N2
CC1(CC1)C1=CNC(N)=C1C(O)=O	OC(=O)C1(O)CC(C1)C1=CC=CC=C1	CC1(c2c[nH]c(NC(=O)C3(O)CC(c4ccccc4)C3)c2C(=O)O)CC1	Esterification (R-COOH _R-OH)	CC1(CC1)C1=CNC2=C1C(=O)OC1(CC(C1)C1=CC=CC=C1)C(=O)N2
CC1(CC1)C1=CNC(N)=C1C(O)=O	CC1=CC=C(CC(O)C(O)=O)C=C1C	Cc1ccc(CC(O)C(=O)Nc2[nH]cc(C3(C)CC3)c2C(=O)O)cc1C	Esterification (R-COOH _R-OH)	CC1=CC=C(CC2OC(=O)C3=C(NC=C3C3(C)CC3)NC2=O)C=C1C
CC1(CC1)C1=CNC(N)=C1C(O)=O	CC(CC(O)C(O)=O)C1CCCCC1	CC(CC(O)C(=O)Nc1[nH]cc(C2(C)CC2)c1C(=O)O)C1CCCCC1	Esterification (R-COOH _R-OH)	CC(CC1OC(=O)C2=C(NC=C2C2(C)CC2)NC1=O)C1CCCCC1
CC1(CC1)C1=CNC(N)=C1C(O)=O	CCC1=CC(Br)=C(CC(O)C(O)=O)S1	CCc1cc(Br)c(CC(O)C(=O)Nc2[nH]cc(C3(C)CC3)c2C(=O)O)s1	Esterification (R-COOH _R-OH)	CCC1=CC(Br)=C(CC2OC(=O)C3=C(NC=C3C3(C)CC3)NC2=O)S1
CC1(CC1)C1=CNC(N)=C1C(O)=O	OC(CC1=C(F)C=CC=C1Br)C(O)=O	CC1(c2c[nH]c(NC(=O)C(O)Cc3c(F)cccc3Br)c2C(=O)O)CC1	Esterification (R-COOH _R-OH)	CC1(CC1)C1=CNC2=C1C(=O)OC(CC1=C(F)C=CC=C1Br)C(=O)N2
CC1(CC1)C1=CNC(N)=C1C(O)=O	OC(CC1=CC(Cl)=C(Cl)C=C1)C(O)=O	CC1(c2c[nH]c(NC(=O)C(O)Cc3ccc(Cl)c(Cl)c3)c2C(=O)O)CC1	Esterification (R-COOH _R-OH)	CC1(CC1)C1=CNC2=C1C(=O)OC(CC1=CC=C(Cl)C(Cl)=C1)C(=O)N2
CCCCC1=CNC(N)=C1C(O)=O	CC1=CC=C(F)C=C1CC(O)C(O)=O	CCCCc1c[nH]c(NC(=O)C(O)Cc2cc(F)ccc2C)c1C(=O)O	Esterification (R-COOH _R-OH)	CCCCC1=CNC2=C1C(=O)OC(CC1=CC(F)=CC=C1C)C(=O)N2
CCCCC1=CNC(N)=C1C(O)=O	CC1=CC(F)=CC=C1CC(O)C(O)=O	CCCCc1c[nH]c(NC(=O)C(O)Cc2ccc(F)cc2C)c1C(=O)O	Esterification (R-COOH _R-OH)	CCCCC1=CNC2=C1C(=O)OC(CC1=CC=C(F)C=C1C)C(=O)N2
CCCCC1=CNC(N)=C1C(O)=O	COC1=CC=CC(CC(O)C(O)=O)=C1	CCCCc1c[nH]c(NC(=O)C(O)Cc2cccc(OC)c2)c1C(=O)O	Esterification (R-COOH _R-OH)	CCCCC1=CNC2=C1C(=O)OC(CC1=CC=CC(OC)=C1)C(=O)N2
CCCCC1=CNC(N)=C1C(O)=O	OC(=O)C1(O)CC(C1)C1=CC=CC=C1	CCCCc1c[nH]c(NC(=O)C2(O)CC(c3ccccc3)C2)c1C(=O)O	Esterification (R-COOH _R-OH)	CCCCC1=CNC2=C1C(=O)OC1(CC(C1)C1=CC=CC=C1)C(=O)N2
CCCCC1=CNC(N)=C1C(O)=O	CC(O)(C(O)=O)C1=CC=C(F)C(Br)=C1	CCCCc1c[nH]c(NC(=O)C(C)(O)c2ccc(F)c(Br)c2)c1C(=O)O	Esterification (R-COOH _R-OH)	CCCCC1=CNC2=C1C(=O)OC(C)(C1=CC=C(F)C(Br)=C1)C(=O)N2
CCCCC1=CNC(N)=C1C(O)=O	OC(CC1=C(F)C=CC(Br)=C1)C(O)=O	CCCCc1c[nH]c(NC(=O)C(O)Cc2cc(Br)ccc2F)c1C(=O)O	Esterification (R-COOH _R-OH)	CCCCC1=CNC2=C1C(=O)OC(CC1=CC(Br)=CC=C1F)C(=O)N2
CCCCC1=CNC(N)=C1C(O)=O	OC(CC1=C(Cl)C=C(Cl)C=C1)C(O)=O	CCCCc1c[nH]c(NC(=O)C(O)Cc2ccc(Cl)cc2Cl)c1C(=O)O	Esterification (R-COOH _R-OH)	CCCCC1=CNC2=C1C(=O)OC(CC1=CC=C(Cl)C=C1Cl)C(=O)N2
CC(C)CC1=CNC(N)=C1C(O)=O	CC1=CC=C(CC(O)C(O)=O)C=C1Br	Cc1ccc(CC(O)C(=O)Nc2[nH]cc(CC(C)C)c2C(=O)O)cc1Br	Esterification (R-COOH _R-OH)	CC(C)CC1=CNC2=C1C(=O)OC(CC1=CC=C(C)C(Br)=C1)C(=O)N2
CC(C)CC1=CNC(N)=C1C(O)=O	CC1=CC(CC(O)C(O)=O)=CC=C1Cl	Cc1cc(CC(O)C(=O)Nc2[nH]cc(CC(C)C)c2C(=O)O)ccc1Cl	Esterification (R-COOH _R-OH)	CC(C)CC1=CNC2=C1C(=O)OC(CC1=CC=C(Cl)C(C)=C1)C(=O)N2
CC(C)CC1=CNC(N)=C1C(O)=O	OC(C(O)=O)C1=CC=C(C=C1)C1CC1	CC(C)Cc1c[nH]c(NC(=O)C(O)c2ccc(C3CC3)cc2)c1C(=O)O	Esterification (R-COOH _R-OH)	CC(C)CC1=CNC2=C1C(=O)OC(C1=CC=C(C=C1)C1CC1)C(=O)N2
CC(C)CC1=CNC(N)=C1C(O)=O	CC(O)(CCC1=CC=CC=C1)C(O)=O	CC(C)Cc1c[nH]c(NC(=O)C(C)(O)CCc2ccccc2)c1C(=O)O	Esterification (R-COOH _R-OH)	CC(C)CC1=CNC2=C1C(=O)OC(C)(CCC1=CC=CC=C1)C(=O)N2
CC(C)CC1=CNC(N)=C1C(O)=O	CCC1=CC=C(CC(O)C(O)=O)C=C1	CCc1ccc(CC(O)C(=O)Nc2[nH]cc(CC(C)C)c2C(=O)O)cc1	Esterification (R-COOH _R-OH)	CCC1=CC=C(CC2OC(=O)C3=C(NC=C3CC(C)C)NC2=O)C=C1
CC(C)CC1=CNC(N)=C1C(O)=O	CC1=CC=C(CC(O)C(O)=O)C=C1C	Cc1ccc(CC(O)C(=O)Nc2[nH]cc(CC(C)C)c2C(=O)O)cc1C	Esterification (R-COOH _R-OH)	CC(C)CC1=CNC2=C1C(=O)OC(CC1=CC=C(C)C(C)=C1)C(=O)N2
CC(C)CC1=CNC(N)=C1C(O)=O	CC1=CC=C(CC(O)C(O)=O)C(C)=C1	Cc1ccc(CC(O)C(=O)Nc2[nH]cc(CC(C)C)c2C(=O)O)c(C)c1	Esterification (R-COOH _R-OH)	CC(C)CC1=CNC2=C1C(=O)OC(CC1=CC=C(C)C=C1C)C(=O)N2
CC(C)CC1=CNC(N)=C1C(O)=O	CCC1CCCC(CC(O)C(O)=O)C1	CCC1CCCC(CC(O)C(=O)Nc2[nH]cc(CC(C)C)c2C(=O)O)C1	Esterification (R-COOH _R-OH)	CCC1CCCC(CC2OC(=O)C3=C(NC=C3CC(C)C)NC2=O)C1
CC(C)CC1=CNC(N)=C1C(O)=O	OC(CC1=C(Cl)C(Br)=CC=C1)C(O)=O	CC(C)Cc1c[nH]c(NC(=O)C(O)Cc2cccc(Br)c2Cl)c1C(=O)O	Esterification (R-COOH _R-OH)	CC(C)CC1=CNC2=C1C(=O)OC(CC1=CC=CC(Br)=C1Cl)C(=O)N2
CC(C)CC1=CNC(N)=C1C(O)=O	CC(O)(C(O)=O)C1=CC=C(F)C(Br)=C1	CC(C)Cc1c[nH]c(NC(=O)C(C)(O)c2ccc(F)c(Br)c2)c1C(=O)O	Esterification (R-COOH _R-OH)	CC(C)CC1=CNC2=C1C(=O)OC(C)(C1=CC=C(F)C(Br)=C1)C(=O)N2
CC(C)CC1=CNC(N)=C1C(O)=O	OC(CC1=CC(F)=C(Cl)C=C1)C(O)=O	CC(C)Cc1c[nH]c(NC(=O)C(O)Cc2ccc(Cl)c(F)c2)c1C(=O)O	Esterification (R-COOH _R-OH)	CC(C)CC1=CNC2=C1C(=O)OC(CC1=CC=C(Cl)C(F)=C1)C(=O)N2
CC(C)(C)C1=CNC(N)=C1C(O)=O	CC1=CC=C(CC(O)C(O)=O)C=C1F	Cc1ccc(CC(O)C(=O)Nc2[nH]cc(C(C)(C)C)c2C(=O)O)cc1F	Esterification (R-COOH _R-OH)	CC1=CC=C(CC2OC(=O)C3=C(NC=C3C(C)(C)C)NC2=O)C=C1F
CC(C)(C)C1=CNC(N)=C1C(O)=O	CC1=CC=CC(CC(O)C(O)=O)=C1F	Cc1cccc(CC(O)C(=O)Nc2[nH]cc(C(C)(C)C)c2C(=O)O)c1F	Esterification (R-COOH _R-OH)	CC1=CC=CC(CC2OC(=O)C3=C(NC=C3C(C)(C)C)NC2=O)=C1F
CC(C)(C)C1=CNC(N)=C1C(O)=O	CSC1=CC=CC(CC(O)C(O)=O)=C1	CSc1cccc(CC(O)C(=O)Nc2[nH]cc(C(C)(C)C)c2C(=O)O)c1	Esterification (R-COOH _R-OH)	CSC1=CC=CC(CC2OC(=O)C3=C(NC=C3C(C)(C)C)NC2=O)=C1
CC(C)(C)C1=CNC(N)=C1C(O)=O	CSC1=CC=C(CC(O)C(O)=O)C=C1	CSc1ccc(CC(O)C(=O)Nc2[nH]cc(C(C)(C)C)c2C(=O)O)cc1	Esterification (R-COOH _R-OH)	CSC1=CC=C(CC2OC(=O)C3=C(NC=C3C(C)(C)C)NC2=O)C=C1
CC(C)(C)C1=CNC(N)=C1C(O)=O	OC(=O)C1(O)CC(C1)C1=CC=CC=C1	CC(C)(C)c1c[nH]c(NC(=O)C2(O)CC(c3ccccc3)C2)c1C(=O)O	Esterification (R-COOH _R-OH)	CC(C)(C)C1=CNC2=C1C(=O)OC1(CC(C1)C1=CC=CC=C1)C(=O)N2
CC(C)(C)C1=CNC(N)=C1C(O)=O	OC(CC1CCC(F)(F)CC1)C(O)=O	CC(C)(C)c1c[nH]c(NC(=O)C(O)CC2CCC(F)(F)CC2)c1C(=O)O	Esterification (R-COOH _R-OH)	CC(C)(C)C1=CNC2=C1C(=O)OC(CC1CCC(F)(F)CC1)C(=O)N2
CC(C)(C)C1=CNC(N)=C1C(O)=O	OC(CC1=C(Br)C(Cl)=CC=C1)C(O)=O	CC(C)(C)c1c[nH]c(NC(=O)C(O)Cc2cccc(Cl)c2Br)c1C(=O)O	Esterification (R-COOH _R-OH)	CC(C)(C)C1=CNC2=C1C(=O)OC(CC1=CC=CC(Cl)=C1Br)C(=O)N2
CC(C)(C)C1=CNC(N)=C1C(O)=O	OC(CC1=C(F)C=C(Br)C=C1)C(O)=O	CC(C)(C)c1c[nH]c(NC(=O)C(O)Cc2ccc(Br)cc2F)c1C(=O)O	Esterification (R-COOH _R-OH)	CC(C)(C)C1=CNC2=C1C(=O)OC(CC1=CC=C(Br)C=C1F)C(=O)N2
CC(C)(C)C1=CNC(N)=C1C(O)=O	OC(CC1=C(F)C=C(Cl)C=C1)C(O)=O	CC(C)(C)c1c[nH]c(NC(=O)C(O)Cc2ccc(Cl)cc2F)c1C(=O)O	Esterification (R-COOH _R-OH)	CC(C)(C)C1=CNC2=C1C(=O)OC(CC1=CC=C(Cl)C=C1F)C(=O)N2
CC(C)(C)C1=CNC(N)=C1C(O)=O	OC(CC1=C(F)C=CC(F)=C1)C(O)=O	CC(C)(C)c1c[nH]c(NC(=O)C(O)Cc2cc(F)ccc2F)c1C(=O)O	Esterification (R-COOH _R-OH)	CC(C)(C)C1=CNC2=C1C(=O)OC(CC1=CC(F)=CC=C1F)C(=O)N2
CC(C)(C)C1=CNC(N)=C1C(O)=O	OC(CC1=C(F)C(F)=CC=C1)C(O)=O	CC(C)(C)c1c[nH]c(NC(=O)C(O)Cc2cccc(F)c2F)c1C(=O)O	Esterification (R-COOH _R-OH)	CC(C)(C)C1=CNC2=C1C(=O)OC(CC1=CC=CC(F)=C1F)C(=O)N2
NC(CC1=CNC2=C1C=C(F)C=N2)C(O)=O	OC(CC1=CSC=C1Br)C(O)=O	O=C(NC(Cc1c[nH]c2ncc(F)cc12)C(=O)O)C(O)Cc1cscc1Br	Esterification (R-COOH _R-OH)	FC1=CN=C2NC=C(CC3NC(=O)C(CC4=CSC=C4Br)OC3=O)C2=C1
NC(CC1=CNC2=C1C=C(F)C=N2)C(O)=O	OC(CC1=CC=C(Br)O1)C(O)=O	O=C(NC(Cc1c[nH]c2ncc(F)cc12)C(=O)O)C(O)Cc1ccc(Br)o1	Esterification (R-COOH _R-OH)	FC1=CN=C2NC=C(CC3NC(=O)C(CC4=CC=C(Br)O4)OC3=O)C2=C1
NC(CC1=CNC2=C1C=C(F)C=N2)C(O)=O	OC(CC1CCOCC1)C(O)=O	O=C(NC(Cc1c[nH]c2ncc(F)cc12)C(=O)O)C(O)CC1CCOCC1	Esterification (R-COOH _R-OH)	FC1=CN=C2NC=C(CC3NC(=O)C(CC4CCOCC4)OC3=O)C2=C1
NC(CC1=CNC2=C1C=C(F)C=N2)C(O)=O	OC(=O)C1=CC=CC(C=O)=C1O	O=Cc1cccc(C(=O)NC(Cc2c[nH]c3ncc(F)cc23)C(=O)O)c1O	Esterification (R-COOH _R-OH)	FC1=CN=C2NC=C(CC3NC(=O)C4=C(OC3=O)C(C=O)=CC=C4)C2=C1
NC(CC1=CNC2=C1C=C(F)C=N2)C(O)=O	CC1=C(Br)C=CC(O)=C1C(O)=O	Cc1c(Br)ccc(O)c1C(=O)NC(Cc1c[nH]c2ncc(F)cc12)C(=O)O	Esterification (R-COOH _R-OH)	CC1=C(Br)C=CC2=C1C(=O)NC(CC1=CNC3=NC=C(F)C=C13)C(=O)O2
NC(CC1=CNC2=C1C=C(F)C=N2)C(O)=O	CC1=CC=CN=C1C(O)C(O)=O	Cc1cccnc1C(O)C(=O)NC(Cc1c[nH]c2ncc(F)cc12)C(=O)O	Esterification (R-COOH _R-OH)	CC1=CC=CN=C1C1OC(=O)C(CC2=CNC3=NC=C(F)C=C23)NC1=O
NC(CC1=CNC2=C1C=C(F)C=N2)C(O)=O	OC(CC1=CC=CC=N1)C(O)=O	O=C(NC(Cc1c[nH]c2ncc(F)cc12)C(=O)O)C(O)Cc1ccccn1	Esterification (R-COOH _R-OH)	FC1=CN=C2NC=C(CC3NC(=O)C(CC4=CC=CC=N4)OC3=O)C2=C1
NC(CC1=CNC2=C1C=C(F)C=N2)C(O)=O	CCC1=CC=C(C(O)=O)C(O)=C1	CCc1ccc(C(=O)NC(Cc2c[nH]c3ncc(F)cc23)C(=O)O)c(O)c1	Esterification (R-COOH _R-OH)	CCC1=CC=C2C(OC(=O)C(CC3=CNC4=NC=C(F)C=C34)NC2=O)=C1
NC(CC1=CNC2=C1C=C(F)C=N2)C(O)=O	CC1=CC=C(C(O)=O)C(O)=C1C	Cc1ccc(C(=O)NC(Cc2c[nH]c3ncc(F)cc23)C(=O)O)c(O)c1C	Esterification (R-COOH _R-OH)	CC1=CC=C2C(OC(=O)C(CC3=CNC4=NC=C(F)C=C34)NC2=O)=C1C
NC(CC1=CNC2=C1C=C(F)C=N2)C(O)=O	CC1=CC(C)=C(O)C(=C1)C(O)=O	Cc1cc(C)c(O)c(C(=O)NC(Cc2c[nH]c3ncc(F)cc23)C(=O)O)c1	Esterification (R-COOH _R-OH)	CC1=CC(C)=C2OC(=O)C(CC3=CNC4=NC=C(F)C=C34)NC(=O)C2=C1
NC(CC1=CNC2=C1C=C(F)C=N2)C(O)=O	OC(CC(O)=O)C1=CC=CC=C1	O=C(CC(O)c1ccccc1)NC(Cc1c[nH]c2ncc(F)cc12)C(=O)O	Esterification (R-COOH _R-OH)	FC1=CN=C2NC=C(CC3NC(=O)CC(OC3=O)C3=CC=CC=C3)C2=C1
NC(CC1=CNC2=C1C=C(F)C=N2)C(O)=O	CC1(C)CC(CC(O)C(O)=O)C1	CC1(C)CC(CC(O)C(=O)NC(Cc2c[nH]c3ncc(F)cc23)C(=O)O)C1	Esterification (R-COOH _R-OH)	CC1(C)CC(CC2OC(=O)C(CC3=CNC4=NC=C(F)C=C34)NC2=O)C1
NC(C(O)=O)C1=CNC2=CC=CC=C12	CCC1=CC=C(C=O)C(C(O)=O)=C1O	CCc1ccc(C=O)c(C(=O)NC(C(=O)O)c2c[nH]c3ccccc23)c1O	Esterification (R-COOH _R-OH)	CCC1=CC=C(C=O)C2=C1OC(=O)C(NC2=O)C1=CNC2=CC=CC=C12
NC(C(O)=O)C1=CNC2=CC=CC=C12	CC1=CC(CC(O)C(O)=O)=CC=C1Br	Cc1cc(CC(O)C(=O)NC(C(=O)O)c2c[nH]c3ccccc23)ccc1Br	Esterification (R-COOH _R-OH)	CC1=CC(CC2OC(=O)C(NC2=O)C2=CNC3=CC=CC=C23)=CC=C1Br
NC(C(O)=O)C1=CNC2=CC=CC=C12	CC1=CC=C(CC(O)C(O)=O)C(F)=C1	Cc1ccc(CC(O)C(=O)NC(C(=O)O)c2c[nH]c3ccccc23)c(F)c1	Esterification (R-COOH _R-OH)	CC1=CC=C(CC2OC(=O)C(NC2=O)C2=CNC3=CC=CC=C23)C(F)=C1
NC(C(O)=O)C1=CNC2=CC=CC=C12	CC1=CC=C2OC(C(O)=O)=C(O)C2=C1	Cc1ccc2oc(C(=O)NC(C(=O)O)c3c[nH]c4ccccc34)c(O)c2c1	Esterification (R-COOH _R-OH)	CC1=CC=C2OC3=C(OC(=O)C(NC3=O)C3=CNC4=CC=CC=C34)C2=C1
NC(C(O)=O)C1=CNC2=CC=CC=C12	OC(=O)C1=C(O)C2=C(CCCC2)C=C1	O=C(NC(C(=O)O)c1c[nH]c2ccccc12)c1ccc2c(c1O)CCCC2	Esterification (R-COOH _R-OH)	O=C1OC2=C(C=CC3=C2CCCC3)C(=O)NC1C1=CNC2=CC=CC=C12
NC(C(O)=O)C1=CNC2=CC=CC=C12	CCC(O)(CC(O)=O)C1=CC=CC=C1	CCC(O)(CC(=O)NC(C(=O)O)c1c[nH]c2ccccc12)c1ccccc1	Esterification (R-COOH _R-OH)	CCC1(CC(=O)NC(C2=CNC3=CC=CC=C23)C(=O)O1)C1=CC=CC=C1
NC(C(O)=O)C1=CNC2=CC=CC=C12	CC1=CC=C(CC(O)C(O)=O)C(C)=C1	Cc1ccc(CC(O)C(=O)NC(C(=O)O)c2c[nH]c3ccccc23)c(C)c1	Esterification (R-COOH _R-OH)	CC1=CC=C(CC2OC(=O)C(NC2=O)C2=CNC3=CC=CC=C23)C(C)=C1
NC(C(O)=O)C1=CNC2=CC=CC=C12	CC(C)C(O)(C(O)=O)C1=CC=CC=C1	CC(C)C(O)(C(=O)NC(C(=O)O)c1c[nH]c2ccccc12)c1ccccc1	Esterification (R-COOH _R-OH)	CC(C)C1(OC(=O)C(NC1=O)C1=CNC2=CC=CC=C12)C1=CC=CC=C1
NC(C(O)=O)C1=CNC2=CC=CC=C12	OC(=O)C1=C(O)C=C(C=C1)C(F)(F)F	O=C(NC(C(=O)O)c1c[nH]c2ccccc12)c1ccc(C(F)(F)F)cc1O	Esterification (R-COOH _R-OH)	FC(F)(F)C1=CC=C2C(OC(=O)C(NC2=O)C2=CNC3=CC=CC=C23)=C1
NC(C(O)=O)C1=CNC2=CC=CC=C12	CC1CCC(O)(C=C1)C(F)(F)C(O)=O	CC1C=CC(O)(C(F)(F)C(=O)NC(C(=O)O)c2c[nH]c3ccccc23)CC1	Esterification (R-COOH _R-OH)	CC1CCC2(OC(=O)C(NC(=O)C2(F)F)C2=CNC3=CC=CC=C23)C=C1
NC(C(O)=O)C1=CNC2=CC=CC=C12	OC(CC1=CC(Cl)=CC(Br)=C1)C(O)=O	O=C(NC(C(=O)O)c1c[nH]c2ccccc12)C(O)Cc1cc(Cl)cc(Br)c1	Esterification (R-COOH _R-OH)	ClC1=CC(Br)=CC(CC2OC(=O)C(NC2=O)C2=CNC3=CC=CC=C23)=C1
NC(C(O)=O)C1=CNC2=CC=CC=C12	OC(CC1=C(Cl)C(Cl)=CC=C1)C(O)=O	O=C(NC(C(=O)O)c1c[nH]c2ccccc12)C(O)Cc1cccc(Cl)c1Cl	Esterification (R-COOH _R-OH)	ClC1=C(Cl)C(CC2OC(=O)C(NC2=O)C2=CNC3=CC=CC=C23)=CC=C1
NC(C(O)=O)C1=CNC2=CC=CC=C12	OC(CC1=CC(F)=C(F)C=C1)C(O)=O	O=C(NC(C(=O)O)c1c[nH]c2ccccc12)C(O)Cc1ccc(F)c(F)c1	Esterification (R-COOH _R-OH)	FC1=CC=C(CC2OC(=O)C(NC2=O)C2=CNC3=CC=CC=C23)C=C1F
NC(C(O)=O)C1=CNC2=CC=CC=C12	OC(CC1=C(F)C=C(F)C=C1)C(O)=O	O=C(NC(C(=O)O)c1c[nH]c2ccccc12)C(O)Cc1ccc(F)cc1F	Esterification (R-COOH _R-OH)	FC1=CC=C(CC2OC(=O)C(NC2=O)C2=CNC3=CC=CC=C23)C(F)=C1
NC1=C(NC=C1CC1=CC=CO1)C(O)=O	CC1=CC=CC=C1CC(O)C(O)=O	Cc1ccccc1CC(O)C(=O)Nc1c(Cc2ccco2)c[nH]c1C(=O)O	Esterification (R-COOH _R-OH)	CC1=CC=CC=C1CC1OC(=O)C2=C(NC1=O)C(CC1=CC=CO1)=CN2
NC1=C(NC=C1CC1=CC=CO1)C(O)=O	CC1=NC(C)=C(CC(O)C(O)=O)N1	Cc1nc(C)c(CC(O)C(=O)Nc2c(Cc3ccco3)c[nH]c2C(=O)O)[nH]1	Esterification (R-COOH _R-OH)	CC1=NC(C)=C(CC2OC(=O)C3=C(NC2=O)C(CC2=CC=CO2)=CN3)N1
NC1=C(NC=C1CC1=CC=CO1)C(O)=O	OC(C(O)=O)C1=CC=C(C=C1)C#N	N#Cc1ccc(C(O)C(=O)Nc2c(Cc3ccco3)c[nH]c2C(=O)O)cc1	Esterification (R-COOH _R-OH)	O=C1NC2=C(NC=C2CC2=CC=CO2)C(=O)OC1C1=CC=C(C=C1)C#N
NC1=C(NC=C1CC1=CC=CO1)C(O)=O	OC(CC1=CC=C(Br)C=C1)C(O)=O	O=C(O)c1[nH]cc(Cc2ccco2)c1NC(=O)C(O)Cc1ccc(Br)cc1	Esterification (R-COOH _R-OH)	BrC1=CC=C(CC2OC(=O)C3=C(NC2=O)C(CC2=CC=CO2)=CN3)C=C1
NC1=C(NC=C1CC1=CC=CO1)C(O)=O	OC(CC1=CC=CC=C1F)C(O)=O	O=C(O)c1[nH]cc(Cc2ccco2)c1NC(=O)C(O)Cc1ccccc1F	Esterification (R-COOH _R-OH)	FC1=CC=CC=C1CC1OC(=O)C2=C(NC1=O)C(CC1=CC=CO1)=CN2
NC1=C(NC=C1CC1=CC=CO1)C(O)=O	OC(CC1=CC(I)=CC=C1)C(O)=O	O=C(O)c1[nH]cc(Cc2ccco2)c1NC(=O)C(O)Cc1cccc(I)c1	Esterification (R-COOH _R-OH)	IC1=CC(CC2OC(=O)C3=C(NC2=O)C(CC2=CC=CO2)=CN3)=CC=C1
NC1=C(NC=C1CC1=CC=CO1)C(O)=O	OC(CC1=CC=C(I)C=C1)C(O)=O	O=C(O)c1[nH]cc(Cc2ccco2)c1NC(=O)C(O)Cc1ccc(I)cc1	Esterification (R-COOH _R-OH)	IC1=CC=C(CC2OC(=O)C3=C(NC2=O)C(CC2=CC=CO2)=CN3)C=C1
NC(CC1=CNC2=C1N=CC=C2)C(O)=O	OC(CC1CC2CCC1C2)C(O)=O	O=C(NC(Cc1c[nH]c2cccnc12)C(=O)O)C(O)CC1CC2CCC1C2	Esterification (R-COOH _R-OH)	O=C1NC(CC2=CNC3=CC=CN=C23)C(=O)OC1CC1CC2CCC1C2
NC(CC1=CNC2=C1N=CC=C2)C(O)=O	CC1CCCC(CC(O)C(O)=O)C1	CC1CCCC(CC(O)C(=O)NC(Cc2c[nH]c3cccnc23)C(=O)O)C1	Esterification (R-COOH _R-OH)	CC1CCCC(CC2OC(=O)C(CC3=CNC4=CC=CN=C34)NC2=O)C1
NC(CC1=CNC2=C1N=CC=C2)C(O)=O	CC1CCCC(C)C1(O)CC(O)=O	CC1CCCC(C)C1(O)CC(=O)NC(Cc1c[nH]c2cccnc12)C(=O)O	Esterification (R-COOH _R-OH)	CC1CCCC(C)C11CC(=O)NC(CC2=CNC3=CC=CN=C23)C(=O)O1
NC(CC1=CNC2=C1N=CC=C2)C(O)=O	CC1(C)CCC(O)(CC(O)=O)CC1	CC1(C)CCC(O)(CC(=O)NC(Cc2c[nH]c3cccnc23)C(=O)O)CC1	Esterification (R-COOH _R-OH)	CC1(C)CCC2(CC1)CC(=O)NC(CC1=CNC3=CC=CN=C13)C(=O)O2
NC(CC1=CNC2=C1N=CC=C2)C(O)=O	OC(=O)C1NCCC1(O)C(F)(F)F	O=C(O)C(Cc1c[nH]c2cccnc12)NC(=O)C1NCCC1(O)C(F)(F)F	Esterification (R-COOH _R-OH)	FC(F)(F)C12CCNC1C(=O)NC(CC1=CNC3=CC=CN=C13)C(=O)O2
NC(CC1=CNC2=C1N=CC=C2)C(O)=O	OC(=O)C(F)(F)C1(O)CCOCC1	O=C(O)C(Cc1c[nH]c2cccnc12)NC(=O)C(F)(F)C1(O)CCOCC1	Esterification (R-COOH _R-OH)	FC1(F)C(=O)NC(CC2=CNC3=CC=CN=C23)C(=O)OC11CCOCC1
NC(CC1=CNC2=C1N=CC=C2)C(O)=O	CC1CCC(O)(C1)C(F)(F)C(O)=O	CC1CCC(O)(C(F)(F)C(=O)NC(Cc2c[nH]c3cccnc23)C(=O)O)C1	Esterification (R-COOH _R-OH)	CC1CCC2(C1)OC(=O)C(CC1=CNC3=CC=CN=C13)NC(=O)C2(F)F
NC(CC1=CNC2=C1N=CC=C2)C(O)=O	OC(CC1CCC(F)(F)C1)C(O)=O	O=C(NC(Cc1c[nH]c2cccnc12)C(=O)O)C(O)CC1CCC(F)(F)C1	Esterification (R-COOH _R-OH)	FC1(F)CCC(CC2OC(=O)C(CC3=CNC4=CC=CN=C34)NC2=O)C1
NC(CC1=CNC2=C1N=CC=C2)C(O)=O	CC1=C(C)N=C(CC(O)C(O)=O)N1	Cc1nc(CC(O)C(=O)NC(Cc2c[nH]c3cccnc23)C(=O)O)[nH]c1C	Esterification (R-COOH _R-OH)	CC1=C(C)N=C(CC2OC(=O)C(CC3=CNC4=CC=CN=C34)NC2=O)N1
NC(CC1=CNC2=C1N=CC=C2)C(O)=O	CC(=O)N1CCCC(O)(C1)C(O)=O	CC(=O)N1CCCC(O)(C(=O)NC(Cc2c[nH]c3cccnc23)C(=O)O)C1	Esterification (R-COOH _R-OH)	CC(=O)N1CCCC2(C1)OC(=O)C(CC1=CNC3=CC=CN=C13)NC2=O
NC(CC1=CNC2=C1N=CC=C2)C(O)=O	OC(C(O)=O)C1=CC(Cl)=CC(Cl)=C1	O=C(O)C(Cc1c[nH]c2cccnc12)NC(=O)C(O)c1cc(Cl)cc(Cl)c1	Esterification (R-COOH _R-OH)	ClC1=CC(=CC(Cl)=C1)C1OC(=O)C(CC2=CNC3=CC=CN=C23)NC1=O
NC(CC1=CNC2=C1N=CC=C2)C(O)=O	OC(=O)CC1(O)COC(C1)C1CC1	O=C(CC1(O)COC(C2CC2)C1)NC(Cc1c[nH]c2cccnc12)C(=O)O	Esterification (R-COOH _R-OH)	O=C1CC2(COC(C2)C2CC2)OC(=O)C(CC2=CNC3=CC=CN=C23)N1
NC(CC1=CNC2=C1N=CC=C2)C(O)=O	CC(C)(C(O)=O)C1(O)CCNCC1	CC(C)(C(=O)NC(Cc1c[nH]c2cccnc12)C(=O)O)C1(O)CCNCC1	Esterification (R-COOH _R-OH)	CC1(C)C(=O)NC(CC2=CNC3=CC=CN=C23)C(=O)OC11CCNCC1
NC(CC1=CNC2=C1N=CC=C2)C(O)=O	CC1=CC(C=O)=C(O)C(=C1)C(O)=O	Cc1cc(C=O)c(O)c(C(=O)NC(Cc2c[nH]c3cccnc23)C(=O)O)c1	Esterification (R-COOH _R-OH)	CC1=CC(C=O)=C2OC(=O)C(CC3=CNC4=CC=CN=C34)NC(=O)C2=C1
NC(CC1=CNC2=C1N=CC=C2)C(O)=O	CC(O)(C(O)=O)C1=CC=C(F)C=C1	CC(O)(C(=O)NC(Cc1c[nH]c2cccnc12)C(=O)O)c1ccc(F)cc1	Esterification (R-COOH _R-OH)	CC1(OC(=O)C(CC2=CNC3=CC=CN=C23)NC1=O)C1=CC=C(F)C=C1
NC(CC1=CNC2=C1N=CC=C2)C(O)=O	OC(=O)C1=C(O)N=C(C=C1)C1CC1	O=C(NC(Cc1c[nH]c2cccnc12)C(=O)O)c1ccc(C2CC2)nc1O	Esterification (R-COOH _R-OH)	O=C1OC2=NC(=CC=C2C(=O)NC1CC1=CNC2=CC=CN=C12)C1CC1
NC(CC1=CNC2=C1N=CC=C2)C(O)=O	OC(=O)C(F)(F)C1(O)CCCCC1	O=C(O)C(Cc1c[nH]c2cccnc12)NC(=O)C(F)(F)C1(O)CCCCC1	Esterification (R-COOH _R-OH)	FC1(F)C(=O)NC(CC2=CNC3=CC=CN=C23)C(=O)OC11CCCCC1
NC(CC1=CNC2=C1N=CC=C2)C(O)=O	CC1=CC=C(CC(O)C(O)=O)N=C1	Cc1ccc(CC(O)C(=O)NC(Cc2c[nH]c3cccnc23)C(=O)O)nc1	Esterification (R-COOH _R-OH)	CC1=CC=C(CC2OC(=O)C(CC3=CNC4=CC=CN=C34)NC2=O)N=C1
NC(CC1=CNC2=C1N=CC=C2)C(O)=O	CC1=CC=C(C(O)=O)C(O)=C1C=O	Cc1ccc(C(=O)NC(Cc2c[nH]c3cccnc23)C(=O)O)c(O)c1C=O	Esterification (R-COOH _R-OH)	CC1=CC=C2C(OC(=O)C(CC3=CNC4=CC=CN=C34)NC2=O)=C1C=O
NC(CC1=CNC2=C1N=CC=C2)C(O)=O	OC(CC1=CC(Br)=CC=C1)C(O)=O	O=C(NC(Cc1c[nH]c2cccnc12)C(=O)O)C(O)Cc1cccc(Br)c1	Esterification (R-COOH _R-OH)	BrC1=CC(CC2OC(=O)C(CC3=CNC4=CC=CN=C34)NC2=O)=CC=C1
NC(CC1=CNC2=C1N=CC=C2)C(O)=O	OC(CC1=CC=CC=C1Br)C(O)=O	O=C(NC(Cc1c[nH]c2cccnc12)C(=O)O)C(O)Cc1ccccc1Br	Esterification (R-COOH _R-OH)	BrC1=CC=CC=C1CC1OC(=O)C(CC2=CNC3=CC=CN=C23)NC1=O
NC(CC1=CNC2=C1N=CC=C2)C(O)=O	OC(CC1=CC(I)=CC=C1)C(O)=O	O=C(NC(Cc1c[nH]c2cccnc12)C(=O)O)C(O)Cc1cccc(I)c1	Esterification (R-COOH _R-OH)	IC1=CC(CC2OC(=O)C(CC3=CNC4=CC=CN=C34)NC2=O)=CC=C1
NC(CC1=CNC2=C1C=NC=C2)C(O)=O	OC(=O)C1(O)CC2=CC=CC=C2C1	O=C(O)C(Cc1c[nH]c2ccncc12)NC(=O)C1(O)Cc2ccccc2C1	Esterification (R-COOH _R-OH)	O=C1OC2(CC3=CC=CC=C3C2)C(=O)NC1CC1=CNC2=CC=NC=C12
NC(CC1=CNC2=C1C=NC=C2)C(O)=O	CC(O)(CC1=CC=CC=C1)C(O)=O	CC(O)(Cc1ccccc1)C(=O)NC(Cc1c[nH]c2ccncc12)C(=O)O	Esterification (R-COOH _R-OH)	CC1(CC2=CC=CC=C2)OC(=O)C(CC2=CNC3=CC=NC=C23)NC1=O
NC(CC1=CNC2=C1C=NC=C2)C(O)=O	CC(C)C1=CC=C(O)C(=C1)C(O)=O	CC(C)c1ccc(O)c(C(=O)NC(Cc2c[nH]c3ccncc23)C(=O)O)c1	Esterification (R-COOH _R-OH)	CC(C)C1=CC=C2OC(=O)C(CC3=CNC4=CC=NC=C34)NC(=O)C2=C1
NC(CC1=CNC2=C1C=NC=C2)C(O)=O	CC1(C)CCCC(O)(CC(O)=O)C1	CC1(C)CCCC(O)(CC(=O)NC(Cc2c[nH]c3ccncc23)C(=O)O)C1	Esterification (R-COOH _R-OH)	CC1(C)CCCC2(C1)CC(=O)NC(CC1=CNC3=CC=NC=C13)C(=O)O2
NC(CC1=CNC2=C1C=NC=C2)C(O)=O	OC(=O)C1=NC=CC(C(F)F)=C1O	O=C(NC(Cc1c[nH]c2ccncc12)C(=O)O)c1nccc(C(F)F)c1O	Esterification (R-COOH _R-OH)	FC(F)C1=C2OC(=O)C(CC3=CNC4=CC=NC=C34)NC(=O)C2=NC=C1
NC(CC1=CNC2=C1C=NC=C2)C(O)=O	CC1=C(CC(O)C(O)=O)C(C)=NN1	Cc1n[nH]c(C)c1CC(O)C(=O)NC(Cc1c[nH]c2ccncc12)C(=O)O	Esterification (R-COOH _R-OH)	CC1=C(CC2OC(=O)C(CC3=CNC4=CC=NC=C34)NC2=O)C(C)=NN1
NC(CC1=CNC2=C1C=NC=C2)C(O)=O	OC(CC1=NC=C(F)C=C1)C(O)=O	O=C(NC(Cc1c[nH]c2ccncc12)C(=O)O)C(O)Cc1ccc(F)cn1	Esterification (R-COOH _R-OH)	FC1=CC=C(CC2OC(=O)C(CC3=CNC4=CC=NC=C34)NC2=O)N=C1
NC(CC1=CNC2=C1C=NC=C2)C(O)=O	CC1=CC=C(CC(O)C(O)=O)N=C1	Cc1ccc(CC(O)C(=O)NC(Cc2c[nH]c3ccncc23)C(=O)O)nc1	Esterification (R-COOH _R-OH)	CC1=CC=C(CC2OC(=O)C(CC3=CNC4=CC=NC=C34)NC2=O)N=C1
NC(CC1=CNC2=C1C=NC=C2)C(O)=O	CCC1=CC=C(CC(O)C(O)=O)S1	CCc1ccc(CC(O)C(=O)NC(Cc2c[nH]c3ccncc23)C(=O)O)s1	Esterification (R-COOH _R-OH)	CCC1=CC=C(CC2OC(=O)C(CC3=CNC4=CC=NC=C34)NC2=O)S1
NC(CC1=CNC2=C1C=CC=N2)C(O)=O	CC(C(O)C(O)=O)C1=CC=CC=C1	CC(c1ccccc1)C(O)C(=O)NC(Cc1c[nH]c2ncccc12)C(=O)O	Esterification (R-COOH _R-OH)	CC(C1OC(=O)C(CC2=CNC3=NC=CC=C23)NC1=O)C1=CC=CC=C1
NC(CC1=CNC2=C1C=CC=N2)C(O)=O	CC1=CC=CC=C1CC(O)C(O)=O	Cc1ccccc1CC(O)C(=O)NC(Cc1c[nH]c2ncccc12)C(=O)O	Esterification (R-COOH _R-OH)	CC1=CC=CC=C1CC1OC(=O)C(CC2=CNC3=NC=CC=C23)NC1=O
NC(CC1=CNC2=C1C=CC=N2)C(O)=O	OC(CC(O)=O)CC1=CC=CC=C1	O=C(CC(O)Cc1ccccc1)NC(Cc1c[nH]c2ncccc12)C(=O)O	Esterification (R-COOH _R-OH)	O=C1CC(CC2=CC=CC=C2)OC(=O)C(CC2=CNC3=NC=CC=C23)N1
NC(CC1=CNC2=C1C=CC=N2)C(O)=O	CC1CCCCC1CC(O)C(O)=O	CC1CCCCC1CC(O)C(=O)NC(Cc1c[nH]c2ncccc12)C(=O)O	Esterification (R-COOH _R-OH)	CC1CCCCC1CC1OC(=O)C(CC2=CNC3=NC=CC=C23)NC1=O
NC(CC1=CNC2=C1C=CC=N2)C(O)=O	CC1CC(C)(C)CC1(O)CC(O)=O	CC1CC(C)(C)CC1(O)CC(=O)NC(Cc1c[nH]c2ncccc12)C(=O)O	Esterification (R-COOH _R-OH)	CC1CC(C)(C)CC11CC(=O)NC(CC2=CNC3=NC=CC=C23)C(=O)O1
NC(CC1=CNC2=C1C=CC=N2)C(O)=O	CC1(C)CCC(O)(CC(O)=O)CC1	CC1(C)CCC(O)(CC(=O)NC(Cc2c[nH]c3ncccc23)C(=O)O)CC1	Esterification (R-COOH _R-OH)	CC1(C)CCC2(CC1)CC(=O)NC(CC1=CNC3=NC=CC=C13)C(=O)O2
NC(CC1=CNC2=C1C=CC=N2)C(O)=O	OCC(NC(=O)C(F)(F)F)C(O)=O	O=C(O)C(Cc1c[nH]c2ncccc12)NC(=O)C(CO)NC(=O)C(F)(F)F	Esterification (R-COOH _R-OH)	FC(F)(F)C(=O)NC1COC(=O)C(CC2=CNC3=NC=CC=C23)NC1=O
NC(CC1=CNC2=C1C=CC=N2)C(O)=O	CC(=O)N1CCCC(O)(C1)C(O)=O	CC(=O)N1CCCC(O)(C(=O)NC(Cc2c[nH]c3ncccc23)C(=O)O)C1	Esterification (R-COOH _R-OH)	CC(=O)N1CCCC2(C1)OC(=O)C(CC1=CNC3=NC=CC=C13)NC2=O
NC(CC1=CNC2=C1C=CC=N2)C(O)=O	OC(CC1=CC(Br)=CN=C1)C(O)=O	O=C(NC(Cc1c[nH]c2ncccc12)C(=O)O)C(O)Cc1cncc(Br)c1	Esterification (R-COOH _R-OH)	BrC1=CC(CC2OC(=O)C(CC3=CNC4=NC=CC=C34)NC2=O)=CN=C1
NC(CC1=CNC2=C1C=CC=N2)C(O)=O	OC(CC1=CC(Cl)=CN=C1)C(O)=O	O=C(NC(Cc1c[nH]c2ncccc12)C(=O)O)C(O)Cc1cncc(Cl)c1	Esterification (R-COOH _R-OH)	ClC1=CC(CC2OC(=O)C(CC3=CNC4=NC=CC=C34)NC2=O)=CN=C1
NC(CC1=CNC2=C1C=CC=N2)C(O)=O	CC1=CC(CC(O)C(O)=O)=C(C)S1	Cc1cc(CC(O)C(=O)NC(Cc2c[nH]c3ncccc23)C(=O)O)c(C)s1	Esterification (R-COOH _R-OH)	CC1=CC(CC2OC(=O)C(CC3=CNC4=NC=CC=C34)NC2=O)=C(C)S1
NC(CC1=CNC2=C1C=CC=N2)C(O)=O	CC1=CC(C=O)=CC(C(O)=O)=C1O	Cc1cc(C=O)cc(C(=O)NC(Cc2c[nH]c3ncccc23)C(=O)O)c1O	Esterification (R-COOH _R-OH)	CC1=CC(C=O)=CC2=C1OC(=O)C(CC1=CNC3=NC=CC=C13)NC2=O
NC(CC1=CNC2=C1C=CC=N2)C(O)=O	OC(CC1=CC=CC=C1F)C(O)=O	O=C(NC(Cc1c[nH]c2ncccc12)C(=O)O)C(O)Cc1ccccc1F	Esterification (R-COOH _R-OH)	FC1=CC=CC=C1CC1OC(=O)C(CC2=CNC3=NC=CC=C23)NC1=O
NC1=C(C(O)=O)C(=CN1)C1CCCC1	CC1=CC(Br)=CC=C1CC(O)C(O)=O	Cc1cc(Br)ccc1CC(O)C(=O)Nc1[nH]cc(C2CCCC2)c1C(=O)O	Esterification (R-COOH _R-OH)	CC1=CC(Br)=CC=C1CC1OC(=O)C2=C(NC=C2C2CCCC2)NC1=O
NC1=C(C(O)=O)C(=CN1)C1CCCC1	CC1=CC=C(F)C=C1CC(O)C(O)=O	Cc1ccc(F)cc1CC(O)C(=O)Nc1[nH]cc(C2CCCC2)c1C(=O)O	Esterification (R-COOH _R-OH)	CC1=CC=C(F)C=C1CC1OC(=O)C2=C(NC=C2C2CCCC2)NC1=O
NC1=C(C(O)=O)C(=CN1)C1CCCC1	CCC1=CC=CC=C1CC(O)C(O)=O	CCc1ccccc1CC(O)C(=O)Nc1[nH]cc(C2CCCC2)c1C(=O)O	Esterification (R-COOH _R-OH)	CCC1=CC=CC=C1CC1OC(=O)C2=C(NC=C2C2CCCC2)NC1=O
NC1=C(C(O)=O)C(=CN1)C1CCCC1	CC1=CC=C(CC(O)C(O)=O)C(C)=C1	Cc1ccc(CC(O)C(=O)Nc2[nH]cc(C3CCCC3)c2C(=O)O)c(C)c1	Esterification (R-COOH _R-OH)	CC1=CC=C(CC2OC(=O)C3=C(NC=C3C3CCCC3)NC2=O)C(C)=C1
NC1=C(C(O)=O)C(=CN1)C1CCCC1	CCC1CCCC(CC(O)C(O)=O)C1	CCC1CCCC(CC(O)C(=O)Nc2[nH]cc(C3CCCC3)c2C(=O)O)C1	Esterification (R-COOH _R-OH)	CCC1CCCC(CC2OC(=O)C3=C(NC=C3C3CCCC3)NC2=O)C1
NC1=C(C(O)=O)C(=CN1)C1CCCC1	OC(=O)C1(O)CCC(CC1)C(F)(F)F	O=C(O)c1c(C2CCCC2)c[nH]c1NC(=O)C1(O)CCC(C(F)(F)F)CC1	Esterification (R-COOH _R-OH)	FC(F)(F)C1CCC2(CC1)OC(=O)C1=C(NC=C1C1CCCC1)NC2=O
NC1=C(C(O)=O)C(=CN1)C1CCCC1	OC(CC1=CC(Cl)=C(Cl)C=C1)C(O)=O	O=C(O)c1c(C2CCCC2)c[nH]c1NC(=O)C(O)Cc1ccc(Cl)c(Cl)c1	Esterification (R-COOH _R-OH)	ClC1=CC=C(CC2OC(=O)C3=C(NC=C3C3CCCC3)NC2=O)C=C1Cl
NC1=C(C(O)=O)C(=CN1)C1CCCC1	OC(CC1=C(Cl)C(Cl)=CC=C1)C(O)=O	O=C(O)c1c(C2CCCC2)c[nH]c1NC(=O)C(O)Cc1cccc(Cl)c1Cl	Esterification (R-COOH _R-OH)	ClC1=C(Cl)C(CC2OC(=O)C3=C(NC=C3C3CCCC3)NC2=O)=CC=C1
NC1=C(C(O)=O)C(=CN1)C1CCCC1	OC(CC1=C(F)C=C(Cl)C=C1)C(O)=O	O=C(O)c1c(C2CCCC2)c[nH]c1NC(=O)C(O)Cc1ccc(Cl)cc1F	Esterification (R-COOH _R-OH)	FC1=CC(Cl)=CC=C1CC1OC(=O)C2=C(NC=C2C2CCCC2)NC1=O
NC1=C(C(O)=O)C(=CN1)C1CCCC1	OC(CC1=C(F)C=CC=C1F)C(O)=O	O=C(O)c1c(C2CCCC2)c[nH]c1NC(=O)C(O)Cc1c(F)cccc1F	Esterification (R-COOH _R-OH)	FC1=CC=CC(F)=C1CC1OC(=O)C2=C(NC=C2C2CCCC2)NC1=O
NC1=C(C(O)=O)C(=CN1)C1CCCC1	OC(CC1=C(F)C=C(F)C=C1)C(O)=O	O=C(O)c1c(C2CCCC2)c[nH]c1NC(=O)C(O)Cc1ccc(F)cc1F	Esterification (R-COOH _R-OH)	FC1=CC=C(CC2OC(=O)C3=C(NC=C3C3CCCC3)NC2=O)C(F)=C1
NC1=C(C(O)=O)C(=CN1)C1CCOCC1	CC1=C(Br)C=C(CC(O)C(O)=O)S1	Cc1sc(CC(O)C(=O)Nc2[nH]cc(C3CCOCC3)c2C(=O)O)cc1Br	Esterification (R-COOH _R-OH)	CC1=C(Br)C=C(CC2OC(=O)C3=C(NC=C3C3CCOCC3)NC2=O)S1
NC1=C(C(O)=O)C(=CN1)C1CCOCC1	CCC1=CC=C(CC(O)C(O)=O)S1	CCc1ccc(CC(O)C(=O)Nc2[nH]cc(C3CCOCC3)c2C(=O)O)s1	Esterification (R-COOH _R-OH)	CCC1=CC=C(CC2OC(=O)C3=C(NC=C3C3CCOCC3)NC2=O)S1
CCC(C)(C)C1=CNC(N)=C1C(O)=O	CC1=CC=C(CC(O)C(O)=O)C=C1Br	CCC(C)(C)c1c[nH]c(NC(=O)C(O)Cc2ccc(C)c(Br)c2)c1C(=O)O	Esterification (R-COOH _R-OH)	CCC(C)(C)C1=CNC2=C1C(=O)OC(CC1=CC=C(C)C(Br)=C1)C(=O)N2
CCC(C)(C)C1=CNC(N)=C1C(O)=O	CSC1=CC=C(CC(O)C(O)=O)C=C1	CCC(C)(C)c1c[nH]c(NC(=O)C(O)Cc2ccc(SC)cc2)c1C(=O)O	Esterification (R-COOH _R-OH)	CCC(C)(C)C1=CNC2=C1C(=O)OC(CC1=CC=C(SC)C=C1)C(=O)N2
CCC(C)(C)C1=CNC(N)=C1C(O)=O	COC1=CC=C(CC(O)C(O)=O)C=C1	CCC(C)(C)c1c[nH]c(NC(=O)C(O)Cc2ccc(OC)cc2)c1C(=O)O	Esterification (R-COOH _R-OH)	CCC(C)(C)C1=CNC2=C1C(=O)OC(CC1=CC=C(OC)C=C1)C(=O)N2
CCC(C)(C)C1=CNC(N)=C1C(O)=O	OC(C(O)=O)C1=CC=C(C=C1)C1CC1	CCC(C)(C)c1c[nH]c(NC(=O)C(O)c2ccc(C3CC3)cc2)c1C(=O)O	Esterification (R-COOH _R-OH)	CCC(C)(C)C1=CNC2=C1C(=O)OC(C1=CC=C(C=C1)C1CC1)C(=O)N2
CCC(C)(C)C1=CNC(N)=C1C(O)=O	CC1(C)CCC(CC(O)C(O)=O)CC1	CCC(C)(C)c1c[nH]c(NC(=O)C(O)CC2CCC(C)(C)CC2)c1C(=O)O	Esterification (R-COOH _R-OH)	CCC(C)(C)C1=CNC2=C1C(=O)OC(CC1CCC(C)(C)CC1)C(=O)N2
CCC(C)(C)C1=CNC(N)=C1C(O)=O	CCC1CCCCC1CC(O)C(O)=O	CCC1CCCCC1CC(O)C(=O)Nc1[nH]cc(C(C)(C)CC)c1C(=O)O	Esterification (R-COOH _R-OH)	CCC1CCCCC1CC1OC(=O)C2=C(NC=C2C(C)(C)CC)NC1=O
CCC(C)(C)C1=CNC(N)=C1C(O)=O	OC(CC1=CC(Br)=C(F)C=C1)C(O)=O	CCC(C)(C)c1c[nH]c(NC(=O)C(O)Cc2ccc(F)c(Br)c2)c1C(=O)O	Esterification (R-COOH _R-OH)	CCC(C)(C)C1=CNC2=C1C(=O)OC(CC1=CC=C(F)C(Br)=C1)C(=O)N2
CCC(C)(C)C1=CNC(N)=C1C(O)=O	OC(CC1=CC(Cl)=C(Cl)C=C1)C(O)=O	CCC(C)(C)c1c[nH]c(NC(=O)C(O)Cc2ccc(Cl)c(Cl)c2)c1C(=O)O	Esterification (R-COOH _R-OH)	CCC(C)(C)C1=CNC2=C1C(=O)OC(CC1=CC=C(Cl)C(Cl)=C1)C(=O)N2
CCC(C)(C)C1=CNC(N)=C1C(O)=O	OC(CC1=C(F)C(Cl)=CC=C1)C(O)=O	CCC(C)(C)c1c[nH]c(NC(=O)C(O)Cc2cccc(Cl)c2F)c1C(=O)O	Esterification (R-COOH _R-OH)	CCC(C)(C)C1=CNC2=C1C(=O)OC(CC1=CC=CC(Cl)=C1F)C(=O)N2
CCC(C)(C)C1=CNC(N)=C1C(O)=O	OC(CC1=CC(F)=C(F)C=C1)C(O)=O	CCC(C)(C)c1c[nH]c(NC(=O)C(O)Cc2ccc(F)c(F)c2)c1C(=O)O	Esterification (R-COOH _R-OH)	CCC(C)(C)C1=CNC2=C1C(=O)OC(CC1=CC=C(F)C(F)=C1)C(=O)N2
NC(C(O)=O)C1=CNC2=C1C=C(Br)C=C2	CC1=CC=CC(CC(O)C(O)=O)=C1	Cc1cccc(CC(O)C(=O)NC(C(=O)O)c2c[nH]c3ccc(Br)cc23)c1	Esterification (R-COOH _R-OH)	CC1=CC=CC(CC2OC(=O)C(NC2=O)C2=CNC3=CC=C(Br)C=C23)=C1
NC(C(O)=O)C1=CNC2=C1C=C(Br)C=C2	CC1(C)CCC(O)(CC(O)=O)CC1	CC1(C)CCC(O)(CC(=O)NC(C(=O)O)c2c[nH]c3ccc(Br)cc23)CC1	Esterification (R-COOH _R-OH)	CC1(C)CCC2(CC1)CC(=O)NC(C1=CNC3=CC=C(Br)C=C13)C(=O)O2
NC(C(O)=O)C1=CNC2=C1C=C(Br)C=C2	OC(=O)CC1(O)CCC(F)(F)CC1	O=C(CC1(O)CCC(F)(F)CC1)NC(C(=O)O)c1c[nH]c2ccc(Br)cc12	Esterification (R-COOH _R-OH)	FC1(F)CCC2(CC1)CC(=O)NC(C1=CNC3=CC=C(Br)C=C13)C(=O)O2
NC(C(O)=O)C1=CNC2=C1C=C(Br)C=C2	OC(CC1=CC(Cl)=CN=C1)C(O)=O	O=C(NC(C(=O)O)c1c[nH]c2ccc(Br)cc12)C(O)Cc1cncc(Cl)c1	Esterification (R-COOH _R-OH)	ClC1=CC(CC2OC(=O)C(NC2=O)C2=CNC3=CC=C(Br)C=C23)=CN=C1
NC(C(O)=O)C1=CNC2=C1C=C(Br)C=C2	OC(CC(O)=O)C1=CC(F)=CC=C1	O=C(CC(O)c1cccc(F)c1)NC(C(=O)O)c1c[nH]c2ccc(Br)cc12	Esterification (R-COOH _R-OH)	FC1=CC(=CC=C1)C1CC(=O)NC(C2=CNC3=CC=C(Br)C=C23)C(=O)O1
NC(C(O)=O)C1=CNC2=C1C=C(Br)C=C2	OCC(C(O)=O)C1=CC=C(F)C=C1	O=C(NC(C(=O)O)c1c[nH]c2ccc(Br)cc12)C(CO)c1ccc(F)cc1	Esterification (R-COOH _R-OH)	FC1=CC=C(C=C1)C1COC(=O)C(NC1=O)C1=CNC2=CC=C(Br)C=C12
NC1=C(C(O)=O)C(=CN1)C1=CC=CC=N1	OC(C(O)=O)C1=CC(Cl)=CC(Cl)=C1	O=C(O)c1c(-c2ccccn2)c[nH]c1NC(=O)C(O)c1cc(Cl)cc(Cl)c1	Esterification (R-COOH _R-OH)	ClC1=CC(=CC(Cl)=C1)C1OC(=O)C2=C(NC=C2C2=CC=CC=N2)NC1=O
NC1=C(C(O)=O)C(=CN1)C1=CC=CC=N1	CC1=CC(Br)=C(CC(O)C(O)=O)S1	Cc1cc(Br)c(CC(O)C(=O)Nc2[nH]cc(-c3ccccn3)c2C(=O)O)s1	Esterification (R-COOH _R-OH)	CC1=CC(Br)=C(CC2OC(=O)C3=C(NC=C3C3=CC=CC=N3)NC2=O)S1
NC1=C(C(O)=O)C(=CN1)C1=CC=CC=N1	CC1=C(Br)C=C(CC(O)C(O)=O)S1	Cc1sc(CC(O)C(=O)Nc2[nH]cc(-c3ccccn3)c2C(=O)O)cc1Br	Esterification (R-COOH _R-OH)	CC1=C(Br)C=C(CC2OC(=O)C3=C(NC=C3C3=CC=CC=N3)NC2=O)S1
NC1=C(C(O)=O)C(=CN1)C1=CC=CC=N1	CCC1=CC=C(CC(O)C(O)=O)O1	CCc1ccc(CC(O)C(=O)Nc2[nH]cc(-c3ccccn3)c2C(=O)O)o1	Esterification (R-COOH _R-OH)	CCC1=CC=C(CC2OC(=O)C3=C(NC=C3C3=CC=CC=N3)NC2=O)O1
NC1=C(C(O)=O)C(=CN1)C1=CC=CC=N1	OC(CC1=CC(Cl)=CC=C1)C(O)=O	O=C(O)c1c(-c2ccccn2)c[nH]c1NC(=O)C(O)Cc1cccc(Cl)c1	Esterification (R-COOH _R-OH)	ClC1=CC(CC2OC(=O)C3=C(NC=C3C3=CC=CC=N3)NC2=O)=CC=C1
NC1=C(C(O)=O)C(=CN1)C1=CC=NC=C1	OC(=O)C1(O)CC2=CC=CC=C2C1	O=C(O)c1c(-c2ccncc2)c[nH]c1NC(=O)C1(O)Cc2ccccc2C1	Esterification (R-COOH _R-OH)	O=C1OC2(CC3=CC=CC=C3C2)C(=O)NC2=C1C(=CN2)C1=CC=NC=C1
NC1=C(C(O)=O)C(=CN1)C1=CC=NC=C1	OC(CC1CCC2CC2C1)C(O)=O	O=C(O)c1c(-c2ccncc2)c[nH]c1NC(=O)C(O)CC1CCC2CC2C1	Esterification (R-COOH _R-OH)	O=C1NC2=C(C(=CN2)C2=CC=NC=C2)C(=O)OC1CC1CCC2CC2C1
NC1=C(C(O)=O)C(=CN1)C1=CC=NC=C1	OC(CC1=CC(Br)=C(Cl)S1)C(O)=O	O=C(O)c1c(-c2ccncc2)c[nH]c1NC(=O)C(O)Cc1cc(Br)c(Cl)s1	Esterification (R-COOH _R-OH)	ClC1=C(Br)C=C(CC2OC(=O)C3=C(NC=C3C3=CC=NC=C3)NC2=O)S1
NC1=C(C(O)=O)C(=CN1)C1=CC=NC=C1	OC(C(O)=O)C1=CC(Cl)=CC(Cl)=C1	O=C(O)c1c(-c2ccncc2)c[nH]c1NC(=O)C(O)c1cc(Cl)cc(Cl)c1	Esterification (R-COOH _R-OH)	ClC1=CC(=CC(Cl)=C1)C1OC(=O)C2=C(NC=C2C2=CC=NC=C2)NC1=O
NC1=C(C(O)=O)C(=CN1)C1=CC=NC=C1	OC(CC1=CC(Cl)=CC=C1)C(O)=O	O=C(O)c1c(-c2ccncc2)c[nH]c1NC(=O)C(O)Cc1cccc(Cl)c1	Esterification (R-COOH _R-OH)	ClC1=CC(CC2OC(=O)C3=C(NC=C3C3=CC=NC=C3)NC2=O)=CC=C1
NC1=C(C(O)=O)C(=CN1)C1=CC=NC=C1	OC(CC1=CC=C(Cl)C=C1)C(O)=O	O=C(O)c1c(-c2ccncc2)c[nH]c1NC(=O)C(O)Cc1ccc(Cl)cc1	Esterification (R-COOH _R-OH)	ClC1=CC=C(CC2OC(=O)C3=C(NC=C3C3=CC=NC=C3)NC2=O)C=C1
NC1=C(C(O)=O)C(=CN1)C1=CC=NC=C1	OC(CC1=CC=CC=C1Cl)C(O)=O	O=C(O)c1c(-c2ccncc2)c[nH]c1NC(=O)C(O)Cc1ccccc1Cl	Esterification (R-COOH _R-OH)	ClC1=CC=CC=C1CC1OC(=O)C2=C(NC=C2C2=CC=NC=C2)NC1=O
NC1=C(C(O)=O)C(=CN1)C1=CC=NC=C1	CC(O)(C(O)=O)C1=CC=C(F)C=C1	CC(O)(C(=O)Nc1[nH]cc(-c2ccncc2)c1C(=O)O)c1ccc(F)cc1	Esterification (R-COOH _R-OH)	CC1(OC(=O)C2=C(NC=C2C2=CC=NC=C2)NC1=O)C1=CC=C(F)C=C1
NC1=C(C(O)=O)C(=CN1)C1=CN=CC=C1	CC1=CC=CC=C1CC(O)C(O)=O	Cc1ccccc1CC(O)C(=O)Nc1[nH]cc(-c2cccnc2)c1C(=O)O	Esterification (R-COOH _R-OH)	CC1=CC=CC=C1CC1OC(=O)C2=C(NC=C2C2=CC=CN=C2)NC1=O
NC1=C(C(O)=O)C(=CN1)C1=CN=CC=C1	CC1=CC(C)=C(CC(O)C(O)=O)S1	Cc1cc(C)c(CC(O)C(=O)Nc2[nH]cc(-c3cccnc3)c2C(=O)O)s1	Esterification (R-COOH _R-OH)	CC1=CC(C)=C(CC2OC(=O)C3=C(NC=C3C3=CC=CN=C3)NC2=O)S1
NC1=C(C(O)=O)C(=CN1)C1=CN=CC=C1	CC1=CC(CC(O)C(O)=O)=C(C)S1	Cc1cc(CC(O)C(=O)Nc2[nH]cc(-c3cccnc3)c2C(=O)O)c(C)s1	Esterification (R-COOH _R-OH)	CC1=CC(CC2OC(=O)C3=C(NC=C3C3=CC=CN=C3)NC2=O)=C(C)S1
NC1=C(C(O)=O)C(=CN1)C1=CN=CC=C1	OC(CC1=CC(Cl)=CC=C1)C(O)=O	O=C(O)c1c(-c2cccnc2)c[nH]c1NC(=O)C(O)Cc1cccc(Cl)c1	Esterification (R-COOH _R-OH)	ClC1=CC(CC2OC(=O)C3=C(NC=C3C3=CC=CN=C3)NC2=O)=CC=C1
NC(CC1=CNC2=CC(F)=C(F)C=C12)C(O)=O	OC(=O)CC1(O)CCCOC1	O=C(CC1(O)CCCOC1)NC(Cc1c[nH]c2cc(F)c(F)cc12)C(=O)O	Esterification (R-COOH _R-OH)	FC1=C(F)C=C2C(CC3NC(=O)CC4(CCCOC4)OC3=O)=CNC2=C1
NC(CC1=CNC2=CC(F)=C(F)C=C12)C(O)=O	CSCC(C)(O)C(C)C(O)=O	CSCC(C)(O)C(C)C(=O)NC(Cc1c[nH]c2cc(F)c(F)cc12)C(=O)O	Esterification (R-COOH _R-OH)	CSCC1(C)OC(=O)C(CC2=CNC3=CC(F)=C(F)C=C23)NC(=O)C1C
NC(CC1=CNC2=CC(F)=C(F)C=C12)C(O)=O	OC(=O)C1=C(O)C=CC=C1F	O=C(NC(Cc1c[nH]c2cc(F)c(F)cc12)C(=O)O)c1c(O)cccc1F	Esterification (R-COOH _R-OH)	FC1=C2C(OC(=O)C(CC3=CNC4=CC(F)=C(F)C=C34)NC2=O)=CC=C1
NC(CC1=CNC2=CC(F)=C(F)C=C12)C(O)=O	OC(CC1=CSC=C1)C(O)=O	O=C(NC(Cc1c[nH]c2cc(F)c(F)cc12)C(=O)O)C(O)Cc1ccsc1	Esterification (R-COOH _R-OH)	FC1=C(F)C=C2C(CC3NC(=O)C(CC4=CSC=C4)OC3=O)=CNC2=C1
NC(CC1=CNC2=CC(F)=C(F)C=C12)C(O)=O	OC(CC1CC11CC1)C(O)=O	O=C(NC(Cc1c[nH]c2cc(F)c(F)cc12)C(=O)O)C(O)CC1CC12CC2	Esterification (R-COOH _R-OH)	FC1=C(F)C=C2C(CC3NC(=O)C(CC4CC44CC4)OC3=O)=CNC2=C1
NC(CC1=CNC2=CC(F)=C(F)C=C12)C(O)=O	CCCC(C(O)C=C)C(O)=O	C=CC(O)C(CCC)C(=O)NC(Cc1c[nH]c2cc(F)c(F)cc12)C(=O)O	Esterification (R-COOH _R-OH)	CCCC1C(OC(=O)C(CC2=CNC3=CC(F)=C(F)C=C23)NC1=O)C=C
NC(CC1=CNC2=CC(F)=C(F)C=C12)C(O)=O	CC1(C)CC1C(O)CC(O)=O	CC1(C)CC1C(O)CC(=O)NC(Cc1c[nH]c2cc(F)c(F)cc12)C(=O)O	Esterification (R-COOH _R-OH)	CC1(C)CC1C1CC(=O)NC(CC2=CNC3=CC(F)=C(F)C=C23)C(=O)O1
NC(CC1=CNC2=CC(F)=C(F)C=C12)C(O)=O	CCCCCC(O)CC(O)=O	CCCCCC(O)CC(=O)NC(Cc1c[nH]c2cc(F)c(F)cc12)C(=O)O	Esterification (R-COOH _R-OH)	CCCCCC1CC(=O)NC(CC2=CNC3=CC(F)=C(F)C=C23)C(=O)O1
NC(CC1=CNC2=CC(F)=C(F)C=C12)C(O)=O	CC(C)C(C)CC(O)C(O)=O	CC(C)C(C)CC(O)C(=O)NC(Cc1c[nH]c2cc(F)c(F)cc12)C(=O)O	Esterification (R-COOH _R-OH)	CC(C)C(C)CC1OC(=O)C(CC2=CNC3=CC(F)=C(F)C=C23)NC1=O
NC1=C(C(O)=O)C(=CN1)C1=CC=CC=C1	CC1=CC=CC=C1CC(O)C(O)=O	Cc1ccccc1CC(O)C(=O)Nc1[nH]cc(-c2ccccc2)c1C(=O)O	Esterification (R-COOH _R-OH)	CC1=CC=CC=C1CC1OC(=O)C2=C(NC=C2C2=CC=CC=C2)NC1=O
NC1=C(C(O)=O)C(=CN1)C1=CC=CC=C1	OC(CCC1=CC=CC=C1)C(O)=O	O=C(O)c1c(-c2ccccc2)c[nH]c1NC(=O)C(O)CCc1ccccc1	Esterification (R-COOH _R-OH)	O=C1NC2=C(C(=CN2)C2=CC=CC=C2)C(=O)OC1CCC1=CC=CC=C1
NC1=C(C(O)=O)C(=CN1)C1=CC=CC=C1	OC(C(O)=O)C1=CC(Cl)=C(Cl)C=C1	O=C(O)c1c(-c2ccccc2)c[nH]c1NC(=O)C(O)c1ccc(Cl)c(Cl)c1	Esterification (R-COOH _R-OH)	ClC1=CC=C(C=C1Cl)C1OC(=O)C2=C(NC=C2C2=CC=CC=C2)NC1=O
NC1=C(C(O)=O)C(=CN1)C1=CC=CC=C1	OC(CC1=NC=C(F)C=C1)C(O)=O	O=C(O)c1c(-c2ccccc2)c[nH]c1NC(=O)C(O)Cc1ccc(F)cn1	Esterification (R-COOH _R-OH)	FC1=CC=C(CC2OC(=O)C3=C(NC=C3C3=CC=CC=C3)NC2=O)N=C1
NC(CC1=CNC2=C1C(Br)=CC=C2)C(O)=O	OC(=O)C(F)(F)C1(O)CCNC1	O=C(O)C(Cc1c[nH]c2cccc(Br)c12)NC(=O)C(F)(F)C1(O)CCNC1	Esterification (R-COOH _R-OH)	FC1(F)C(=O)NC(CC2=CNC3=CC=CC(Br)=C23)C(=O)OC11CCNC1
NC(CC1=CNC2=C1C(Br)=CC=C2)C(O)=O	OC(=O)C1=C(O)C(Br)=CC(Br)=C1	O=C(NC(Cc1c[nH]c2cccc(Br)c12)C(=O)O)c1cc(Br)cc(Br)c1O	Esterification (R-COOH _R-OH)	BrC1=CC(Br)=C2OC(=O)C(CC3=CNC4=CC=CC(Br)=C34)NC(=O)C2=C1
NC(CC1=CNC2=C1C(Br)=CC=C2)C(O)=O	OC(=O)C1=C(O)C(Br)=CC(F)=C1	O=C(NC(Cc1c[nH]c2cccc(Br)c12)C(=O)O)c1cc(F)cc(Br)c1O	Esterification (R-COOH _R-OH)	FC1=CC(Br)=C2OC(=O)C(CC3=CNC4=CC=CC(Br)=C34)NC(=O)C2=C1
NC(CC1=CNC2=C1C(Br)=CC=C2)C(O)=O	OC(=O)C1=C(O)C(F)=C(Cl)C=C1	O=C(NC(Cc1c[nH]c2cccc(Br)c12)C(=O)O)c1ccc(Cl)c(F)c1O	Esterification (R-COOH _R-OH)	FC1=C(Cl)C=CC2=C1OC(=O)C(CC1=CNC3=CC=CC(Br)=C13)NC2=O
NC(CC1=CNC2=C1C(Br)=CC=C2)C(O)=O	OC(=O)C1=C(O)C=C(F)C=C1F	O=C(NC(Cc1c[nH]c2cccc(Br)c12)C(=O)O)c1c(O)cc(F)cc1F	Esterification (R-COOH _R-OH)	FC1=CC(F)=C2C(OC(=O)C(CC3=CNC4=CC=CC(Br)=C34)NC2=O)=C1
NC(CC1=CNC2=C1C(Br)=CC=C2)C(O)=O	OC(CC1=CSC=C1Br)C(O)=O	O=C(NC(Cc1c[nH]c2cccc(Br)c12)C(=O)O)C(O)Cc1cscc1Br	Esterification (R-COOH _R-OH)	BrC1=CSC=C1CC1OC(=O)C(CC2=CNC3=CC=CC(Br)=C23)NC1=O
NC(CC1=CNC2=C1C(Br)=CC=C2)C(O)=O	OC(CC1=C(Br)SC=C1)C(O)=O	O=C(NC(Cc1c[nH]c2cccc(Br)c12)C(=O)O)C(O)Cc1ccsc1Br	Esterification (R-COOH _R-OH)	BrC1=C(CC2OC(=O)C(CC3=CNC4=CC=CC(Br)=C34)NC2=O)C=CS1
NC(CC1=CNC2=C1C(Br)=CC=C2)C(O)=O	OC(CC1=C(Br)C=CO1)C(O)=O	O=C(NC(Cc1c[nH]c2cccc(Br)c12)C(=O)O)C(O)Cc1occc1Br	Esterification (R-COOH _R-OH)	BrC1=C(CC2OC(=O)C(CC3=CNC4=CC=CC(Br)=C34)NC2=O)OC=C1
NC(CC1=CNC2=C1C(Br)=CC=C2)C(O)=O	OC(CC1=CC=C(Br)O1)C(O)=O	O=C(NC(Cc1c[nH]c2cccc(Br)c12)C(=O)O)C(O)Cc1ccc(Br)o1	Esterification (R-COOH _R-OH)	BrC1=CC=C(CC2OC(=O)C(CC3=CNC4=CC=CC(Br)=C34)NC2=O)O1
NC(CC1=CNC2=C1C(Br)=CC=C2)C(O)=O	OC(CC1=CC(Cl)=CS1)C(O)=O	O=C(NC(Cc1c[nH]c2cccc(Br)c12)C(=O)O)C(O)Cc1cc(Cl)cs1	Esterification (R-COOH _R-OH)	ClC1=CSC(CC2OC(=O)C(CC3=CNC4=CC=CC(Br)=C34)NC2=O)=C1
NC(CC1=CNC2=C1C(Br)=CC=C2)C(O)=O	CC1=C(CC(O)C(O)=O)SC=C1	Cc1ccsc1CC(O)C(=O)NC(Cc1c[nH]c2cccc(Br)c12)C(=O)O	Esterification (R-COOH _R-OH)	CC1=C(CC2OC(=O)C(CC3=CNC4=CC=CC(Br)=C34)NC2=O)SC=C1
NC(CC1=CNC2=C1C(Br)=CC=C2)C(O)=O	OC(=O)C1=C(O)C=CC(C=O)=C1	O=Cc1ccc(O)c(C(=O)NC(Cc2c[nH]c3cccc(Br)c23)C(=O)O)c1	Esterification (R-COOH _R-OH)	BrC1=C2C(CC3NC(=O)C4=CC(C=O)=CC=C4OC3=O)=CNC2=CC=C1
NC(CC1=CNC2=C1C(Br)=CC=C2)C(O)=O	OC(=O)C1=CC=CC(C=O)=C1O	O=Cc1cccc(C(=O)NC(Cc2c[nH]c3cccc(Br)c23)C(=O)O)c1O	Esterification (R-COOH _R-OH)	BrC1=C2C(CC3NC(=O)C4=C(OC3=O)C(C=O)=CC=C4)=CNC2=CC=C1
NC(CC1=CNC2=C1C(Br)=CC=C2)C(O)=O	OC(C(O)=O)C1=CC=C(F)C=C1	O=C(O)C(Cc1c[nH]c2cccc(Br)c12)NC(=O)C(O)c1ccc(F)cc1	Esterification (R-COOH _R-OH)	FC1=CC=C(C=C1)C1OC(=O)C(CC2=CNC3=CC=CC(Br)=C23)NC1=O
NC(CC1=CNC2=C1C(Br)=CC=C2)C(O)=O	CC1=CC=CN=C1C(O)C(O)=O	Cc1cccnc1C(O)C(=O)NC(Cc1c[nH]c2cccc(Br)c12)C(=O)O	Esterification (R-COOH _R-OH)	CC1=CC=CN=C1C1OC(=O)C(CC2=CNC3=CC=CC(Br)=C23)NC1=O
NC(CC1=CNC2=C1C(Br)=CC=C2)C(O)=O	CCC1=CC=C(O)C(=C1)C(O)=O	CCc1ccc(O)c(C(=O)NC(Cc2c[nH]c3cccc(Br)c23)C(=O)O)c1	Esterification (R-COOH _R-OH)	CCC1=CC=C2OC(=O)C(CC3=CNC4=CC=CC(Br)=C34)NC(=O)C2=C1
NC(CC1=CNC2=C1C(Br)=CC=C2)C(O)=O	CC1=CC=C(C(O)=O)C(O)=C1C	Cc1ccc(C(=O)NC(Cc2c[nH]c3cccc(Br)c23)C(=O)O)c(O)c1C	Esterification (R-COOH _R-OH)	CC1=CC=C2C(OC(=O)C(CC3=CNC4=CC=CC(Br)=C34)NC2=O)=C1C
NC(CC1=CNC2=C1C(Br)=CC=C2)C(O)=O	CC1CCC(O)(CC(O)=O)C=C1	CC1C=CC(O)(CC(=O)NC(Cc2c[nH]c3cccc(Br)c23)C(=O)O)CC1	Esterification (R-COOH _R-OH)	CC1CCC2(CC(=O)NC(CC3=CNC4=CC=CC(Br)=C34)C(=O)O2)C=C1
NC(CC1=CNC2=C1C(Br)=CC=C2)C(O)=O	OC(CC1CC2CC2C1)C(O)=O	O=C(NC(Cc1c[nH]c2cccc(Br)c12)C(=O)O)C(O)CC1CC2CC2C1	Esterification (R-COOH _R-OH)	BrC1=C2C(CC3NC(=O)C(CC4CC5CC5C4)OC3=O)=CNC2=CC=C1
NC(CC1=CNC2=C1C=C(Br)C=C2)C(O)=O	OC(=O)C1=C(O)C(F)=CC(Br)=C1	O=C(NC(Cc1c[nH]c2ccc(Br)cc12)C(=O)O)c1cc(Br)cc(F)c1O	Esterification (R-COOH _R-OH)	FC1=C2OC(=O)C(CC3=CNC4=CC=C(Br)C=C34)NC(=O)C2=CC(Br)=C1
NC(CC1=CNC2=C1C=C(Br)C=C2)C(O)=O	OC(=O)C1=C(O)C(Br)=CC(F)=C1	O=C(NC(Cc1c[nH]c2ccc(Br)cc12)C(=O)O)c1cc(F)cc(Br)c1O	Esterification (R-COOH _R-OH)	FC1=CC(Br)=C2OC(=O)C(CC3=CNC4=CC=C(Br)C=C34)NC(=O)C2=C1
NC(CC1=CNC2=C1C=C(Br)C=C2)C(O)=O	OC(=O)C1=C(O)C(F)=C(Cl)C=C1	O=C(NC(Cc1c[nH]c2ccc(Br)cc12)C(=O)O)c1ccc(Cl)c(F)c1O	Esterification (R-COOH _R-OH)	FC1=C(Cl)C=CC2=C1OC(=O)C(CC1=CNC3=CC=C(Br)C=C13)NC2=O
NC(CC1=CNC2=C1C=C(Br)C=C2)C(O)=O	OC(CC1=C(Cl)SC=C1)C(O)=O	O=C(NC(Cc1c[nH]c2ccc(Br)cc12)C(=O)O)C(O)Cc1ccsc1Cl	Esterification (R-COOH _R-OH)	ClC1=C(CC2OC(=O)C(CC3=CNC4=CC=C(Br)C=C34)NC2=O)C=CS1
NC(CC1=CNC2=C1C=C(Br)C=C2)C(O)=O	CC1=CC(C(O)=O)=C(O)C(Br)=C1	Cc1cc(Br)c(O)c(C(=O)NC(Cc2c[nH]c3ccc(Br)cc23)C(=O)O)c1	Esterification (R-COOH _R-OH)	CC1=CC(Br)=C2OC(=O)C(CC3=CNC4=CC=C(Br)C=C34)NC(=O)C2=C1
NC(CC1=CNC2=C1C=C(Br)C=C2)C(O)=O	OC(CC1=CC=CC=N1)C(O)=O	O=C(NC(Cc1c[nH]c2ccc(Br)cc12)C(=O)O)C(O)Cc1ccccn1	Esterification (R-COOH _R-OH)	BrC1=CC=C2NC=C(CC3NC(=O)C(CC4=CC=CC=N4)OC3=O)C2=C1
NC(CC1=CNC2=C1C=C(Br)C=C2)C(O)=O	CC1=CC=C(C)C(C(O)=O)=C1O	Cc1ccc(C)c(C(=O)NC(Cc2c[nH]c3ccc(Br)cc23)C(=O)O)c1O	Esterification (R-COOH _R-OH)	CC1=CC=C(C)C2=C1OC(=O)C(CC1=CNC3=CC=C(Br)C=C13)NC2=O
NC(CC1=CNC2=C1C=C(Br)C=C2)C(O)=O	CC1=CC(C)=C(O)C(=C1)C(O)=O	Cc1cc(C)c(O)c(C(=O)NC(Cc2c[nH]c3ccc(Br)cc23)C(=O)O)c1	Esterification (R-COOH _R-OH)	CC1=CC(C)=C2OC(=O)C(CC3=CNC4=CC=C(Br)C=C34)NC(=O)C2=C1
NC(CC1=CNC2=C1C=C(Br)C=C2)C(O)=O	OC(CC1=CC=CC=C1)C(O)=O	O=C(NC(Cc1c[nH]c2ccc(Br)cc12)C(=O)O)C(O)Cc1ccccc1	Esterification (R-COOH _R-OH)	BrC1=CC=C2NC=C(CC3NC(=O)C(CC4=CC=CC=C4)OC3=O)C2=C1
NC(CC1=CNC2=C1C=C(Br)C=C2)C(O)=O	CC1CCCC(O)(CC(O)=O)C1	CC1CCCC(O)(CC(=O)NC(Cc2c[nH]c3ccc(Br)cc23)C(=O)O)C1	Esterification (R-COOH _R-OH)	CC1CCCC2(C1)CC(=O)NC(CC1=CNC3=CC=C(Br)C=C13)C(=O)O2
NC(CC1=CNC2=C1C(Br)=CC=C2)C(O)=O	OC(=O)C(F)(F)C1(O)CCOC1	O=C(O)C(Cc1c[nH]c2cccc(Br)c12)NC(=O)C(F)(F)C1(O)CCOC1	Esterification (R-COOH _R-OH)	FC1(F)C(=O)NC(CC2=CNC3=CC=CC(Br)=C23)C(=O)OC11CCOC1
NC(CC1=CNC2=C1C(Br)=CC=C2)C(O)=O	OC(=O)C1=C(O)C(F)=CC(Br)=C1	O=C(NC(Cc1c[nH]c2cccc(Br)c12)C(=O)O)c1cc(Br)cc(F)c1O	Esterification (R-COOH _R-OH)	FC1=C2OC(=O)C(CC3=CNC4=CC=CC(Br)=C34)NC(=O)C2=CC(Br)=C1
NC(CC1=CNC2=C1C(Br)=CC=C2)C(O)=O	OC(=O)C1=C(O)C(Cl)=CC(Cl)=C1	O=C(NC(Cc1c[nH]c2cccc(Br)c12)C(=O)O)c1cc(Cl)cc(Cl)c1O	Esterification (R-COOH _R-OH)	ClC1=CC(Cl)=C2OC(=O)C(CC3=CNC4=CC=CC(Br)=C34)NC(=O)C2=C1
NC(CC1=CNC2=C1C(Br)=CC=C2)C(O)=O	OC(CC1=C(Cl)SC=C1)C(O)=O	O=C(NC(Cc1c[nH]c2cccc(Br)c12)C(=O)O)C(O)Cc1ccsc1Cl	Esterification (R-COOH _R-OH)	ClC1=C(CC2OC(=O)C(CC3=CNC4=CC=CC(Br)=C34)NC2=O)C=CS1
NC(CC1=CNC2=C1C(Br)=CC=C2)C(O)=O	CC1=C(CC(O)C(O)=O)C=CO1	Cc1occc1CC(O)C(=O)NC(Cc1c[nH]c2cccc(Br)c12)C(=O)O	Esterification (R-COOH _R-OH)	CC1=C(CC2OC(=O)C(CC3=CNC4=CC=CC(Br)=C34)NC2=O)C=CO1
NC(CC1=CNC2=C1C(Br)=CC=C2)C(O)=O	OC(CC1CCCCO1)C(O)=O	O=C(NC(Cc1c[nH]c2cccc(Br)c12)C(=O)O)C(O)CC1CCCCO1	Esterification (R-COOH _R-OH)	BrC1=C2C(CC3NC(=O)C(CC4CCCCO4)OC3=O)=CNC2=CC=C1
NC(CC1=CNC2=C1C(Br)=CC=C2)C(O)=O	CN1CCCC(O)(CC(O)=O)C1	CN1CCCC(O)(CC(=O)NC(Cc2c[nH]c3cccc(Br)c23)C(=O)O)C1	Esterification (R-COOH _R-OH)	CN1CCCC2(C1)CC(=O)NC(CC1=CNC3=CC=CC(Br)=C13)C(=O)O2
NC(CC1=CNC2=C1C(Br)=CC=C2)C(O)=O	OC(C(O)=O)C1=CC=CC=C1I	O=C(O)C(Cc1c[nH]c2cccc(Br)c12)NC(=O)C(O)c1ccccc1I	Esterification (R-COOH _R-OH)	BrC1=C2C(CC3NC(=O)C(OC3=O)C3=CC=CC=C3I)=CNC2=CC=C1
NC(CC1=CNC2=C1C(Br)=CC=C2)C(O)=O	OC(CC1=CC=CC=N1)C(O)=O	O=C(NC(Cc1c[nH]c2cccc(Br)c12)C(=O)O)C(O)Cc1ccccn1	Esterification (R-COOH _R-OH)	BrC1=C2C(CC3NC(=O)C(CC4=CC=CC=N4)OC3=O)=CNC2=CC=C1
NC(CC1=CNC2=C1C(Br)=CC=C2)C(O)=O	CCC1=CC=CC(C(O)=O)=C1O	CCc1cccc(C(=O)NC(Cc2c[nH]c3cccc(Br)c23)C(=O)O)c1O	Esterification (R-COOH _R-OH)	CCC1=CC=CC2=C1OC(=O)C(CC1=CNC3=CC=CC(Br)=C13)NC2=O
NC(CC1=CNC2=C1C(Br)=CC=C2)C(O)=O	CC1CCC(O)(CC(O)=O)CC1	CC1CCC(O)(CC(=O)NC(Cc2c[nH]c3cccc(Br)c23)C(=O)O)CC1	Esterification (R-COOH _R-OH)	CC1CCC2(CC1)CC(=O)NC(CC1=CNC3=CC=CC(Br)=C13)C(=O)O2
NC(CC1=CNC2=C1C=C(Cl)C=C2)C(O)=O	CC1=NC(CC(O)C(O)=O)=CN1	Cc1nc(CC(O)C(=O)NC(Cc2c[nH]c3ccc(Cl)cc23)C(=O)O)c[nH]1	Esterification (R-COOH _R-OH)	CC1=NC(CC2OC(=O)C(CC3=CNC4=CC=C(Cl)C=C34)NC2=O)=CN1
NC(CC1=CNC2=C1C=C(Cl)C=C2)C(O)=O	CC1=CC=C(CC(O)C(O)=O)S1	Cc1ccc(CC(O)C(=O)NC(Cc2c[nH]c3ccc(Cl)cc23)C(=O)O)s1	Esterification (R-COOH _R-OH)	CC1=CC=C(CC2OC(=O)C(CC3=CNC4=CC=C(Cl)C=C34)NC2=O)S1
NC(CC1=CNC2=C1C=C(Cl)C=C2)C(O)=O	CC1=CC(CC(O)C(O)=O)=CS1	Cc1cc(CC(O)C(=O)NC(Cc2c[nH]c3ccc(Cl)cc23)C(=O)O)cs1	Esterification (R-COOH _R-OH)	CC1=CC(CC2OC(=O)C(CC3=CNC4=CC=C(Cl)C=C34)NC2=O)=CS1
NC(CC1=CNC2=C1C=C(Cl)C=C2)C(O)=O	OC(CC1CCCCO1)C(O)=O	O=C(NC(Cc1c[nH]c2ccc(Cl)cc12)C(=O)O)C(O)CC1CCCCO1	Esterification (R-COOH _R-OH)	ClC1=CC=C2NC=C(CC3NC(=O)C(CC4CCCCO4)OC3=O)C2=C1
NC(CC1=CNC2=C1C=C(Cl)C=C2)C(O)=O	OC(=O)C1=CC=CC(C=O)=C1O	O=Cc1cccc(C(=O)NC(Cc2c[nH]c3ccc(Cl)cc23)C(=O)O)c1O	Esterification (R-COOH _R-OH)	ClC1=CC=C2NC=C(CC3NC(=O)C4=C(OC3=O)C(C=O)=CC=C4)C2=C1
NC(CC1=CNC2=C1C=C(Cl)C=C2)C(O)=O	OC(C(O)=O)C1=CC=C(Cl)C=C1	O=C(O)C(Cc1c[nH]c2ccc(Cl)cc12)NC(=O)C(O)c1ccc(Cl)cc1	Esterification (R-COOH _R-OH)	ClC1=CC=C(C=C1)C1OC(=O)C(CC2=CNC3=CC=C(Cl)C=C23)NC1=O
NC(CC1=CNC2=C1C=C(Cl)C=C2)C(O)=O	CSC1=CC=C(O)C(=C1)C(O)=O	CSc1ccc(O)c(C(=O)NC(Cc2c[nH]c3ccc(Cl)cc23)C(=O)O)c1	Esterification (R-COOH _R-OH)	CSC1=CC=C2OC(=O)C(CC3=CNC4=CC=C(Cl)C=C34)NC(=O)C2=C1
NC(CC1=CNC2=C1C=C(Cl)C=C2)C(O)=O	CC(O)(C(O)=O)C1=CC=CC=C1	CC(O)(C(=O)NC(Cc1c[nH]c2ccc(Cl)cc12)C(=O)O)c1ccccc1	Esterification (R-COOH _R-OH)	CC1(OC(=O)C(CC2=CNC3=CC=C(Cl)C=C23)NC1=O)C1=CC=CC=C1
NC(CC1=CNC2=C1C=C(Cl)C=C2)C(O)=O	CC1(C)CC(CC(O)C(O)=O)C1	CC1(C)CC(CC(O)C(=O)NC(Cc2c[nH]c3ccc(Cl)cc23)C(=O)O)C1	Esterification (R-COOH _R-OH)	CC1(C)CC(CC2OC(=O)C(CC3=CNC4=CC=C(Cl)C=C34)NC2=O)C1
NC(CC1=CNC2=C1C=C(Cl)C=C2)C(O)=O	OC(CC1CCCCC1)C(O)=O	O=C(NC(Cc1c[nH]c2ccc(Cl)cc12)C(=O)O)C(O)CC1CCCCC1	Esterification (R-COOH _R-OH)	ClC1=CC=C2NC=C(CC3NC(=O)C(CC4CCCCC4)OC3=O)C2=C1
NC(CC1=CNC2=C1C=CC(F)=C2)C(O)=O	OC(=O)C1=C(O)C(Cl)=CC(Br)=C1	O=C(NC(Cc1c[nH]c2cc(F)ccc12)C(=O)O)c1cc(Br)cc(Cl)c1O	Esterification (R-COOH _R-OH)	FC1=CC=C2C(CC3NC(=O)C4=CC(Br)=CC(Cl)=C4OC3=O)=CNC2=C1
NC(CC1=CNC2=C1C=CC(F)=C2)C(O)=O	OC(=O)C1=C(O)C(Br)=CC(Cl)=C1	O=C(NC(Cc1c[nH]c2cc(F)ccc12)C(=O)O)c1cc(Cl)cc(Br)c1O	Esterification (R-COOH _R-OH)	FC1=CC=C2C(CC3NC(=O)C4=CC(Cl)=CC(Br)=C4OC3=O)=CNC2=C1
NC(CC1=CNC2=C1C=CC(F)=C2)C(O)=O	OC(=O)C1=C(O)C(Cl)=CC(F)=C1	O=C(NC(Cc1c[nH]c2cc(F)ccc12)C(=O)O)c1cc(F)cc(Cl)c1O	Esterification (R-COOH _R-OH)	FC1=CC=C2C(CC3NC(=O)C4=CC(F)=CC(Cl)=C4OC3=O)=CNC2=C1
NC(CC1=CNC2=C1C=CC(F)=C2)C(O)=O	CC1=C(Br)C=C(C(O)=O)C(O)=N1	Cc1nc(O)c(C(=O)NC(Cc2c[nH]c3cc(F)ccc23)C(=O)O)cc1Br	Esterification (R-COOH _R-OH)	CC1=NC2=C(C=C1Br)C(=O)NC(CC1=CNC3=CC(F)=CC=C13)C(=O)O2
NC(CC1=CNC2=C1C=CC(F)=C2)C(O)=O	CC1=C(Cl)C(O)=C(C=N1)C(O)=O	Cc1ncc(C(=O)NC(Cc2c[nH]c3cc(F)ccc23)C(=O)O)c(O)c1Cl	Esterification (R-COOH _R-OH)	CC1=NC=C2C(OC(=O)C(CC3=CNC4=CC(F)=CC=C34)NC2=O)=C1Cl
NC(CC1=CNC2=C1C=CC(F)=C2)C(O)=O	CC1=COC(CC(O)C(O)=O)=C1	Cc1coc(CC(O)C(=O)NC(Cc2c[nH]c3cc(F)ccc23)C(=O)O)c1	Esterification (R-COOH _R-OH)	CC1=COC(CC2OC(=O)C(CC3=CNC4=CC(F)=CC=C34)NC2=O)=C1
NC(CC1=CNC2=C1C=CC(F)=C2)C(O)=O	OC(=O)C1=C(O)C=CC(=C1)C#N	N#Cc1ccc(O)c(C(=O)NC(Cc2c[nH]c3cc(F)ccc23)C(=O)O)c1	Esterification (R-COOH _R-OH)	FC1=CC=C2C(CC3NC(=O)C4=CC(=CC=C4OC3=O)C#N)=CNC2=C1
NC(CC1=CNC2=C1C=CC(F)=C2)C(O)=O	CC1=CC(C(O)=O)=C(O)C(Br)=C1	Cc1cc(Br)c(O)c(C(=O)NC(Cc2c[nH]c3cc(F)ccc23)C(=O)O)c1	Esterification (R-COOH _R-OH)	CC1=CC(Br)=C2OC(=O)C(CC3=CNC4=CC(F)=CC=C34)NC(=O)C2=C1
NC(CC1=CNC2=C1C=CC(F)=C2)C(O)=O	CC1=C(Br)C=CC(O)=C1C(O)=O	Cc1c(Br)ccc(O)c1C(=O)NC(Cc1c[nH]c2cc(F)ccc12)C(=O)O	Esterification (R-COOH _R-OH)	CC1=C(Br)C=CC2=C1C(=O)NC(CC1=CNC3=CC(F)=CC=C13)C(=O)O2
NC(CC1=CNC2=C1C=CC(F)=C2)C(O)=O	CCC1CCC(O)(CC1)C(O)=O	CCC1CCC(O)(C(=O)NC(Cc2c[nH]c3cc(F)ccc23)C(=O)O)CC1	Esterification (R-COOH _R-OH)	CCC1CCC2(CC1)OC(=O)C(CC1=CNC3=CC(F)=CC=C13)NC2=O
NC(CC1=CC2=C(C=CN2)C=C1)C(O)=O	CCC1CCC(O)(CC(O)=O)CC1	CCC1CCC(O)(CC(=O)NC(Cc2ccc3cc[nH]c3c2)C(=O)O)CC1	Esterification (R-COOH _R-OH)	CCC1CCC2(CC1)CC(=O)NC(CC1=CC=C3C=CNC3=C1)C(=O)O2
NC(CC1=CC2=C(C=CN2)C=C1)C(O)=O	CC1CCC(CC(O)C(O)=O)CC1	CC1CCC(CC(O)C(=O)NC(Cc2ccc3cc[nH]c3c2)C(=O)O)CC1	Esterification (R-COOH _R-OH)	CC1CCC(CC2OC(=O)C(CC3=CC=C4C=CNC4=C3)NC2=O)CC1
NC(CC1=CC2=C(C=CN2)C=C1)C(O)=O	CC1CCCC(CC(O)C(O)=O)C1	CC1CCCC(CC(O)C(=O)NC(Cc2ccc3cc[nH]c3c2)C(=O)O)C1	Esterification (R-COOH _R-OH)	CC1CCCC(CC2OC(=O)C(CC3=CC=C4C=CNC4=C3)NC2=O)C1
NC(CC1=CC2=C(C=CN2)C=C1)C(O)=O	OCC(NC(=O)C(F)(F)F)C(O)=O	O=C(O)C(Cc1ccc2cc[nH]c2c1)NC(=O)C(CO)NC(=O)C(F)(F)F	Esterification (R-COOH _R-OH)	FC(F)(F)C(=O)NC1COC(=O)C(CC2=CC=C3C=CNC3=C2)NC1=O
NC(CC1=CC2=C(C=CN2)C=C1)C(O)=O	OC(=O)C(F)(F)C1(O)CCOCC1	O=C(O)C(Cc1ccc2cc[nH]c2c1)NC(=O)C(F)(F)C1(O)CCOCC1	Esterification (R-COOH _R-OH)	FC1(F)C(=O)NC(CC2=CC=C3C=CNC3=C2)C(=O)OC11CCOCC1
NC(CC1=CC2=C(C=CN2)C=C1)C(O)=O	OC(CC1=C(Cl)SC(Cl)=C1)C(O)=O	O=C(NC(Cc1ccc2cc[nH]c2c1)C(=O)O)C(O)Cc1cc(Cl)sc1Cl	Esterification (R-COOH _R-OH)	ClC1=CC(CC2OC(=O)C(CC3=CC=C4C=CNC4=C3)NC2=O)=C(Cl)S1
NC(CC1=CC2=C(C=CN2)C=C1)C(O)=O	OC(CC1=CC(Cl)=CN=C1)C(O)=O	O=C(NC(Cc1ccc2cc[nH]c2c1)C(=O)O)C(O)Cc1cncc(Cl)c1	Esterification (R-COOH _R-OH)	ClC1=CC(CC2OC(=O)C(CC3=CC=C4C=CNC4=C3)NC2=O)=CN=C1
NC(CC1=CC2=C(C=CN2)C=C1)C(O)=O	CC1=CC(Br)=C(CC(O)C(O)=O)S1	Cc1cc(Br)c(CC(O)C(=O)NC(Cc2ccc3cc[nH]c3c2)C(=O)O)s1	Esterification (R-COOH _R-OH)	CC1=CC(Br)=C(CC2OC(=O)C(CC3=CC=C4C=CNC4=C3)NC2=O)S1
NC(CC1=CC2=C(C=CN2)C=C1)C(O)=O	CC1=C(Br)C=C(CC(O)C(O)=O)S1	Cc1sc(CC(O)C(=O)NC(Cc2ccc3cc[nH]c3c2)C(=O)O)cc1Br	Esterification (R-COOH _R-OH)	CC1=C(Br)C=C(CC2OC(=O)C(CC3=CC=C4C=CNC4=C3)NC2=O)S1
NC(CC1=CC2=C(C=CN2)C=C1)C(O)=O	CC1=CC(C=O)=CC(C(O)=O)=C1O	Cc1cc(C=O)cc(C(=O)NC(Cc2ccc3cc[nH]c3c2)C(=O)O)c1O	Esterification (R-COOH _R-OH)	CC1=CC(C=O)=CC2=C1OC(=O)C(CC1=CC=C3C=CNC3=C1)NC2=O
NC(CC1=CC2=C(C=CN2)C=C1)C(O)=O	OC(CC1=CC=C(Br)C=C1)C(O)=O	O=C(NC(Cc1ccc2cc[nH]c2c1)C(=O)O)C(O)Cc1ccc(Br)cc1	Esterification (R-COOH _R-OH)	BrC1=CC=C(CC2OC(=O)C(CC3=CC=C4C=CNC4=C3)NC2=O)C=C1
NC(CC1=CC2=C(C=CN2)C=C1)C(O)=O	OC(CC1=CC=C(I)C=C1)C(O)=O	O=C(NC(Cc1ccc2cc[nH]c2c1)C(=O)O)C(O)Cc1ccc(I)cc1	Esterification (R-COOH _R-OH)	IC1=CC=C(CC2OC(=O)C(CC3=CC=C4C=CNC4=C3)NC2=O)C=C1
NC(CC1=CNC2=CC=CC=C12)C(O)=O	CC(O)(CC1=CC=CC=C1)C(O)=O	CC(O)(Cc1ccccc1)C(=O)NC(Cc1c[nH]c2ccccc12)C(=O)O	Esterification (R-COOH _R-OH)	CC1(CC2=CC=CC=C2)OC(=O)C(CC2=CNC3=CC=CC=C23)NC1=O
NC(CC1=CNC2=CC=CC=C12)C(O)=O	CC(C)C1=CC=C(O)C(=C1)C(O)=O	CC(C)c1ccc(O)c(C(=O)NC(Cc2c[nH]c3ccccc23)C(=O)O)c1	Esterification (R-COOH _R-OH)	CC(C)C1=CC=C2OC(=O)C(CC3=CNC4=CC=CC=C34)NC(=O)C2=C1
NC(CC1=CNC2=CC=CC=C12)C(O)=O	CC1CC(C)CC(O)(CC(O)=O)C1	CC1CC(C)CC(O)(CC(=O)NC(Cc2c[nH]c3ccccc23)C(=O)O)C1	Esterification (R-COOH _R-OH)	CC1CC(C)CC2(C1)CC(=O)NC(CC1=CNC3=CC=CC=C13)C(=O)O2
NC(CC1=CNC2=CC=CC=C12)C(O)=O	CC1CCCCC1CC(O)C(O)=O	CC1CCCCC1CC(O)C(=O)NC(Cc1c[nH]c2ccccc12)C(=O)O	Esterification (R-COOH _R-OH)	CC1CCCCC1CC1OC(=O)C(CC2=CNC3=CC=CC=C23)NC1=O
NC(CC1=CNC2=CC=CC=C12)C(O)=O	OC(C(O)=O)C1=CC(Cl)=C(Cl)C=C1	O=C(O)C(Cc1c[nH]c2ccccc12)NC(=O)C(O)c1ccc(Cl)c(Cl)c1	Esterification (R-COOH _R-OH)	ClC1=CC=C(C=C1Cl)C1OC(=O)C(CC2=CNC3=CC=CC=C23)NC1=O
NC(CC1=CNC2=CC=CC=C12)C(O)=O	OC(C(O)=O)C1=C(F)C=C(Cl)C=C1	O=C(O)C(Cc1c[nH]c2ccccc12)NC(=O)C(O)c1ccc(Cl)cc1F	Esterification (R-COOH _R-OH)	FC1=CC(Cl)=CC=C1C1OC(=O)C(CC2=CNC3=CC=CC=C23)NC1=O
NC(CC1=CNC2=CC=CC=C12)C(O)=O	OC(CC1=NC=C(Br)C=C1)C(O)=O	O=C(NC(Cc1c[nH]c2ccccc12)C(=O)O)C(O)Cc1ccc(Br)cn1	Esterification (R-COOH _R-OH)	BrC1=CC=C(CC2OC(=O)C(CC3=CNC4=CC=CC=C34)NC2=O)N=C1
NC(CC1=CNC2=CC=CC=C12)C(O)=O	OC(CC1=C(Br)C=NC=C1)C(O)=O	O=C(NC(Cc1c[nH]c2ccccc12)C(=O)O)C(O)Cc1ccncc1Br	Esterification (R-COOH _R-OH)	BrC1=CN=CC=C1CC1OC(=O)C(CC2=CNC3=CC=CC=C23)NC1=O
NC(CC1=CNC2=CC=CC=C12)C(O)=O	OC(=O)C1=C(O)C2=CC=CC=C2S1	O=C(NC(Cc1c[nH]c2ccccc12)C(=O)O)c1sc2ccccc2c1O	Esterification (R-COOH _R-OH)	O=C1OC2=C(SC3=CC=CC=C23)C(=O)NC1CC1=CNC2=CC=CC=C12
NC1=C(C(O)=O)C(=CN1)C1CCCCC1	OC(CC1CCC(F)(F)C1)C(O)=O	O=C(O)c1c(C2CCCCC2)c[nH]c1NC(=O)C(O)CC1CCC(F)(F)C1	Esterification (R-COOH _R-OH)	FC1(F)CCC(CC2OC(=O)C3=C(NC=C3C3CCCCC3)NC2=O)C1
NC1=C(C(O)=O)C(=CN1)C1CCCCC1	OC(CC1=CC(Br)=CN=C1)C(O)=O	O=C(O)c1c(C2CCCCC2)c[nH]c1NC(=O)C(O)Cc1cncc(Br)c1	Esterification (R-COOH _R-OH)	BrC1=CC(CC2OC(=O)C3=C(NC=C3C3CCCCC3)NC2=O)=CN=C1
NC1=C(C(O)=O)C(=CN1)C1CCCCC1	OC(CC1=C(Br)C=NC=C1)C(O)=O	O=C(O)c1c(C2CCCCC2)c[nH]c1NC(=O)C(O)Cc1ccncc1Br	Esterification (R-COOH _R-OH)	BrC1=CN=CC=C1CC1OC(=O)C2=C(NC=C2C2CCCCC2)NC1=O
NC1=C(C(O)=O)C(=CN1)C1CCCCC1	CC1=CC(C)=C(CC(O)C(O)=O)S1	Cc1cc(C)c(CC(O)C(=O)Nc2[nH]cc(C3CCCCC3)c2C(=O)O)s1	Esterification (R-COOH _R-OH)	CC1=CC(C)=C(CC2OC(=O)C3=C(NC=C3C3CCCCC3)NC2=O)S1
CC1=CC=C(C=C1)C1=CNC(N)=C1C(O)=O	CC1=C(CC(O)C(O)=O)C=NN1	Cc1ccc(-c2c[nH]c(NC(=O)C(O)Cc3cn[nH]c3C)c2C(=O)O)cc1	Esterification (R-COOH _R-OH)	CC1=C(CC2OC(=O)C3=C(NC=C3C3=CC=C(C)C=C3)NC2=O)C=NN1
CC1=CC=C(C=C1)C1=CNC(N)=C1C(O)=O	OC(CC1=C(Br)SC=C1)C(O)=O	Cc1ccc(-c2c[nH]c(NC(=O)C(O)Cc3ccsc3Br)c2C(=O)O)cc1	Esterification (R-COOH _R-OH)	CC1=CC=C(C=C1)C1=CNC2=C1C(=O)OC(CC1=C(Br)SC=C1)C(=O)N2
CC1=CC=C(C=C1)C1=CNC(N)=C1C(O)=O	CC1=C(CC(O)C(O)=O)C=CO1	Cc1ccc(-c2c[nH]c(NC(=O)C(O)Cc3ccoc3C)c2C(=O)O)cc1	Esterification (R-COOH _R-OH)	CC1=C(CC2OC(=O)C3=C(NC=C3C3=CC=C(C)C=C3)NC2=O)C=CO1
CC1=CC=C(C=C1)C1=CNC(N)=C1C(O)=O	CC(C)CC(C)CC(O)C(O)=O	Cc1ccc(-c2c[nH]c(NC(=O)C(O)CC(C)CC(C)C)c2C(=O)O)cc1	Esterification (R-COOH _R-OH)	CC(C)CC(C)CC1OC(=O)C2=C(NC=C2C2=CC=C(C)C=C2)NC1=O
NC1=C(C(O)=O)C(=CN1)C1CC2CCC1C2	CC1=C(CC(O)C(O)=O)OC=C1	Cc1ccoc1CC(O)C(=O)Nc1[nH]cc(C2CC3CCC2C3)c1C(=O)O	Esterification (R-COOH _R-OH)	CC1=C(CC2OC(=O)C3=C(NC=C3C3CC4CCC3C4)NC2=O)OC=C1
NC1=C(C(O)=O)C(=CN1)C1CC2CCC1C2	OC(C(O)=O)C1=CC=C(F)C=C1	O=C(O)c1c(C2CC3CCC2C3)c[nH]c1NC(=O)C(O)c1ccc(F)cc1	Esterification (R-COOH _R-OH)	FC1=CC=C(C=C1)C1OC(=O)C2=C(NC=C2C2CC3CCC2C3)NC1=O
NC1=C(C(O)=O)C(=CN1)C1CC2CCC1C2	OC(CC1=CC=CC=C1)C(O)=O	O=C(O)c1c(C2CC3CCC2C3)c[nH]c1NC(=O)C(O)Cc1ccccc1	Esterification (R-COOH _R-OH)	O=C1NC2=C(C(=CN2)C2CC3CCC2C3)C(=O)OC1CC1=CC=CC=C1
CC1(C)C(C2=CNC(N)=C2C(O)=O)C1(C)C	OC(C(O)=O)C1=CC(Br)=CC=C1	CC1(C)C(c2c[nH]c(NC(=O)C(O)c3cccc(Br)c3)c2C(=O)O)C1(C)C	Esterification (R-COOH _R-OH)	CC1(C)C(C2=CNC3=C2C(=O)OC(C2=CC=CC(Br)=C2)C(=O)N3)C1(C)C
CC1(C)C(C2=CNC(N)=C2C(O)=O)C1(C)C	CC(O)(C(O)=O)C1=CC=CC=N1	CC(O)(C(=O)Nc1[nH]cc(C2C(C)(C)C2(C)C)c1C(=O)O)c1ccccn1	Esterification (R-COOH _R-OH)	CC1(C)C(C2=CNC3=C2C(=O)OC(C)(C2=CC=CC=N2)C(=O)N3)C1(C)C
NC(CC1=CNC=N1)C(O)=O	OC(CC1=CC=CC=C1OC(F)(F)F)C(O)=O	O=C(NC(Cc1c[nH]cn1)C(=O)O)C(O)Cc1ccccc1OC(F)(F)F	Esterification (R-COOH _R-OH)	FC(F)(F)OC1=CC=CC=C1CC1OC(=O)C(CC2=CNC=N2)NC1=O
NC(CC1=CNC=N1)C(O)=O	CC(O)(CN1CC2=CC=CC=C2C1=O)C(O)=O	CC(O)(CN1Cc2ccccc2C1=O)C(=O)NC(Cc1c[nH]cn1)C(=O)O	Esterification (R-COOH _R-OH)	CC1(CN2CC3=CC=CC=C3C2=O)OC(=O)C(CC2=CNC=N2)NC1=O
NC(CC1=CNC=N1)C(O)=O	CC(C)(C)C1CCC(O)(CC1)C(F)(F)C(O)=O	CC(C)(C)C1CCC(O)(C(F)(F)C(=O)NC(Cc2c[nH]cn2)C(=O)O)CC1	Esterification (R-COOH _R-OH)	CC(C)(C)C1CCC2(CC1)OC(=O)C(CC1=CNC=N1)NC(=O)C2(F)F
NC(CC1=CNC=N1)C(O)=O	OC(=O)C1=C(O)N=CC(=C1)C1=CC=C(Br)C=C1	O=C(NC(Cc1c[nH]cn1)C(=O)O)c1cc(-c2ccc(Br)cc2)cnc1O	Esterification (R-COOH _R-OH)	BrC1=CC=C(C=C1)C1=CN=C2OC(=O)C(CC3=CNC=N3)NC(=O)C2=C1
NC(CC1=CNC=N1)C(O)=O	OC(=O)C1=C(O)C(CC2=CC=CC=C2)=CC=C1	O=C(NC(Cc1c[nH]cn1)C(=O)O)c1cccc(Cc2ccccc2)c1O	Esterification (R-COOH _R-OH)	O=C1OC2=C(CC3=CC=CC=C3)C=CC=C2C(=O)NC1CC1=CNC=N1
NC(CC1=CN=CN1)C(O)=O	OC(CC1=CC=C(SC(F)(F)F)C=C1)C(O)=O	O=C(NC(Cc1cnc[nH]1)C(=O)O)C(O)Cc1ccc(SC(F)(F)F)cc1	Esterification (R-COOH _R-OH)	FC(F)(F)SC1=CC=C(CC2OC(=O)C(CC3=CN=CN3)NC2=O)C=C1
NC(CC1=CN=CN1)C(O)=O	OC(=O)CC1(O)CC(C1)OCC1=CC=CC=C1	O=C(CC1(O)CC(OCc2ccccc2)C1)NC(Cc1cnc[nH]1)C(=O)O	Esterification (R-COOH _R-OH)	O=C1CC2(CC(C2)OCC2=CC=CC=C2)OC(=O)C(CC2=CN=CN2)N1
NC(CC1=CNC=N1)C(O)=O	OC(=O)C1=C(O)C2=C(O1)C=C(C=C2)C(F)(F)F	O=C(NC(Cc1c[nH]cn1)C(=O)O)c1oc2cc(C(F)(F)F)ccc2c1O	Esterification (R-COOH _R-OH)	FC(F)(F)C1=CC=C2C(OC3=C2OC(=O)C(CC2=CNC=N2)NC3=O)=C1
NC(CC1=CC=CN1)C(O)=O	OC(CC1=CC=CC=C1OC(F)(F)F)C(O)=O	O=C(NC(Cc1ccc[nH]1)C(=O)O)C(O)Cc1ccccc1OC(F)(F)F	Esterification (R-COOH _R-OH)	FC(F)(F)OC1=CC=CC=C1CC1OC(=O)C(CC2=CC=CN2)NC1=O
NC(CC1=CC=CN1)C(O)=O	OC(=O)C1=CC(CC2=CC=CC=C2)=CC=C1O	O=C(NC(Cc1ccc[nH]1)C(=O)O)c1cc(Cc2ccccc2)ccc1O	Esterification (R-COOH _R-OH)	O=C1OC2=CC=C(CC3=CC=CC=C3)C=C2C(=O)NC1CC1=CC=CN1
NC(CC(O)=O)CC1=CNC=N1	CC(O)(C(O)=O)C1=CC=CC(=C1)C(F)(F)F	CC(O)(C(=O)NC(CC(=O)O)Cc1c[nH]cn1)c1cccc(C(F)(F)F)c1	Esterification (R-COOH _R-OH)	CC1(OC(=O)CC(CC2=CNC=N2)NC1=O)C1=CC=CC(=C1)C(F)(F)F
NC(CC(O)=O)CC1=CNC=N1	OC(CC1=CC=C(C=C1)C(F)(F)F)C(O)=O	O=C(O)CC(Cc1c[nH]cn1)NC(=O)C(O)Cc1ccc(C(F)(F)F)cc1	Esterification (R-COOH _R-OH)	FC(F)(F)C1=CC=C(CC2OC(=O)CC(CC3=CNC=N3)NC2=O)C=C1
NC(CC(O)=O)CC1=CNC=N1	CC(C)(C)C1=CC=C(CC(O)C(O)=O)C=C1	CC(C)(C)c1ccc(CC(O)C(=O)NC(CC(=O)O)Cc2c[nH]cn2)cc1	Esterification (R-COOH _R-OH)	CC(C)(C)C1=CC=C(CC2OC(=O)CC(CC3=CNC=N3)NC2=O)C=C1
CC1=CNC(CC(N)C(O)=O)=N1	OC(CC1CCCC(C1)C(F)(F)F)C(O)=O	Cc1c[nH]c(CC(NC(=O)C(O)CC2CCCC(C(F)(F)F)C2)C(=O)O)n1	Esterification (R-COOH _R-OH)	CC1=CNC(CC2NC(=O)C(CC3CCCC(C3)C(F)(F)F)OC2=O)=N1
CC1=CNC(CC(N)C(O)=O)=N1	OC(CC1CCC(CC1)C(F)(F)F)C(O)=O	Cc1c[nH]c(CC(NC(=O)C(O)CC2CCC(C(F)(F)F)CC2)C(=O)O)n1	Esterification (R-COOH _R-OH)	CC1=CNC(CC2NC(=O)C(CC3CCC(CC3)C(F)(F)F)OC2=O)=N1
CC1=CNC(CC(N)C(O)=O)=N1	OC(=O)C1=C(O)C2=C(N=C1)C(F)=CC(Br)=C2	Cc1c[nH]c(CC(NC(=O)c2cnc3c(F)cc(Br)cc3c2O)C(=O)O)n1	Esterification (R-COOH _R-OH)	CC1=CNC(CC2NC(=O)C3=CN=C4C(F)=CC(Br)=CC4=C3OC2=O)=N1
CC1=CNC(CC(N)C(O)=O)=N1	OC(=O)C1=C(O)C2=C(N=C1)C(F)=C(F)C=C2	Cc1c[nH]c(CC(NC(=O)c2cnc3c(F)c(F)ccc3c2O)C(=O)O)n1	Esterification (R-COOH _R-OH)	CC1=CNC(CC2NC(=O)C3=CN=C4C(F)=C(F)C=CC4=C3OC2=O)=N1
CC1=CNC(CC(N)C(O)=O)=N1	CC1=CC(C)=C2N=CC(C(O)=O)=C(O)C2=C1	Cc1cc(C)c2ncc(C(=O)NC(Cc3nc(C)c[nH]3)C(=O)O)c(O)c2c1	Esterification (R-COOH _R-OH)	CC1=CNC(CC2NC(=O)C3=C(OC2=O)C2=CC(C)=CC(C)=C2N=C3)=N1
CC1=CNC(CC(N)C(O)=O)=N1	CC(C)OC1=CC=CC(CC(O)C(O)=O)=C1	Cc1c[nH]c(CC(NC(=O)C(O)Cc2cccc(OC(C)C)c2)C(=O)O)n1	Esterification (R-COOH _R-OH)	CC(C)OC1=CC(CC2OC(=O)C(CC3=NC(C)=CN3)NC2=O)=CC=C1
CC1=CNC(CC(N)C(O)=O)=N1	CCC(C)(C)C1CCC(O)(CC(O)=O)CC1	CCC(C)(C)C1CCC(O)(CC(=O)NC(Cc2nc(C)c[nH]2)C(=O)O)CC1	Esterification (R-COOH _R-OH)	CCC(C)(C)C1CCC2(CC1)CC(=O)NC(CC1=NC(C)=CN1)C(=O)O2
NC(CC(O)=O)CC1=CNC=N1	CC(O)(C(O)=O)C1=CC=CC=C1C(F)(F)F	CC(O)(C(=O)NC(CC(=O)O)Cc1c[nH]cn1)c1ccccc1C(F)(F)F	Esterification (R-COOH _R-OH)	CC1(OC(=O)CC(CC2=CNC=N2)NC1=O)C1=CC=CC=C1C(F)(F)F
NC(CC(O)=O)CC1=CNC=N1	OC(CC1=CC2=C(OCCC2)C=C1)C(O)=O	O=C(O)CC(Cc1c[nH]cn1)NC(=O)C(O)Cc1ccc2c(c1)CCCO2	Esterification (R-COOH _R-OH)	O=C1CC(CC2=CNC=N2)NC(=O)C(CC2=CC=C3OCCCC3=C2)O1
NC(CC(O)=O)CC1=CNC=N1	OC(=O)C1(O)CCN(CC2=CC=CC=C2)C1	O=C(O)CC(Cc1c[nH]cn1)NC(=O)C1(O)CCN(Cc2ccccc2)C1	Esterification (R-COOH _R-OH)	O=C1CC(CC2=CNC=N2)NC(=O)C2(CCN(CC3=CC=CC=C3)C2)O1
NC(CC(O)=O)CC1=CNC=N1	CC(C)(C)C1CCC(CC(O)C(O)=O)CC1	CC(C)(C)C1CCC(CC(O)C(=O)NC(CC(=O)O)Cc2c[nH]cn2)CC1	Esterification (R-COOH _R-OH)	CC(C)(C)C1CCC(CC2OC(=O)CC(CC3=CNC=N3)NC2=O)CC1
NC(C(O)=O)(C1=CC=CN1)C(F)(F)F	CC1=CC(Br)=CC=C1CC(O)C(O)=O	Cc1cc(Br)ccc1CC(O)C(=O)NC(C(=O)O)(c1ccc[nH]1)C(F)(F)F	Esterification (R-COOH _R-OH)	CC1=CC(Br)=CC=C1CC1OC(=O)C(NC1=O)(C1=CC=CN1)C(F)(F)F
NC(C(O)=O)(C1=CC=CN1)C(F)(F)F	CC1=CC(CC(O)C(O)=O)=CC(Cl)=C1	Cc1cc(Cl)cc(CC(O)C(=O)NC(C(=O)O)(c2ccc[nH]2)C(F)(F)F)c1	Esterification (R-COOH _R-OH)	CC1=CC(Cl)=CC(CC2OC(=O)C(NC2=O)(C2=CC=CN2)C(F)(F)F)=C1
NC(C(O)=O)(C1=CC=CN1)C(F)(F)F	CC1=CC(F)=CC=C1CC(O)C(O)=O	Cc1cc(F)ccc1CC(O)C(=O)NC(C(=O)O)(c1ccc[nH]1)C(F)(F)F	Esterification (R-COOH _R-OH)	CC1=CC(F)=CC=C1CC1OC(=O)C(NC1=O)(C1=CC=CN1)C(F)(F)F
NC(C(O)=O)(C1=CC=CN1)C(F)(F)F	OC(=O)CC1(O)CCOC2(CCC2)C1	O=C(CC1(O)CCOC2(CCC2)C1)NC(C(=O)O)(c1ccc[nH]1)C(F)(F)F	Esterification (R-COOH _R-OH)	FC(F)(F)C1(NC(=O)CC2(CCOC3(CCC3)C2)OC1=O)C1=CC=CN1
NC(C(O)=O)(C1=CC=CN1)C(F)(F)F	OC(=O)C1=CC=C2C=CC=NC2=C1O	O=C(NC(C(=O)O)(c1ccc[nH]1)C(F)(F)F)c1ccc2cccnc2c1O	Esterification (R-COOH _R-OH)	FC(F)(F)C1(NC(=O)C2=C(OC1=O)C1=NC=CC=C1C=C2)C1=CC=CN1
NC(C(O)=O)(C1=CC=CN1)C(F)(F)F	OC(C(O)=O)C1=CC=C(C=C1)C1CC1	O=C(NC(C(=O)O)(c1ccc[nH]1)C(F)(F)F)C(O)c1ccc(C2CC2)cc1	Esterification (R-COOH _R-OH)	FC(F)(F)C1(NC(=O)C(OC1=O)C1=CC=C(C=C1)C1CC1)C1=CC=CN1
NC(C(O)=O)(C1=CC=CN1)C(F)(F)F	CCC(O)(CC(O)=O)C1=CC=CC=C1	CCC(O)(CC(=O)NC(C(=O)O)(c1ccc[nH]1)C(F)(F)F)c1ccccc1	Esterification (R-COOH _R-OH)	CCC1(CC(=O)NC(C2=CC=CN2)(C(=O)O1)C(F)(F)F)C1=CC=CC=C1
NC(C(O)=O)(C1=CC=CN1)C(F)(F)F	CC1=CC=CC(CC(O)C(O)=O)=C1C	Cc1cccc(CC(O)C(=O)NC(C(=O)O)(c2ccc[nH]2)C(F)(F)F)c1C	Esterification (R-COOH _R-OH)	CC1=CC=CC(CC2OC(=O)C(NC2=O)(C2=CC=CN2)C(F)(F)F)=C1C
NC(C(O)=O)(C1=CC=CN1)C(F)(F)F	CC(C1=CC=CC=C1)C(C)(O)C(O)=O	CC(c1ccccc1)C(C)(O)C(=O)NC(C(=O)O)(c1ccc[nH]1)C(F)(F)F	Esterification (R-COOH _R-OH)	CC(C1=CC=CC=C1)C1(C)OC(=O)C(NC1=O)(C1=CC=CN1)C(F)(F)F
NC(C(O)=O)(C1=CC=CN1)C(F)(F)F	CCC1CCCC(CC(O)C(O)=O)C1	CCC1CCCC(CC(O)C(=O)NC(C(=O)O)(c2ccc[nH]2)C(F)(F)F)C1	Esterification (R-COOH _R-OH)	CCC1CCCC(CC2OC(=O)C(NC2=O)(C2=CC=CN2)C(F)(F)F)C1
NC(C(O)=O)(C1=CC=CN1)C(F)(F)F	CC1(C)CCC(C)(C)C1(O)CC(O)=O	CC1(C)CCC(C)(C)C1(O)CC(=O)NC(C(=O)O)(c1ccc[nH]1)C(F)(F)F	Esterification (R-COOH _R-OH)	CC1(C)CCC(C)(C)C11CC(=O)NC(C2=CC=CN2)(C(=O)O1)C(F)(F)F
NC(C(O)=O)(C1=CC=CN1)C(F)(F)F	CC1CCCC(O)(C1)C(F)(F)C(O)=O	CC1CCCC(O)(C(F)(F)C(=O)NC(C(=O)O)(c2ccc[nH]2)C(F)(F)F)C1	Esterification (R-COOH _R-OH)	CC1CCCC2(C1)OC(=O)C(NC(=O)C2(F)F)(C1=CC=CN1)C(F)(F)F
NC(C(O)=O)(C1=CC=CN1)C(F)(F)F	OC(CC1=CC(Cl)=CC(Br)=C1)C(O)=O	O=C(NC(C(=O)O)(c1ccc[nH]1)C(F)(F)F)C(O)Cc1cc(Cl)cc(Br)c1	Esterification (R-COOH _R-OH)	FC(F)(F)C1(NC(=O)C(CC2=CC(Cl)=CC(Br)=C2)OC1=O)C1=CC=CN1
NC(C(O)=O)(C1=CC=CN1)C(F)(F)F	OC(CC1=CC(Br)=C(F)C=C1)C(O)=O	O=C(NC(C(=O)O)(c1ccc[nH]1)C(F)(F)F)C(O)Cc1ccc(F)c(Br)c1	Esterification (R-COOH _R-OH)	FC1=CC=C(CC2OC(=O)C(NC2=O)(C2=CC=CN2)C(F)(F)F)C=C1Br
NC(C(O)=O)(C1=CC=CN1)C(F)(F)F	OC(CC1=CC(Cl)=CC(Cl)=C1)C(O)=O	O=C(NC(C(=O)O)(c1ccc[nH]1)C(F)(F)F)C(O)Cc1cc(Cl)cc(Cl)c1	Esterification (R-COOH _R-OH)	FC(F)(F)C1(NC(=O)C(CC2=CC(Cl)=CC(Cl)=C2)OC1=O)C1=CC=CN1
NC(C(O)=O)(C1=CC=CN1)C(F)(F)F	OC(CC1=C(F)C(Cl)=CC=C1)C(O)=O	O=C(NC(C(=O)O)(c1ccc[nH]1)C(F)(F)F)C(O)Cc1cccc(Cl)c1F	Esterification (R-COOH _R-OH)	FC1=C(Cl)C=CC=C1CC1OC(=O)C(NC1=O)(C1=CC=CN1)C(F)(F)F
NC1=C(C(O)=O)C(=CN1)C1CC1	CC1=C(CC(O)C(O)=O)C2=CC=CC=C2O1	Cc1oc2ccccc2c1CC(O)C(=O)Nc1[nH]cc(C2CC2)c1C(=O)O	Esterification (R-COOH _R-OH)	CC1=C(CC2OC(=O)C3=C(NC=C3C3CC3)NC2=O)C2=CC=CC=C2O1
NC1=C(C(O)=O)C(=CN1)C1CC1	OC(=O)C1(O)CCN(CC2=CC=CC=C2)C1	O=C(O)c1c(C2CC2)c[nH]c1NC(=O)C1(O)CCN(Cc2ccccc2)C1	Esterification (R-COOH _R-OH)	O=C1OC2(CCN(CC3=CC=CC=C3)C2)C(=O)NC2=C1C(=CN2)C1CC1
CCCC1=CNC(N)=C1C(O)=O	OC(CC1=CC=C(C=C1)C(F)(F)F)C(O)=O	CCCc1c[nH]c(NC(=O)C(O)Cc2ccc(C(F)(F)F)cc2)c1C(=O)O	Esterification (R-COOH _R-OH)	CCCC1=CNC2=C1C(=O)OC(CC1=CC=C(C=C1)C(F)(F)F)C(=O)N2
CCCC1=CNC(N)=C1C(O)=O	OC(CC1=CC(OC2CC2)=CC=C1)C(O)=O	CCCc1c[nH]c(NC(=O)C(O)Cc2cccc(OC3CC3)c2)c1C(=O)O	Esterification (R-COOH _R-OH)	CCCC1=CNC2=C1C(=O)OC(CC1=CC=CC(OC3CC3)=C1)C(=O)N2
CC1(CC1)C1=CNC(N)=C1C(O)=O	OC(=O)C1(O)CCC2=C(C1)C=CC(Br)=C2	CC1(c2c[nH]c(NC(=O)C3(O)CCc4cc(Br)ccc4C3)c2C(=O)O)CC1	Esterification (R-COOH _R-OH)	CC1(CC1)C1=CNC2=C1C(=O)OC1(CCC3=CC(Br)=CC=C3C1)C(=O)N2
CC1(CC1)C1=CNC(N)=C1C(O)=O	OC(=O)C1(O)CCC2=C(C1)C(Cl)=CC=C2	CC1(c2c[nH]c(NC(=O)C3(O)CCc4cccc(Cl)c4C3)c2C(=O)O)CC1	Esterification (R-COOH _R-OH)	CC1(CC1)C1=CNC2=C1C(=O)OC1(CCC3=CC=CC(Cl)=C3C1)C(=O)N2
CC1(CC1)C1=CNC(N)=C1C(O)=O	OC(CC1=CC=CC2=C1OCC2)C(O)=O	CC1(c2c[nH]c(NC(=O)C(O)Cc3cccc4c3OCC4)c2C(=O)O)CC1	Esterification (R-COOH _R-OH)	CC1(CC1)C1=CNC2=C1C(=O)OC(CC1=CC=CC3=C1OCC3)C(=O)N2
CCCCC1=CNC(N)=C1C(O)=O	COC1=CC=CC(Cl)=C1CC(O)C(O)=O	CCCCc1c[nH]c(NC(=O)C(O)Cc2c(Cl)cccc2OC)c1C(=O)O	Esterification (R-COOH _R-OH)	CCCCC1=CNC2=C1C(=O)OC(CC1=C(Cl)C=CC=C1OC)C(=O)N2
CCCCC1=CNC(N)=C1C(O)=O	COC1=CC(CC(O)C(O)=O)=CC=C1Cl	CCCCc1c[nH]c(NC(=O)C(O)Cc2ccc(Cl)c(OC)c2)c1C(=O)O	Esterification (R-COOH _R-OH)	CCCCC1=CNC2=C1C(=O)OC(CC1=CC=C(Cl)C(OC)=C1)C(=O)N2
CCCCC1=CNC(N)=C1C(O)=O	CC(O)(CSC1=CC=CC(F)=C1)C(O)=O	CCCCc1c[nH]c(NC(=O)C(C)(O)CSc2cccc(F)c2)c1C(=O)O	Esterification (R-COOH _R-OH)	CCCCC1=CNC2=C1C(=O)OC(C)(CSC1=CC=CC(F)=C1)C(=O)N2
CCCCC1=CNC(N)=C1C(O)=O	COC1=CC=C(CC(O)C(O)=O)C(F)=C1	CCCCc1c[nH]c(NC(=O)C(O)Cc2ccc(OC)cc2F)c1C(=O)O	Esterification (R-COOH _R-OH)	CCCCC1=CNC2=C1C(=O)OC(CC1=CC=C(OC)C=C1F)C(=O)N2
CCCCC1=CNC(N)=C1C(O)=O	OC(=O)C1(O)CCC2=C(C1)C=CC(Br)=C2	CCCCc1c[nH]c(NC(=O)C2(O)CCc3cc(Br)ccc3C2)c1C(=O)O	Esterification (R-COOH _R-OH)	CCCCC1=CNC2=C1C(=O)OC1(CCC3=CC(Br)=CC=C3C1)C(=O)N2
CCCCC1=CNC(N)=C1C(O)=O	CN(C)C1=CC=C(CC(O)C(O)=O)C=C1	CCCCc1c[nH]c(NC(=O)C(O)Cc2ccc(N(C)C)cc2)c1C(=O)O	Esterification (R-COOH _R-OH)	CCCCC1=CNC2=C1C(=O)OC(CC1=CC=C(C=C1)N(C)C)C(=O)N2
CC(C)CC1=CNC(N)=C1C(O)=O	OC(CC1=CSC2=CC=CC=C12)C(O)=O	CC(C)Cc1c[nH]c(NC(=O)C(O)Cc2csc3ccccc23)c1C(=O)O	Esterification (R-COOH _R-OH)	CC(C)CC1=CNC2=C1C(=O)OC(CC1=CSC3=CC=CC=C13)C(=O)N2
CC(C)CC1=CNC(N)=C1C(O)=O	OC(CC1=CC2=C(OCC2)C=C1)C(O)=O	CC(C)Cc1c[nH]c(NC(=O)C(O)Cc2ccc3c(c2)CCO3)c1C(=O)O	Esterification (R-COOH _R-OH)	CC(C)CC1=CNC2=C1C(=O)OC(CC1=CC=C3OCCC3=C1)C(=O)N2
CC(C)CC1=CNC(N)=C1C(O)=O	CC(C)(C)C1=CC=C(CC(O)C(O)=O)S1	CC(C)Cc1c[nH]c(NC(=O)C(O)Cc2ccc(C(C)(C)C)s2)c1C(=O)O	Esterification (R-COOH _R-OH)	CC(C)CC1=CNC2=C1C(=O)OC(CC1=CC=C(S1)C(C)(C)C)C(=O)N2
CC(C)CC1=CNC(N)=C1C(O)=O	OC(CC1=C(SC=C1)C(F)(F)F)C(O)=O	CC(C)Cc1c[nH]c(NC(=O)C(O)Cc2ccsc2C(F)(F)F)c1C(=O)O	Esterification (R-COOH _R-OH)	CC(C)CC1=CNC2=C1C(=O)OC(CC1=C(SC=C1)C(F)(F)F)C(=O)N2
CC(C)CC1=CNC(N)=C1C(O)=O	OC(C(O)=O)C1=CC=C(C=C1)C(F)(F)F	CC(C)Cc1c[nH]c(NC(=O)C(O)c2ccc(C(F)(F)F)cc2)c1C(=O)O	Esterification (R-COOH _R-OH)	CC(C)CC1=CNC2=C1C(=O)OC(C1=CC=C(C=C1)C(F)(F)F)C(=O)N2
NC(CC1=CNC2=C1C=C(F)C=N2)C(O)=O	CC1=CC=CC(CC(O)C(O)=O)=C1	Cc1cccc(CC(O)C(=O)NC(Cc2c[nH]c3ncc(F)cc23)C(=O)O)c1	Esterification (R-COOH _R-OH)	CC1=CC=CC(CC2OC(=O)C(CC3=CNC4=NC=C(F)C=C34)NC2=O)=C1
NC(CC1=CNC2=C1C=C(F)C=N2)C(O)=O	CC1=CC=CC=C1CC(O)C(O)=O	Cc1ccccc1CC(O)C(=O)NC(Cc1c[nH]c2ncc(F)cc12)C(=O)O	Esterification (R-COOH _R-OH)	CC1=CC=CC=C1CC1OC(=O)C(CC2=CNC3=NC=C(F)C=C23)NC1=O
NC(CC1=CNC2=C1C=C(F)C=N2)C(O)=O	CC1CCCC(C)C1(O)CC(O)=O	CC1CCCC(C)C1(O)CC(=O)NC(Cc1c[nH]c2ncc(F)cc12)C(=O)O	Esterification (R-COOH _R-OH)	CC1CCCC(C)C11CC(=O)NC(CC2=CNC3=NC=C(F)C=C23)C(=O)O1
NC(CC1=CNC2=C1C=C(F)C=N2)C(O)=O	CC1CC(C)(C)CC1(O)CC(O)=O	CC1CC(C)(C)CC1(O)CC(=O)NC(Cc1c[nH]c2ncc(F)cc12)C(=O)O	Esterification (R-COOH _R-OH)	CC1CC(C)(C)CC11CC(=O)NC(CC2=CNC3=NC=C(F)C=C23)C(=O)O1
NC(CC1=CNC2=C1C=C(F)C=N2)C(O)=O	CC1(C)CCC(O)(CC(O)=O)CC1	CC1(C)CCC(O)(CC(=O)NC(Cc2c[nH]c3ncc(F)cc23)C(=O)O)CC1	Esterification (R-COOH _R-OH)	CC1(C)CCC2(CC1)CC(=O)NC(CC1=CNC3=NC=C(F)C=C13)C(=O)O2
NC(CC1=CNC2=C1C=C(F)C=N2)C(O)=O	OC(=O)C1NCCC1(O)C(F)(F)F	O=C(O)C(Cc1c[nH]c2ncc(F)cc12)NC(=O)C1NCCC1(O)C(F)(F)F	Esterification (R-COOH _R-OH)	FC1=CN=C2NC=C(CC3NC(=O)C4NCCC4(OC3=O)C(F)(F)F)C2=C1
NC(CC1=CNC2=C1C=C(F)C=N2)C(O)=O	OC(=O)C(F)(F)C1(O)CCOCC1	O=C(O)C(Cc1c[nH]c2ncc(F)cc12)NC(=O)C(F)(F)C1(O)CCOCC1	Esterification (R-COOH _R-OH)	FC1=CN=C2NC=C(CC3NC(=O)C(F)(F)C4(CCOCC4)OC3=O)C2=C1
NC(CC1=CNC2=C1C=C(F)C=N2)C(O)=O	CC1CCCC1(O)C(F)(F)C(O)=O	CC1CCCC1(O)C(F)(F)C(=O)NC(Cc1c[nH]c2ncc(F)cc12)C(=O)O	Esterification (R-COOH _R-OH)	CC1CCCC11OC(=O)C(CC2=CNC3=NC=C(F)C=C23)NC(=O)C1(F)F
NC(CC1=CNC2=C1C=C(F)C=N2)C(O)=O	CC1=NC(C)=C(CC(O)C(O)=O)N1	Cc1nc(C)c(CC(O)C(=O)NC(Cc2c[nH]c3ncc(F)cc23)C(=O)O)[nH]1	Esterification (R-COOH _R-OH)	CC1=NC(C)=C(CC2OC(=O)C(CC3=CNC4=NC=C(F)C=C34)NC2=O)N1
NC(CC1=CNC2=C1C=C(F)C=N2)C(O)=O	OC(=O)C1=C(O)N=C(C=C1)C1CC1	O=C(NC(Cc1c[nH]c2ncc(F)cc12)C(=O)O)c1ccc(C2CC2)nc1O	Esterification (R-COOH _R-OH)	FC1=CN=C2NC=C(CC3NC(=O)C4=CC=C(N=C4OC3=O)C3CC3)C2=C1
NC(C(O)=O)C1=CNC2=CC=CC=C12	OC(=O)C1=C2C=CC=C(F)C2=NC=C1O	O=C(NC(C(=O)O)c1c[nH]c2ccccc12)c1c(O)cnc2c(F)cccc12	Esterification (R-COOH _R-OH)	FC1=CC=CC2=C3C(OC(=O)C(NC3=O)C3=CNC4=CC=CC=C34)=CN=C12
NC(C(O)=O)C1=CNC2=CC=CC=C12	OC(CC1=COC2=CC=CC=C12)C(O)=O	O=C(NC(C(=O)O)c1c[nH]c2ccccc12)C(O)Cc1coc2ccccc12	Esterification (R-COOH _R-OH)	O=C1NC(C2=CNC3=CC=CC=C23)C(=O)OC1CC1=COC2=CC=CC=C12
NC(C(O)=O)C1=CNC2=CC=CC=C12	CC(C)(O)C(OC1=CC=CC=C1)C(O)=O	CC(C)(O)C(Oc1ccccc1)C(=O)NC(C(=O)O)c1c[nH]c2ccccc12	Esterification (R-COOH _R-OH)	CC1(C)OC(=O)C(NC(=O)C1OC1=CC=CC=C1)C1=CNC2=CC=CC=C12
NC(C(O)=O)C1=CNC2=CC=CC=C12	OC(=O)C1=C(O)C=CC=C1OC(F)(F)F	O=C(NC(C(=O)O)c1c[nH]c2ccccc12)c1c(O)cccc1OC(F)(F)F	Esterification (R-COOH _R-OH)	FC(F)(F)OC1=C2C(OC(=O)C(NC2=O)C2=CNC3=CC=CC=C23)=CC=C1
NC(C(O)=O)C1=CNC2=CC=CC=C12	OC(CC1=CSC(=C1)C(F)(F)F)C(O)=O	O=C(NC(C(=O)O)c1c[nH]c2ccccc12)C(O)Cc1csc(C(F)(F)F)c1	Esterification (R-COOH _R-OH)	FC(F)(F)C1=CC(CC2OC(=O)C(NC2=O)C2=CNC3=CC=CC=C23)=CS1
NC1=C(NC=C1CC1=CC=CO1)C(O)=O	CC1=CC=C(CC(O)C(O)=O)C(Br)=C1	Cc1ccc(CC(O)C(=O)Nc2c(Cc3ccco3)c[nH]c2C(=O)O)c(Br)c1	Esterification (R-COOH _R-OH)	CC1=CC=C(CC2OC(=O)C3=C(NC2=O)C(CC2=CC=CO2)=CN3)C(Br)=C1
NC1=C(NC=C1CC1=CC=CO1)C(O)=O	CC1=CC=C(CC(O)C(O)=O)C(Cl)=C1	Cc1ccc(CC(O)C(=O)Nc2c(Cc3ccco3)c[nH]c2C(=O)O)c(Cl)c1	Esterification (R-COOH _R-OH)	CC1=CC=C(CC2OC(=O)C3=C(NC2=O)C(CC2=CC=CO2)=CN3)C(Cl)=C1
NC1=C(NC=C1CC1=CC=CO1)C(O)=O	CC1=CC=CC(CC(O)C(O)=O)=C1F	Cc1cccc(CC(O)C(=O)Nc2c(Cc3ccco3)c[nH]c2C(=O)O)c1F	Esterification (R-COOH _R-OH)	CC1=CC=CC(CC2OC(=O)C3=C(NC2=O)C(CC2=CC=CO2)=CN3)=C1F
NC1=C(NC=C1CC1=CC=CO1)C(O)=O	CC1=CC(CC(O)C(O)=O)=CC=C1F	Cc1cc(CC(O)C(=O)Nc2c(Cc3ccco3)c[nH]c2C(=O)O)ccc1F	Esterification (R-COOH _R-OH)	CC1=CC(CC2OC(=O)C3=C(NC2=O)C(CC2=CC=CO2)=CN3)=CC=C1F
NC1=C(NC=C1CC1=CC=CO1)C(O)=O	OC(C(O)=O)C1=CC=C(C=C1)C1CC1	O=C(O)c1[nH]cc(Cc2ccco2)c1NC(=O)C(O)c1ccc(C2CC2)cc1	Esterification (R-COOH _R-OH)	O=C1NC2=C(NC=C2CC2=CC=CO2)C(=O)OC1C1=CC=C(C=C1)C1CC1
NC1=C(NC=C1CC1=CC=CO1)C(O)=O	OC(=O)C1(O)CCC2=CC=CC=C2C1	O=C(O)c1[nH]cc(Cc2ccco2)c1NC(=O)C1(O)CCc2ccccc2C1	Esterification (R-COOH _R-OH)	O=C1NC2=C(NC=C2CC2=CC=CO2)C(=O)OC11CCC2=CC=CC=C2C1
NC1=C(NC=C1CC1=CC=CO1)C(O)=O	CC1=CC(CC(O)C(O)=O)=CC(C)=C1	Cc1cc(C)cc(CC(O)C(=O)Nc2c(Cc3ccco3)c[nH]c2C(=O)O)c1	Esterification (R-COOH _R-OH)	CC1=CC(CC2OC(=O)C3=C(NC2=O)C(CC2=CC=CO2)=CN3)=CC(C)=C1
NC1=C(NC=C1CC1=CC=CO1)C(O)=O	CC1=CC=CC(CC(O)C(O)=O)=C1C	Cc1cccc(CC(O)C(=O)Nc2c(Cc3ccco3)c[nH]c2C(=O)O)c1C	Esterification (R-COOH _R-OH)	CC1=CC=CC(CC2OC(=O)C3=C(NC2=O)C(CC2=CC=CO2)=CN3)=C1C
NC1=C(NC=C1CC1=CC=CO1)C(O)=O	CCC1CCCC(CC(O)C(O)=O)C1	CCC1CCCC(CC(O)C(=O)Nc2c(Cc3ccco3)c[nH]c2C(=O)O)C1	Esterification (R-COOH _R-OH)	CCC1CCCC(CC2OC(=O)C3=C(NC2=O)C(CC2=CC=CO2)=CN3)C1
NC1=C(NC=C1CC1=CC=CO1)C(O)=O	OC(CC1CCC(F)(F)CC1)C(O)=O	O=C(O)c1[nH]cc(Cc2ccco2)c1NC(=O)C(O)CC1CCC(F)(F)CC1	Esterification (R-COOH _R-OH)	FC1(F)CCC(CC2OC(=O)C3=C(NC2=O)C(CC2=CC=CO2)=CN3)CC1
NC1=C(NC=C1CC1=CC=CO1)C(O)=O	OC(CC1=CC(Cl)=CC(Br)=C1)C(O)=O	O=C(O)c1[nH]cc(Cc2ccco2)c1NC(=O)C(O)Cc1cc(Cl)cc(Br)c1	Esterification (R-COOH _R-OH)	ClC1=CC(Br)=CC(CC2OC(=O)C3=C(NC2=O)C(CC2=CC=CO2)=CN3)=C1
NC1=C(NC=C1CC1=CC=CO1)C(O)=O	OC(CC1=CC(F)=CC(Br)=C1)C(O)=O	O=C(O)c1[nH]cc(Cc2ccco2)c1NC(=O)C(O)Cc1cc(F)cc(Br)c1	Esterification (R-COOH _R-OH)	FC1=CC(Br)=CC(CC2OC(=O)C3=C(NC2=O)C(CC2=CC=CO2)=CN3)=C1
NC1=C(NC=C1CC1=CC=CO1)C(O)=O	OC(CC1=CC(F)=CC(F)=C1)C(O)=O	O=C(O)c1[nH]cc(Cc2ccco2)c1NC(=O)C(O)Cc1cc(F)cc(F)c1	Esterification (R-COOH _R-OH)	FC1=CC(CC2OC(=O)C3=C(NC2=O)C(CC2=CC=CO2)=CN3)=CC(F)=C1
NC1=C(NC=C1CC1=CC=CO1)C(O)=O	OC(CC1=C(F)C(F)=CC=C1)C(O)=O	O=C(O)c1[nH]cc(Cc2ccco2)c1NC(=O)C(O)Cc1cccc(F)c1F	Esterification (R-COOH _R-OH)	FC1=C(F)C(CC2OC(=O)C3=C(NC2=O)C(CC2=CC=CO2)=CN3)=CC=C1
NC(CC1=CNC2=C1N=CC=C2)C(O)=O	CC1=CC(CC(O)C(O)=O)=CC=C1Cl	Cc1cc(CC(O)C(=O)NC(Cc2c[nH]c3cccnc23)C(=O)O)ccc1Cl	Esterification (R-COOH _R-OH)	CC1=CC(CC2OC(=O)C(CC3=CNC4=CC=CN=C34)NC2=O)=CC=C1Cl
NC(CC1=CNC2=C1N=CC=C2)C(O)=O	CC1=CC(Cl)=CC=C1CC(O)C(O)=O	Cc1cc(Cl)ccc1CC(O)C(=O)NC(Cc1c[nH]c2cccnc12)C(=O)O	Esterification (R-COOH _R-OH)	CC1=CC(Cl)=CC=C1CC1OC(=O)C(CC2=CNC3=CC=CN=C23)NC1=O
NC(CC1=CNC2=C1N=CC=C2)C(O)=O	CC1=CC=C(F)C(CC(O)C(O)=O)=C1	Cc1ccc(F)c(CC(O)C(=O)NC(Cc2c[nH]c3cccnc23)C(=O)O)c1	Esterification (R-COOH _R-OH)	CC1=CC=C(F)C(CC2OC(=O)C(CC3=CNC4=CC=CN=C34)NC2=O)=C1
NC(CC1=CNC2=C1N=CC=C2)C(O)=O	CC1=CC=CC2=C1OC(C(O)=O)=C2O	Cc1cccc2c(O)c(C(=O)NC(Cc3c[nH]c4cccnc34)C(=O)O)oc12	Esterification (R-COOH _R-OH)	CC1=CC=CC2=C1OC1=C2OC(=O)C(CC2=CNC3=CC=CN=C23)NC1=O
NC(CC1=CNC2=C1N=CC=C2)C(O)=O	CC1=CC=C(CC(O)C(O)=O)C=C1C	Cc1ccc(CC(O)C(=O)NC(Cc2c[nH]c3cccnc23)C(=O)O)cc1C	Esterification (R-COOH _R-OH)	CC1=CC=C(CC2OC(=O)C(CC3=CNC4=CC=CN=C34)NC2=O)C=C1C
NC(CC1=CNC2=C1N=CC=C2)C(O)=O	CC1(C)CCC(C)(C)C1(O)CC(O)=O	CC1(C)CCC(C)(C)C1(O)CC(=O)NC(Cc1c[nH]c2cccnc12)C(=O)O	Esterification (R-COOH _R-OH)	CC1(C)CCC(C)(C)C11CC(=O)NC(CC2=CNC3=CC=CN=C23)C(=O)O1
NC(CC1=CNC2=C1N=CC=C2)C(O)=O	OC(=O)C(F)C1(O)CCC(F)(F)C=C1	O=C(O)C(Cc1c[nH]c2cccnc12)NC(=O)C(F)C1(O)C=CC(F)(F)CC1	Esterification (R-COOH _R-OH)	FC1C(=O)NC(CC2=CNC3=CC=CN=C23)C(=O)OC11CCC(F)(F)C=C1
NC(CC1=CNC2=C1N=CC=C2)C(O)=O	OC(CC1=CC(Br)=C(Cl)C=C1)C(O)=O	O=C(NC(Cc1c[nH]c2cccnc12)C(=O)O)C(O)Cc1ccc(Cl)c(Br)c1	Esterification (R-COOH _R-OH)	ClC1=CC=C(CC2OC(=O)C(CC3=CNC4=CC=CN=C34)NC2=O)C=C1Br
NC(CC1=CNC2=C1N=CC=C2)C(O)=O	OC(CC1=C(F)C=CC=C1Br)C(O)=O	O=C(NC(Cc1c[nH]c2cccnc12)C(=O)O)C(O)Cc1c(F)cccc1Br	Esterification (R-COOH _R-OH)	FC1=C(CC2OC(=O)C(CC3=CNC4=CC=CN=C34)NC2=O)C(Br)=CC=C1
NC(CC1=CNC2=C1N=CC=C2)C(O)=O	OC(CC1=CC(F)=C(Cl)C=C1)C(O)=O	O=C(NC(Cc1c[nH]c2cccnc12)C(=O)O)C(O)Cc1ccc(Cl)c(F)c1	Esterification (R-COOH _R-OH)	FC1=CC(CC2OC(=O)C(CC3=CNC4=CC=CN=C34)NC2=O)=CC=C1Cl
NC(CC1=CNC2=C1N=CC=C2)C(O)=O	OC(C(O)=O)C1=CC=CC2=C1OCC2	O=C(O)C(Cc1c[nH]c2cccnc12)NC(=O)C(O)c1cccc2c1OCC2	Esterification (R-COOH _R-OH)	O=C1NC(CC2=CNC3=CC=CN=C23)C(=O)OC1C1=CC=CC2=C1OCC2
NC(CC1=CNC2=C1N=CC=C2)C(O)=O	CC1=CC(CC(O)C(O)=O)=CC(Cl)=C1	Cc1cc(Cl)cc(CC(O)C(=O)NC(Cc2c[nH]c3cccnc23)C(=O)O)c1	Esterification (R-COOH _R-OH)	CC1=CC(Cl)=CC(CC2OC(=O)C(CC3=CNC4=CC=CN=C34)NC2=O)=C1
NC(CC1=CNC2=C1N=CC=C2)C(O)=O	OC(=O)C1=C(O)C=NC2=CC=CC=C12	O=C(NC(Cc1c[nH]c2cccnc12)C(=O)O)c1c(O)cnc2ccccc12	Esterification (R-COOH _R-OH)	O=C1OC2=CN=C3C=CC=CC3=C2C(=O)NC1CC1=CNC2=CC=CN=C12
NC(CC1=CNC2=C1N=CC=C2)C(O)=O	OC(=O)C1=C(O)C2=CC=CC=C2C=N1	O=C(NC(Cc1c[nH]c2cccnc12)C(=O)O)c1ncc2ccccc2c1O	Esterification (R-COOH _R-OH)	O=C1OC2=C(N=CC3=CC=CC=C23)C(=O)NC1CC1=CNC2=CC=CN=C12
NC(CC1=CNC2=C1N=CC=C2)C(O)=O	CCC1=CC=C(CC(O)C(O)=O)C=C1	CCc1ccc(CC(O)C(=O)NC(Cc2c[nH]c3cccnc23)C(=O)O)cc1	Esterification (R-COOH _R-OH)	CCC1=CC=C(CC2OC(=O)C(CC3=CNC4=CC=CN=C34)NC2=O)C=C1
NC(CC1=CNC2=C1N=CC=C2)C(O)=O	CC1=CC=CC(C)=C1CC(O)C(O)=O	Cc1cccc(C)c1CC(O)C(=O)NC(Cc1c[nH]c2cccnc12)C(=O)O	Esterification (R-COOH _R-OH)	CC1=CC=CC(C)=C1CC1OC(=O)C(CC2=CNC3=CC=CN=C23)NC1=O
NC(CC1=CNC2=C1N=CC=C2)C(O)=O	CC1=CC=CC(CC(O)C(O)=O)=C1C	Cc1cccc(CC(O)C(=O)NC(Cc2c[nH]c3cccnc23)C(=O)O)c1C	Esterification (R-COOH _R-OH)	CC1=CC=CC(CC2OC(=O)C(CC3=CNC4=CC=CN=C34)NC2=O)=C1C
NC(CC1=CNC2=C1N=CC=C2)C(O)=O	CC(C1=CC=CC=C1)C(C)(O)C(O)=O	CC(c1ccccc1)C(C)(O)C(=O)NC(Cc1c[nH]c2cccnc12)C(=O)O	Esterification (R-COOH _R-OH)	CC(C1=CC=CC=C1)C1(C)OC(=O)C(CC2=CNC3=CC=CN=C23)NC1=O
NC(CC1=CNC2=C1N=CC=C2)C(O)=O	CCC(C(O)=O)C1(O)CCC(C)C=C1	CCC(C(=O)NC(Cc1c[nH]c2cccnc12)C(=O)O)C1(O)C=CC(C)CC1	Esterification (R-COOH _R-OH)	CCC1C(=O)NC(CC2=CNC3=CC=CN=C23)C(=O)OC11CCC(C)C=C1
NC(CC1=CNC2=C1N=CC=C2)C(O)=O	CCC1CCC(O)(C=C1)C(C)C(O)=O	CCC1C=CC(O)(C(C)C(=O)NC(Cc2c[nH]c3cccnc23)C(=O)O)CC1	Esterification (R-COOH _R-OH)	CCC1CCC2(OC(=O)C(CC3=CNC4=CC=CN=C34)NC(=O)C2C)C=C1
NC(CC1=CNC2=C1N=CC=C2)C(O)=O	CC(C)C1CCC(O)(CC(O)=O)C=C1	CC(C)C1C=CC(O)(CC(=O)NC(Cc2c[nH]c3cccnc23)C(=O)O)CC1	Esterification (R-COOH _R-OH)	CC(C)C1CCC2(CC(=O)NC(CC3=CNC4=CC=CN=C34)C(=O)O2)C=C1
NC(CC1=CNC2=C1N=CC=C2)C(O)=O	OC(=O)C1=C(O)C2=CC=CC=C2C=C1	O=C(NC(Cc1c[nH]c2cccnc12)C(=O)O)c1ccc2ccccc2c1O	Esterification (R-COOH _R-OH)	O=C1OC2=C(C=CC3=CC=CC=C23)C(=O)NC1CC1=CNC2=CC=CN=C12
NC(CC1=CNC2=C1N=CC=C2)C(O)=O	OC(CC1=C(F)C=NC=C1F)C(O)=O	O=C(NC(Cc1c[nH]c2cccnc12)C(=O)O)C(O)Cc1c(F)cncc1F	Esterification (R-COOH _R-OH)	FC1=CN=CC(F)=C1CC1OC(=O)C(CC2=CNC3=CC=CN=C23)NC1=O
NC(CC1=CNC2=C1N=CC=C2)C(O)=O	CC(O)C(NC(=O)C1CC1C)C(O)=O	CC(O)C(NC(=O)C1CC1C)C(=O)NC(Cc1c[nH]c2cccnc12)C(=O)O	Esterification (R-COOH _R-OH)	CC1CC1C(=O)NC1C(C)OC(=O)C(CC2=CNC3=CC=CN=C23)NC1=O
NC(CC1=CNC2=C1N=CC=C2)C(O)=O	OC(CC1=CC(Cl)=CC(Cl)=C1)C(O)=O	O=C(NC(Cc1c[nH]c2cccnc12)C(=O)O)C(O)Cc1cc(Cl)cc(Cl)c1	Esterification (R-COOH _R-OH)	ClC1=CC(CC2OC(=O)C(CC3=CNC4=CC=CN=C34)NC2=O)=CC(Cl)=C1
NC(CC1=CNC2=C1N=CC=C2)C(O)=O	OC(CC1=C(Cl)C=C(F)C=C1)C(O)=O	O=C(NC(Cc1c[nH]c2cccnc12)C(=O)O)C(O)Cc1ccc(F)cc1Cl	Esterification (R-COOH _R-OH)	FC1=CC=C(CC2OC(=O)C(CC3=CNC4=CC=CN=C34)NC2=O)C(Cl)=C1
NC(CC1=CNC2=C1N=CC=C2)C(O)=O	OC(CC1=C(F)C(F)=CC=C1)C(O)=O	O=C(NC(Cc1c[nH]c2cccnc12)C(=O)O)C(O)Cc1cccc(F)c1F	Esterification (R-COOH _R-OH)	FC1=C(F)C(CC2OC(=O)C(CC3=CNC4=CC=CN=C34)NC2=O)=CC=C1
NC(CC1=CNC2=C1C=NC=C2)C(O)=O	OC(C(O)=O)C1=CC=CC2=C1OCC2	O=C(O)C(Cc1c[nH]c2ccncc12)NC(=O)C(O)c1cccc2c1OCC2	Esterification (R-COOH _R-OH)	O=C1NC(CC2=CNC3=CC=NC=C23)C(=O)OC1C1=CC=CC2=C1OCC2
NC(CC1=CNC2=C1C=NC=C2)C(O)=O	CC1=CC=C(CC(O)C(O)=O)C(Br)=C1	Cc1ccc(CC(O)C(=O)NC(Cc2c[nH]c3ccncc23)C(=O)O)c(Br)c1	Esterification (R-COOH _R-OH)	CC1=CC=C(CC2OC(=O)C(CC3=CNC4=CC=NC=C34)NC2=O)C(Br)=C1
NC(CC1=CNC2=C1C=NC=C2)C(O)=O	CC1=CC(Br)=CC=C1CC(O)C(O)=O	Cc1cc(Br)ccc1CC(O)C(=O)NC(Cc1c[nH]c2ccncc12)C(=O)O	Esterification (R-COOH _R-OH)	CC1=CC(Br)=CC=C1CC1OC(=O)C(CC2=CNC3=CC=NC=C23)NC1=O
NC(CC1=CNC2=C1C=NC=C2)C(O)=O	OC(=O)C1(CCC1)C1(O)CCCNC1	O=C(O)C(Cc1c[nH]c2ccncc12)NC(=O)C1(C2(O)CCCNC2)CCC1	Esterification (R-COOH _R-OH)	O=C1OC2(CCCNC2)C2(CCC2)C(=O)NC1CC1=CNC2=CC=NC=C12
NC(CC1=CNC2=C1C=NC=C2)C(O)=O	OC(=O)C1=C(O)C2=CC=CC=C2C=N1	O=C(NC(Cc1c[nH]c2ccncc12)C(=O)O)c1ncc2ccccc2c1O	Esterification (R-COOH _R-OH)	O=C1OC2=C(N=CC3=CC=CC=C23)C(=O)NC1CC1=CNC2=CC=NC=C12
NC(CC1=CNC2=C1C=NC=C2)C(O)=O	OC(C(O)=O)C1=CC=C(C=C1)C1CC1	O=C(O)C(Cc1c[nH]c2ccncc12)NC(=O)C(O)c1ccc(C2CC2)cc1	Esterification (R-COOH _R-OH)	O=C1NC(CC2=CNC3=CC=NC=C23)C(=O)OC1C1=CC=C(C=C1)C1CC1
NC(CC1=CNC2=C1C=NC=C2)C(O)=O	CCC(O)(CC(O)=O)C1=CC=CC=C1	CCC(O)(CC(=O)NC(Cc1c[nH]c2ccncc12)C(=O)O)c1ccccc1	Esterification (R-COOH _R-OH)	CCC1(CC(=O)NC(CC2=CNC3=CC=NC=C23)C(=O)O1)C1=CC=CC=C1
NC(CC1=CNC2=C1C=NC=C2)C(O)=O	CC1=CC=C(CC(O)C(O)=O)C=C1C	Cc1ccc(CC(O)C(=O)NC(Cc2c[nH]c3ccncc23)C(=O)O)cc1C	Esterification (R-COOH _R-OH)	CC1=CC=C(CC2OC(=O)C(CC3=CNC4=CC=NC=C34)NC2=O)C=C1C
NC(CC1=CNC2=C1C=NC=C2)C(O)=O	CCC1CCCCC1CC(O)C(O)=O	CCC1CCCCC1CC(O)C(=O)NC(Cc1c[nH]c2ccncc12)C(=O)O	Esterification (R-COOH _R-OH)	CCC1CCCCC1CC1OC(=O)C(CC2=CNC3=CC=NC=C23)NC1=O
NC(CC1=CNC2=C1C=NC=C2)C(O)=O	OC(CC1=CC(Cl)=C(Br)C=C1)C(O)=O	O=C(NC(Cc1c[nH]c2ccncc12)C(=O)O)C(O)Cc1ccc(Br)c(Cl)c1	Esterification (R-COOH _R-OH)	ClC1=CC(CC2OC(=O)C(CC3=CNC4=CC=NC=C34)NC2=O)=CC=C1Br
NC(CC1=CNC2=C1C=NC=C2)C(O)=O	OC(CC1=C(Cl)C=C(Br)C=C1)C(O)=O	O=C(NC(Cc1c[nH]c2ccncc12)C(=O)O)C(O)Cc1ccc(Br)cc1Cl	Esterification (R-COOH _R-OH)	ClC1=CC(Br)=CC=C1CC1OC(=O)C(CC2=CNC3=CC=NC=C23)NC1=O
NC(CC1=CNC2=C1C=NC=C2)C(O)=O	OC(CC1=CC(F)=CC(Br)=C1)C(O)=O	O=C(NC(Cc1c[nH]c2ccncc12)C(=O)O)C(O)Cc1cc(F)cc(Br)c1	Esterification (R-COOH _R-OH)	FC1=CC(Br)=CC(CC2OC(=O)C(CC3=CNC4=CC=NC=C34)NC2=O)=C1
NC(CC1=CNC2=C1C=NC=C2)C(O)=O	OC(CC1=CC(Cl)=CC(Cl)=C1)C(O)=O	O=C(NC(Cc1c[nH]c2ccncc12)C(=O)O)C(O)Cc1cc(Cl)cc(Cl)c1	Esterification (R-COOH _R-OH)	ClC1=CC(CC2OC(=O)C(CC3=CNC4=CC=NC=C34)NC2=O)=CC(Cl)=C1
NC(CC1=CNC2=C1C=CC=N2)C(O)=O	CCC1=CC=C(C=O)C(C(O)=O)=C1O	CCc1ccc(C=O)c(C(=O)NC(Cc2c[nH]c3ncccc23)C(=O)O)c1O	Esterification (R-COOH _R-OH)	CCC1=CC=C(C=O)C2=C1OC(=O)C(CC1=CNC3=NC=CC=C13)NC2=O
NC(CC1=CNC2=C1C=CC=N2)C(O)=O	CC1=CC(Br)=CC=C1CC(O)C(O)=O	Cc1cc(Br)ccc1CC(O)C(=O)NC(Cc1c[nH]c2ncccc12)C(=O)O	Esterification (R-COOH _R-OH)	CC1=CC(Br)=CC=C1CC1OC(=O)C(CC2=CNC3=NC=CC=C23)NC1=O
NC(CC1=CNC2=C1C=CC=N2)C(O)=O	CSC1=CC=C(CC(O)C(O)=O)C=C1	CSc1ccc(CC(O)C(=O)NC(Cc2c[nH]c3ncccc23)C(=O)O)cc1	Esterification (R-COOH _R-OH)	CSC1=CC=C(CC2OC(=O)C(CC3=CNC4=NC=CC=C34)NC2=O)C=C1
NC(CC1=CNC2=C1C=CC=N2)C(O)=O	CC1=CC=C(C)C(CC(O)C(O)=O)=C1	Cc1ccc(C)c(CC(O)C(=O)NC(Cc2c[nH]c3ncccc23)C(=O)O)c1	Esterification (R-COOH _R-OH)	CC1=CC=C(C)C(CC2OC(=O)C(CC3=CNC4=NC=CC=C34)NC2=O)=C1
NC(CC1=CNC2=C1C=CC=N2)C(O)=O	CC1=CC=CC(CC(O)C(O)=O)=C1C	Cc1cccc(CC(O)C(=O)NC(Cc2c[nH]c3ncccc23)C(=O)O)c1C	Esterification (R-COOH _R-OH)	CC1=CC=CC(CC2OC(=O)C(CC3=CNC4=NC=CC=C34)NC2=O)=C1C
NC(CC1=CNC2=C1C=CC=N2)C(O)=O	CC(C)C(O)(C(O)=O)C1=CC=CC=C1	CC(C)C(O)(C(=O)NC(Cc1c[nH]c2ncccc12)C(=O)O)c1ccccc1	Esterification (R-COOH _R-OH)	CC(C)C1(OC(=O)C(CC2=CNC3=NC=CC=C23)NC1=O)C1=CC=CC=C1
NC(CC1=CNC2=C1C=CC=N2)C(O)=O	OC(CC1=C(F)C=NC=C1F)C(O)=O	O=C(NC(Cc1c[nH]c2ncccc12)C(=O)O)C(O)Cc1c(F)cncc1F	Esterification (R-COOH _R-OH)	FC1=CN=CC(F)=C1CC1OC(=O)C(CC2=CNC3=NC=CC=C23)NC1=O
NC(CC1=CNC2=C1C=CC=N2)C(O)=O	CC(C(O)=O)C1(O)CCC(F)(F)C=C1	CC(C(=O)NC(Cc1c[nH]c2ncccc12)C(=O)O)C1(O)C=CC(F)(F)CC1	Esterification (R-COOH _R-OH)	CC1C(=O)NC(CC2=CNC3=NC=CC=C23)C(=O)OC11CCC(F)(F)C=C1
NC(CC1=CNC2=C1C=CC=N2)C(O)=O	OC(=O)C1=C(O)C2=C(O1)C=CC=C2F	O=C(NC(Cc1c[nH]c2ncccc12)C(=O)O)c1oc2cccc(F)c2c1O	Esterification (R-COOH _R-OH)	FC1=C2C(OC3=C2OC(=O)C(CC2=CNC4=NC=CC=C24)NC3=O)=CC=C1
NC(CC1=CNC2=C1C=CC=N2)C(O)=O	OC(CC1=C(Br)C=CC(Cl)=C1)C(O)=O	O=C(NC(Cc1c[nH]c2ncccc12)C(=O)O)C(O)Cc1cc(Cl)ccc1Br	Esterification (R-COOH _R-OH)	ClC1=CC=C(Br)C(CC2OC(=O)C(CC3=CNC4=NC=CC=C34)NC2=O)=C1
NC(CC1=CNC2=C1C=CC=N2)C(O)=O	OC(CC1=C(F)C=CC(Br)=C1)C(O)=O	O=C(NC(Cc1c[nH]c2ncccc12)C(=O)O)C(O)Cc1cc(Br)ccc1F	Esterification (R-COOH _R-OH)	FC1=CC=C(Br)C=C1CC1OC(=O)C(CC2=CNC3=NC=CC=C23)NC1=O
NC(CC1=CNC2=C1C=CC=N2)C(O)=O	OC(CC1=C(Br)C(F)=CC=C1)C(O)=O	O=C(NC(Cc1c[nH]c2ncccc12)C(=O)O)C(O)Cc1cccc(F)c1Br	Esterification (R-COOH _R-OH)	FC1=C(Br)C(CC2OC(=O)C(CC3=CNC4=NC=CC=C34)NC2=O)=CC=C1
NC(CC1=CNC2=C1C=CC=N2)C(O)=O	OC(CC1=C(F)C=CC=C1Cl)C(O)=O	O=C(NC(Cc1c[nH]c2ncccc12)C(=O)O)C(O)Cc1c(F)cccc1Cl	Esterification (R-COOH _R-OH)	FC1=C(CC2OC(=O)C(CC3=CNC4=NC=CC=C34)NC2=O)C(Cl)=CC=C1
NC1=C(C(O)=O)C(=CN1)C1CCCC1	OC(CC1=CC=C(C=C1)C(F)F)C(O)=O	O=C(O)c1c(C2CCCC2)c[nH]c1NC(=O)C(O)Cc1ccc(C(F)F)cc1	Esterification (R-COOH _R-OH)	FC(F)C1=CC=C(CC2OC(=O)C3=C(NC=C3C3CCCC3)NC2=O)C=C1
NC1=C(C(O)=O)C(=CN1)C1CCCC1	OC(CC1=CC2=CC=CC=C2O1)C(O)=O	O=C(O)c1c(C2CCCC2)c[nH]c1NC(=O)C(O)Cc1cc2ccccc2o1	Esterification (R-COOH _R-OH)	O=C1NC2=C(C(=CN2)C2CCCC2)C(=O)OC1CC1=CC2=CC=CC=C2O1
NC1=C(C(O)=O)C(=CN1)C1CCCC1	OC(CC1=C(F)C(F)=C(F)C=C1)C(O)=O	O=C(O)c1c(C2CCCC2)c[nH]c1NC(=O)C(O)Cc1ccc(F)c(F)c1F	Esterification (R-COOH _R-OH)	FC1=CC=C(CC2OC(=O)C3=C(NC=C3C3CCCC3)NC2=O)C(F)=C1F
NC1=C(C(O)=O)C(=CN1)C1CCOCC1	CCC1=CC=CC=C1CC(O)C(O)=O	CCc1ccccc1CC(O)C(=O)Nc1[nH]cc(C2CCOCC2)c1C(=O)O	Esterification (R-COOH _R-OH)	CCC1=CC=CC=C1CC1OC(=O)C2=C(NC=C2C2CCOCC2)NC1=O
CCC(C)(C)C1=CNC(N)=C1C(O)=O	COC1=CC=C(Br)C=C1CC(O)C(O)=O	CCC(C)(C)c1c[nH]c(NC(=O)C(O)Cc2cc(Br)ccc2OC)c1C(=O)O	Esterification (R-COOH _R-OH)	CCC(C)(C)C1=CNC2=C1C(=O)OC(CC1=CC(Br)=CC=C1OC)C(=O)N2
CCC(C)(C)C1=CNC(N)=C1C(O)=O	COC1=CC(CC(O)C(O)=O)=CC=C1Cl	CCC(C)(C)c1c[nH]c(NC(=O)C(O)Cc2ccc(Cl)c(OC)c2)c1C(=O)O	Esterification (R-COOH _R-OH)	CCC(C)(C)C1=CNC2=C1C(=O)OC(CC1=CC=C(Cl)C(OC)=C1)C(=O)N2
CCC(C)(C)C1=CNC(N)=C1C(O)=O	OC(CC1=CC2=C(OCC2)C=C1)C(O)=O	CCC(C)(C)c1c[nH]c(NC(=O)C(O)Cc2ccc3c(c2)CCO3)c1C(=O)O	Esterification (R-COOH _R-OH)	CCC(C)(C)C1=CNC2=C1C(=O)OC(CC1=CC=C3OCCC3=C1)C(=O)N2
CCC(C)(C)C1=CNC(N)=C1C(O)=O	CC1CC1C1=CC=C(CC(O)C(O)=O)O1	CCC(C)(C)c1c[nH]c(NC(=O)C(O)Cc2ccc(C3CC3C)o2)c1C(=O)O	Esterification (R-COOH _R-OH)	CCC(C)(C)C1=CNC2=C1C(=O)OC(CC1=CC=C(O1)C1CC1C)C(=O)N2
CCC(C)(C)C1=CNC(N)=C1C(O)=O	CN(C)C1=CC=C(CC(O)C(O)=O)C=C1	CCC(C)(C)c1c[nH]c(NC(=O)C(O)Cc2ccc(N(C)C)cc2)c1C(=O)O	Esterification (R-COOH _R-OH)	CCC(C)(C)C1=CNC2=C1C(=O)OC(CC1=CC=C(C=C1)N(C)C)C(=O)N2
CCC(C)(C)C1=CNC(N)=C1C(O)=O	CC1=CC(C)=C(CC(O)C(O)=O)C(C)=C1	CCC(C)(C)c1c[nH]c(NC(=O)C(O)Cc2c(C)cc(C)cc2C)c1C(=O)O	Esterification (R-COOH _R-OH)	CCC(C)(C)C1=CNC2=C1C(=O)OC(CC1=C(C)C=C(C)C=C1C)C(=O)N2
NC(C(O)=O)C1=CNC2=C1C=C(Br)C=C2	CC1=CC=CC(CC(O)C(O)=O)=C1F	Cc1cccc(CC(O)C(=O)NC(C(=O)O)c2c[nH]c3ccc(Br)cc23)c1F	Esterification (R-COOH _R-OH)	CC1=CC=CC(CC2OC(=O)C(NC2=O)C2=CNC3=CC=C(Br)C=C23)=C1F
NC(C(O)=O)C1=CNC2=C1C=C(Br)C=C2	CC1=CC=C(CC(O)C(O)=O)C=C1C	Cc1ccc(CC(O)C(=O)NC(C(=O)O)c2c[nH]c3ccc(Br)cc23)cc1C	Esterification (R-COOH _R-OH)	CC1=CC=C(CC2OC(=O)C(NC2=O)C2=CNC3=CC=C(Br)C=C23)C=C1C
NC(C(O)=O)C1=CNC2=C1C=C(Br)C=C2	CC(C(O)=O)C1(O)CCC(C)(C)C=C1	CC(C(=O)NC(C(=O)O)c1c[nH]c2ccc(Br)cc12)C1(O)C=CC(C)(C)CC1	Esterification (R-COOH _R-OH)	CC1C(=O)NC(C2=CNC3=CC=C(Br)C=C23)C(=O)OC11CCC(C)(C)C=C1
NC(C(O)=O)C1=CNC2=C1C=C(Br)C=C2	CCC1CCCC(CC(O)C(O)=O)C1	CCC1CCCC(CC(O)C(=O)NC(C(=O)O)c2c[nH]c3ccc(Br)cc23)C1	Esterification (R-COOH _R-OH)	CCC1CCCC(CC2OC(=O)C(NC2=O)C2=CNC3=CC=C(Br)C=C23)C1
NC(C(O)=O)C1=CNC2=C1C=C(Br)C=C2	OC(=O)C1=CN=CC(=C1O)C(F)(F)F	O=C(NC(C(=O)O)c1c[nH]c2ccc(Br)cc12)c1cncc(C(F)(F)F)c1O	Esterification (R-COOH _R-OH)	FC(F)(F)C1=CN=CC2=C1OC(=O)C(NC2=O)C1=CNC2=CC=C(Br)C=C12
NC(C(O)=O)C1=CNC2=C1C=C(Br)C=C2	OC(=O)C1(O)CCC(CC1)C(F)(F)F	O=C(O)C(NC(=O)C1(O)CCC(C(F)(F)F)CC1)c1c[nH]c2ccc(Br)cc12	Esterification (R-COOH _R-OH)	FC(F)(F)C1CCC2(CC1)OC(=O)C(NC2=O)C1=CNC2=CC=C(Br)C=C12
NC(C(O)=O)C1=CNC2=C1C=C(Br)C=C2	CN1CCC(O)(CC1)C(F)(F)C(O)=O	CN1CCC(O)(C(F)(F)C(=O)NC(C(=O)O)c2c[nH]c3ccc(Br)cc23)CC1	Esterification (R-COOH _R-OH)	CN1CCC2(CC1)OC(=O)C(NC(=O)C2(F)F)C1=CNC2=CC=C(Br)C=C12
NC(C(O)=O)C1=CNC2=C1C=C(Br)C=C2	OC(=O)C1=C(O)C=C(C=C1)C(F)(F)F	O=C(NC(C(=O)O)c1c[nH]c2ccc(Br)cc12)c1ccc(C(F)(F)F)cc1O	Esterification (R-COOH _R-OH)	FC(F)(F)C1=CC=C2C(OC(=O)C(NC2=O)C2=CNC3=CC=C(Br)C=C23)=C1
NC(C(O)=O)C1=CNC2=C1C=C(Br)C=C2	OC(=O)C1=C(O)C(=CC=C1)C(F)(F)F	O=C(NC(C(=O)O)c1c[nH]c2ccc(Br)cc12)c1cccc(C(F)(F)F)c1O	Esterification (R-COOH _R-OH)	FC(F)(F)C1=CC=CC2=C1OC(=O)C(NC2=O)C1=CNC2=CC=C(Br)C=C12
NC(C(O)=O)C1=CNC2=C1C=C(Br)C=C2	OC(CC1=CC(Cl)=C(Br)C=C1)C(O)=O	O=C(NC(C(=O)O)c1c[nH]c2ccc(Br)cc12)C(O)Cc1ccc(Br)c(Cl)c1	Esterification (R-COOH _R-OH)	ClC1=CC(CC2OC(=O)C(NC2=O)C2=CNC3=CC=C(Br)C=C23)=CC=C1Br
NC(C(O)=O)C1=CNC2=C1C=C(Br)C=C2	OC(CC1=C(Cl)C=CC=C1Cl)C(O)=O	O=C(NC(C(=O)O)c1c[nH]c2ccc(Br)cc12)C(O)Cc1c(Cl)cccc1Cl	Esterification (R-COOH _R-OH)	ClC1=CC=CC(Cl)=C1CC1OC(=O)C(NC1=O)C1=CNC2=CC=C(Br)C=C12
NC(C(O)=O)C1=CNC2=C1C=C(Br)C=C2	OC(CC1=CC(F)=C(Cl)C=C1)C(O)=O	O=C(NC(C(=O)O)c1c[nH]c2ccc(Br)cc12)C(O)Cc1ccc(Cl)c(F)c1	Esterification (R-COOH _R-OH)	FC1=CC(CC2OC(=O)C(NC2=O)C2=CNC3=CC=C(Br)C=C23)=CC=C1Cl
NC(C(O)=O)C1=CNC2=C1C=C(Br)C=C2	CC(=O)NC1=CC=C(O)C(=C1)C(O)=O	CC(=O)Nc1ccc(O)c(C(=O)NC(C(=O)O)c2c[nH]c3ccc(Br)cc23)c1	Esterification (R-COOH _R-OH)	CC(=O)NC1=CC=C2OC(=O)C(NC(=O)C2=C1)C1=CNC2=CC=C(Br)C=C12
NC1=C(C(O)=O)C(=CN1)C1=CC=CC=N1	CC1=CC=C(CC(O)C(O)=O)C=C1F	Cc1ccc(CC(O)C(=O)Nc2[nH]cc(-c3ccccn3)c2C(=O)O)cc1F	Esterification (R-COOH _R-OH)	CC1=CC=C(CC2OC(=O)C3=C(NC=C3C3=CC=CC=N3)NC2=O)C=C1F
NC1=C(C(O)=O)C(=CN1)C1=CC=CC=N1	OC(CC1=CC=CC=C1C#N)C(O)=O	N#Cc1ccccc1CC(O)C(=O)Nc1[nH]cc(-c2ccccn2)c1C(=O)O	Esterification (R-COOH _R-OH)	O=C1NC2=C(C(=CN2)C2=CC=CC=N2)C(=O)OC1CC1=CC=CC=C1C#N
NC1=C(C(O)=O)C(=CN1)C1=CC=CC=N1	OC(=O)C1(O)CC(C1)C1=CC=CC=C1	O=C(O)c1c(-c2ccccn2)c[nH]c1NC(=O)C1(O)CC(c2ccccc2)C1	Esterification (R-COOH _R-OH)	O=C1OC2(CC(C2)C2=CC=CC=C2)C(=O)NC2=C1C(=CN2)C1=CC=CC=N1
NC1=C(C(O)=O)C(=CN1)C1=CC=CC=N1	OC(CC1=C(Br)C=CC(F)=C1)C(O)=O	O=C(O)c1c(-c2ccccn2)c[nH]c1NC(=O)C(O)Cc1cc(F)ccc1Br	Esterification (R-COOH _R-OH)	FC1=CC=C(Br)C(CC2OC(=O)C3=C(NC=C3C3=CC=CC=N3)NC2=O)=C1
NC1=C(C(O)=O)C(=CN1)C1=CC=CC=N1	OC(CC1=C(F)C=C(Cl)C=C1)C(O)=O	O=C(O)c1c(-c2ccccn2)c[nH]c1NC(=O)C(O)Cc1ccc(Cl)cc1F	Esterification (R-COOH _R-OH)	FC1=CC(Cl)=CC=C1CC1OC(=O)C2=C(NC=C2C2=CC=CC=N2)NC1=O
NC1=C(C(O)=O)C(=CN1)C1=CC=CC=N1	OC(CC1=C(F)C=CC(F)=C1)C(O)=O	O=C(O)c1c(-c2ccccn2)c[nH]c1NC(=O)C(O)Cc1cc(F)ccc1F	Esterification (R-COOH _R-OH)	FC1=CC=C(F)C(CC2OC(=O)C3=C(NC=C3C3=CC=CC=N3)NC2=O)=C1
NC1=C(C(O)=O)C(=CN1)C1=CC=CC=N1	OC(CC1=CC(F)=C(F)C=C1)C(O)=O	O=C(O)c1c(-c2ccccn2)c[nH]c1NC(=O)C(O)Cc1ccc(F)c(F)c1	Esterification (R-COOH _R-OH)	FC1=CC=C(CC2OC(=O)C3=C(NC=C3C3=CC=CC=N3)NC2=O)C=C1F
NC1=C(C(O)=O)C(=CN1)C1=CC=NC=C1	CC1=CC=C(CC(O)C(O)=O)C(Br)=C1	Cc1ccc(CC(O)C(=O)Nc2[nH]cc(-c3ccncc3)c2C(=O)O)c(Br)c1	Esterification (R-COOH _R-OH)	CC1=CC=C(CC2OC(=O)C3=C(NC=C3C3=CC=NC=C3)NC2=O)C(Br)=C1
NC1=C(C(O)=O)C(=CN1)C1=CC=NC=C1	CC1=CC(CC(O)C(O)=O)=CC=C1Br	Cc1cc(CC(O)C(=O)Nc2[nH]cc(-c3ccncc3)c2C(=O)O)ccc1Br	Esterification (R-COOH _R-OH)	CC1=CC(CC2OC(=O)C3=C(NC=C3C3=CC=NC=C3)NC2=O)=CC=C1Br
NC1=C(C(O)=O)C(=CN1)C1=CC=NC=C1	CC(C(O)C(O)=O)C1=CC=CC=C1F	CC(c1ccccc1F)C(O)C(=O)Nc1[nH]cc(-c2ccncc2)c1C(=O)O	Esterification (R-COOH _R-OH)	CC(C1OC(=O)C2=C(NC=C2C2=CC=NC=C2)NC1=O)C1=CC=CC=C1F
NC1=C(C(O)=O)C(=CN1)C1=CC=NC=C1	CC1=CC=CC(CC(O)C(O)=O)=C1F	Cc1cccc(CC(O)C(=O)Nc2[nH]cc(-c3ccncc3)c2C(=O)O)c1F	Esterification (R-COOH _R-OH)	CC1=CC=CC(CC2OC(=O)C3=C(NC=C3C3=CC=NC=C3)NC2=O)=C1F
NC1=C(C(O)=O)C(=CN1)C1=CC=NC=C1	CCC1=CC=C(CC(O)C(O)=O)C=C1	CCc1ccc(CC(O)C(=O)Nc2[nH]cc(-c3ccncc3)c2C(=O)O)cc1	Esterification (R-COOH _R-OH)	CCC1=CC=C(CC2OC(=O)C3=C(NC=C3C3=CC=NC=C3)NC2=O)C=C1
NC1=C(C(O)=O)C(=CN1)C1=CC=NC=C1	CC(C)C(O)(C(O)=O)C1=CC=CC=C1	CC(C)C(O)(C(=O)Nc1[nH]cc(-c2ccncc2)c1C(=O)O)c1ccccc1	Esterification (R-COOH _R-OH)	CC(C)C1(OC(=O)C2=C(NC=C2C2=CC=NC=C2)NC1=O)C1=CC=CC=C1
NC1=C(C(O)=O)C(=CN1)C1=CC=NC=C1	OC(CC1=C(F)C=CC(Cl)=C1)C(O)=O	O=C(O)c1c(-c2ccncc2)c[nH]c1NC(=O)C(O)Cc1cc(Cl)ccc1F	Esterification (R-COOH _R-OH)	FC1=CC=C(Cl)C=C1CC1OC(=O)C2=C(NC=C2C2=CC=NC=C2)NC1=O
NC1=C(C(O)=O)C(=CN1)C1=CC=NC=C1	OC(CC1=CC(F)=CC(Cl)=C1)C(O)=O	O=C(O)c1c(-c2ccncc2)c[nH]c1NC(=O)C(O)Cc1cc(F)cc(Cl)c1	Esterification (R-COOH _R-OH)	FC1=CC(Cl)=CC(CC2OC(=O)C3=C(NC=C3C3=CC=NC=C3)NC2=O)=C1
NC1=C(C(O)=O)C(=CN1)C1=CC=NC=C1	OC(CC1=C(Cl)C=C(F)C=C1)C(O)=O	O=C(O)c1c(-c2ccncc2)c[nH]c1NC(=O)C(O)Cc1ccc(F)cc1Cl	Esterification (R-COOH _R-OH)	FC1=CC=C(CC2OC(=O)C3=C(NC=C3C3=CC=NC=C3)NC2=O)C(Cl)=C1
NC1=C(C(O)=O)C(=CN1)C1=CN=CC=C1	CC(C(O)C(O)=O)C1=CC=CC=C1F	CC(c1ccccc1F)C(O)C(=O)Nc1[nH]cc(-c2cccnc2)c1C(=O)O	Esterification (R-COOH _R-OH)	CC(C1OC(=O)C2=C(NC=C2C2=CC=CN=C2)NC1=O)C1=CC=CC=C1F
NC1=C(C(O)=O)C(=CN1)C1=CN=CC=C1	CCC1=CC=CC=C1CC(O)C(O)=O	CCc1ccccc1CC(O)C(=O)Nc1[nH]cc(-c2cccnc2)c1C(=O)O	Esterification (R-COOH _R-OH)	CCC1=CC=CC=C1CC1OC(=O)C2=C(NC=C2C2=CC=CN=C2)NC1=O
NC1=C(C(O)=O)C(=CN1)C1=CN=CC=C1	CC1=CC(CC(O)C(O)=O)=CC(C)=C1	Cc1cc(C)cc(CC(O)C(=O)Nc2[nH]cc(-c3cccnc3)c2C(=O)O)c1	Esterification (R-COOH _R-OH)	CC1=CC(CC2OC(=O)C3=C(NC=C3C3=CC=CN=C3)NC2=O)=CC(C)=C1
NC1=C(C(O)=O)C(=CN1)C1=CN=CC=C1	CC1(C)CCC(CC(O)C(O)=O)CC1	CC1(C)CCC(CC(O)C(=O)Nc2[nH]cc(-c3cccnc3)c2C(=O)O)CC1	Esterification (R-COOH _R-OH)	CC1(C)CCC(CC2OC(=O)C3=C(NC=C3C3=CC=CN=C3)NC2=O)CC1
NC1=C(C(O)=O)C(=CN1)C1=CN=CC=C1	CCC1CCCC(CC(O)C(O)=O)C1	CCC1CCCC(CC(O)C(=O)Nc2[nH]cc(-c3cccnc3)c2C(=O)O)C1	Esterification (R-COOH _R-OH)	CCC1CCCC(CC2OC(=O)C3=C(NC=C3C3=CC=CN=C3)NC2=O)C1
NC1=C(C(O)=O)C(=CN1)C1=CN=CC=C1	CC(CC(O)C(O)=O)C1CCCCC1	CC(CC(O)C(=O)Nc1[nH]cc(-c2cccnc2)c1C(=O)O)C1CCCCC1	Esterification (R-COOH _R-OH)	CC(CC1OC(=O)C2=C(NC=C2C2=CC=CN=C2)NC1=O)C1CCCCC1
NC1=C(C(O)=O)C(=CN1)C1=CN=CC=C1	OC(CC1=C(F)C=NC=C1F)C(O)=O	O=C(O)c1c(-c2cccnc2)c[nH]c1NC(=O)C(O)Cc1c(F)cncc1F	Esterification (R-COOH _R-OH)	FC1=CN=CC(F)=C1CC1OC(=O)C2=C(NC=C2C2=CC=CN=C2)NC1=O
NC1=C(C(O)=O)C(=CN1)C1=CN=CC=C1	CCC1=CC(Br)=C(CC(O)C(O)=O)S1	CCc1cc(Br)c(CC(O)C(=O)Nc2[nH]cc(-c3cccnc3)c2C(=O)O)s1	Esterification (R-COOH _R-OH)	CCC1=CC(Br)=C(CC2OC(=O)C3=C(NC=C3C3=CC=CN=C3)NC2=O)S1
NC1=C(C(O)=O)C(=CN1)C1=CN=CC=C1	OC(CC1=C(F)C=C(Br)C=C1)C(O)=O	O=C(O)c1c(-c2cccnc2)c[nH]c1NC(=O)C(O)Cc1ccc(Br)cc1F	Esterification (R-COOH _R-OH)	FC1=CC(Br)=CC=C1CC1OC(=O)C2=C(NC=C2C2=CC=CN=C2)NC1=O
NC1=C(C(O)=O)C(=CN1)C1=CN=CC=C1	OC(CC1=C(F)C=CC(F)=C1)C(O)=O	O=C(O)c1c(-c2cccnc2)c[nH]c1NC(=O)C(O)Cc1cc(F)ccc1F	Esterification (R-COOH _R-OH)	FC1=CC=C(F)C(CC2OC(=O)C3=C(NC=C3C3=CC=CN=C3)NC2=O)=C1
NC1=C(C(O)=O)C(=CN1)C1=CN=CC=C1	OC(CC1=C(F)C=C(F)C=C1)C(O)=O	O=C(O)c1c(-c2cccnc2)c[nH]c1NC(=O)C(O)Cc1ccc(F)cc1F	Esterification (R-COOH _R-OH)	FC1=CC=C(CC2OC(=O)C3=C(NC=C3C3=CC=CN=C3)NC2=O)C(F)=C1
NC(CC1=CNC2=CC(F)=C(F)C=C12)C(O)=O	CC1C(C(O)C(=O)N1C)C(O)=O	CC1C(C(=O)NC(Cc2c[nH]c3cc(F)c(F)cc23)C(=O)O)C(O)C(=O)N1C	Esterification (R-COOH _R-OH)	CC1C2C(OC(=O)C(CC3=CNC4=CC(F)=C(F)C=C34)NC2=O)C(=O)N1C
NC(CC1=CNC2=CC(F)=C(F)C=C12)C(O)=O	OC(=O)C1=C(O)C(F)=CC(Br)=C1	O=C(NC(Cc1c[nH]c2cc(F)c(F)cc12)C(=O)O)c1cc(Br)cc(F)c1O	Esterification (R-COOH _R-OH)	FC1=C(F)C=C2C(CC3NC(=O)C4=CC(Br)=CC(F)=C4OC3=O)=CNC2=C1
NC(CC1=CNC2=CC(F)=C(F)C=C12)C(O)=O	OC(=O)C1=C(O)C(Cl)=CC(F)=C1	O=C(NC(Cc1c[nH]c2cc(F)c(F)cc12)C(=O)O)c1cc(F)cc(Cl)c1O	Esterification (R-COOH _R-OH)	FC1=CC(Cl)=C2OC(=O)C(CC3=CNC4=CC(F)=C(F)C=C34)NC(=O)C2=C1
NC(CC1=CNC2=CC(F)=C(F)C=C12)C(O)=O	CC1=C(Br)C=CC(O)=C1C(O)=O	Cc1c(Br)ccc(O)c1C(=O)NC(Cc1c[nH]c2cc(F)c(F)cc12)C(=O)O	Esterification (R-COOH _R-OH)	CC1=C(Br)C=CC2=C1C(=O)NC(CC1=CNC3=CC(F)=C(F)C=C13)C(=O)O2
NC(CC1=CNC2=CC(F)=C(F)C=C12)C(O)=O	CCC1=CC=C(O)C(=C1)C(O)=O	CCc1ccc(O)c(C(=O)NC(Cc2c[nH]c3cc(F)c(F)cc23)C(=O)O)c1	Esterification (R-COOH _R-OH)	CCC1=CC=C2OC(=O)C(CC3=CNC4=CC(F)=C(F)C=C34)NC(=O)C2=C1
NC(CC1=CNC2=CC(F)=C(F)C=C12)C(O)=O	CC1=CC=C(C(O)=O)C(O)=C1C	Cc1ccc(C(=O)NC(Cc2c[nH]c3cc(F)c(F)cc23)C(=O)O)c(O)c1C	Esterification (R-COOH _R-OH)	CC1=CC=C2C(OC(=O)C(CC3=CNC4=CC(F)=C(F)C=C34)NC2=O)=C1C
NC1=C(C(O)=O)C(=CN1)C1=CC=CC=C1	CC1=CC=C(CC(O)C(O)=O)C=C1Br	Cc1ccc(CC(O)C(=O)Nc2[nH]cc(-c3ccccc3)c2C(=O)O)cc1Br	Esterification (R-COOH _R-OH)	CC1=CC=C(CC2OC(=O)C3=C(NC=C3C3=CC=CC=C3)NC2=O)C=C1Br
NC1=C(C(O)=O)C(=CN1)C1=CC=CC=C1	CC1=CC=C(CC(O)C(O)=O)C(Br)=C1	Cc1ccc(CC(O)C(=O)Nc2[nH]cc(-c3ccccc3)c2C(=O)O)c(Br)c1	Esterification (R-COOH _R-OH)	CC1=CC=C(CC2OC(=O)C3=C(NC=C3C3=CC=CC=C3)NC2=O)C(Br)=C1
NC1=C(C(O)=O)C(=CN1)C1=CC=CC=C1	CCC(O)(C(O)=O)C1=CC=CC(Cl)=C1	CCC(O)(C(=O)Nc1[nH]cc(-c2ccccc2)c1C(=O)O)c1cccc(Cl)c1	Esterification (R-COOH _R-OH)	CCC1(OC(=O)C2=C(NC=C2C2=CC=CC=C2)NC1=O)C1=CC=CC(Cl)=C1
NC1=C(C(O)=O)C(=CN1)C1=CC=CC=C1	CC1=CC=C(CC(O)C(O)=O)C(Cl)=C1	Cc1ccc(CC(O)C(=O)Nc2[nH]cc(-c3ccccc3)c2C(=O)O)c(Cl)c1	Esterification (R-COOH _R-OH)	CC1=CC=C(CC2OC(=O)C3=C(NC=C3C3=CC=CC=C3)NC2=O)C(Cl)=C1
NC1=C(C(O)=O)C(=CN1)C1=CC=CC=C1	CC(C(O)C(O)=O)C1=CC=CC=C1F	CC(c1ccccc1F)C(O)C(=O)Nc1[nH]cc(-c2ccccc2)c1C(=O)O	Esterification (R-COOH _R-OH)	CC(C1OC(=O)C2=C(NC=C2C2=CC=CC=C2)NC1=O)C1=CC=CC=C1F
NC1=C(C(O)=O)C(=CN1)C1=CC=CC=C1	OC(CC1=CC=CC=C1C#N)C(O)=O	N#Cc1ccccc1CC(O)C(=O)Nc1[nH]cc(-c2ccccc2)c1C(=O)O	Esterification (R-COOH _R-OH)	O=C1NC2=C(C(=CN2)C2=CC=CC=C2)C(=O)OC1CC1=CC=CC=C1C#N
NC1=C(C(O)=O)C(=CN1)C1=CC=CC=C1	CC(O)(CCC1=CC=CC=C1)C(O)=O	CC(O)(CCc1ccccc1)C(=O)Nc1[nH]cc(-c2ccccc2)c1C(=O)O	Esterification (R-COOH _R-OH)	CC1(CCC2=CC=CC=C2)OC(=O)C2=C(NC=C2C2=CC=CC=C2)NC1=O
NC1=C(C(O)=O)C(=CN1)C1=CC=CC=C1	CCC1=CC=C(CC(O)C(O)=O)C=C1	CCc1ccc(CC(O)C(=O)Nc2[nH]cc(-c3ccccc3)c2C(=O)O)cc1	Esterification (R-COOH _R-OH)	CCC1=CC=C(CC2OC(=O)C3=C(NC=C3C3=CC=CC=C3)NC2=O)C=C1
NC1=C(C(O)=O)C(=CN1)C1=CC=CC=C1	CC1=CC(CC(O)C(O)=O)=CC(C)=C1	Cc1cc(C)cc(CC(O)C(=O)Nc2[nH]cc(-c3ccccc3)c2C(=O)O)c1	Esterification (R-COOH _R-OH)	CC1=CC(CC2OC(=O)C3=C(NC=C3C3=CC=CC=C3)NC2=O)=CC(C)=C1
NC1=C(C(O)=O)C(=CN1)C1=CC=CC=C1	OC(CC1=C(F)C=NC=C1F)C(O)=O	O=C(O)c1c(-c2ccccc2)c[nH]c1NC(=O)C(O)Cc1c(F)cncc1F	Esterification (R-COOH _R-OH)	FC1=CN=CC(F)=C1CC1OC(=O)C2=C(NC=C2C2=CC=CC=C2)NC1=O
NC1=C(C(O)=O)C(=CN1)C1=CC=CC=C1	OC(CC1=CC(Br)=C(Cl)C=C1)C(O)=O	O=C(O)c1c(-c2ccccc2)c[nH]c1NC(=O)C(O)Cc1ccc(Cl)c(Br)c1	Esterification (R-COOH _R-OH)	ClC1=CC=C(CC2OC(=O)C3=C(NC=C3C3=CC=CC=C3)NC2=O)C=C1Br
NC1=C(C(O)=O)C(=CN1)C1=CC=CC=C1	OC(CC1=C(Br)C=C(Cl)C=C1)C(O)=O	O=C(O)c1c(-c2ccccc2)c[nH]c1NC(=O)C(O)Cc1ccc(Cl)cc1Br	Esterification (R-COOH _R-OH)	ClC1=CC=C(CC2OC(=O)C3=C(NC=C3C3=CC=CC=C3)NC2=O)C(Br)=C1
NC1=C(C(O)=O)C(=CN1)C1=CC=CC=C1	OC(CC1=C(F)C=C(F)C=C1)C(O)=O	O=C(O)c1c(-c2ccccc2)c[nH]c1NC(=O)C(O)Cc1ccc(F)cc1F	Esterification (R-COOH _R-OH)	FC1=CC=C(CC2OC(=O)C3=C(NC=C3C3=CC=CC=C3)NC2=O)C(F)=C1
NC(CC1=CNC2=C1C(Br)=CC=C2)C(O)=O	OC(=O)C1(O)CC2=CC=CC=C2C1	O=C(O)C(Cc1c[nH]c2cccc(Br)c12)NC(=O)C1(O)Cc2ccccc2C1	Esterification (R-COOH _R-OH)	BrC1=C2C(CC3NC(=O)C4(CC5=CC=CC=C5C4)OC3=O)=CNC2=CC=C1
NC(CC1=CNC2=C1C(Br)=CC=C2)C(O)=O	CC(C)C1=CC=C(C(O)=O)C(O)=C1	CC(C)c1ccc(C(=O)NC(Cc2c[nH]c3cccc(Br)c23)C(=O)O)c(O)c1	Esterification (R-COOH _R-OH)	CC(C)C1=CC=C2C(OC(=O)C(CC3=CNC4=CC=CC(Br)=C34)NC2=O)=C1
NC(CC1=CNC2=C1C(Br)=CC=C2)C(O)=O	CC(C(O)=O)C1(O)CCC(C)C=C1	CC1C=CC(O)(C(C)C(=O)NC(Cc2c[nH]c3cccc(Br)c23)C(=O)O)CC1	Esterification (R-COOH _R-OH)	CC1CCC2(OC(=O)C(CC3=CNC4=CC=CC(Br)=C34)NC(=O)C2C)C=C1
NC(CC1=CNC2=C1C(Br)=CC=C2)C(O)=O	OCC(NC(=O)C(F)(F)F)C(O)=O	O=C(O)C(Cc1c[nH]c2cccc(Br)c12)NC(=O)C(CO)NC(=O)C(F)(F)F	Esterification (R-COOH _R-OH)	FC(F)(F)C(=O)NC1COC(=O)C(CC2=CNC3=CC=CC(Br)=C23)NC1=O
NC(CC1=CNC2=C1C(Br)=CC=C2)C(O)=O	OC(=O)CC1(O)CCC(F)(F)C=C1	O=C(CC1(O)C=CC(F)(F)CC1)NC(Cc1c[nH]c2cccc(Br)c12)C(=O)O	Esterification (R-COOH _R-OH)	FC1(F)CCC2(CC(=O)NC(CC3=CNC4=CC=CC(Br)=C34)C(=O)O2)C=C1
NC(CC1=CNC2=C1C(Br)=CC=C2)C(O)=O	OC(CC1CCC(F)(F)C1)C(O)=O	O=C(NC(Cc1c[nH]c2cccc(Br)c12)C(=O)O)C(O)CC1CCC(F)(F)C1	Esterification (R-COOH _R-OH)	FC1(F)CCC(CC2OC(=O)C(CC3=CNC4=CC=CC(Br)=C34)NC2=O)C1
NC(CC1=CNC2=C1C(Br)=CC=C2)C(O)=O	OC(=O)C1=C(O)C=CC2=C1C=NN2	O=C(NC(Cc1c[nH]c2cccc(Br)c12)C(=O)O)c1c(O)ccc2[nH]ncc12	Esterification (R-COOH _R-OH)	BrC1=C2C(CC3NC(=O)C4=C5C=NNC5=CC=C4OC3=O)=CNC2=CC=C1
NC(CC1=CNC2=C1C(Br)=CC=C2)C(O)=O	OC(=O)CC1(O)COC(C1)C1CC1	O=C(CC1(O)COC(C2CC2)C1)NC(Cc1c[nH]c2cccc(Br)c12)C(=O)O	Esterification (R-COOH _R-OH)	BrC1=C2C(CC3NC(=O)CC4(COC(C4)C4CC4)OC3=O)=CNC2=CC=C1
NC(CC1=CNC2=C1C(Br)=CC=C2)C(O)=O	CC(C)(C(O)=O)C1(O)CCNCC1	CC(C)(C(=O)NC(Cc1c[nH]c2cccc(Br)c12)C(=O)O)C1(O)CCNCC1	Esterification (R-COOH _R-OH)	CC1(C)C(=O)NC(CC2=CNC3=CC=CC(Br)=C23)C(=O)OC11CCNCC1
NC(CC1=CNC2=C1C(Br)=CC=C2)C(O)=O	CCN1CCC(O)(CC(O)=O)CC1	CCN1CCC(O)(CC(=O)NC(Cc2c[nH]c3cccc(Br)c23)C(=O)O)CC1	Esterification (R-COOH _R-OH)	CCN1CCC2(CC1)CC(=O)NC(CC1=CNC3=CC=CC(Br)=C13)C(=O)O2
NC(CC1=CNC2=C1C(Br)=CC=C2)C(O)=O	CC1=CC(C=O)=CC(C(O)=O)=C1O	Cc1cc(C=O)cc(C(=O)NC(Cc2c[nH]c3cccc(Br)c23)C(=O)O)c1O	Esterification (R-COOH _R-OH)	CC1=CC(C=O)=CC2=C1OC(=O)C(CC1=CNC3=CC=CC(Br)=C13)NC2=O
NC(CC1=CNC2=C1C(Br)=CC=C2)C(O)=O	OC(CC(O)=O)C1=CC=C(Cl)C=C1	O=C(CC(O)c1ccc(Cl)cc1)NC(Cc1c[nH]c2cccc(Br)c12)C(=O)O	Esterification (R-COOH _R-OH)	ClC1=CC=C(C=C1)C1CC(=O)NC(CC2=CNC3=CC=CC(Br)=C23)C(=O)O1
NC(CC1=CNC2=C1C(Br)=CC=C2)C(O)=O	OCC(C(O)=O)C1=CC=C(F)C=C1	O=C(O)C(Cc1c[nH]c2cccc(Br)c12)NC(=O)C(CO)c1ccc(F)cc1	Esterification (R-COOH _R-OH)	FC1=CC=C(C=C1)C1COC(=O)C(CC2=CNC3=CC=CC(Br)=C23)NC1=O
NC(CC1=CNC2=C1C(Br)=CC=C2)C(O)=O	OC(CC1=CC=CC=C1F)C(O)=O	O=C(NC(Cc1c[nH]c2cccc(Br)c12)C(=O)O)C(O)Cc1ccccc1F	Esterification (R-COOH _R-OH)	FC1=CC=CC=C1CC1OC(=O)C(CC2=CNC3=CC=CC(Br)=C23)NC1=O
NC(CC1=CNC2=C1C=C(Br)C=C2)C(O)=O	CC(C)C1=CC=C(C(O)=O)C(O)=C1	CC(C)c1ccc(C(=O)NC(Cc2c[nH]c3ccc(Br)cc23)C(=O)O)c(O)c1	Esterification (R-COOH _R-OH)	CC(C)C1=CC=C2C(OC(=O)C(CC3=CNC4=CC=C(Br)C=C34)NC2=O)=C1
NC(CC1=CNC2=C1C=C(Br)C=C2)C(O)=O	CC(C(O)C(O)=O)C1=CC=CC=C1	CC(c1ccccc1)C(O)C(=O)NC(Cc1c[nH]c2ccc(Br)cc12)C(=O)O	Esterification (R-COOH _R-OH)	CC(C1OC(=O)C(CC2=CNC3=CC=C(Br)C=C23)NC1=O)C1=CC=CC=C1
NC(CC1=CNC2=C1C=C(Br)C=C2)C(O)=O	CC1CC(C)CC(O)(CC(O)=O)C1	CC1CC(C)CC(O)(CC(=O)NC(Cc2c[nH]c3ccc(Br)cc23)C(=O)O)C1	Esterification (R-COOH _R-OH)	CC1CC(C)CC2(C1)CC(=O)NC(CC1=CNC3=CC=C(Br)C=C13)C(=O)O2
NC(CC1=CNC2=C1C=C(Br)C=C2)C(O)=O	CC1CC(C)(C)CC1(O)CC(O)=O	CC1CC(C)(C)CC1(O)CC(=O)NC(Cc1c[nH]c2ccc(Br)cc12)C(=O)O	Esterification (R-COOH _R-OH)	CC1CC(C)(C)CC11CC(=O)NC(CC2=CNC3=CC=C(Br)C=C23)C(=O)O1
NC(CC1=CNC2=C1C=C(Br)C=C2)C(O)=O	OC(CC1CCCCCC1)C(O)=O	O=C(NC(Cc1c[nH]c2ccc(Br)cc12)C(=O)O)C(O)CC1CCCCCC1	Esterification (R-COOH _R-OH)	BrC1=CC=C2NC=C(CC3NC(=O)C(CC4CCCCCC4)OC3=O)C2=C1
NC(CC1=CNC2=C1C=C(Br)C=C2)C(O)=O	OC(=O)C(F)(F)C1(O)CCOCC1	O=C(O)C(Cc1c[nH]c2ccc(Br)cc12)NC(=O)C(F)(F)C1(O)CCOCC1	Esterification (R-COOH _R-OH)	FC1(F)C(=O)NC(CC2=CNC3=CC=C(Br)C=C23)C(=O)OC11CCOCC1
NC(CC1=CNC2=C1C=C(Br)C=C2)C(O)=O	CC1CCCC1(O)C(F)(F)C(O)=O	CC1CCCC1(O)C(F)(F)C(=O)NC(Cc1c[nH]c2ccc(Br)cc12)C(=O)O	Esterification (R-COOH _R-OH)	CC1CCCC11OC(=O)C(CC2=CNC3=CC=C(Br)C=C23)NC(=O)C1(F)F
NC(CC1=CNC2=C1C=C(Br)C=C2)C(O)=O	CC1=CC(CC(O)C(O)=O)=C(C)S1	Cc1cc(CC(O)C(=O)NC(Cc2c[nH]c3ccc(Br)cc23)C(=O)O)c(C)s1	Esterification (R-COOH _R-OH)	CC1=CC(CC2OC(=O)C(CC3=CNC4=CC=C(Br)C=C34)NC2=O)=C(C)S1
NC(CC1=CNC2=C1C=C(Br)C=C2)C(O)=O	OC(CC1=CC=CC=C1F)C(O)=O	O=C(NC(Cc1c[nH]c2ccc(Br)cc12)C(=O)O)C(O)Cc1ccccc1F	Esterification (R-COOH _R-OH)	FC1=CC=CC=C1CC1OC(=O)C(CC2=CNC3=CC=C(Br)C=C23)NC1=O
NC(CC1=CNC2=C1C(Br)=CC=C2)C(O)=O	CC1CCCCC1CC(O)C(O)=O	CC1CCCCC1CC(O)C(=O)NC(Cc1c[nH]c2cccc(Br)c12)C(=O)O	Esterification (R-COOH _R-OH)	CC1CCCCC1CC1OC(=O)C(CC2=CNC3=CC=CC(Br)=C23)NC1=O
NC(CC1=CNC2=C1C(Br)=CC=C2)C(O)=O	OC(=O)C(F)(F)C1(O)CCNCC1	O=C(O)C(Cc1c[nH]c2cccc(Br)c12)NC(=O)C(F)(F)C1(O)CCNCC1	Esterification (R-COOH _R-OH)	FC1(F)C(=O)NC(CC2=CNC3=CC=CC(Br)=C23)C(=O)OC11CCNCC1
NC(CC1=CNC2=C1C(Br)=CC=C2)C(O)=O	OC(=O)C1=NC=CC(C(F)F)=C1O	O=C(NC(Cc1c[nH]c2cccc(Br)c12)C(=O)O)c1nccc(C(F)F)c1O	Esterification (R-COOH _R-OH)	FC(F)C1=C2OC(=O)C(CC3=CNC4=CC=CC(Br)=C34)NC(=O)C2=NC=C1
NC(CC1=CNC2=C1C(Br)=CC=C2)C(O)=O	OC(=O)CC1(O)CCC(F)(F)CC1	O=C(CC1(O)CCC(F)(F)CC1)NC(Cc1c[nH]c2cccc(Br)c12)C(=O)O	Esterification (R-COOH _R-OH)	FC1(F)CCC2(CC1)CC(=O)NC(CC1=CNC3=CC=CC(Br)=C13)C(=O)O2
NC(CC1=CNC2=C1C(Br)=CC=C2)C(O)=O	OC(CC1=C(Br)C=NC=C1)C(O)=O	O=C(NC(Cc1c[nH]c2cccc(Br)c12)C(=O)O)C(O)Cc1ccncc1Br	Esterification (R-COOH _R-OH)	BrC1=C2C(CC3NC(=O)C(CC4=CC=NC=C4Br)OC3=O)=CNC2=CC=C1
NC(CC1=CNC2=C1C(Br)=CC=C2)C(O)=O	OC(C(O)=O)C1=CC=C(C=C1)C#N	N#Cc1ccc(C(O)C(=O)NC(Cc2c[nH]c3cccc(Br)c23)C(=O)O)cc1	Esterification (R-COOH _R-OH)	BrC1=C2C(CC3NC(=O)C(OC3=O)C3=CC=C(C=C3)C#N)=CNC2=CC=C1
NC(CC1=CNC2=C1C(Br)=CC=C2)C(O)=O	OC(CC1=CC=CC=C1Cl)C(O)=O	O=C(NC(Cc1c[nH]c2cccc(Br)c12)C(=O)O)C(O)Cc1ccccc1Cl	Esterification (R-COOH _R-OH)	ClC1=CC=CC=C1CC1OC(=O)C(CC2=CNC3=CC=CC(Br)=C23)NC1=O
NC(CC1=CNC2=C1C(Br)=CC=C2)C(O)=O	OC(CC1=CC(I)=CC=C1)C(O)=O	O=C(NC(Cc1c[nH]c2cccc(Br)c12)C(=O)O)C(O)Cc1cccc(I)c1	Esterification (R-COOH _R-OH)	BrC1=C2C(CC3NC(=O)C(CC4=CC=CC(I)=C4)OC3=O)=CNC2=CC=C1
NC(CC1=CNC2=C1C=C(Cl)C=C2)C(O)=O	CC(O)(CC1=CC=CC=C1)C(O)=O	CC(O)(Cc1ccccc1)C(=O)NC(Cc1c[nH]c2ccc(Cl)cc12)C(=O)O	Esterification (R-COOH _R-OH)	CC1(CC2=CC=CC=C2)OC(=O)C(CC2=CNC3=CC=C(Cl)C=C23)NC1=O
NC(CC1=CNC2=C1C=C(Cl)C=C2)C(O)=O	CC(C)C1=CC=C(C(O)=O)C(O)=C1	CC(C)c1ccc(C(=O)NC(Cc2c[nH]c3ccc(Cl)cc23)C(=O)O)c(O)c1	Esterification (R-COOH _R-OH)	CC(C)C1=CC=C2C(OC(=O)C(CC3=CNC4=CC=C(Cl)C=C34)NC2=O)=C1
NC(CC1=CNC2=C1C=C(Cl)C=C2)C(O)=O	OC(CCC1=CC=CC=C1)C(O)=O	O=C(NC(Cc1c[nH]c2ccc(Cl)cc12)C(=O)O)C(O)CCc1ccccc1	Esterification (R-COOH _R-OH)	ClC1=CC=C2NC=C(CC3NC(=O)C(CCC4=CC=CC=C4)OC3=O)C2=C1
NC(CC1=CNC2=C1C=C(Cl)C=C2)C(O)=O	OC(CC(O)=O)CC1=CC=CC=C1	O=C(CC(O)Cc1ccccc1)NC(Cc1c[nH]c2ccc(Cl)cc12)C(=O)O	Esterification (R-COOH _R-OH)	ClC1=CC=C2NC=C(CC3NC(=O)CC(CC4=CC=CC=C4)OC3=O)C2=C1
NC(CC1=CNC2=C1C=C(Cl)C=C2)C(O)=O	CCC1CCC(O)(CC(O)=O)CC1	CCC1CCC(O)(CC(=O)NC(Cc2c[nH]c3ccc(Cl)cc23)C(=O)O)CC1	Esterification (R-COOH _R-OH)	CCC1CCC2(CC1)CC(=O)NC(CC1=CNC3=CC=C(Cl)C=C13)C(=O)O2
NC(CC1=CNC2=C1C=C(Cl)C=C2)C(O)=O	CC1CCC(C)C(O)(CC(O)=O)C1	CC1CCC(C)C(O)(CC(=O)NC(Cc2c[nH]c3ccc(Cl)cc23)C(=O)O)C1	Esterification (R-COOH _R-OH)	CC1CCC(C)C2(C1)CC(=O)NC(CC1=CNC3=CC=C(Cl)C=C13)C(=O)O2
NC(CC1=CNC2=C1C=C(Cl)C=C2)C(O)=O	OC1C(=CC2=CC=CC=C12)C(O)=O	O=C(NC(Cc1c[nH]c2ccc(Cl)cc12)C(=O)O)C1=Cc2ccccc2C1O	Esterification (R-COOH _R-OH)	ClC1=CC=C2NC=C(CC3NC(=O)C4=CC5=CC=CC=C5C4OC3=O)C2=C1
NC(CC1=CNC2=C1C=C(Cl)C=C2)C(O)=O	OC(=O)C(F)(F)C1(O)CCOCC1	O=C(O)C(Cc1c[nH]c2ccc(Cl)cc12)NC(=O)C(F)(F)C1(O)CCOCC1	Esterification (R-COOH _R-OH)	FC1(F)C(=O)NC(CC2=CNC3=CC=C(Cl)C=C23)C(=O)OC11CCOCC1
NC(CC1=CNC2=C1C=C(Cl)C=C2)C(O)=O	OC(=O)C1=NC=CC(C(F)F)=C1O	O=C(NC(Cc1c[nH]c2ccc(Cl)cc12)C(=O)O)c1nccc(C(F)F)c1O	Esterification (R-COOH _R-OH)	FC(F)C1=C2OC(=O)C(CC3=CNC4=CC=C(Cl)C=C34)NC(=O)C2=NC=C1
NC(CC1=CNC2=C1C=C(Cl)C=C2)C(O)=O	OC(C(O)=O)C1=CC(Cl)=C(Cl)C=C1	O=C(O)C(Cc1c[nH]c2ccc(Cl)cc12)NC(=O)C(O)c1ccc(Cl)c(Cl)c1	Esterification (R-COOH _R-OH)	ClC1=CC=C2NC=C(CC3NC(=O)C(OC3=O)C3=CC=C(Cl)C(Cl)=C3)C2=C1
NC(CC1=CNC2=C1C=C(Cl)C=C2)C(O)=O	OC(C(O)=O)C1=C(F)C=C(Cl)C=C1	O=C(O)C(Cc1c[nH]c2ccc(Cl)cc12)NC(=O)C(O)c1ccc(Cl)cc1F	Esterification (R-COOH _R-OH)	FC1=CC(Cl)=CC=C1C1OC(=O)C(CC2=CNC3=CC=C(Cl)C=C23)NC1=O
NC(CC1=CNC2=C1C=C(Cl)C=C2)C(O)=O	CC(C)(C(O)=O)C1(O)CCNCC1	CC(C)(C(=O)NC(Cc1c[nH]c2ccc(Cl)cc12)C(=O)O)C1(O)CCNCC1	Esterification (R-COOH _R-OH)	CC1(C)C(=O)NC(CC2=CNC3=CC=C(Cl)C=C23)C(=O)OC11CCNCC1
NC(CC1=CNC2=C1C=C(Cl)C=C2)C(O)=O	OCC(C(O)=O)C1=CC=C(Cl)C=C1	O=C(O)C(Cc1c[nH]c2ccc(Cl)cc12)NC(=O)C(CO)c1ccc(Cl)cc1	Esterification (R-COOH _R-OH)	ClC1=CC=C(C=C1)C1COC(=O)C(CC2=CNC3=CC=C(Cl)C=C23)NC1=O
NC(CC1=CNC2=C1C=CC(F)=C2)C(O)=O	CC1(C)CCC(O)(CC(O)=O)C=C1	CC1(C)C=CC(O)(CC(=O)NC(Cc2c[nH]c3cc(F)ccc23)C(=O)O)CC1	Esterification (R-COOH _R-OH)	CC1(C)CCC2(CC(=O)NC(CC3=CNC4=CC(F)=CC=C34)C(=O)O2)C=C1
NC(CC1=CNC2=C1C=CC(F)=C2)C(O)=O	CCC1CCC(O)(CC(O)=O)CC1	CCC1CCC(O)(CC(=O)NC(Cc2c[nH]c3cc(F)ccc23)C(=O)O)CC1	Esterification (R-COOH _R-OH)	CCC1CCC2(CC1)CC(=O)NC(CC1=CNC3=CC(F)=CC=C13)C(=O)O2
NC(CC1=CNC2=C1C=CC(F)=C2)C(O)=O	CC1CCCC(CC(O)C(O)=O)C1	CC1CCCC(CC(O)C(=O)NC(Cc2c[nH]c3cc(F)ccc23)C(=O)O)C1	Esterification (R-COOH _R-OH)	CC1CCCC(CC2OC(=O)C(CC3=CNC4=CC(F)=CC=C34)NC2=O)C1
NC(CC1=CNC2=C1C=CC(F)=C2)C(O)=O	CC1CCC(O)(CC(O)=O)CC1C	CC1CCC(O)(CC(=O)NC(Cc2c[nH]c3cc(F)ccc23)C(=O)O)CC1C	Esterification (R-COOH _R-OH)	CC1CCC2(CC1C)CC(=O)NC(CC1=CNC3=CC(F)=CC=C13)C(=O)O2
NC(CC1=CNC2=C1C=CC(F)=C2)C(O)=O	CC1=CC(Br)=C(CC(O)C(O)=O)S1	Cc1cc(Br)c(CC(O)C(=O)NC(Cc2c[nH]c3cc(F)ccc23)C(=O)O)s1	Esterification (R-COOH _R-OH)	CC1=CC(Br)=C(CC2OC(=O)C(CC3=CNC4=CC(F)=CC=C34)NC2=O)S1
NC(CC1=CNC2=C1C=CC(F)=C2)C(O)=O	OC(=O)C1=C(O)C2=CC=CC=C2S1	O=C(NC(Cc1c[nH]c2cc(F)ccc12)C(=O)O)c1sc2ccccc2c1O	Esterification (R-COOH _R-OH)	FC1=CC=C2C(CC3NC(=O)C4=C(OC3=O)C3=CC=CC=C3S4)=CNC2=C1
NC(CC1=CNC2=C1C=CC(F)=C2)C(O)=O	CC1=CC=C(C(O)=O)C(O)=C1C=O	Cc1ccc(C(=O)NC(Cc2c[nH]c3cc(F)ccc23)C(=O)O)c(O)c1C=O	Esterification (R-COOH _R-OH)	CC1=CC=C2C(OC(=O)C(CC3=CNC4=CC(F)=CC=C34)NC2=O)=C1C=O
NC(CC1=CNC2=C1C=CC(F)=C2)C(O)=O	OC(CC1=CC(F)=CC=C1)C(O)=O	O=C(NC(Cc1c[nH]c2cc(F)ccc12)C(=O)O)C(O)Cc1cccc(F)c1	Esterification (R-COOH _R-OH)	FC1=CC(CC2OC(=O)C(CC3=CNC4=CC(F)=CC=C34)NC2=O)=CC=C1
NC(CC1=CC2=C(C=CN2)C=C1)C(O)=O	CC1=CC(CC(O)C(O)=O)=CC(Cl)=C1	Cc1cc(Cl)cc(CC(O)C(=O)NC(Cc2ccc3cc[nH]c3c2)C(=O)O)c1	Esterification (R-COOH _R-OH)	CC1=CC(Cl)=CC(CC2OC(=O)C(CC3=CC=C4C=CNC4=C3)NC2=O)=C1
NC(CC1=CC2=C(C=CN2)C=C1)C(O)=O	CC1=CC=C(F)C(CC(O)C(O)=O)=C1	Cc1ccc(F)c(CC(O)C(=O)NC(Cc2ccc3cc[nH]c3c2)C(=O)O)c1	Esterification (R-COOH _R-OH)	CC1=CC=C(F)C(CC2OC(=O)C(CC3=CC=C4C=CNC4=C3)NC2=O)=C1
NC(CC1=CC2=C(C=CN2)C=C1)C(O)=O	CCC1=CC=CC=C1CC(O)C(O)=O	CCc1ccccc1CC(O)C(=O)NC(Cc1ccc2cc[nH]c2c1)C(=O)O	Esterification (R-COOH _R-OH)	CCC1=CC=CC=C1CC1OC(=O)C(CC2=CC=C3C=CNC3=C2)NC1=O
NC(CC1=CC2=C(C=CN2)C=C1)C(O)=O	CC1=CC=C(CC(O)C(O)=O)C(C)=C1	Cc1ccc(CC(O)C(=O)NC(Cc2ccc3cc[nH]c3c2)C(=O)O)c(C)c1	Esterification (R-COOH _R-OH)	CC1=CC=C(CC2OC(=O)C(CC3=CC=C4C=CNC4=C3)NC2=O)C(C)=C1
NC(CC1=CC2=C(C=CN2)C=C1)C(O)=O	CC1=CC=CC(C)=C1CC(O)C(O)=O	Cc1cccc(C)c1CC(O)C(=O)NC(Cc1ccc2cc[nH]c2c1)C(=O)O	Esterification (R-COOH _R-OH)	CC1=CC=CC(C)=C1CC1OC(=O)C(CC2=CC=C3C=CNC3=C2)NC1=O
NC(CC1=CC2=C(C=CN2)C=C1)C(O)=O	OC(=O)C1(O)CCC(CC1)C(F)(F)F	O=C(O)C(Cc1ccc2cc[nH]c2c1)NC(=O)C1(O)CCC(C(F)(F)F)CC1	Esterification (R-COOH _R-OH)	FC(F)(F)C1CCC2(CC1)OC(=O)C(CC1=CC=C3C=CNC3=C1)NC2=O
NC(CC1=CC2=C(C=CN2)C=C1)C(O)=O	CC1CCC(O)(C=C1)C(F)(F)C(O)=O	CC1C=CC(O)(C(F)(F)C(=O)NC(Cc2ccc3cc[nH]c3c2)C(=O)O)CC1	Esterification (R-COOH _R-OH)	CC1CCC2(OC(=O)C(CC3=CC=C4C=CNC4=C3)NC(=O)C2(F)F)C=C1
NC(CC1=CC2=C(C=CN2)C=C1)C(O)=O	OC(CC1CCC(F)(F)CC1)C(O)=O	O=C(NC(Cc1ccc2cc[nH]c2c1)C(=O)O)C(O)CC1CCC(F)(F)CC1	Esterification (R-COOH _R-OH)	FC1(F)CCC(CC2OC(=O)C(CC3=CC=C4C=CNC4=C3)NC2=O)CC1
NC(CC1=CC2=C(C=CN2)C=C1)C(O)=O	OC(CC1=C(Cl)C(Br)=CC=C1)C(O)=O	O=C(NC(Cc1ccc2cc[nH]c2c1)C(=O)O)C(O)Cc1cccc(Br)c1Cl	Esterification (R-COOH _R-OH)	ClC1=C(Br)C=CC=C1CC1OC(=O)C(CC2=CC=C3C=CNC3=C2)NC1=O
[truncated: 25,601 more rows]
