# Supplementary material for: Chemoinformatics-based enumeration of chemical libraries: a tutorial
Source: J Cheminform. 2020 Oct 27;12:64. doi: 10.1186/s13321-020-00466-z (PMC7590480; doi:10.1186/s13321-020-00466-z)
Supplement: Supplementary file 1 — Additional file 1. This document describes the substructure search in the ZINC database; the filter parameters for Congreve’s Rule of 3 used in the FAF-Drugs server; the instructions for filtering substructures in Data Warrior and Figure S1. [file 13321_2020_466_MOESM1_ESM.zip › Additional file 1/Example 3/Isoindolinones.sdf]

     RDKit          3D 0   0.00000     0.00000     0

 32 36  0  0  0  0              1 V2000 
    0.1110    2.4160    2.1540 Br  0  0  0  0  0  0  0  0  0  0  0  0
    1.9900    2.6110    2.0400 C   0  0  0  0  0  0  0  0  0  0  0  0
    2.5990    3.7500    2.5870 C   0  0  0  0  0  0  0  0  0  0  0  0
    2.7450    1.6150    1.4150 C   0  0  0  0  0  0  0  0  0  0  0  0
    3.9870    3.9100    2.5110 C   0  0  0  0  0  0  0  0  0  0  0  0
    4.1210    1.7810    1.3490 C   0  0  0  0  0  0  0  0  0  0  0  0
    4.6920    5.3250    3.1850 Cl  0  0  0  0  0  0  0  0  0  0  0  0
    4.7270    2.9170    1.8900 C   0  0  0  0  0  0  0  0  0  0  0  0
    5.1550    0.8520    0.7720 C   0  0  0  0  0  0  0  0  0  0  0  0
    6.1720    2.8160    1.6380 C   0  0  0  0  0  0  0  0  0  0  0  0
    6.3920    1.6380    0.9180 N   0  0  0  0  0  0  0  0  0  0  0  0
    5.1910   -0.4510    1.5970 C   0  0  0  0  0  0  0  0  0  0  0  0
    6.9870    3.6510    1.9820 O   0  0  0  0  0  0  0  0  0  0  0  0
    7.7200    1.2290    0.3800 C   0  0  0  0  0  0  0  0  0  0  0  0
    5.6530   -0.5030    2.7390 O   0  0  0  0  0  0  0  0  0  0  0  0
    4.6520   -1.5870    1.0480 N   0  0  0  0  0  0  0  0  0  0  0  0
    8.2880    2.3440   -0.5390 C   0  0  0  0  0  0  0  0  0  0  0  0
    7.6590   -0.0740   -0.4700 C   0  0  0  0  0  0  0  0  0  0  0  0
    8.7180    0.9850    1.5440 C   0  0  0  0  0  0  0  0  0  0  0  0
    4.0630   -1.7470   -0.2700 C   0  0  0  0  0  0  0  0  0  0  0  0
    9.6800    1.9680   -1.0660 C   0  0  0  0  0  0  0  0  0  0  0  0
    9.0490   -0.4700   -1.0200 C   0  0  0  0  0  0  0  0  0  0  0  0
   10.1220    0.6060    1.0170 C   0  0  0  0  0  0  0  0  0  0  0  0
    3.4390   -3.1280   -0.4390 C   0  0  0  0  0  0  0  0  0  0  0  0
   10.1750    3.0060   -1.9020 O   0  0  0  0  0  0  0  0  0  0  0  0
    9.5830    0.6810   -1.8930 C   0  0  0  0  0  0  0  0  0  0  0  0
   10.6370    1.7480    0.1160 C   0  0  0  0  0  0  0  0  0  0  0  0
   10.0080   -0.6810    0.1720 C   0  0  0  0  0  0  0  0  0  0  0  0
    8.9440   -1.7550   -1.8480 C   0  0  0  0  0  0  0  0  0  0  0  0
   11.0820    0.3840    2.1900 C   0  0  0  0  0  0  0  0  0  0  0  0
    2.8100   -3.2860   -1.8230 C   0  0  0  0  0  0  0  0  0  0  0  0
    2.1770   -4.6570   -1.9940 C   0  0  0  0  0  0  0  0  0  0  0  0
  1  2  1  0  0  0  0
  2  3  2  0  0  0  0
  2  4  1  0  0  0  0
  3  5  1  0  0  0  0
  4  6  2  0  0  0  0
  5  7  1  0  0  0  0
  5  8  2  0  0  0  0
  6  8  1  0  0  0  0
  6  9  1  0  0  0  0
  8 10  1  0  0  0  0
  9 11  1  0  0  0  0
  9 12  1  0  0  0  0
 10 11  1  0  0  0  0
 10 13  2  0  0  0  0
 11 14  1  0  0  0  0
 12 15  2  0  0  0  0
 12 16  1  0  0  0  0
 14 17  1  0  0  0  0
 14 18  1  0  0  0  0
 14 19  1  0  0  0  0
 16 20  1  0  0  0  0
 17 21  1  0  0  0  0
 18 22  1  0  0  0  0
 19 23  1  0  0  0  0
 20 24  1  0  0  0  0
 21 25  1  0  0  0  0
 21 26  1  0  0  0  0
 21 27  1  0  0  0  0
 22 26  1  0  0  0  0
 22 28  1  0  0  0  0
 22 29  1  0  0  0  0
 23 27  1  0  0  0  0
 23 28  1  0  0  0  0
 23 30  1  0  0  0  0
 24 31  1  0  0  0  0
 31 32  1  0  0  0  0
M  END

$$$$

     RDKit          3D 0   0.00000     0.00000     0

 31 35  0  0  0  0              1 V2000 
   -0.1220    2.4570    1.4960 Br  0  0  0  0  0  0  0  0  0  0  0  0
    1.7540    2.6790    1.3860 C   0  0  0  0  0  0  0  0  0  0  0  0
    2.5450    1.6130    0.9420 C   0  0  0  0  0  0  0  0  0  0  0  0
    2.3240    3.9110    1.7530 C   0  0  0  0  0  0  0  0  0  0  0  0
    3.9160    1.8030    0.8750 C   0  0  0  0  0  0  0  0  0  0  0  0
    3.7070    4.0950    1.6780 C   0  0  0  0  0  0  0  0  0  0  0  0
    4.4700    3.0280    1.2380 C   0  0  0  0  0  0  0  0  0  0  0  0
    5.0030    0.8420    0.4750 C   0  0  0  0  0  0  0  0  0  0  0  0
    5.9190    2.9610    1.0400 C   0  0  0  0  0  0  0  0  0  0  0  0
    6.2090    1.6940    0.5280 N   0  0  0  0  0  0  0  0  0  0  0  0
    5.0620   -0.3170    1.4900 C   0  0  0  0  0  0  0  0  0  0  0  0
    6.6650    3.8960    1.2650 O   0  0  0  0  0  0  0  0  0  0  0  0
    7.5660    1.2640    0.0940 C   0  0  0  0  0  0  0  0  0  0  0  0
    5.4810   -0.1750    2.6410 O   0  0  0  0  0  0  0  0  0  0  0  0
    4.5970   -1.5490    1.1020 N   0  0  0  0  0  0  0  0  0  0  0  0
    8.1020    2.2260   -1.0010 C   0  0  0  0  0  0  0  0  0  0  0  0
    7.5880   -0.1700   -0.5080 C   0  0  0  0  0  0  0  0  0  0  0  0
    8.5480    1.2850    1.2960 C   0  0  0  0  0  0  0  0  0  0  0  0
    4.0780   -1.9350   -0.1980 C   0  0  0  0  0  0  0  0  0  0  0  0
    9.5210    1.8320   -1.4340 C   0  0  0  0  0  0  0  0  0  0  0  0
    9.0060   -0.5880   -0.9580 C   0  0  0  0  0  0  0  0  0  0  0  0
    9.9800    0.8890    0.8660 C   0  0  0  0  0  0  0  0  0  0  0  0
    3.6680   -3.4040   -0.2250 C   0  0  0  0  0  0  0  0  0  0  0  0
    9.9840    2.7270   -2.4360 O   0  0  0  0  0  0  0  0  0  0  0  0
    9.5030    0.4140   -2.0170 C   0  0  0  0  0  0  0  0  0  0  0  0
   10.4620    1.8750   -0.2190 C   0  0  0  0  0  0  0  0  0  0  0  0
    9.9470   -0.5330    0.2660 C   0  0  0  0  0  0  0  0  0  0  0  0
    8.9800   -2.0040   -1.5410 C   0  0  0  0  0  0  0  0  0  0  0  0
   10.9230    0.9300    2.0730 C   0  0  0  0  0  0  0  0  0  0  0  0
    3.1490   -3.8080   -1.6040 C   0  0  0  0  0  0  0  0  0  0  0  0
    2.7570   -5.2760   -1.6440 C   0  0  0  0  0  0  0  0  0  0  0  0
  1  2  1  0  0  0  0
  2  3  1  0  0  0  0
  2  4  2  0  0  0  0
  3  5  2  0  0  0  0
  4  6  1  0  0  0  0
  5  7  1  0  0  0  0
  5  8  1  0  0  0  0
  6  7  2  0  0  0  0
  7  9  1  0  0  0  0
  8 10  1  0  0  0  0
  8 11  1  0  0  0  0
  9 10  1  0  0  0  0
  9 12  2  0  0  0  0
 10 13  1  0  0  0  0
 11 14  2  0  0  0  0
 11 15  1  0  0  0  0
 13 16  1  0  0  0  0
 13 17  1  0  0  0  0
 13 18  1  0  0  0  0
 15 19  1  0  0  0  0
 16 20  1  0  0  0  0
 17 21  1  0  0  0  0
 18 22  1  0  0  0  0
 19 23  1  0  0  0  0
 20 24  1  0  0  0  0
 20 25  1  0  0  0  0
 20 26  1  0  0  0  0
 21 25  1  0  0  0  0
 21 27  1  0  0  0  0
 21 28  1  0  0  0  0
 22 26  1  0  0  0  0
 22 27  1  0  0  0  0
 22 29  1  0  0  0  0
 23 30  1  0  0  0  0
 30 31  1  0  0  0  0
M  END

$$$$

     RDKit          3D 0   0.00000     0.00000     0

 31 35  0  0  0  0              1 V2000 
    1.5500    2.6580    2.4430 Br  0  0  0  0  0  0  0  0  0  0  0  0
    2.5420    1.1700    1.8250 C   0  0  0  0  0  0  0  0  0  0  0  0
    3.9310    1.2560    1.7490 C   0  0  0  0  0  0  0  0  0  0  0  0
    1.8640   -0.0030    1.4490 C   0  0  0  0  0  0  0  0  0  0  0  0
    4.6030    0.1380    1.2910 C   0  0  0  0  0  0  0  0  0  0  0  0
    2.5740   -1.1180    0.9870 C   0  0  0  0  0  0  0  0  0  0  0  0
    6.0410   -0.0370    1.0840 C   0  0  0  0  0  0  0  0  0  0  0  0
    3.9550   -1.0350    0.9140 C   0  0  0  0  0  0  0  0  0  0  0  0
    6.8550    0.8350    1.3250 O   0  0  0  0  0  0  0  0  0  0  0  0
    6.2300   -1.3130    0.5480 N   0  0  0  0  0  0  0  0  0  0  0  0
    4.9630   -2.0700    0.4920 C   0  0  0  0  0  0  0  0  0  0  0  0
    7.5460   -1.8330    0.0890 C   0  0  0  0  0  0  0  0  0  0  0  0
    4.9430   -3.2460    1.4880 C   0  0  0  0  0  0  0  0  0  0  0  0
    8.1270   -0.9020   -1.0070 C   0  0  0  0  0  0  0  0  0  0  0  0
    7.4590   -3.2620   -0.5230 C   0  0  0  0  0  0  0  0  0  0  0  0
    8.5470   -1.8920    1.2740 C   0  0  0  0  0  0  0  0  0  0  0  0
    5.4050   -3.1630    2.6280 O   0  0  0  0  0  0  0  0  0  0  0  0
    4.3590   -4.4240    1.0950 N   0  0  0  0  0  0  0  0  0  0  0  0
    9.5070   -1.3870   -1.4710 C   0  0  0  0  0  0  0  0  0  0  0  0
    8.8380   -3.7700   -1.0030 C   0  0  0  0  0  0  0  0  0  0  0  0
    9.9420   -2.3760    0.8150 C   0  0  0  0  0  0  0  0  0  0  0  0
    3.7600   -4.7390   -0.1900 C   0  0  0  0  0  0  0  0  0  0  0  0
    9.9950   -0.4950   -2.4640 O   0  0  0  0  0  0  0  0  0  0  0  0
    9.3820   -2.7960   -2.0650 C   0  0  0  0  0  0  0  0  0  0  0  0
   10.4680   -1.4140   -0.2720 C   0  0  0  0  0  0  0  0  0  0  0  0
    9.8040   -3.7880    0.2030 C   0  0  0  0  0  0  0  0  0  0  0  0
    8.7060   -5.1770   -1.5960 C   0  0  0  0  0  0  0  0  0  0  0  0
   10.9070   -2.4080    2.0040 C   0  0  0  0  0  0  0  0  0  0  0  0
    3.0250   -6.0750   -0.1520 C   0  0  0  0  0  0  0  0  0  0  0  0
    2.3850   -6.3950   -1.5010 C   0  0  0  0  0  0  0  0  0  0  0  0
    1.6420   -7.7220   -1.4650 C   0  0  0  0  0  0  0  0  0  0  0  0
  1  2  1  0  0  0  0
  2  3  1  0  0  0  0
  2  4  2  0  0  0  0
  3  5  2  0  0  0  0
  4  6  1  0  0  0  0
  5  7  1  0  0  0  0
  5  8  1  0  0  0  0
  6  8  2  0  0  0  0
  7  9  2  0  0  0  0
  7 10  1  0  0  0  0
  8 11  1  0  0  0  0
 10 11  1  0  0  0  0
 10 12  1  0  0  0  0
 11 13  1  0  0  0  0
 12 14  1  0  0  0  0
 12 15  1  0  0  0  0
 12 16  1  0  0  0  0
 13 17  2  0  0  0  0
 13 18  1  0  0  0  0
 14 19  1  0  0  0  0
 15 20  1  0  0  0  0
 16 21  1  0  0  0  0
 18 22  1  0  0  0  0
 19 23  1  0  0  0  0
 19 24  1  0  0  0  0
 19 25  1  0  0  0  0
 20 24  1  0  0  0  0
 20 26  1  0  0  0  0
 20 27  1  0  0  0  0
 21 25  1  0  0  0  0
 21 26  1  0  0  0  0
 21 28  1  0  0  0  0
 22 29  1  0  0  0  0
 29 30  1  0  0  0  0
 30 31  1  0  0  0  0
M  END

$$$$

     RDKit          3D 0   0.00000     0.00000     0

 31 35  0  0  0  0              1 V2000 
    2.1890    1.4190    2.6230 Br  0  0  0  0  0  0  0  0  0  0  0  0
    1.2960   -0.1120    1.9720 C   0  0  0  0  0  0  0  0  0  0  0  0
    1.9530   -1.2400    1.5040 C   0  0  0  0  0  0  0  0  0  0  0  0
   -0.1040   -0.1100    1.9550 C   0  0  0  0  0  0  0  0  0  0  0  0
    3.3880   -1.5360    1.3720 C   0  0  0  0  0  0  0  0  0  0  0  0
    1.2490   -2.3470    1.0280 C   0  0  0  0  0  0  0  0  0  0  0  0
   -0.8150   -1.2210    1.4730 C   0  0  0  0  0  0  0  0  0  0  0  0
    4.2800   -0.7730    1.6940 O   0  0  0  0  0  0  0  0  0  0  0  0
    3.5070   -2.8010    0.7860 N   0  0  0  0  0  0  0  0  0  0  0  0
   -0.1390   -2.3490    1.0040 C   0  0  0  0  0  0  0  0  0  0  0  0
    2.1940   -3.4440    0.6190 C   0  0  0  0  0  0  0  0  0  0  0  0
    4.8050   -3.4150    0.3880 C   0  0  0  0  0  0  0  0  0  0  0  0
    2.0130   -4.6550    1.5560 C   0  0  0  0  0  0  0  0  0  0  0  0
    5.5390   -2.4940   -0.6230 C   0  0  0  0  0  0  0  0  0  0  0  0
    4.6400   -4.8030   -0.2990 C   0  0  0  0  0  0  0  0  0  0  0  0
    5.7120   -3.6150    1.6320 C   0  0  0  0  0  0  0  0  0  0  0  0
    2.3760   -4.6470    2.7340 O   0  0  0  0  0  0  0  0  0  0  0  0
    1.3920   -5.7760    1.0630 N   0  0  0  0  0  0  0  0  0  0  0  0
    6.9030   -3.0800   -1.0160 C   0  0  0  0  0  0  0  0  0  0  0  0
    6.0010   -5.4110   -0.7100 C   0  0  0  0  0  0  0  0  0  0  0  0
    7.0890   -4.2010    1.2420 C   0  0  0  0  0  0  0  0  0  0  0  0
    0.8970   -6.0010   -0.2830 C   0  0  0  0  0  0  0  0  0  0  0  0
    7.5380   -2.1970   -1.9310 O   0  0  0  0  0  0  0  0  0  0  0  0
    6.7000   -4.4460   -1.6850 C   0  0  0  0  0  0  0  0  0  0  0  0
    7.7700   -3.2430    0.2420 C   0  0  0  0  0  0  0  0  0  0  0  0
    6.8740   -5.5670    0.5540 C   0  0  0  0  0  0  0  0  0  0  0  0
    5.7890   -6.7740   -1.3780 C   0  0  0  0  0  0  0  0  0  0  0  0
    7.9620   -4.3700    2.4900 C   0  0  0  0  0  0  0  0  0  0  0  0
    0.2530   -7.3770   -0.4200 C   0  0  0  0  0  0  0  0  0  0  0  0
   -0.2540   -7.6120   -1.8420 C   0  0  0  0  0  0  0  0  0  0  0  0
   -0.8860   -8.9860   -1.9890 C   0  0  0  0  0  0  0  0  0  0  0  0
  1  2  1  0  0  0  0
  2  3  2  0  0  0  0
  2  4  1  0  0  0  0
  3  5  1  0  0  0  0
  3  6  1  0  0  0  0
  4  7  2  0  0  0  0
  5  8  2  0  0  0  0
  5  9  1  0  0  0  0
  6 10  2  0  0  0  0
  6 11  1  0  0  0  0
  7 10  1  0  0  0  0
  9 11  1  0  0  0  0
  9 12  1  0  0  0  0
 11 13  1  0  0  0  0
 12 14  1  0  0  0  0
 12 15  1  0  0  0  0
 12 16  1  0  0  0  0
 13 17  2  0  0  0  0
 13 18  1  0  0  0  0
 14 19  1  0  0  0  0
 15 20  1  0  0  0  0
 16 21  1  0  0  0  0
 18 22  1  0  0  0  0
 19 23  1  0  0  0  0
 19 24  1  0  0  0  0
 19 25  1  0  0  0  0
 20 24  1  0  0  0  0
 20 26  1  0  0  0  0
 20 27  1  0  0  0  0
 21 25  1  0  0  0  0
 21 26  1  0  0  0  0
 21 28  1  0  0  0  0
 22 29  1  0  0  0  0
 29 30  1  0  0  0  0
 30 31  1  0  0  0  0
M  END

$$$$

     RDKit          3D 0   0.00000     0.00000     0

 31 35  0  0  0  0              1 V2000 
    0.4160    0.4110   -1.1450 Br  0  0  0  0  0  0  0  0  0  0  0  0
    0.7140    1.7750    0.1280 C   0  0  0  0  0  0  0  0  0  0  0  0
    1.9840    2.2530    0.4100 C   0  0  0  0  0  0  0  0  0  0  0  0
   -0.3860    2.3340    0.7920 C   0  0  0  0  0  0  0  0  0  0  0  0
    2.1300    3.2900    1.3290 C   0  0  0  0  0  0  0  0  0  0  0  0
    3.3370    1.8340   -0.0960 C   0  0  0  0  0  0  0  0  0  0  0  0
   -0.2110    3.3680    1.7270 C   0  0  0  0  0  0  0  0  0  0  0  0
    3.5450    3.6610    1.3990 C   0  0  0  0  0  0  0  0  0  0  0  0
    1.0640    3.8640    2.0000 C   0  0  0  0  0  0  0  0  0  0  0  0
    4.2290    2.8550    0.4880 N   0  0  0  0  0  0  0  0  0  0  0  0
    3.6890    0.4300    0.4360 C   0  0  0  0  0  0  0  0  0  0  0  0
    3.9640    4.5500    2.1170 O   0  0  0  0  0  0  0  0  0  0  0  0
    5.6770    3.0000    0.1710 C   0  0  0  0  0  0  0  0  0  0  0  0
    3.8900    0.1950    1.6270 O   0  0  0  0  0  0  0  0  0  0  0  0
    3.7490   -0.5450   -0.5480 N   0  0  0  0  0  0  0  0  0  0  0  0
    5.9760    4.4420   -0.3190 C   0  0  0  0  0  0  0  0  0  0  0  0
    6.1570    2.0300   -0.9480 C   0  0  0  0  0  0  0  0  0  0  0  0
    6.5320    2.7170    1.4360 C   0  0  0  0  0  0  0  0  0  0  0  0
    4.0840   -1.9220   -0.2430 C   0  0  0  0  0  0  0  0  0  0  0  0
    7.4730    4.6300   -0.6070 C   0  0  0  0  0  0  0  0  0  0  0  0
    7.6610    2.2050   -1.2600 C   0  0  0  0  0  0  0  0  0  0  0  0
    8.0400    2.9070    1.1550 C   0  0  0  0  0  0  0  0  0  0  0  0
    2.8450   -2.7220    0.1510 C   0  0  0  0  0  0  0  0  0  0  0  0
    7.6990    5.9650   -1.0400 O   0  0  0  0  0  0  0  0  0  0  0  0
    7.9070    3.6560   -1.7100 C   0  0  0  0  0  0  0  0  0  0  0  0
    8.2770    4.3550    0.6740 C   0  0  0  0  0  0  0  0  0  0  0  0
    8.4660    1.9360    0.0310 C   0  0  0  0  0  0  0  0  0  0  0  0
    8.0900    1.2300   -2.3610 C   0  0  0  0  0  0  0  0  0  0  0  0
    8.8530    2.6320    2.4240 C   0  0  0  0  0  0  0  0  0  0  0  0
    3.1960   -4.1790    0.4480 C   0  0  0  0  0  0  0  0  0  0  0  0
    1.9630   -4.9820    0.8300 C   0  0  0  0  0  0  0  0  0  0  0  0
  1  2  1  0  0  0  0
  2  3  2  0  0  0  0
  2  4  1  0  0  0  0
  3  5  1  0  0  0  0
  3  6  1  0  0  0  0
  4  7  2  0  0  0  0
  5  8  1  0  0  0  0
  5  9  2  0  0  0  0
  6 10  1  0  0  0  0
  6 11  1  0  0  0  0
  7  9  1  0  0  0  0
  8 10  1  0  0  0  0
  8 12  2  0  0  0  0
 10 13  1  0  0  0  0
 11 14  2  0  0  0  0
 11 15  1  0  0  0  0
 13 16  1  0  0  0  0
 13 17  1  0  0  0  0
 13 18  1  0  0  0  0
 15 19  1  0  0  0  0
 16 20  1  0  0  0  0
 17 21  1  0  0  0  0
 18 22  1  0  0  0  0
 19 23  1  0  0  0  0
 20 24  1  0  0  0  0
 20 25  1  0  0  0  0
 20 26  1  0  0  0  0
 21 25  1  0  0  0  0
 21 27  1  0  0  0  0
 21 28  1  0  0  0  0
 22 26  1  0  0  0  0
 22 27  1  0  0  0  0
 22 29  1  0  0  0  0
 23 30  1  0  0  0  0
 30 31  1  0  0  0  0
M  END

$$$$

     RDKit          3D 0   0.00000     0.00000     0

 31 35  0  0  0  0              1 V2000 
    0.2500    3.2720    1.8060 Cl  0  0  0  0  0  0  0  0  0  0  0  0
    1.9700    3.3050    1.7140 C   0  0  0  0  0  0  0  0  0  0  0  0
    2.6520    2.1840    1.2260 C   0  0  0  0  0  0  0  0  0  0  0  0
    2.6610    4.4550    2.1330 C   0  0  0  0  0  0  0  0  0  0  0  0
    4.0360    2.2370    1.1650 C   0  0  0  0  0  0  0  0  0  0  0  0
    4.0550    4.5020    2.0650 C   0  0  0  0  0  0  0  0  0  0  0  0
    4.7080    3.3830    1.5800 C   0  0  0  0  0  0  0  0  0  0  0  0
    5.0220    1.1890    0.7270 C   0  0  0  0  0  0  0  0  0  0  0  0
    6.1430    3.1800    1.3760 C   0  0  0  0  0  0  0  0  0  0  0  0
    6.3050    1.9170    0.8030 N   0  0  0  0  0  0  0  0  0  0  0  0
    4.9740   -0.0020    1.7040 C   0  0  0  0  0  0  0  0  0  0  0  0
    6.9790    4.0230    1.6450 O   0  0  0  0  0  0  0  0  0  0  0  0
    7.6110    1.3760    0.3370 C   0  0  0  0  0  0  0  0  0  0  0  0
    5.4260    0.0570    2.8500 O   0  0  0  0  0  0  0  0  0  0  0  0
    4.3720   -1.1640    1.2910 N   0  0  0  0  0  0  0  0  0  0  0  0
    8.2440    2.3440   -0.6980 C   0  0  0  0  0  0  0  0  0  0  0  0
    7.4850   -0.0130   -0.3530 C   0  0  0  0  0  0  0  0  0  0  0  0
    8.5860    1.2200    1.5350 C   0  0  0  0  0  0  0  0  0  0  0  0
    3.7790   -1.4530   -0.0030 C   0  0  0  0  0  0  0  0  0  0  0  0
    9.6170    1.8360   -1.1600 C   0  0  0  0  0  0  0  0  0  0  0  0
    8.8540   -0.5440   -0.8350 C   0  0  0  0  0  0  0  0  0  0  0  0
    9.9710    0.7090    1.0750 C   0  0  0  0  0  0  0  0  0  0  0  0
    3.0670   -2.8010    0.0010 C   0  0  0  0  0  0  0  0  0  0  0  0
   10.1700    2.7400   -2.1060 O   0  0  0  0  0  0  0  0  0  0  0  0
    9.4550    0.4660   -1.8310 C   0  0  0  0  0  0  0  0  0  0  0  0
   10.5540    1.7060    0.0510 C   0  0  0  0  0  0  0  0  0  0  0  0
    9.7940   -0.6620    0.3850 C   0  0  0  0  0  0  0  0  0  0  0  0
    8.6840   -1.9100   -1.5070 C   0  0  0  0  0  0  0  0  0  0  0  0
   10.9110    0.5760    2.2780 C   0  0  0  0  0  0  0  0  0  0  0  0
    2.4480   -3.1090   -1.3610 C   0  0  0  0  0  0  0  0  0  0  0  0
    1.7360   -4.4530   -1.3580 C   0  0  0  0  0  0  0  0  0  0  0  0
  1  2  1  0  0  0  0
  2  3  1  0  0  0  0
  2  4  2  0  0  0  0
  3  5  2  0  0  0  0
  4  6  1  0  0  0  0
  5  7  1  0  0  0  0
  5  8  1  0  0  0  0
  6  7  2  0  0  0  0
  7  9  1  0  0  0  0
  8 10  1  0  0  0  0
  8 11  1  0  0  0  0
  9 10  1  0  0  0  0
  9 12  2  0  0  0  0
 10 13  1  0  0  0  0
 11 14  2  0  0  0  0
 11 15  1  0  0  0  0
 13 16  1  0  0  0  0
 13 17  1  0  0  0  0
 13 18  1  0  0  0  0
 15 19  1  0  0  0  0
 16 20  1  0  0  0  0
 17 21  1  0  0  0  0
 18 22  1  0  0  0  0
 19 23  1  0  0  0  0
 20 24  1  0  0  0  0
 20 25  1  0  0  0  0
 20 26  1  0  0  0  0
 21 25  1  0  0  0  0
 21 27  1  0  0  0  0
 21 28  1  0  0  0  0
 22 26  1  0  0  0  0
 22 27  1  0  0  0  0
 22 29  1  0  0  0  0
 23 30  1  0  0  0  0
 30 31  1  0  0  0  0
M  END

$$$$

     RDKit          3D 0   0.00000     0.00000     0

 31 35  0  0  0  0              1 V2000 
    1.7880    2.9370    3.6930 I   0  0  0  0  0  0  0  0  0  0  0  0
    2.7620    1.3550    2.7560 C   0  0  0  0  0  0  0  0  0  0  0  0
    4.1470    1.3940    2.6070 C   0  0  0  0  0  0  0  0  0  0  0  0
    2.0100    0.2640    2.2820 C   0  0  0  0  0  0  0  0  0  0  0  0
    4.7400    0.3140    1.9780 C   0  0  0  0  0  0  0  0  0  0  0  0
    2.6410   -0.8150    1.6490 C   0  0  0  0  0  0  0  0  0  0  0  0
    6.1550    0.1090    1.6630 C   0  0  0  0  0  0  0  0  0  0  0  0
    4.0190   -0.7770    1.5040 C   0  0  0  0  0  0  0  0  0  0  0  0
    7.0240    0.9090    1.9550 O   0  0  0  0  0  0  0  0  0  0  0  0
    6.2530   -1.0960    0.9620 N   0  0  0  0  0  0  0  0  0  0  0  0
    4.9520   -1.7950    0.9060 C   0  0  0  0  0  0  0  0  0  0  0  0
    7.5140   -1.6070    0.3610 C   0  0  0  0  0  0  0  0  0  0  0  0
    4.9470   -3.0690    1.7720 C   0  0  0  0  0  0  0  0  0  0  0  0
    8.1010   -0.5490   -0.6110 C   0  0  0  0  0  0  0  0  0  0  0  0
    7.3150   -2.9170   -0.4550 C   0  0  0  0  0  0  0  0  0  0  0  0
    8.5590   -1.8970    1.4710 C   0  0  0  0  0  0  0  0  0  0  0  0
    5.4640   -3.1180    2.8900 O   0  0  0  0  0  0  0  0  0  0  0  0
    4.3100   -4.1850    1.2910 N   0  0  0  0  0  0  0  0  0  0  0  0
    9.4310   -1.0290   -1.2100 C   0  0  0  0  0  0  0  0  0  0  0  0
    8.6400   -3.4170   -1.0760 C   0  0  0  0  0  0  0  0  0  0  0  0
    9.9020   -2.3810    0.8730 C   0  0  0  0  0  0  0  0  0  0  0  0
    3.6470   -4.3520    0.0100 C   0  0  0  0  0  0  0  0  0  0  0  0
    9.9440   -0.0410   -2.0940 O   0  0  0  0  0  0  0  0  0  0  0  0
    9.1970   -2.3210   -2.0020 C   0  0  0  0  0  0  0  0  0  0  0  0
   10.4390   -1.2930   -0.0820 C   0  0  0  0  0  0  0  0  0  0  0  0
    9.6520   -3.6720    0.0630 C   0  0  0  0  0  0  0  0  0  0  0  0
    8.3990   -4.7060   -1.8680 C   0  0  0  0  0  0  0  0  0  0  0  0
   10.9130   -2.6480    1.9920 C   0  0  0  0  0  0  0  0  0  0  0  0
    3.0310   -5.7410   -0.1200 C   0  0  0  0  0  0  0  0  0  0  0  0
    2.3450   -5.9220   -1.4720 C   0  0  0  0  0  0  0  0  0  0  0  0
    1.7450   -7.3130   -1.6100 C   0  0  0  0  0  0  0  0  0  0  0  0
  1  2  1  0  0  0  0
  2  3  1  0  0  0  0
  2  4  2  0  0  0  0
  3  5  2  0  0  0  0
  4  6  1  0  0  0  0
  5  7  1  0  0  0  0
  5  8  1  0  0  0  0
  6  8  2  0  0  0  0
  7  9  2  0  0  0  0
  7 10  1  0  0  0  0
  8 11  1  0  0  0  0
 10 11  1  0  0  0  0
 10 12  1  0  0  0  0
 11 13  1  0  0  0  0
 12 14  1  0  0  0  0
 12 15  1  0  0  0  0
 12 16  1  0  0  0  0
 13 17  2  0  0  0  0
 13 18  1  0  0  0  0
 14 19  1  0  0  0  0
 15 20  1  0  0  0  0
 16 21  1  0  0  0  0
 18 22  1  0  0  0  0
 19 23  1  0  0  0  0
 19 24  1  0  0  0  0
 19 25  1  0  0  0  0
 20 24  1  0  0  0  0
 20 26  1  0  0  0  0
 20 27  1  0  0  0  0
 21 25  1  0  0  0  0
 21 26  1  0  0  0  0
 21 28  1  0  0  0  0
 22 29  1  0  0  0  0
 29 30  1  0  0  0  0
 30 31  1  0  0  0  0
M  END

$$$$

     RDKit          3D 0   0.00000     0.00000     0

 34 38  0  0  0  0              1 V2000 
   -1.1150    1.9780    1.2340 F   0  0  0  0  0  0  0  0  0  0  0  0
   -0.7460    3.2870    1.1500 C   0  0  0  0  0  0  0  0  0  0  0  0
   -1.3220    3.7650    0.0130 F   0  0  0  0  0  0  0  0  0  0  0  0
   -1.3720    3.9150    2.1830 F   0  0  0  0  0  0  0  0  0  0  0  0
    0.7500    3.4830    1.1590 C   0  0  0  0  0  0  0  0  0  0  0  0
    1.5970    2.4710    0.6700 C   0  0  0  0  0  0  0  0  0  0  0  0
    1.3020    4.6970    1.6300 C   0  0  0  0  0  0  0  0  0  0  0  0
    2.9680    2.6830    0.6840 C   0  0  0  0  0  0  0  0  0  0  0  0
    2.6840    4.9050    1.6330 C   0  0  0  0  0  0  0  0  0  0  0  0
    3.4840    3.8830    1.1590 C   0  0  0  0  0  0  0  0  0  0  0  0
    4.0850    1.7640    0.2740 C   0  0  0  0  0  0  0  0  0  0  0  0
    4.9430    3.8440    1.0350 C   0  0  0  0  0  0  0  0  0  0  0  0
    5.2760    2.6190    0.4520 N   0  0  0  0  0  0  0  0  0  0  0  0
    4.1040    0.5350    1.2050 C   0  0  0  0  0  0  0  0  0  0  0  0
    5.6640    4.7660    1.3680 O   0  0  0  0  0  0  0  0  0  0  0  0
    6.6610    2.2250    0.0740 C   0  0  0  0  0  0  0  0  0  0  0  0
    4.4510    0.6010    2.3860 O   0  0  0  0  0  0  0  0  0  0  0  0
    3.6840   -0.6720    0.7070 N   0  0  0  0  0  0  0  0  0  0  0  0
    7.2680    3.2750   -0.8960 C   0  0  0  0  0  0  0  0  0  0  0  0
    6.7290    0.8470   -0.6450 C   0  0  0  0  0  0  0  0  0  0  0  0
    7.5560    2.1430    1.3380 C   0  0  0  0  0  0  0  0  0  0  0  0
    3.2440   -0.9810   -0.6420 C   0  0  0  0  0  0  0  0  0  0  0  0
    8.7160    2.9150   -1.2610 C   0  0  0  0  0  0  0  0  0  0  0  0
    8.1770    0.4650   -1.0290 C   0  0  0  0  0  0  0  0  0  0  0  0
    9.0160    1.7800    0.9780 C   0  0  0  0  0  0  0  0  0  0  0  0
    3.0440   -2.4780   -0.8590 C   0  0  0  0  0  0  0  0  0  0  0  0
    9.2490    3.8900   -2.1480 O   0  0  0  0  0  0  0  0  0  0  0  0
    8.7440    1.5510   -1.9620 C   0  0  0  0  0  0  0  0  0  0  0  0
    9.5690    2.8520    0.0150 C   0  0  0  0  0  0  0  0  0  0  0  0
    9.0290    0.4140    0.2580 C   0  0  0  0  0  0  0  0  0  0  0  0
    8.1960   -0.8980   -1.7300 C   0  0  0  0  0  0  0  0  0  0  0  0
    9.8710    1.7170    2.2470 C   0  0  0  0  0  0  0  0  0  0  0  0
    4.3650   -3.2510   -0.8280 C   0  0  0  0  0  0  0  0  0  0  0  0
    4.1480   -4.7330   -1.0890 C   0  0  0  0  0  0  0  0  0  0  0  0
  1  2  1  0  0  0  0
  2  3  1  0  0  0  0
  2  4  1  0  0  0  0
  2  5  1  0  0  0  0
  5  6  1  0  0  0  0
  5  7  2  0  0  0  0
  6  8  2  0  0  0  0
  7  9  1  0  0  0  0
  8 10  1  0  0  0  0
  8 11  1  0  0  0  0
  9 10  2  0  0  0  0
 10 12  1  0  0  0  0
 11 13  1  0  0  0  0
 11 14  1  0  0  0  0
 12 13  1  0  0  0  0
 12 15  2  0  0  0  0
 13 16  1  0  0  0  0
 14 17  2  0  0  0  0
 14 18  1  0  0  0  0
 16 19  1  0  0  0  0
 16 20  1  0  0  0  0
 16 21  1  0  0  0  0
 18 22  1  0  0  0  0
 19 23  1  0  0  0  0
 20 24  1  0  0  0  0
 21 25  1  0  0  0  0
 22 26  1  0  0  0  0
 23 27  1  0  0  0  0
 23 28  1  0  0  0  0
 23 29  1  0  0  0  0
 24 28  1  0  0  0  0
 24 30  1  0  0  0  0
 24 31  1  0  0  0  0
 25 29  1  0  0  0  0
 25 30  1  0  0  0  0
 25 32  1  0  0  0  0
 26 33  1  0  0  0  0
 33 34  1  0  0  0  0
M  END

$$$$

     RDKit          3D 0   0.00000     0.00000     0

 34 38  0  0  0  0              1 V2000 
    1.8250    2.1700    1.3380 F   0  0  0  0  0  0  0  0  0  0  0  0
    2.8240    1.2850    1.0440 C   0  0  0  0  0  0  0  0  0  0  0  0
    3.6070    1.2530    2.1550 F   0  0  0  0  0  0  0  0  0  0  0  0
    3.5510    1.8840    0.0620 F   0  0  0  0  0  0  0  0  0  0  0  0
    2.2980   -0.0630    0.6480 C   0  0  0  0  0  0  0  0  0  0  0  0
    3.1330   -1.1390    0.3710 C   0  0  0  0  0  0  0  0  0  0  0  0
    0.9140   -0.2940    0.5440 C   0  0  0  0  0  0  0  0  0  0  0  0
    4.6020   -1.2150    0.3530 C   0  0  0  0  0  0  0  0  0  0  0  0
    2.6410   -2.3980    0.0280 C   0  0  0  0  0  0  0  0  0  0  0  0
    0.4110   -1.5550    0.1830 C   0  0  0  0  0  0  0  0  0  0  0  0
    5.3220   -0.2610    0.5790 O   0  0  0  0  0  0  0  0  0  0  0  0
    4.9570   -2.5180   -0.0020 N   0  0  0  0  0  0  0  0  0  0  0  0
    1.2760   -2.6190   -0.0750 C   0  0  0  0  0  0  0  0  0  0  0  0
    3.7700   -3.3800   -0.1370 C   0  0  0  0  0  0  0  0  0  0  0  0
    6.3600   -2.9770   -0.2120 C   0  0  0  0  0  0  0  0  0  0  0  0
    3.6870   -4.4380    0.9830 C   0  0  0  0  0  0  0  0  0  0  0  0
    7.0340   -2.1510   -1.3420 C   0  0  0  0  0  0  0  0  0  0  0  0
    6.4550   -4.4760   -0.6230 C   0  0  0  0  0  0  0  0  0  0  0  0
    7.1830   -2.7980    1.0920 C   0  0  0  0  0  0  0  0  0  0  0  0
    3.9620   -4.1870    2.1580 O   0  0  0  0  0  0  0  0  0  0  0  0
    3.2560   -5.6990    0.6570 N   0  0  0  0  0  0  0  0  0  0  0  0
    8.4970   -2.5820   -1.5430 C   0  0  0  0  0  0  0  0  0  0  0  0
    7.9170   -4.9280   -0.8360 C   0  0  0  0  0  0  0  0  0  0  0  0
    8.6570   -3.2230    0.8970 C   0  0  0  0  0  0  0  0  0  0  0  0
    2.8960   -6.2070   -0.6540 C   0  0  0  0  0  0  0  0  0  0  0  0
    9.0800   -1.8010   -2.5800 O   0  0  0  0  0  0  0  0  0  0  0  0
    8.5460   -4.0630   -1.9410 C   0  0  0  0  0  0  0  0  0  0  0  0
    9.2730   -2.3720   -0.2330 C   0  0  0  0  0  0  0  0  0  0  0  0
    8.6980   -4.7090    0.4790 C   0  0  0  0  0  0  0  0  0  0  0  0
    7.9590   -6.4070   -1.2350 C   0  0  0  0  0  0  0  0  0  0  0  0
    9.4400   -3.0180    2.1980 C   0  0  0  0  0  0  0  0  0  0  0  0
    2.3530   -7.6300   -0.5770 C   0  0  0  0  0  0  0  0  0  0  0  0
    1.9870   -8.1580   -1.9630 C   0  0  0  0  0  0  0  0  0  0  0  0
    1.4380   -9.5730   -1.8960 C   0  0  0  0  0  0  0  0  0  0  0  0
  1  2  1  0  0  0  0
  2  3  1  0  0  0  0
  2  4  1  0  0  0  0
  2  5  1  0  0  0  0
  5  6  2  0  0  0  0
  5  7  1  0  0  0  0
  6  8  1  0  0  0  0
  6  9  1  0  0  0  0
  7 10  2  0  0  0  0
  8 11  2  0  0  0  0
  8 12  1  0  0  0  0
  9 13  2  0  0  0  0
  9 14  1  0  0  0  0
 10 13  1  0  0  0  0
 12 14  1  0  0  0  0
 12 15  1  0  0  0  0
 14 16  1  0  0  0  0
 15 17  1  0  0  0  0
 15 18  1  0  0  0  0
 15 19  1  0  0  0  0
 16 20  2  0  0  0  0
 16 21  1  0  0  0  0
 17 22  1  0  0  0  0
 18 23  1  0  0  0  0
 19 24  1  0  0  0  0
 21 25  1  0  0  0  0
 22 26  1  0  0  0  0
 22 27  1  0  0  0  0
 22 28  1  0  0  0  0
 23 27  1  0  0  0  0
 23 29  1  0  0  0  0
 23 30  1  0  0  0  0
 24 28  1  0  0  0  0
 24 29  1  0  0  0  0
 24 31  1  0  0  0  0
 25 32  1  0  0  0  0
 32 33  1  0  0  0  0
 33 34  1  0  0  0  0
M  END

$$$$

     RDKit          3D 0   0.00000     0.00000     0

 31 35  0  0  0  0              1 V2000 
   -0.8530    1.9360   -2.0320 Br  0  0  0  0  0  0  0  0  0  0  0  0
    0.9520    2.4720   -2.2240 C   0  0  0  0  0  0  0  0  0  0  0  0
    1.2470    3.6750   -2.8830 C   0  0  0  0  0  0  0  0  0  0  0  0
    1.9650    1.6640   -1.7030 C   0  0  0  0  0  0  0  0  0  0  0  0
    2.5740    4.0870   -3.0350 C   0  0  0  0  0  0  0  0  0  0  0  0
    3.2790    2.0850   -1.8540 C   0  0  0  0  0  0  0  0  0  0  0  0
    2.8930    5.5620   -3.8570 Cl  0  0  0  0  0  0  0  0  0  0  0  0
    3.5730    3.2800   -2.5140 C   0  0  0  0  0  0  0  0  0  0  0  0
    4.5410    1.4270   -1.3520 C   0  0  0  0  0  0  0  0  0  0  0  0
    5.0340    3.4220   -2.5540 C   0  0  0  0  0  0  0  0  0  0  0  0
    5.5790    2.3020   -1.9240 N   0  0  0  0  0  0  0  0  0  0  0  0
    4.4970    1.3840    0.1850 C   0  0  0  0  0  0  0  0  0  0  0  0
    5.6290    4.3300   -3.1050 O   0  0  0  0  0  0  0  0  0  0  0  0
    7.0330    2.0260   -1.9250 C   0  0  0  0  0  0  0  0  0  0  0  0
    4.5300    2.4020    0.8800 O   0  0  0  0  0  0  0  0  0  0  0  0
    4.3580    0.1670    0.8040 N   0  0  0  0  0  0  0  0  0  0  0  0
    7.8780    2.6470   -0.7460 C   0  0  0  0  0  0  0  0  0  0  0  0
    7.3150    0.5410   -2.1880 C   0  0  0  0  0  0  0  0  0  0  0  0
    4.2500   -1.1430    0.1880 C   0  0  0  0  0  0  0  0  0  0  0  0
    9.3560    2.8360   -1.2300 C   0  0  0  0  0  0  0  0  0  0  0  0
    7.3630    4.0550   -0.3350 C   0  0  0  0  0  0  0  0  0  0  0  0
    7.9370    1.7460    0.5180 C   0  0  0  0  0  0  0  0  0  0  0  0
    3.9100   -2.2190    1.2150 C   0  0  0  0  0  0  0  0  0  0  0  0
   10.2370    3.4630   -0.1350 C   0  0  0  0  0  0  0  0  0  0  0  0
    8.2330    4.6760    0.7720 C   0  0  0  0  0  0  0  0  0  0  0  0
    8.8050    2.3790    1.6210 C   0  0  0  0  0  0  0  0  0  0  0  0
    3.8010   -3.5950    0.5610 C   0  0  0  0  0  0  0  0  0  0  0  0
    9.6690    4.8360    0.2530 C   0  0  0  0  0  0  0  0  0  0  0  0
   10.2390    2.5490    1.0990 C   0  0  0  0  0  0  0  0  0  0  0  0
    8.2310    3.7520    1.9980 C   0  0  0  0  0  0  0  0  0  0  0  0
    3.4500   -4.6700    1.5780 C   0  0  0  0  0  0  0  0  0  0  0  0
  1  2  1  0  0  0  0
  2  3  2  0  0  0  0
  2  4  1  0  0  0  0
  3  5  1  0  0  0  0
  4  6  2  0  0  0  0
  5  7  1  0  0  0  0
  5  8  2  0  0  0  0
  6  8  1  0  0  0  0
  6  9  1  0  0  0  0
  8 10  1  0  0  0  0
  9 11  1  0  0  0  0
  9 12  1  0  0  0  0
 10 11  1  0  0  0  0
 10 13  2  0  0  0  0
 11 14  1  0  0  0  0
 12 15  2  0  0  0  0
 12 16  1  0  0  0  0
 14 17  1  0  0  0  0
 14 18  1  0  0  0  0
 16 19  1  0  0  0  0
 17 20  1  0  0  0  0
 17 21  1  0  0  0  0
 17 22  1  0  0  0  0
 19 23  1  0  0  0  0
 20 24  1  0  0  0  0
 21 25  1  0  0  0  0
 22 26  1  0  0  0  0
 23 27  1  0  0  0  0
 24 28  1  0  0  0  0
 24 29  1  0  0  0  0
 25 28  1  0  0  0  0
 25 30  1  0  0  0  0
 26 29  1  0  0  0  0
 26 30  1  0  0  0  0
 27 31  1  0  0  0  0
M  END

$$$$

     RDKit          3D 0   0.00000     0.00000     0

 30 34  0  0  0  0              1 V2000 
   -1.0350    2.5630   -0.8160 Br  0  0  0  0  0  0  0  0  0  0  0  0
    0.7970    2.9480   -1.0980 C   0  0  0  0  0  0  0  0  0  0  0  0
    1.7540    1.9670   -0.8140 C   0  0  0  0  0  0  0  0  0  0  0  0
    1.1670    4.2130   -1.5870 C   0  0  0  0  0  0  0  0  0  0  0  0
    3.0880    2.2800   -1.0280 C   0  0  0  0  0  0  0  0  0  0  0  0
    2.5120    4.5180   -1.8040 C   0  0  0  0  0  0  0  0  0  0  0  0
    3.4420    3.5360   -1.5140 C   0  0  0  0  0  0  0  0  0  0  0  0
    4.3220    1.4460   -0.7840 C   0  0  0  0  0  0  0  0  0  0  0  0
    4.8940    3.5730   -1.6910 C   0  0  0  0  0  0  0  0  0  0  0  0
    5.3850    2.3190   -1.3270 N   0  0  0  0  0  0  0  0  0  0  0  0
    4.4310    1.1550    0.7230 C   0  0  0  0  0  0  0  0  0  0  0  0
    5.4930    4.5300   -2.1460 O   0  0  0  0  0  0  0  0  0  0  0  0
    6.7930    1.9270   -1.5510 C   0  0  0  0  0  0  0  0  0  0  0  0
    4.6290    2.0370    1.5610 O   0  0  0  0  0  0  0  0  0  0  0  0
    4.2480   -0.1340    1.1570 N   0  0  0  0  0  0  0  0  0  0  0  0
    7.8150    2.2420   -0.3910 C   0  0  0  0  0  0  0  0  0  0  0  0
    6.8880    0.5000   -2.1050 C   0  0  0  0  0  0  0  0  0  0  0  0
    3.9650   -1.3140    0.3610 C   0  0  0  0  0  0  0  0  0  0  0  0
    9.2490    2.3780   -1.0030 C   0  0  0  0  0  0  0  0  0  0  0  0
    7.5010    3.5940    0.3090 C   0  0  0  0  0  0  0  0  0  0  0  0
    7.8960    1.1260    0.6850 C   0  0  0  0  0  0  0  0  0  0  0  0
    3.7730   -2.5450    1.2400 C   0  0  0  0  0  0  0  0  0  0  0  0
   10.2980    2.7130    0.0730 C   0  0  0  0  0  0  0  0  0  0  0  0
    8.5380    3.9220    1.3960 C   0  0  0  0  0  0  0  0  0  0  0  0
    8.9310    1.4660    1.7730 C   0  0  0  0  0  0  0  0  0  0  0  0
    3.4750   -3.7870    0.4010 C   0  0  0  0  0  0  0  0  0  0  0  0
    9.9260    4.0390    0.7500 C   0  0  0  0  0  0  0  0  0  0  0  0
   10.3180    1.5960    1.1260 C   0  0  0  0  0  0  0  0  0  0  0  0
    8.5510    2.7960    2.4400 C   0  0  0  0  0  0  0  0  0  0  0  0
    3.2920   -5.0180    1.2740 C   0  0  0  0  0  0  0  0  0  0  0  0
  1  2  1  0  0  0  0
  2  3  1  0  0  0  0
  2  4  2  0  0  0  0
  3  5  2  0  0  0  0
  4  6  1  0  0  0  0
  5  7  1  0  0  0  0
  5  8  1  0  0  0  0
  6  7  2  0  0  0  0
  7  9  1  0  0  0  0
  8 10  1  0  0  0  0
  8 11  1  0  0  0  0
  9 10  1  0  0  0  0
  9 12  2  0  0  0  0
 10 13  1  0  0  0  0
 11 14  2  0  0  0  0
 11 15  1  0  0  0  0
 13 16  1  0  0  0  0
 13 17  1  0  0  0  0
 15 18  1  0  0  0  0
 16 19  1  0  0  0  0
 16 20  1  0  0  0  0
 16 21  1  0  0  0  0
 18 22  1  0  0  0  0
 19 23  1  0  0  0  0
 20 24  1  0  0  0  0
 21 25  1  0  0  0  0
 22 26  1  0  0  0  0
 23 27  1  0  0  0  0
 23 28  1  0  0  0  0
 24 27  1  0  0  0  0
 24 29  1  0  0  0  0
 25 28  1  0  0  0  0
 25 29  1  0  0  0  0
 26 30  1  0  0  0  0
M  END

$$$$

     RDKit          3D 0   0.00000     0.00000     0

 30 34  0  0  0  0              1 V2000 
   -0.0920    3.4310   -0.7090 Br  0  0  0  0  0  0  0  0  0  0  0  0
    1.1150    1.9930   -0.4750 C   0  0  0  0  0  0  0  0  0  0  0  0
    2.3280    2.2150    0.1750 C   0  0  0  0  0  0  0  0  0  0  0  0
    0.7720    0.7180   -0.9630 C   0  0  0  0  0  0  0  0  0  0  0  0
    3.1690    1.1280    0.3170 C   0  0  0  0  0  0  0  0  0  0  0  0
    1.6440   -0.3650   -0.8040 C   0  0  0  0  0  0  0  0  0  0  0  0
    4.4990    1.0750    0.9290 C   0  0  0  0  0  0  0  0  0  0  0  0
    2.8480   -0.1440   -0.1560 C   0  0  0  0  0  0  0  0  0  0  0  0
    5.0370    2.0370    1.4440 O   0  0  0  0  0  0  0  0  0  0  0  0
    4.9640   -0.2260    0.7730 N   0  0  0  0  0  0  0  0  0  0  0  0
    3.9550   -1.1060    0.1610 C   0  0  0  0  0  0  0  0  0  0  0  0
    6.2900   -0.7340    1.1670 C   0  0  0  0  0  0  0  0  0  0  0  0
    3.4880   -2.1800    1.1590 C   0  0  0  0  0  0  0  0  0  0  0  0
    7.4490   -0.3620    0.1720 C   0  0  0  0  0  0  0  0  0  0  0  0
    6.5710   -0.4040    2.6400 C   0  0  0  0  0  0  0  0  0  0  0  0
    3.1010   -1.9090    2.2980 O   0  0  0  0  0  0  0  0  0  0  0  0
    3.5060   -3.4930    0.7600 N   0  0  0  0  0  0  0  0  0  0  0  0
    8.7440   -1.1370    0.5640 C   0  0  0  0  0  0  0  0  0  0  0  0
    7.0780   -0.7850   -1.2800 C   0  0  0  0  0  0  0  0  0  0  0  0
    7.7960    1.1510    0.1460 C   0  0  0  0  0  0  0  0  0  0  0  0
    3.9370   -4.0260   -0.5200 C   0  0  0  0  0  0  0  0  0  0  0  0
    9.8930   -0.8530   -0.4170 C   0  0  0  0  0  0  0  0  0  0  0  0
    8.2260   -0.4980   -2.2630 C   0  0  0  0  0  0  0  0  0  0  0  0
    8.9510    1.4410   -0.8320 C   0  0  0  0  0  0  0  0  0  0  0  0
    3.8270   -5.5460   -0.5600 C   0  0  0  0  0  0  0  0  0  0  0  0
    9.4730   -1.2810   -1.8300 C   0  0  0  0  0  0  0  0  0  0  0  0
   10.1980    0.6530   -0.4050 C   0  0  0  0  0  0  0  0  0  0  0  0
    8.5380    1.0070   -2.2470 C   0  0  0  0  0  0  0  0  0  0  0  0
    4.2930   -6.0980   -1.9060 C   0  0  0  0  0  0  0  0  0  0  0  0
    4.1920   -7.6140   -1.9510 C   0  0  0  0  0  0  0  0  0  0  0  0
  1  2  1  0  0  0  0
  2  3  1  0  0  0  0
  2  4  2  0  0  0  0
  3  5  2  0  0  0  0
  4  6  1  0  0  0  0
  5  7  1  0  0  0  0
  5  8  1  0  0  0  0
  6  8  2  0  0  0  0
  7  9  2  0  0  0  0
  7 10  1  0  0  0  0
  8 11  1  0  0  0  0
 10 11  1  0  0  0  0
 10 12  1  0  0  0  0
 11 13  1  0  0  0  0
 12 14  1  0  0  0  0
 12 15  1  0  0  0  0
 13 16  2  0  0  0  0
 13 17  1  0  0  0  0
 14 18  1  0  0  0  0
 14 19  1  0  0  0  0
 14 20  1  0  0  0  0
 17 21  1  0  0  0  0
 18 22  1  0  0  0  0
 19 23  1  0  0  0  0
 20 24  1  0  0  0  0
 21 25  1  0  0  0  0
 22 26  1  0  0  0  0
 22 27  1  0  0  0  0
 23 26  1  0  0  0  0
 23 28  1  0  0  0  0
 24 27  1  0  0  0  0
 24 28  1  0  0  0  0
 25 29  1  0  0  0  0
 29 30  1  0  0  0  0
M  END

$$$$

     RDKit          3D 0   0.00000     0.00000     0

 30 34  0  0  0  0              1 V2000 
   -0.6690    1.7000   -1.5400 Br  0  0  0  0  0  0  0  0  0  0  0  0
   -0.2280    2.5540    0.0850 C   0  0  0  0  0  0  0  0  0  0  0  0
    1.0850    2.7200    0.4880 C   0  0  0  0  0  0  0  0  0  0  0  0
   -1.2530    3.0480    0.9030 C   0  0  0  0  0  0  0  0  0  0  0  0
    1.3560    3.3810    1.6850 C   0  0  0  0  0  0  0  0  0  0  0  0
    2.3710    2.2900   -0.1540 C   0  0  0  0  0  0  0  0  0  0  0  0
   -0.9570    3.7040    2.1100 C   0  0  0  0  0  0  0  0  0  0  0  0
    2.8080    3.4620    1.8610 C   0  0  0  0  0  0  0  0  0  0  0  0
    0.3660    3.8810    2.5130 C   0  0  0  0  0  0  0  0  0  0  0  0
    3.3820    2.8740    0.7410 N   0  0  0  0  0  0  0  0  0  0  0  0
    2.5160    0.7590   -0.1760 C   0  0  0  0  0  0  0  0  0  0  0  0
    3.3380    3.9770    2.8270 O   0  0  0  0  0  0  0  0  0  0  0  0
    4.8220    2.7890    0.4400 C   0  0  0  0  0  0  0  0  0  0  0  0
    2.4320    0.0630    0.8340 O   0  0  0  0  0  0  0  0  0  0  0  0
    2.7960    0.2440   -1.4330 N   0  0  0  0  0  0  0  0  0  0  0  0
    5.4480    4.1190   -0.1190 C   0  0  0  0  0  0  0  0  0  0  0  0
    5.5780    2.1660    1.6210 C   0  0  0  0  0  0  0  0  0  0  0  0
    3.0160   -1.1730   -1.6460 C   0  0  0  0  0  0  0  0  0  0  0  0
    5.5170    5.2700    0.9190 C   0  0  0  0  0  0  0  0  0  0  0  0
    6.9000    3.8440   -0.6170 C   0  0  0  0  0  0  0  0  0  0  0  0
    4.6290    4.6320   -1.3400 C   0  0  0  0  0  0  0  0  0  0  0  0
    4.4660   -1.5570   -1.3600 C   0  0  0  0  0  0  0  0  0  0  0  0
    6.1570    6.5330    0.3090 C   0  0  0  0  0  0  0  0  0  0  0  0
    7.5340    5.1020   -1.2320 C   0  0  0  0  0  0  0  0  0  0  0  0
    5.2610    5.8930   -1.9530 C   0  0  0  0  0  0  0  0  0  0  0  0
    4.7090   -3.0430   -1.6110 C   0  0  0  0  0  0  0  0  0  0  0  0
    7.5800    6.2090   -0.1690 C   0  0  0  0  0  0  0  0  0  0  0  0
    5.3140    6.9990   -0.8880 C   0  0  0  0  0  0  0  0  0  0  0  0
    6.6860    5.5690   -2.4230 C   0  0  0  0  0  0  0  0  0  0  0  0
    6.1540   -3.4280   -1.3320 C   0  0  0  0  0  0  0  0  0  0  0  0
  1  2  1  0  0  0  0
  2  3  2  0  0  0  0
  2  4  1  0  0  0  0
  3  5  1  0  0  0  0
  3  6  1  0  0  0  0
  4  7  2  0  0  0  0
  5  8  1  0  0  0  0
  5  9  2  0  0  0  0
  6 10  1  0  0  0  0
  6 11  1  0  0  0  0
  7  9  1  0  0  0  0
  8 10  1  0  0  0  0
  8 12  2  0  0  0  0
 10 13  1  0  0  0  0
 11 14  2  0  0  0  0
 11 15  1  0  0  0  0
 13 16  1  0  0  0  0
 13 17  1  0  0  0  0
 15 18  1  0  0  0  0
 16 19  1  0  0  0  0
 16 20  1  0  0  0  0
 16 21  1  0  0  0  0
 18 22  1  0  0  0  0
 19 23  1  0  0  0  0
 20 24  1  0  0  0  0
 21 25  1  0  0  0  0
 22 26  1  0  0  0  0
 23 27  1  0  0  0  0
 23 28  1  0  0  0  0
 24 27  1  0  0  0  0
 24 29  1  0  0  0  0
 25 28  1  0  0  0  0
 25 29  1  0  0  0  0
 26 30  1  0  0  0  0
M  END

$$$$

     RDKit          3D 0   0.00000     0.00000     0

 30 34  0  0  0  0              1 V2000 
   -0.1800    1.7330    2.2590 Cl  0  0  0  0  0  0  0  0  0  0  0  0
    1.5250    1.9770    2.2970 C   0  0  0  0  0  0  0  0  0  0  0  0
    2.3410    1.2500    1.4220 C   0  0  0  0  0  0  0  0  0  0  0  0
    2.0690    2.9040    3.2040 C   0  0  0  0  0  0  0  0  0  0  0  0
    3.7080    1.4680    1.4740 C   0  0  0  0  0  0  0  0  0  0  0  0
    3.4480    3.1180    3.2510 C   0  0  0  0  0  0  0  0  0  0  0  0
    4.2350    2.3890    2.3780 C   0  0  0  0  0  0  0  0  0  0  0  0
    4.8140    0.8370    0.6760 C   0  0  0  0  0  0  0  0  0  0  0  0
    5.6900    2.4360    2.2010 C   0  0  0  0  0  0  0  0  0  0  0  0
    5.9970    1.5700    1.1580 N   0  0  0  0  0  0  0  0  0  0  0  0
    4.9400   -0.6640    0.9920 C   0  0  0  0  0  0  0  0  0  0  0  0
    6.4220    3.1400    2.8700 O   0  0  0  0  0  0  0  0  0  0  0  0
    7.3320    1.3550    0.5710 C   0  0  0  0  0  0  0  0  0  0  0  0
    5.0820   -1.0880    2.1420 O   0  0  0  0  0  0  0  0  0  0  0  0
    4.9170   -1.5660   -0.0400 N   0  0  0  0  0  0  0  0  0  0  0  0
    7.7930    2.4850   -0.4220 C   0  0  0  0  0  0  0  0  0  0  0  0
    8.3480    1.0070    1.6680 C   0  0  0  0  0  0  0  0  0  0  0  0
    4.8090   -1.3280   -1.4690 C   0  0  0  0  0  0  0  0  0  0  0  0
    8.0690    3.8510    0.2610 C   0  0  0  0  0  0  0  0  0  0  0  0
    9.1030    2.0450   -1.1450 C   0  0  0  0  0  0  0  0  0  0  0  0
    6.7140    2.7190   -1.5210 C   0  0  0  0  0  0  0  0  0  0  0  0
    3.3570   -1.1610   -1.9050 C   0  0  0  0  0  0  0  0  0  0  0  0
    8.5340    4.9040   -0.7630 C   0  0  0  0  0  0  0  0  0  0  0  0
    9.5610    3.0930   -2.1720 C   0  0  0  0  0  0  0  0  0  0  0  0
    7.1710    3.7700   -2.5470 C   0  0  0  0  0  0  0  0  0  0  0  0
    3.2510   -0.9280   -3.4110 C   0  0  0  0  0  0  0  0  0  0  0  0
    9.8210    4.4220   -1.4480 C   0  0  0  0  0  0  0  0  0  0  0  0
    7.4390    5.0980   -1.8230 C   0  0  0  0  0  0  0  0  0  0  0  0
    8.4610    3.2890   -3.2240 C   0  0  0  0  0  0  0  0  0  0  0  0
    1.8050   -0.7410   -3.8420 C   0  0  0  0  0  0  0  0  0  0  0  0
  1  2  1  0  0  0  0
  2  3  1  0  0  0  0
  2  4  2  0  0  0  0
  3  5  2  0  0  0  0
  4  6  1  0  0  0  0
  5  7  1  0  0  0  0
  5  8  1  0  0  0  0
  6  7  2  0  0  0  0
  7  9  1  0  0  0  0
  8 10  1  0  0  0  0
  8 11  1  0  0  0  0
  9 10  1  0  0  0  0
  9 12  2  0  0  0  0
 10 13  1  0  0  0  0
 11 14  2  0  0  0  0
 11 15  1  0  0  0  0
 13 16  1  0  0  0  0
 13 17  1  0  0  0  0
 15 18  1  0  0  0  0
 16 19  1  0  0  0  0
 16 20  1  0  0  0  0
 16 21  1  0  0  0  0
 18 22  1  0  0  0  0
 19 23  1  0  0  0  0
 20 24  1  0  0  0  0
 21 25  1  0  0  0  0
 22 26  1  0  0  0  0
 23 27  1  0  0  0  0
 23 28  1  0  0  0  0
 24 27  1  0  0  0  0
 24 29  1  0  0  0  0
 25 28  1  0  0  0  0
 25 29  1  0  0  0  0
 26 30  1  0  0  0  0
M  END

$$$$

     RDKit          3D 0   0.00000     0.00000     0

 30 34  0  0  0  0              1 V2000 
   -0.0300    3.4960   -1.0110 I   0  0  0  0  0  0  0  0  0  0  0  0
    1.3290    1.9610   -0.6540 C   0  0  0  0  0  0  0  0  0  0  0  0
    2.4870    2.2260    0.0760 C   0  0  0  0  0  0  0  0  0  0  0  0
    1.0620    0.6720   -1.1530 C   0  0  0  0  0  0  0  0  0  0  0  0
    3.3520    1.1680    0.2830 C   0  0  0  0  0  0  0  0  0  0  0  0
    1.9580   -0.3800   -0.9280 C   0  0  0  0  0  0  0  0  0  0  0  0
    4.6320    1.1610    0.9970 C   0  0  0  0  0  0  0  0  0  0  0  0
    3.1070   -0.1150   -0.2010 C   0  0  0  0  0  0  0  0  0  0  0  0
    5.0970    2.1430    1.5430 O   0  0  0  0  0  0  0  0  0  0  0  0
    5.1460   -0.1260    0.8910 N   0  0  0  0  0  0  0  0  0  0  0  0
    4.2210   -1.0380    0.1980 C   0  0  0  0  0  0  0  0  0  0  0  0
    6.4460   -0.5920    1.4040 C   0  0  0  0  0  0  0  0  0  0  0  0
    3.7140   -2.1410    1.1420 C   0  0  0  0  0  0  0  0  0  0  0  0
    7.6760   -0.1920    0.5100 C   0  0  0  0  0  0  0  0  0  0  0  0
    6.5890   -0.2440    2.8920 C   0  0  0  0  0  0  0  0  0  0  0  0
    3.2740   -1.9050    2.2700 O   0  0  0  0  0  0  0  0  0  0  0  0
    3.7440   -3.4400    0.7010 N   0  0  0  0  0  0  0  0  0  0  0  0
    8.9510   -0.9400    1.0100 C   0  0  0  0  0  0  0  0  0  0  0  0
    7.4390   -0.6220   -0.9690 C   0  0  0  0  0  0  0  0  0  0  0  0
    7.9920    1.3270    0.5120 C   0  0  0  0  0  0  0  0  0  0  0  0
    4.2310   -3.9340   -0.5740 C   0  0  0  0  0  0  0  0  0  0  0  0
   10.1710   -0.6280    0.1280 C   0  0  0  0  0  0  0  0  0  0  0  0
    8.6580   -0.3080   -1.8510 C   0  0  0  0  0  0  0  0  0  0  0  0
    9.2180    1.6440   -0.3660 C   0  0  0  0  0  0  0  0  0  0  0  0
    4.0690   -5.4460   -0.6890 C   0  0  0  0  0  0  0  0  0  0  0  0
    9.8810   -1.0640   -1.3140 C   0  0  0  0  0  0  0  0  0  0  0  0
   10.4410    0.8830    0.1640 C   0  0  0  0  0  0  0  0  0  0  0  0
    8.9340    1.2030   -1.8100 C   0  0  0  0  0  0  0  0  0  0  0  0
    4.5920   -5.9610   -2.0280 C   0  0  0  0  0  0  0  0  0  0  0  0
    4.4470   -7.4710   -2.1400 C   0  0  0  0  0  0  0  0  0  0  0  0
  1  2  1  0  0  0  0
  2  3  1  0  0  0  0
  2  4  2  0  0  0  0
  3  5  2  0  0  0  0
  4  6  1  0  0  0  0
  5  7  1  0  0  0  0
  5  8  1  0  0  0  0
  6  8  2  0  0  0  0
  7  9  2  0  0  0  0
  7 10  1  0  0  0  0
  8 11  1  0  0  0  0
 10 11  1  0  0  0  0
 10 12  1  0  0  0  0
 11 13  1  0  0  0  0
 12 14  1  0  0  0  0
 12 15  1  0  0  0  0
 13 16  2  0  0  0  0
 13 17  1  0  0  0  0
 14 18  1  0  0  0  0
 14 19  1  0  0  0  0
 14 20  1  0  0  0  0
 17 21  1  0  0  0  0
 18 22  1  0  0  0  0
 19 23  1  0  0  0  0
 20 24  1  0  0  0  0
 21 25  1  0  0  0  0
 22 26  1  0  0  0  0
 22 27  1  0  0  0  0
 23 26  1  0  0  0  0
 23 28  1  0  0  0  0
 24 27  1  0  0  0  0
 24 28  1  0  0  0  0
 25 29  1  0  0  0  0
 29 30  1  0  0  0  0
M  END

$$$$

     RDKit          3D 0   0.00000     0.00000     0

 33 37  0  0  0  0              1 V2000 
   -1.7610    2.7670    0.0420 F   0  0  0  0  0  0  0  0  0  0  0  0
   -1.4170    4.0230    0.4430 C   0  0  0  0  0  0  0  0  0  0  0  0
   -1.7360    4.8460   -0.5930 F   0  0  0  0  0  0  0  0  0  0  0  0
   -2.2750    4.3380    1.4520 F   0  0  0  0  0  0  0  0  0  0  0  0
    0.0330    4.1430    0.8420 C   0  0  0  0  0  0  0  0  0  0  0  0
    0.9920    3.2700    0.2970 C   0  0  0  0  0  0  0  0  0  0  0  0
    0.4330    5.1590    1.7430 C   0  0  0  0  0  0  0  0  0  0  0  0
    2.3180    3.4200    0.6740 C   0  0  0  0  0  0  0  0  0  0  0  0
    1.7710    5.3050    2.1150 C   0  0  0  0  0  0  0  0  0  0  0  0
    2.6830    4.4240    1.5670 C   0  0  0  0  0  0  0  0  0  0  0  0
    3.5260    2.6260    0.2690 C   0  0  0  0  0  0  0  0  0  0  0  0
    4.1330    4.3680    1.7650 C   0  0  0  0  0  0  0  0  0  0  0  0
    4.6130    3.3520    0.9470 N   0  0  0  0  0  0  0  0  0  0  0  0
    3.4280    1.1770    0.7800 C   0  0  0  0  0  0  0  0  0  0  0  0
    4.7350    5.1170    2.5120 O   0  0  0  0  0  0  0  0  0  0  0  0
    6.0260    2.9830    0.7520 C   0  0  0  0  0  0  0  0  0  0  0  0
    3.4690    0.8870    1.9770 O   0  0  0  0  0  0  0  0  0  0  0  0
    3.2670    0.1710   -0.1390 N   0  0  0  0  0  0  0  0  0  0  0  0
    6.8170    3.9380   -0.2160 C   0  0  0  0  0  0  0  0  0  0  0  0
    6.7030    2.7350    2.1070 C   0  0  0  0  0  0  0  0  0  0  0  0
    3.2020    0.2890   -1.5850 C   0  0  0  0  0  0  0  0  0  0  0  0
    7.0110    5.3760    0.3340 C   0  0  0  0  0  0  0  0  0  0  0  0
    8.2320    3.3450   -0.4970 C   0  0  0  0  0  0  0  0  0  0  0  0
    6.0830    4.0530   -1.5850 C   0  0  0  0  0  0  0  0  0  0  0  0
    2.9590   -1.0540   -2.2700 C   0  0  0  0  0  0  0  0  0  0  0  0
    7.8070    6.2500   -0.6550 C   0  0  0  0  0  0  0  0  0  0  0  0
    9.0220    4.2140   -1.4900 C   0  0  0  0  0  0  0  0  0  0  0  0
    6.8720    4.9240   -2.5780 C   0  0  0  0  0  0  0  0  0  0  0  0
    4.1570   -1.9990   -2.1520 C   0  0  0  0  0  0  0  0  0  0  0  0
    9.1870    5.6230   -0.9000 C   0  0  0  0  0  0  0  0  0  0  0  0
    7.0440    6.3310   -1.9870 C   0  0  0  0  0  0  0  0  0  0  0  0
    8.2540    4.2990   -2.8150 C   0  0  0  0  0  0  0  0  0  0  0  0
    3.8980   -3.3130   -2.8750 C   0  0  0  0  0  0  0  0  0  0  0  0
  1  2  1  0  0  0  0
  2  3  1  0  0  0  0
  2  4  1  0  0  0  0
  2  5  1  0  0  0  0
  5  6  1  0  0  0  0
  5  7  2  0  0  0  0
  6  8  2  0  0  0  0
  7  9  1  0  0  0  0
  8 10  1  0  0  0  0
  8 11  1  0  0  0  0
  9 10  2  0  0  0  0
 10 12  1  0  0  0  0
 11 13  1  0  0  0  0
 11 14  1  0  0  0  0
 12 13  1  0  0  0  0
 12 15  2  0  0  0  0
 13 16  1  0  0  0  0
 14 17  2  0  0  0  0
 14 18  1  0  0  0  0
 16 19  1  0  0  0  0
 16 20  1  0  0  0  0
 18 21  1  0  0  0  0
 19 22  1  0  0  0  0
 19 23  1  0  0  0  0
 19 24  1  0  0  0  0
 21 25  1  0  0  0  0
 22 26  1  0  0  0  0
 23 27  1  0  0  0  0
 24 28  1  0  0  0  0
 25 29  1  0  0  0  0
 26 30  1  0  0  0  0
 26 31  1  0  0  0  0
 27 30  1  0  0  0  0
 27 32  1  0  0  0  0
 28 31  1  0  0  0  0
 28 32  1  0  0  0  0
 29 33  1  0  0  0  0
M  END

$$$$

     RDKit          3D 0   0.00000     0.00000     0

 33 37  0  0  0  0              1 V2000 
    0.6910    2.1430   -3.1370 F   0  0  0  0  0  0  0  0  0  0  0  0
    1.7900    1.3820   -2.8540 C   0  0  0  0  0  0  0  0  0  0  0  0
    2.4310    1.2300   -4.0440 F   0  0  0  0  0  0  0  0  0  0  0  0
    2.5750    2.1730   -2.0750 F   0  0  0  0  0  0  0  0  0  0  0  0
    1.4310    0.0780   -2.2050 C   0  0  0  0  0  0  0  0  0  0  0  0
    2.3940   -0.8290   -1.7840 C   0  0  0  0  0  0  0  0  0  0  0  0
    0.0890   -0.2870   -1.9990 C   0  0  0  0  0  0  0  0  0  0  0  0
    3.8560   -0.7710   -1.9070 C   0  0  0  0  0  0  0  0  0  0  0  0
    2.0670   -2.0420   -1.1750 C   0  0  0  0  0  0  0  0  0  0  0  0
   -0.2500   -1.5110   -1.3960 C   0  0  0  0  0  0  0  0  0  0  0  0
    4.4560    0.1380   -2.4480 O   0  0  0  0  0  0  0  0  0  0  0  0
    4.3680   -1.9560   -1.3800 N   0  0  0  0  0  0  0  0  0  0  0  0
    0.7420   -2.3980   -0.9780 C   0  0  0  0  0  0  0  0  0  0  0  0
    3.3140   -2.7910   -0.7770 C   0  0  0  0  0  0  0  0  0  0  0  0
    5.7950   -2.3260   -1.5020 C   0  0  0  0  0  0  0  0  0  0  0  0
    3.3630   -2.8780    0.7570 C   0  0  0  0  0  0  0  0  0  0  0  0
    6.7610   -1.8330   -0.3570 C   0  0  0  0  0  0  0  0  0  0  0  0
    5.9520   -3.8090   -1.8620 C   0  0  0  0  0  0  0  0  0  0  0  0
    3.5100   -1.8890    1.4780 O   0  0  0  0  0  0  0  0  0  0  0  0
    3.1790   -4.1010    1.3500 N   0  0  0  0  0  0  0  0  0  0  0  0
    8.2150   -1.7340   -0.9290 C   0  0  0  0  0  0  0  0  0  0  0  0
    6.3870   -0.4120    0.1500 C   0  0  0  0  0  0  0  0  0  0  0  0
    6.8280   -2.7970    0.8580 C   0  0  0  0  0  0  0  0  0  0  0  0
    2.9490   -5.3810    0.7060 C   0  0  0  0  0  0  0  0  0  0  0  0
    9.2110   -1.2310    0.1320 C   0  0  0  0  0  0  0  0  0  0  0  0
    7.3710    0.0850    1.2230 C   0  0  0  0  0  0  0  0  0  0  0  0
    7.8100   -2.2880    1.9290 C   0  0  0  0  0  0  0  0  0  0  0  0
    2.6840   -6.4800    1.7290 C   0  0  0  0  0  0  0  0  0  0  0  0
    8.7790    0.1600    0.6170 C   0  0  0  0  0  0  0  0  0  0  0  0
    9.2170   -2.2010    1.3210 C   0  0  0  0  0  0  0  0  0  0  0  0
    7.3710   -0.8960    2.4040 C   0  0  0  0  0  0  0  0  0  0  0  0
    2.4310   -7.8240    1.0470 C   0  0  0  0  0  0  0  0  0  0  0  0
    2.1710   -8.9240    2.0630 C   0  0  0  0  0  0  0  0  0  0  0  0
  1  2  1  0  0  0  0
  2  3  1  0  0  0  0
  2  4  1  0  0  0  0
  2  5  1  0  0  0  0
  5  6  2  0  0  0  0
  5  7  1  0  0  0  0
  6  8  1  0  0  0  0
  6  9  1  0  0  0  0
  7 10  2  0  0  0  0
  8 11  2  0  0  0  0
  8 12  1  0  0  0  0
  9 13  2  0  0  0  0
  9 14  1  0  0  0  0
 10 13  1  0  0  0  0
 12 14  1  0  0  0  0
 12 15  1  0  0  0  0
 14 16  1  0  0  0  0
 15 17  1  0  0  0  0
 15 18  1  0  0  0  0
 16 19  2  0  0  0  0
 16 20  1  0  0  0  0
 17 21  1  0  0  0  0
 17 22  1  0  0  0  0
 17 23  1  0  0  0  0
 20 24  1  0  0  0  0
 21 25  1  0  0  0  0
 22 26  1  0  0  0  0
 23 27  1  0  0  0  0
 24 28  1  0  0  0  0
 25 29  1  0  0  0  0
 25 30  1  0  0  0  0
 26 29  1  0  0  0  0
 26 31  1  0  0  0  0
 27 30  1  0  0  0  0
 27 31  1  0  0  0  0
 28 32  1  0  0  0  0
 32 33  1  0  0  0  0
M  END

$$$$

     RDKit          3D 0   0.00000     0.00000     0

 31 35  0  0  0  0              1 V2000 
    0.5310    3.6050   -3.5040 Br  0  0  0  0  0  0  0  0  0  0  0  0
    1.7220    3.2530   -2.0760 C   0  0  0  0  0  0  0  0  0  0  0  0
    1.3250    3.5470   -0.7610 C   0  0  0  0  0  0  0  0  0  0  0  0
    2.9760    2.7040   -2.3490 C   0  0  0  0  0  0  0  0  0  0  0  0
    2.1900    3.2950    0.3080 C   0  0  0  0  0  0  0  0  0  0  0  0
    3.8240    2.4530   -1.2800 C   0  0  0  0  0  0  0  0  0  0  0  0
    1.6710    3.6740    1.9020 Cl  0  0  0  0  0  0  0  0  0  0  0  0
    3.4320    2.7520    0.0280 C   0  0  0  0  0  0  0  0  0  0  0  0
    5.2060    1.8560   -1.2970 C   0  0  0  0  0  0  0  0  0  0  0  0
    4.5490    2.4020    0.9190 C   0  0  0  0  0  0  0  0  0  0  0  0
    5.6030    1.9730    0.1090 N   0  0  0  0  0  0  0  0  0  0  0  0
    5.1900    0.4600   -1.9540 C   0  0  0  0  0  0  0  0  0  0  0  0
    4.5400    2.5120    2.1300 O   0  0  0  0  0  0  0  0  0  0  0  0
    6.9700    1.7510    0.6310 C   0  0  0  0  0  0  0  0  0  0  0  0
    5.5640    0.3330   -3.1270 O   0  0  0  0  0  0  0  0  0  0  0  0
    4.6490   -0.6350   -1.3420 N   0  0  0  0  0  0  0  0  0  0  0  0
    7.8940    3.0340    0.5630 C   0  0  0  0  0  0  0  0  0  0  0  0
    7.6260    0.4910    0.0550 C   0  0  0  0  0  0  0  0  0  0  0  0
    4.0170   -0.7570   -0.0390 C   0  0  0  0  0  0  0  0  0  0  0  0
    9.0750    2.8750    1.5720 C   0  0  0  0  0  0  0  0  0  0  0  0
    8.5140    3.2750   -0.8410 C   0  0  0  0  0  0  0  0  0  0  0  0
    7.1200    4.3230    0.9710 C   0  0  0  0  0  0  0  0  0  0  0  0
    3.5230   -2.1790    0.2090 C   0  0  0  0  0  0  0  0  0  0  0  0
    9.9920    4.1100    1.5710 C   0  0  0  0  0  0  0  0  0  0  0  0
    9.4290    4.5150   -0.8450 C   0  0  0  0  0  0  0  0  0  0  0  0
    8.0330    5.5600    0.9660 C   0  0  0  0  0  0  0  0  0  0  0  0
    2.8460   -2.2980    1.5730 C   0  0  0  0  0  0  0  0  0  0  0  0
   10.5690    4.3090    0.1620 C   0  0  0  0  0  0  0  0  0  0  0  0
    9.1770    5.3490    1.9670 C   0  0  0  0  0  0  0  0  0  0  0  0
    8.6130    5.7520   -0.4430 C   0  0  0  0  0  0  0  0  0  0  0  0
    2.3430   -3.7100    1.8250 C   0  0  0  0  0  0  0  0  0  0  0  0
  1  2  1  0  0  0  0
  2  3  2  0  0  0  0
  2  4  1  0  0  0  0
  3  5  1  0  0  0  0
  4  6  2  0  0  0  0
  5  7  1  0  0  0  0
  5  8  2  0  0  0  0
  6  8  1  0  0  0  0
  6  9  1  0  0  0  0
  8 10  1  0  0  0  0
  9 11  1  0  0  0  0
  9 12  1  0  0  0  0
 10 11  1  0  0  0  0
 10 13  2  0  0  0  0
 11 14  1  0  0  0  0
 12 15  2  0  0  0  0
 12 16  1  0  0  0  0
 14 17  1  0  0  0  0
 14 18  1  0  0  0  0
 16 19  1  0  0  0  0
 17 20  1  0  0  0  0
 17 21  1  0  0  0  0
 17 22  1  0  0  0  0
 19 23  1  0  0  0  0
 20 24  1  0  0  0  0
 21 25  1  0  0  0  0
 22 26  1  0  0  0  0
 23 27  1  0  0  0  0
 24 28  1  0  0  0  0
 24 29  1  0  0  0  0
 25 28  1  0  0  0  0
 25 30  1  0  0  0  0
 26 29  1  0  0  0  0
 26 30  1  0  0  0  0
 27 31  1  0  0  0  0
M  END

$$$$

     RDKit          3D 0   0.00000     0.00000     0

 30 34  0  0  0  0              1 V2000 
    0.7240    3.4150   -4.1170 Br  0  0  0  0  0  0  0  0  0  0  0  0
    1.7780    3.1380   -2.5690 C   0  0  0  0  0  0  0  0  0  0  0  0
    3.0020    2.4690   -2.6850 C   0  0  0  0  0  0  0  0  0  0  0  0
    1.3140    3.6090   -1.3270 C   0  0  0  0  0  0  0  0  0  0  0  0
    3.7470    2.2790   -1.5320 C   0  0  0  0  0  0  0  0  0  0  0  0
    2.0750    3.4170   -0.1720 C   0  0  0  0  0  0  0  0  0  0  0  0
    3.2800    2.7540   -0.3080 C   0  0  0  0  0  0  0  0  0  0  0  0
    5.0720    1.5870   -1.3480 C   0  0  0  0  0  0  0  0  0  0  0  0
    4.2750    2.4410    0.7200 C   0  0  0  0  0  0  0  0  0  0  0  0
    5.3560    1.8420    0.0730 N   0  0  0  0  0  0  0  0  0  0  0  0
    4.9950    0.1270   -1.8430 C   0  0  0  0  0  0  0  0  0  0  0  0
    4.1400    2.7100    1.8990 O   0  0  0  0  0  0  0  0  0  0  0  0
    6.6440    1.5670    0.7500 C   0  0  0  0  0  0  0  0  0  0  0  0
    5.4550   -0.1660   -2.9540 O   0  0  0  0  0  0  0  0  0  0  0  0
    4.3180   -0.8460   -1.1640 N   0  0  0  0  0  0  0  0  0  0  0  0
    7.6670    2.7740    0.6980 C   0  0  0  0  0  0  0  0  0  0  0  0
    7.2550    0.2260    0.3280 C   0  0  0  0  0  0  0  0  0  0  0  0
    3.5800   -0.7710    0.0850 C   0  0  0  0  0  0  0  0  0  0  0  0
    8.8090    2.5360    1.7370 C   0  0  0  0  0  0  0  0  0  0  0  0
    8.3340    2.9590   -0.6930 C   0  0  0  0  0  0  0  0  0  0  0  0
    6.9830    4.1210    1.0770 C   0  0  0  0  0  0  0  0  0  0  0  0
    3.0400   -2.1390    0.4950 C   0  0  0  0  0  0  0  0  0  0  0  0
    9.8150    3.6990    1.7530 C   0  0  0  0  0  0  0  0  0  0  0  0
    9.3440    4.1240   -0.6800 C   0  0  0  0  0  0  0  0  0  0  0  0
    7.9870    5.2860    1.0900 C   0  0  0  0  0  0  0  0  0  0  0  0
    2.2570   -2.0570    1.8040 C   0  0  0  0  0  0  0  0  0  0  0  0
   10.4400    3.8400    0.3570 C   0  0  0  0  0  0  0  0  0  0  0  0
    9.0860    4.9980    2.1210 C   0  0  0  0  0  0  0  0  0  0  0  0
    8.6170    5.4240   -0.3040 C   0  0  0  0  0  0  0  0  0  0  0  0
    1.7100   -3.4160    2.2120 C   0  0  0  0  0  0  0  0  0  0  0  0
  1  2  1  0  0  0  0
  2  3  1  0  0  0  0
  2  4  2  0  0  0  0
  3  5  2  0  0  0  0
  4  6  1  0  0  0  0
  5  7  1  0  0  0  0
  5  8  1  0  0  0  0
  6  7  2  0  0  0  0
  7  9  1  0  0  0  0
  8 10  1  0  0  0  0
  8 11  1  0  0  0  0
  9 10  1  0  0  0  0
  9 12  2  0  0  0  0
 10 13  1  0  0  0  0
 11 14  2  0  0  0  0
 11 15  1  0  0  0  0
 13 16  1  0  0  0  0
 13 17  1  0  0  0  0
 15 18  1  0  0  0  0
 16 19  1  0  0  0  0
 16 20  1  0  0  0  0
 16 21  1  0  0  0  0
 18 22  1  0  0  0  0
 19 23  1  0  0  0  0
 20 24  1  0  0  0  0
 21 25  1  0  0  0  0
 22 26  1  0  0  0  0
 23 27  1  0  0  0  0
 23 28  1  0  0  0  0
 24 27  1  0  0  0  0
 24 29  1  0  0  0  0
 25 28  1  0  0  0  0
 25 29  1  0  0  0  0
 26 30  1  0  0  0  0
M  END

$$$$

     RDKit          3D 0   0.00000     0.00000     0

 30 34  0  0  0  0              1 V2000 
   -0.5220    1.1940   -1.2550 Br  0  0  0  0  0  0  0  0  0  0  0  0
    1.1890    0.3950   -1.3680 C   0  0  0  0  0  0  0  0  0  0  0  0
    1.9440    0.2260   -0.2080 C   0  0  0  0  0  0  0  0  0  0  0  0
    1.6770   -0.0150   -2.6220 C   0  0  0  0  0  0  0  0  0  0  0  0
    3.1850   -0.3630   -0.3530 C   0  0  0  0  0  0  0  0  0  0  0  0
    2.9390   -0.6090   -2.7360 C   0  0  0  0  0  0  0  0  0  0  0  0
    4.1870   -0.6470    0.6770 C   0  0  0  0  0  0  0  0  0  0  0  0
    3.6870   -0.7820   -1.5830 C   0  0  0  0  0  0  0  0  0  0  0  0
    4.0310   -0.4080    1.8590 O   0  0  0  0  0  0  0  0  0  0  0  0
    5.3010   -1.1800    0.0280 N   0  0  0  0  0  0  0  0  0  0  0  0
    5.0490   -1.4010   -1.4050 C   0  0  0  0  0  0  0  0  0  0  0  0
    6.5900   -1.4110    0.7170 C   0  0  0  0  0  0  0  0  0  0  0  0
    5.0710   -2.8420   -1.9500 C   0  0  0  0  0  0  0  0  0  0  0  0
    7.5880   -0.1860    0.6380 C   0  0  0  0  0  0  0  0  0  0  0  0
    7.2320   -2.7520    0.3420 C   0  0  0  0  0  0  0  0  0  0  0  0
    5.5890   -3.0730   -3.0500 O   0  0  0  0  0  0  0  0  0  0  0  0
    4.4210   -3.8710   -1.3290 N   0  0  0  0  0  0  0  0  0  0  0  0
    8.6510   -0.3110    1.7760 C   0  0  0  0  0  0  0  0  0  0  0  0
    8.3590   -0.1020   -0.7080 C   0  0  0  0  0  0  0  0  0  0  0  0
    6.8500    1.1690    0.8530 C   0  0  0  0  0  0  0  0  0  0  0  0
    3.6260   -3.8700   -0.1120 C   0  0  0  0  0  0  0  0  0  0  0  0
    9.6320    0.8740    1.7680 C   0  0  0  0  0  0  0  0  0  0  0  0
    9.3390    1.0870   -0.7200 C   0  0  0  0  0  0  0  0  0  0  0  0
    7.8290    2.3550    0.8410 C   0  0  0  0  0  0  0  0  0  0  0  0
    3.1220   -5.2700    0.2250 C   0  0  0  0  0  0  0  0  0  0  0  0
   10.3590    0.9170    0.4160 C   0  0  0  0  0  0  0  0  0  0  0  0
    8.8530    2.1800    1.9710 C   0  0  0  0  0  0  0  0  0  0  0  0
    8.5590    2.3930   -0.5100 C   0  0  0  0  0  0  0  0  0  0  0  0
    2.2850   -5.2630    1.5040 C   0  0  0  0  0  0  0  0  0  0  0  0
    1.7750   -6.6550    1.8420 C   0  0  0  0  0  0  0  0  0  0  0  0
  1  2  1  0  0  0  0
  2  3  1  0  0  0  0
  2  4  2  0  0  0  0
  3  5  2  0  0  0  0
  4  6  1  0  0  0  0
  5  7  1  0  0  0  0
  5  8  1  0  0  0  0
  6  8  2  0  0  0  0
  7  9  2  0  0  0  0
  7 10  1  0  0  0  0
  8 11  1  0  0  0  0
 10 11  1  0  0  0  0
 10 12  1  0  0  0  0
 11 13  1  0  0  0  0
 12 14  1  0  0  0  0
 12 15  1  0  0  0  0
 13 16  2  0  0  0  0
 13 17  1  0  0  0  0
 14 18  1  0  0  0  0
 14 19  1  0  0  0  0
 14 20  1  0  0  0  0
 17 21  1  0  0  0  0
 18 22  1  0  0  0  0
 19 23  1  0  0  0  0
 20 24  1  0  0  0  0
 21 25  1  0  0  0  0
 22 26  1  0  0  0  0
 22 27  1  0  0  0  0
 23 26  1  0  0  0  0
 23 28  1  0  0  0  0
 24 27  1  0  0  0  0
 24 28  1  0  0  0  0
 25 29  1  0  0  0  0
 29 30  1  0  0  0  0
M  END

$$$$

     RDKit          3D 0   0.00000     0.00000     0

 30 34  0  0  0  0              1 V2000 
    0.9460    2.0700   -3.5520 Br  0  0  0  0  0  0  0  0  0  0  0  0
    0.6260    2.6080   -1.7710 C   0  0  0  0  0  0  0  0  0  0  0  0
    1.6380    2.6820   -0.8290 C   0  0  0  0  0  0  0  0  0  0  0  0
   -0.6750    2.9730   -1.3970 C   0  0  0  0  0  0  0  0  0  0  0  0
    1.3390    3.1470    0.4540 C   0  0  0  0  0  0  0  0  0  0  0  0
    3.0970    2.3090   -0.9050 C   0  0  0  0  0  0  0  0  0  0  0  0
   -0.9530    3.4160   -0.0920 C   0  0  0  0  0  0  0  0  0  0  0  0
    2.5820    3.2320    1.2250 C   0  0  0  0  0  0  0  0  0  0  0  0
    0.0670    3.5160    0.8510 C   0  0  0  0  0  0  0  0  0  0  0  0
    3.6130    2.8670    0.3640 N   0  0  0  0  0  0  0  0  0  0  0  0
    3.2370    0.7720   -1.0000 C   0  0  0  0  0  0  0  0  0  0  0  0
    2.6450    3.6020    2.3820 O   0  0  0  0  0  0  0  0  0  0  0  0
    5.0450    3.0710    0.6850 C   0  0  0  0  0  0  0  0  0  0  0  0
    3.3260    0.1960   -2.0840 O   0  0  0  0  0  0  0  0  0  0  0  0
    3.1070    0.0940    0.2000 N   0  0  0  0  0  0  0  0  0  0  0  0
    5.5860    4.5020    0.2750 C   0  0  0  0  0  0  0  0  0  0  0  0
    5.9210    1.9130    0.1900 C   0  0  0  0  0  0  0  0  0  0  0  0
    3.0670   -1.3510    0.2760 C   0  0  0  0  0  0  0  0  0  0  0  0
    7.0470    4.6930    0.7930 C   0  0  0  0  0  0  0  0  0  0  0  0
    5.5980    4.7380   -1.2590 C   0  0  0  0  0  0  0  0  0  0  0  0
    4.7240    5.6310    0.9160 C   0  0  0  0  0  0  0  0  0  0  0  0
    1.6490   -1.8740    0.0620 C   0  0  0  0  0  0  0  0  0  0  0  0
    7.5940    6.0890    0.4520 C   0  0  0  0  0  0  0  0  0  0  0  0
    6.1530    6.1340   -1.6070 C   0  0  0  0  0  0  0  0  0  0  0  0
    5.2710    7.0280    0.5720 C   0  0  0  0  0  0  0  0  0  0  0  0
    1.5980   -3.3980    0.1480 C   0  0  0  0  0  0  0  0  0  0  0  0
    7.5860    6.2680   -1.0740 C   0  0  0  0  0  0  0  0  0  0  0  0
    6.7050    7.1570    1.1000 C   0  0  0  0  0  0  0  0  0  0  0  0
    5.2690    7.2080   -0.9530 C   0  0  0  0  0  0  0  0  0  0  0  0
    0.1810   -3.9180   -0.0370 C   0  0  0  0  0  0  0  0  0  0  0  0
  1  2  1  0  0  0  0
  2  3  2  0  0  0  0
  2  4  1  0  0  0  0
  3  5  1  0  0  0  0
  3  6  1  0  0  0  0
  4  7  2  0  0  0  0
  5  8  1  0  0  0  0
  5  9  2  0  0  0  0
  6 10  1  0  0  0  0
  6 11  1  0  0  0  0
  7  9  1  0  0  0  0
  8 10  1  0  0  0  0
  8 12  2  0  0  0  0
 10 13  1  0  0  0  0
 11 14  2  0  0  0  0
 11 15  1  0  0  0  0
 13 16  1  0  0  0  0
 13 17  1  0  0  0  0
 15 18  1  0  0  0  0
 16 19  1  0  0  0  0
 16 20  1  0  0  0  0
 16 21  1  0  0  0  0
 18 22  1  0  0  0  0
 19 23  1  0  0  0  0
 20 24  1  0  0  0  0
 21 25  1  0  0  0  0
 22 26  1  0  0  0  0
 23 27  1  0  0  0  0
 23 28  1  0  0  0  0
 24 27  1  0  0  0  0
 24 29  1  0  0  0  0
 25 28  1  0  0  0  0
 25 29  1  0  0  0  0
 26 30  1  0  0  0  0
M  END

$$$$

     RDKit          3D 0   0.00000     0.00000     0

 30 34  0  0  0  0              1 V2000 
    0.5080    3.4860   -3.7970 Cl  0  0  0  0  0  0  0  0  0  0  0  0
    1.6030    3.1600   -2.5070 C   0  0  0  0  0  0  0  0  0  0  0  0
    2.8390    2.5680   -2.7890 C   0  0  0  0  0  0  0  0  0  0  0  0
    1.2350    3.4930   -1.1900 C   0  0  0  0  0  0  0  0  0  0  0  0
    3.6950    2.3160   -1.7290 C   0  0  0  0  0  0  0  0  0  0  0  0
    2.1050    3.2390   -0.1290 C   0  0  0  0  0  0  0  0  0  0  0  0
    3.3220    2.6550   -0.4300 C   0  0  0  0  0  0  0  0  0  0  0  0
    5.0600    1.6780   -1.7260 C   0  0  0  0  0  0  0  0  0  0  0  0
    4.4200    2.3030    0.4740 C   0  0  0  0  0  0  0  0  0  0  0  0
    5.4630    1.8240   -0.3190 N   0  0  0  0  0  0  0  0  0  0  0  0
    4.9940    0.2650   -2.3440 C   0  0  0  0  0  0  0  0  0  0  0  0
    4.3810    2.4570    1.6800 O   0  0  0  0  0  0  0  0  0  0  0  0
    6.8200    1.5640    0.2130 C   0  0  0  0  0  0  0  0  0  0  0  0
    5.3420    0.0960   -3.5190 O   0  0  0  0  0  0  0  0  0  0  0  0
    4.4330   -0.7970   -1.6930 N   0  0  0  0  0  0  0  0  0  0  0  0
    7.7690    2.8320    0.1940 C   0  0  0  0  0  0  0  0  0  0  0  0
    7.4590    0.3110   -0.3980 C   0  0  0  0  0  0  0  0  0  0  0  0
    3.8330   -0.8700   -0.3720 C   0  0  0  0  0  0  0  0  0  0  0  0
    9.0210    2.5620    1.0890 C   0  0  0  0  0  0  0  0  0  0  0  0
    8.2810    3.1990   -1.2260 C   0  0  0  0  0  0  0  0  0  0  0  0
    7.0570    4.0880    0.7780 C   0  0  0  0  0  0  0  0  0  0  0  0
    3.3630   -2.2870   -0.0530 C   0  0  0  0  0  0  0  0  0  0  0  0
    9.9610    3.7790    1.1330 C   0  0  0  0  0  0  0  0  0  0  0  0
    9.2240    4.4180   -1.1840 C   0  0  0  0  0  0  0  0  0  0  0  0
    7.9940    5.3070    0.8210 C   0  0  0  0  0  0  0  0  0  0  0  0
    2.7460   -2.3630    1.3430 C   0  0  0  0  0  0  0  0  0  0  0  0
   10.4330    4.1000   -0.2930 C   0  0  0  0  0  0  0  0  0  0  0  0
    9.2050    4.9850    1.7060 C   0  0  0  0  0  0  0  0  0  0  0  0
    8.4710    5.6250   -0.6040 C   0  0  0  0  0  0  0  0  0  0  0  0
    2.2820   -3.7720    1.6730 C   0  0  0  0  0  0  0  0  0  0  0  0
  1  2  1  0  0  0  0
  2  3  1  0  0  0  0
  2  4  2  0  0  0  0
  3  5  2  0  0  0  0
  4  6  1  0  0  0  0
  5  7  1  0  0  0  0
  5  8  1  0  0  0  0
  6  7  2  0  0  0  0
  7  9  1  0  0  0  0
  8 10  1  0  0  0  0
  8 11  1  0  0  0  0
  9 10  1  0  0  0  0
  9 12  2  0  0  0  0
 10 13  1  0  0  0  0
 11 14  2  0  0  0  0
 11 15  1  0  0  0  0
 13 16  1  0  0  0  0
 13 17  1  0  0  0  0
 15 18  1  0  0  0  0
 16 19  1  0  0  0  0
 16 20  1  0  0  0  0
 16 21  1  0  0  0  0
 18 22  1  0  0  0  0
 19 23  1  0  0  0  0
 20 24  1  0  0  0  0
 21 25  1  0  0  0  0
 22 26  1  0  0  0  0
 23 27  1  0  0  0  0
 23 28  1  0  0  0  0
 24 27  1  0  0  0  0
 24 29  1  0  0  0  0
 25 28  1  0  0  0  0
 25 29  1  0  0  0  0
 26 30  1  0  0  0  0
M  END

$$$$

     RDKit          3D 0   0.00000     0.00000     0

 30 34  0  0  0  0              1 V2000 
    0.1880    2.8000   -3.9980 I   0  0  0  0  0  0  0  0  0  0  0  0
    1.3860    1.3600   -3.0920 C   0  0  0  0  0  0  0  0  0  0  0  0
    2.7710    1.5210   -3.0920 C   0  0  0  0  0  0  0  0  0  0  0  0
    0.7840    0.2370   -2.4930 C   0  0  0  0  0  0  0  0  0  0  0  0
    3.5170    0.5340   -2.4740 C   0  0  0  0  0  0  0  0  0  0  0  0
    1.5670   -0.7480   -1.8780 C   0  0  0  0  0  0  0  0  0  0  0  0
    4.9740    0.4260   -2.3630 C   0  0  0  0  0  0  0  0  0  0  0  0
    2.9420   -0.5820   -1.8740 C   0  0  0  0  0  0  0  0  0  0  0  0
    5.7310    1.2310   -2.8700 O   0  0  0  0  0  0  0  0  0  0  0  0
    5.2460   -0.7590   -1.6880 N   0  0  0  0  0  0  0  0  0  0  0  0
    4.0110   -1.4570   -1.2810 C   0  0  0  0  0  0  0  0  0  0  0  0
    6.5760   -1.3580   -1.4670 C   0  0  0  0  0  0  0  0  0  0  0  0
    3.8380   -1.5550    0.2440 C   0  0  0  0  0  0  0  0  0  0  0  0
    7.5760   -0.5750   -0.5310 C   0  0  0  0  0  0  0  0  0  0  0  0
    7.1720   -1.7570   -2.8250 C   0  0  0  0  0  0  0  0  0  0  0  0
    3.7420   -0.5620    0.9680 O   0  0  0  0  0  0  0  0  0  0  0  0
    3.7950   -2.7980    0.8220 N   0  0  0  0  0  0  0  0  0  0  0  0
    8.6570   -1.5800   -0.0080 C   0  0  0  0  0  0  0  0  0  0  0  0
    8.3360    0.5860   -1.2270 C   0  0  0  0  0  0  0  0  0  0  0  0
    6.8550   -0.0010    0.7180 C   0  0  0  0  0  0  0  0  0  0  0  0
    3.8750   -4.0900    0.1660 C   0  0  0  0  0  0  0  0  0  0  0  0
    9.6450   -0.9020    0.9560 C   0  0  0  0  0  0  0  0  0  0  0  0
    9.3270    1.2690   -0.2650 C   0  0  0  0  0  0  0  0  0  0  0  0
    7.8410    0.6890    1.6770 C   0  0  0  0  0  0  0  0  0  0  0  0
    3.7990   -5.2330    1.1730 C   0  0  0  0  0  0  0  0  0  0  0  0
   10.3580    0.2420    0.2210 C   0  0  0  0  0  0  0  0  0  0  0  0
    8.8770   -0.3370    2.1580 C   0  0  0  0  0  0  0  0  0  0  0  0
    8.5560    1.8290    0.9400 C   0  0  0  0  0  0  0  0  0  0  0  0
    3.8780   -6.5910    0.4790 C   0  0  0  0  0  0  0  0  0  0  0  0
    3.7930   -7.7330    1.4790 C   0  0  0  0  0  0  0  0  0  0  0  0
  1  2  1  0  0  0  0
  2  3  1  0  0  0  0
  2  4  2  0  0  0  0
  3  5  2  0  0  0  0
  4  6  1  0  0  0  0
  5  7  1  0  0  0  0
  5  8  1  0  0  0  0
  6  8  2  0  0  0  0
  7  9  2  0  0  0  0
  7 10  1  0  0  0  0
  8 11  1  0  0  0  0
 10 11  1  0  0  0  0
 10 12  1  0  0  0  0
 11 13  1  0  0  0  0
 12 14  1  0  0  0  0
 12 15  1  0  0  0  0
 13 16  2  0  0  0  0
 13 17  1  0  0  0  0
 14 18  1  0  0  0  0
 14 19  1  0  0  0  0
 14 20  1  0  0  0  0
 17 21  1  0  0  0  0
 18 22  1  0  0  0  0
 19 23  1  0  0  0  0
 20 24  1  0  0  0  0
 21 25  1  0  0  0  0
 22 26  1  0  0  0  0
 22 27  1  0  0  0  0
 23 26  1  0  0  0  0
 23 28  1  0  0  0  0
 24 27  1  0  0  0  0
 24 28  1  0  0  0  0
 25 29  1  0  0  0  0
 29 30  1  0  0  0  0
M  END

$$$$

     RDKit          3D 0   0.00000     0.00000     0

 33 37  0  0  0  0              1 V2000 
   -1.3270    1.8720   -1.6070 F   0  0  0  0  0  0  0  0  0  0  0  0
   -0.6870    3.0700   -1.6890 C   0  0  0  0  0  0  0  0  0  0  0  0
   -0.4620    3.2860   -3.0150 F   0  0  0  0  0  0  0  0  0  0  0  0
   -1.5980    4.0100   -1.3100 F   0  0  0  0  0  0  0  0  0  0  0  0
    0.5700    3.1030   -0.8560 C   0  0  0  0  0  0  0  0  0  0  0  0
    1.8190    2.8230   -1.4420 C   0  0  0  0  0  0  0  0  0  0  0  0
    0.4890    3.3790    0.5300 C   0  0  0  0  0  0  0  0  0  0  0  0
    2.9490    2.8340   -0.6390 C   0  0  0  0  0  0  0  0  0  0  0  0
    1.6330    3.3950    1.3310 C   0  0  0  0  0  0  0  0  0  0  0  0
    2.8400    3.1210    0.7190 C   0  0  0  0  0  0  0  0  0  0  0  0
    4.3870    2.5650   -0.9990 C   0  0  0  0  0  0  0  0  0  0  0  0
    4.1800    3.0890    1.3080 C   0  0  0  0  0  0  0  0  0  0  0  0
    5.0770    2.8290    0.2710 N   0  0  0  0  0  0  0  0  0  0  0  0
    4.5280    1.1930   -1.6870 C   0  0  0  0  0  0  0  0  0  0  0  0
    4.4080    3.2910    2.4870 O   0  0  0  0  0  0  0  0  0  0  0  0
    6.5430    2.8980    0.4540 C   0  0  0  0  0  0  0  0  0  0  0  0
    4.6030    1.1410   -2.9220 O   0  0  0  0  0  0  0  0  0  0  0  0
    4.4410    0.0040   -1.0240 N   0  0  0  0  0  0  0  0  0  0  0  0
    7.1650    4.3170    0.1390 C   0  0  0  0  0  0  0  0  0  0  0  0
    7.2780    1.7370   -0.2240 C   0  0  0  0  0  0  0  0  0  0  0  0
    4.2320   -0.3120    0.3800 C   0  0  0  0  0  0  0  0  0  0  0  0
    8.5590    4.4360    0.8340 C   0  0  0  0  0  0  0  0  0  0  0  0
    7.3810    4.5750   -1.3770 C   0  0  0  0  0  0  0  0  0  0  0  0
    6.2780    5.4680    0.7010 C   0  0  0  0  0  0  0  0  0  0  0  0
    2.7710   -0.6280    0.6960 C   0  0  0  0  0  0  0  0  0  0  0  0
    9.1980    5.8130    0.5890 C   0  0  0  0  0  0  0  0  0  0  0  0
    8.0160    5.9560   -1.6250 C   0  0  0  0  0  0  0  0  0  0  0  0
    6.9140    6.8460    0.4530 C   0  0  0  0  0  0  0  0  0  0  0  0
    2.2900   -1.9180    0.0280 C   0  0  0  0  0  0  0  0  0  0  0  0
    9.3790    6.0220   -0.9210 C   0  0  0  0  0  0  0  0  0  0  0  0
    8.2800    6.9070    1.1490 C   0  0  0  0  0  0  0  0  0  0  0  0
    7.0990    7.0500   -1.0580 C   0  0  0  0  0  0  0  0  0  0  0  0
    0.8490   -2.2290    0.4010 C   0  0  0  0  0  0  0  0  0  0  0  0
  1  2  1  0  0  0  0
  2  3  1  0  0  0  0
  2  4  1  0  0  0  0
  2  5  1  0  0  0  0
  5  6  1  0  0  0  0
  5  7  2  0  0  0  0
  6  8  2  0  0  0  0
  7  9  1  0  0  0  0
  8 10  1  0  0  0  0
  8 11  1  0  0  0  0
  9 10  2  0  0  0  0
 10 12  1  0  0  0  0
 11 13  1  0  0  0  0
 11 14  1  0  0  0  0
 12 13  1  0  0  0  0
 12 15  2  0  0  0  0
 13 16  1  0  0  0  0
 14 17  2  0  0  0  0
 14 18  1  0  0  0  0
 16 19  1  0  0  0  0
 16 20  1  0  0  0  0
 18 21  1  0  0  0  0
 19 22  1  0  0  0  0
 19 23  1  0  0  0  0
 19 24  1  0  0  0  0
 21 25  1  0  0  0  0
 22 26  1  0  0  0  0
 23 27  1  0  0  0  0
 24 28  1  0  0  0  0
 25 29  1  0  0  0  0
 26 30  1  0  0  0  0
 26 31  1  0  0  0  0
 27 30  1  0  0  0  0
 27 32  1  0  0  0  0
 28 31  1  0  0  0  0
 28 32  1  0  0  0  0
 29 33  1  0  0  0  0
M  END

$$$$

     RDKit          3D 0   0.00000     0.00000     0

 33 37  0  0  0  0              1 V2000 
   -0.7290    0.3320   -0.1060 F   0  0  0  0  0  0  0  0  0  0  0  0
    0.4600   -0.2890    0.1530 C   0  0  0  0  0  0  0  0  0  0  0  0
    1.3070    0.7090    0.5240 F   0  0  0  0  0  0  0  0  0  0  0  0
    0.2300   -1.0490    1.2570 F   0  0  0  0  0  0  0  0  0  0  0  0
    0.9610   -1.0850   -1.0160 C   0  0  0  0  0  0  0  0  0  0  0  0
    2.1500   -1.8000   -0.9710 C   0  0  0  0  0  0  0  0  0  0  0  0
    0.2410   -1.1420   -2.2220 C   0  0  0  0  0  0  0  0  0  0  0  0
    3.1290   -1.9280    0.1180 C   0  0  0  0  0  0  0  0  0  0  0  0
    2.6240   -2.5450   -2.0540 C   0  0  0  0  0  0  0  0  0  0  0  0
    0.7120   -1.8850   -3.3200 C   0  0  0  0  0  0  0  0  0  0  0  0
    3.0050   -1.4120    1.2120 O   0  0  0  0  0  0  0  0  0  0  0  0
    4.1920   -2.6920   -0.3630 N   0  0  0  0  0  0  0  0  0  0  0  0
    1.9130   -2.5920   -3.2420 C   0  0  0  0  0  0  0  0  0  0  0  0
    3.9220   -3.2230   -1.7040 C   0  0  0  0  0  0  0  0  0  0  0  0
    5.4560   -2.8610    0.3870 C   0  0  0  0  0  0  0  0  0  0  0  0
    3.8120   -4.7490   -1.8910 C   0  0  0  0  0  0  0  0  0  0  0  0
    6.5530   -1.7720    0.0490 C   0  0  0  0  0  0  0  0  0  0  0  0
    5.9840   -4.3000    0.3400 C   0  0  0  0  0  0  0  0  0  0  0  0
    4.3030   -5.2790   -2.8960 O   0  0  0  0  0  0  0  0  0  0  0  0
    3.0760   -5.5410   -1.0560 N   0  0  0  0  0  0  0  0  0  0  0  0
    7.6050   -1.7220    1.2040 C   0  0  0  0  0  0  0  0  0  0  0  0
    7.3260   -2.0610   -1.2680 C   0  0  0  0  0  0  0  0  0  0  0  0
    5.9320   -0.3480   -0.0620 C   0  0  0  0  0  0  0  0  0  0  0  0
    2.2900   -5.1850    0.1130 C   0  0  0  0  0  0  0  0  0  0  0  0
    8.6810   -0.6540    0.9450 C   0  0  0  0  0  0  0  0  0  0  0  0
    8.4020   -0.9900   -1.5320 C   0  0  0  0  0  0  0  0  0  0  0  0
    7.0060    0.7200   -0.3260 C   0  0  0  0  0  0  0  0  0  0  0  0
    1.6640   -6.4200    0.7560 C   0  0  0  0  0  0  0  0  0  0  0  0
    9.4060   -0.9780   -0.3700 C   0  0  0  0  0  0  0  0  0  0  0  0
    8.0130    0.7240    0.8320 C   0  0  0  0  0  0  0  0  0  0  0  0
    7.7340    0.3890   -1.6370 C   0  0  0  0  0  0  0  0  0  0  0  0
    0.8160   -6.0410    1.9690 C   0  0  0  0  0  0  0  0  0  0  0  0
    0.1920   -7.2670    2.6160 C   0  0  0  0  0  0  0  0  0  0  0  0
  1  2  1  0  0  0  0
  2  3  1  0  0  0  0
  2  4  1  0  0  0  0
  2  5  1  0  0  0  0
  5  6  2  0  0  0  0
  5  7  1  0  0  0  0
  6  8  1  0  0  0  0
  6  9  1  0  0  0  0
  7 10  2  0  0  0  0
  8 11  2  0  0  0  0
  8 12  1  0  0  0  0
  9 13  2  0  0  0  0
  9 14  1  0  0  0  0
 10 13  1  0  0  0  0
 12 14  1  0  0  0  0
 12 15  1  0  0  0  0
 14 16  1  0  0  0  0
 15 17  1  0  0  0  0
 15 18  1  0  0  0  0
 16 19  2  0  0  0  0
 16 20  1  0  0  0  0
 17 21  1  0  0  0  0
 17 22  1  0  0  0  0
 17 23  1  0  0  0  0
 20 24  1  0  0  0  0
 21 25  1  0  0  0  0
 22 26  1  0  0  0  0
 23 27  1  0  0  0  0
 24 28  1  0  0  0  0
 25 29  1  0  0  0  0
 25 30  1  0  0  0  0
 26 29  1  0  0  0  0
 26 31  1  0  0  0  0
 27 30  1  0  0  0  0
 27 31  1  0  0  0  0
 28 32  1  0  0  0  0
 32 33  1  0  0  0  0
M  END

$$$$

     RDKit          3D 0   0.00000     0.00000     0

 29 33  0  0  0  0              1 V2000 
   -0.1420    3.2220    1.6410 Br  0  0  0  0  0  0  0  0  0  0  0  0
    1.7500    3.2710    1.6180 C   0  0  0  0  0  0  0  0  0  0  0  0
    2.4140    4.4130    2.0900 C   0  0  0  0  0  0  0  0  0  0  0  0
    2.4580    2.1690    1.1340 C   0  0  0  0  0  0  0  0  0  0  0  0
    3.8120    4.4680    2.0800 C   0  0  0  0  0  0  0  0  0  0  0  0
    3.8440    2.2330    1.1310 C   0  0  0  0  0  0  0  0  0  0  0  0
    4.5860    5.8910    2.6560 Cl  0  0  0  0  0  0  0  0  0  0  0  0
    4.5060    3.3700    1.5980 C   0  0  0  0  0  0  0  0  0  0  0  0
    4.8330    1.1830    0.7020 C   0  0  0  0  0  0  0  0  0  0  0  0
    5.9500    3.1470    1.4330 C   0  0  0  0  0  0  0  0  0  0  0  0
    6.1130    1.9000    0.8230 N   0  0  0  0  0  0  0  0  0  0  0  0
    4.7550   -0.0180    1.6660 C   0  0  0  0  0  0  0  0  0  0  0  0
    6.8070    3.9490    1.7500 O   0  0  0  0  0  0  0  0  0  0  0  0
    7.4240    1.3600    0.3690 C   0  0  0  0  0  0  0  0  0  0  0  0
    5.1490    0.0390    2.8330 O   0  0  0  0  0  0  0  0  0  0  0  0
    4.1880   -1.1830    1.2160 N   0  0  0  0  0  0  0  0  0  0  0  0
    8.1100    2.3650   -0.6030 C   0  0  0  0  0  0  0  0  0  0  0  0
    8.3620    1.1260    1.5820 C   0  0  0  0  0  0  0  0  0  0  0  0
    7.2960    0.0100   -0.3960 C   0  0  0  0  0  0  0  0  0  0  0  0
    3.6640   -1.4710   -0.1070 C   0  0  0  0  0  0  0  0  0  0  0  0
    9.4880    1.8520   -1.0540 C   0  0  0  0  0  0  0  0  0  0  0  0
    9.7380    0.6110    1.1250 C   0  0  0  0  0  0  0  0  0  0  0  0
    8.6690   -0.5120   -0.8550 C   0  0  0  0  0  0  0  0  0  0  0  0
    3.0520   -2.8650   -0.1700 C   0  0  0  0  0  0  0  0  0  0  0  0
   10.3780    1.6430    0.1820 C   0  0  0  0  0  0  0  0  0  0  0  0
    9.3160    0.5170   -1.7910 C   0  0  0  0  0  0  0  0  0  0  0  0
    9.5640   -0.7190    0.3760 C   0  0  0  0  0  0  0  0  0  0  0  0
    2.5180   -3.1790   -1.5660 C   0  0  0  0  0  0  0  0  0  0  0  0
    1.9050   -4.5690   -1.6260 C   0  0  0  0  0  0  0  0  0  0  0  0
  1  2  1  0  0  0  0
  2  3  2  0  0  0  0
  2  4  1  0  0  0  0
  3  5  1  0  0  0  0
  4  6  2  0  0  0  0
  5  7  1  0  0  0  0
  5  8  2  0  0  0  0
  6  8  1  0  0  0  0
  6  9  1  0  0  0  0
  8 10  1  0  0  0  0
  9 11  1  0  0  0  0
  9 12  1  0  0  0  0
 10 11  1  0  0  0  0
 10 13  2  0  0  0  0
 11 14  1  0  0  0  0
 12 15  2  0  0  0  0
 12 16  1  0  0  0  0
 14 17  1  0  0  0  0
 14 18  1  0  0  0  0
 14 19  1  0  0  0  0
 16 20  1  0  0  0  0
 17 21  1  0  0  0  0
 18 22  1  0  0  0  0
 19 23  1  0  0  0  0
 20 24  1  0  0  0  0
 21 25  1  0  0  0  0
 21 26  1  0  0  0  0
 22 25  1  0  0  0  0
 22 27  1  0  0  0  0
 23 26  1  0  0  0  0
 23 27  1  0  0  0  0
 24 28  1  0  0  0  0
 28 29  1  0  0  0  0
M  END

$$$$

     RDKit          3D 0   0.00000     0.00000     0

 28 32  0  0  0  0              1 V2000 
   -0.2400    2.3300    0.7100 Br  0  0  0  0  0  0  0  0  0  0  0  0
    1.6370    2.5280    0.8540 C   0  0  0  0  0  0  0  0  0  0  0  0
    2.4700    1.4950    0.4110 C   0  0  0  0  0  0  0  0  0  0  0  0
    2.1640    3.7090    1.4060 C   0  0  0  0  0  0  0  0  0  0  0  0
    3.8400    1.6670    0.5320 C   0  0  0  0  0  0  0  0  0  0  0  0
    3.5460    3.8740    1.5230 C   0  0  0  0  0  0  0  0  0  0  0  0
    4.3510    2.8400    1.0800 C   0  0  0  0  0  0  0  0  0  0  0  0
    4.9630    0.7310    0.1750 C   0  0  0  0  0  0  0  0  0  0  0  0
    5.8130    2.7650    1.0580 C   0  0  0  0  0  0  0  0  0  0  0  0
    6.1560    1.5560    0.4490 N   0  0  0  0  0  0  0  0  0  0  0  0
    4.8950   -0.5180    1.0750 C   0  0  0  0  0  0  0  0  0  0  0  0
    6.5290    3.6570    1.4750 O   0  0  0  0  0  0  0  0  0  0  0  0
    7.5490    1.1530    0.1210 C   0  0  0  0  0  0  0  0  0  0  0  0
    5.2190   -0.5020    2.2650 O   0  0  0  0  0  0  0  0  0  0  0  0
    4.4190   -1.6880    0.5370 N   0  0  0  0  0  0  0  0  0  0  0  0
    8.2150    2.2320   -0.7820 C   0  0  0  0  0  0  0  0  0  0  0  0
    8.3900    1.0050    1.4160 C   0  0  0  0  0  0  0  0  0  0  0  0
    7.6300   -0.1970   -0.6520 C   0  0  0  0  0  0  0  0  0  0  0  0
    3.9820   -1.9430   -0.8240 C   0  0  0  0  0  0  0  0  0  0  0  0
    9.6740    1.8660   -1.1050 C   0  0  0  0  0  0  0  0  0  0  0  0
    9.8480    0.6370    1.0890 C   0  0  0  0  0  0  0  0  0  0  0  0
    9.0860   -0.5710   -0.9810 C   0  0  0  0  0  0  0  0  0  0  0  0
    3.0750   -3.1680   -0.9190 C   0  0  0  0  0  0  0  0  0  0  0  0
   10.4640    1.7370    0.2080 C   0  0  0  0  0  0  0  0  0  0  0  0
    9.7070    0.5270   -1.8540 C   0  0  0  0  0  0  0  0  0  0  0  0
    9.8800   -0.6970    0.3280 C   0  0  0  0  0  0  0  0  0  0  0  0
    1.7160   -2.9340   -0.2540 C   0  0  0  0  0  0  0  0  0  0  0  0
    0.8120   -4.1490   -0.3930 C   0  0  0  0  0  0  0  0  0  0  0  0
  1  2  1  0  0  0  0
  2  3  1  0  0  0  0
  2  4  2  0  0  0  0
  3  5  2  0  0  0  0
  4  6  1  0  0  0  0
  5  7  1  0  0  0  0
  5  8  1  0  0  0  0
  6  7  2  0  0  0  0
  7  9  1  0  0  0  0
  8 10  1  0  0  0  0
  8 11  1  0  0  0  0
  9 10  1  0  0  0  0
  9 12  2  0  0  0  0
 10 13  1  0  0  0  0
 11 14  2  0  0  0  0
 11 15  1  0  0  0  0
 13 16  1  0  0  0  0
 13 17  1  0  0  0  0
 13 18  1  0  0  0  0
 15 19  1  0  0  0  0
 16 20  1  0  0  0  0
 17 21  1  0  0  0  0
 18 22  1  0  0  0  0
 19 23  1  0  0  0  0
 20 24  1  0  0  0  0
 20 25  1  0  0  0  0
 21 24  1  0  0  0  0
 21 26  1  0  0  0  0
 22 25  1  0  0  0  0
 22 26  1  0  0  0  0
 23 27  1  0  0  0  0
 27 28  1  0  0  0  0
M  END

$$$$

     RDKit          3D 0   0.00000     0.00000     0

 28 32  0  0  0  0              1 V2000 
    1.2280    2.3310    2.8330 Br  0  0  0  0  0  0  0  0  0  0  0  0
    2.2590    0.9350    2.0790 C   0  0  0  0  0  0  0  0  0  0  0  0
    3.6430    1.0720    1.9990 C   0  0  0  0  0  0  0  0  0  0  0  0
    1.6140   -0.2210    1.6060 C   0  0  0  0  0  0  0  0  0  0  0  0
    4.3450    0.0190    1.4400 C   0  0  0  0  0  0  0  0  0  0  0  0
    2.3520   -1.2690    1.0440 C   0  0  0  0  0  0  0  0  0  0  0  0
    5.7860   -0.0940    1.2130 C   0  0  0  0  0  0  0  0  0  0  0  0
    3.7290   -1.1360    0.9660 C   0  0  0  0  0  0  0  0  0  0  0  0
    6.5760    0.7770    1.5260 O   0  0  0  0  0  0  0  0  0  0  0  0
    6.0090   -1.3110    0.5650 N   0  0  0  0  0  0  0  0  0  0  0  0
    4.7640   -2.0990    0.4500 C   0  0  0  0  0  0  0  0  0  0  0  0
    7.3370   -1.7530    0.0630 C   0  0  0  0  0  0  0  0  0  0  0  0
    4.7850   -3.3580    1.3390 C   0  0  0  0  0  0  0  0  0  0  0  0
    7.9070   -0.6980   -0.9300 C   0  0  0  0  0  0  0  0  0  0  0  0
    8.3350   -1.9130    1.2410 C   0  0  0  0  0  0  0  0  0  0  0  0
    7.2850   -3.1100   -0.6990 C   0  0  0  0  0  0  0  0  0  0  0  0
    5.2490   -3.3610    2.4810 O   0  0  0  0  0  0  0  0  0  0  0  0
    4.2280   -4.5120    0.8470 N   0  0  0  0  0  0  0  0  0  0  0  0
    9.3030   -1.1030   -1.4320 C   0  0  0  0  0  0  0  0  0  0  0  0
    9.7290   -2.3190    0.7330 C   0  0  0  0  0  0  0  0  0  0  0  0
    8.6770   -3.5240   -1.2080 C   0  0  0  0  0  0  0  0  0  0  0  0
    3.6320   -4.7260   -0.4600 C   0  0  0  0  0  0  0  0  0  0  0  0
   10.2520   -1.2420   -0.2310 C   0  0  0  0  0  0  0  0  0  0  0  0
    9.2080   -2.4480   -2.1650 C   0  0  0  0  0  0  0  0  0  0  0  0
    9.6310   -3.6590   -0.0110 C   0  0  0  0  0  0  0  0  0  0  0  0
    3.0110   -6.1150   -0.5690 C   0  0  0  0  0  0  0  0  0  0  0  0
    2.3700   -6.3320   -1.9380 C   0  0  0  0  0  0  0  0  0  0  0  0
    1.7590   -7.7190   -2.0530 C   0  0  0  0  0  0  0  0  0  0  0  0
  1  2  1  0  0  0  0
  2  3  1  0  0  0  0
  2  4  2  0  0  0  0
  3  5  2  0  0  0  0
  4  6  1  0  0  0  0
  5  7  1  0  0  0  0
  5  8  1  0  0  0  0
  6  8  2  0  0  0  0
  7  9  2  0  0  0  0
  7 10  1  0  0  0  0
  8 11  1  0  0  0  0
 10 11  1  0  0  0  0
 10 12  1  0  0  0  0
 11 13  1  0  0  0  0
 12 14  1  0  0  0  0
 12 15  1  0  0  0  0
 12 16  1  0  0  0  0
 13 17  2  0  0  0  0
 13 18  1  0  0  0  0
 14 19  1  0  0  0  0
 15 20  1  0  0  0  0
 16 21  1  0  0  0  0
 18 22  1  0  0  0  0
 19 23  1  0  0  0  0
 19 24  1  0  0  0  0
 20 23  1  0  0  0  0
 20 25  1  0  0  0  0
 21 24  1  0  0  0  0
 21 25  1  0  0  0  0
 22 26  1  0  0  0  0
 26 27  1  0  0  0  0
 27 28  1  0  0  0  0
M  END

$$$$

     RDKit          3D 0   0.00000     0.00000     0

 28 32  0  0  0  0              1 V2000 
    1.7010    1.0280    2.3400 Br  0  0  0  0  0  0  0  0  0  0  0  0
    0.9840   -0.5560    1.6000 C   0  0  0  0  0  0  0  0  0  0  0  0
    1.7620   -1.5910    1.1080 C   0  0  0  0  0  0  0  0  0  0  0  0
   -0.4070   -0.6920    1.5400 C   0  0  0  0  0  0  0  0  0  0  0  0
    3.2230   -1.7340    1.0010 C   0  0  0  0  0  0  0  0  0  0  0  0
    1.1860   -2.7430    0.5670 C   0  0  0  0  0  0  0  0  0  0  0  0
   -0.9900   -1.8470    0.9930 C   0  0  0  0  0  0  0  0  0  0  0  0
    4.0250   -0.8980    1.3770 O   0  0  0  0  0  0  0  0  0  0  0  0
    3.4820   -2.9500    0.3620 N   0  0  0  0  0  0  0  0  0  0  0  0
   -0.1940   -2.8820    0.5020 C   0  0  0  0  0  0  0  0  0  0  0  0
    2.2480   -3.7200    0.1430 C   0  0  0  0  0  0  0  0  0  0  0  0
    4.8390   -3.4030   -0.0450 C   0  0  0  0  0  0  0  0  0  0  0  0
    2.1780   -4.9760    1.0350 C   0  0  0  0  0  0  0  0  0  0  0  0
    5.4790   -2.3590   -1.0050 C   0  0  0  0  0  0  0  0  0  0  0  0
    5.7570   -3.5630    1.1980 C   0  0  0  0  0  0  0  0  0  0  0  0
    4.8310   -4.7660   -0.7990 C   0  0  0  0  0  0  0  0  0  0  0  0
    2.5520   -4.9800    2.2100 O   0  0  0  0  0  0  0  0  0  0  0  0
    1.6450   -6.1260    0.5090 N   0  0  0  0  0  0  0  0  0  0  0  0
    6.9030   -2.7730   -1.4120 C   0  0  0  0  0  0  0  0  0  0  0  0
    7.1790   -3.9800    0.7840 C   0  0  0  0  0  0  0  0  0  0  0  0
    6.2510   -5.1900   -1.2140 C   0  0  0  0  0  0  0  0  0  0  0  0
    1.1470   -6.3530   -0.8370 C   0  0  0  0  0  0  0  0  0  0  0  0
    7.7700   -2.9100   -0.1490 C   0  0  0  0  0  0  0  0  0  0  0  0
    6.8480   -4.1220   -2.1410 C   0  0  0  0  0  0  0  0  0  0  0  0
    7.1220   -5.3230    0.0430 C   0  0  0  0  0  0  0  0  0  0  0  0
    0.2530   -7.5880   -0.9230 C   0  0  0  0  0  0  0  0  0  0  0  0
   -1.0680   -7.4000   -0.1730 C   0  0  0  0  0  0  0  0  0  0  0  0
   -1.9720   -8.6130   -0.3260 C   0  0  0  0  0  0  0  0  0  0  0  0
  1  2  1  0  0  0  0
  2  3  2  0  0  0  0
  2  4  1  0  0  0  0
  3  5  1  0  0  0  0
  3  6  1  0  0  0  0
  4  7  2  0  0  0  0
  5  8  2  0  0  0  0
  5  9  1  0  0  0  0
  6 10  2  0  0  0  0
  6 11  1  0  0  0  0
  7 10  1  0  0  0  0
  9 11  1  0  0  0  0
  9 12  1  0  0  0  0
 11 13  1  0  0  0  0
 12 14  1  0  0  0  0
 12 15  1  0  0  0  0
 12 16  1  0  0  0  0
 13 17  2  0  0  0  0
 13 18  1  0  0  0  0
 14 19  1  0  0  0  0
 15 20  1  0  0  0  0
 16 21  1  0  0  0  0
 18 22  1  0  0  0  0
 19 23  1  0  0  0  0
 19 24  1  0  0  0  0
 20 23  1  0  0  0  0
 20 25  1  0  0  0  0
 21 24  1  0  0  0  0
 21 25  1  0  0  0  0
 22 26  1  0  0  0  0
 26 27  1  0  0  0  0
 27 28  1  0  0  0  0
M  END

$$$$

     RDKit          3D 0   0.00000     0.00000     0

 28 32  0  0  0  0              1 V2000 
   -0.0220    2.5870    1.4360 Cl  0  0  0  0  0  0  0  0  0  0  0  0
    1.6980    2.6730    1.4240 C   0  0  0  0  0  0  0  0  0  0  0  0
    2.4330    1.6290    0.8510 C   0  0  0  0  0  0  0  0  0  0  0  0
    2.3360    3.7900    1.9910 C   0  0  0  0  0  0  0  0  0  0  0  0
    3.8160    1.7250    0.8560 C   0  0  0  0  0  0  0  0  0  0  0  0
    3.7290    3.8800    1.9910 C   0  0  0  0  0  0  0  0  0  0  0  0
    4.4350    2.8370    1.4190 C   0  0  0  0  0  0  0  0  0  0  0  0
    4.8510    0.7570    0.3490 C   0  0  0  0  0  0  0  0  0  0  0  0
    5.8830    2.6940    1.2590 C   0  0  0  0  0  0  0  0  0  0  0  0
    6.1070    1.5060    0.5610 N   0  0  0  0  0  0  0  0  0  0  0  0
    4.7980   -0.5360    1.1860 C   0  0  0  0  0  0  0  0  0  0  0  0
    6.6790    3.5260    1.6550 O   0  0  0  0  0  0  0  0  0  0  0  0
    7.4440    1.0570    0.0930 C   0  0  0  0  0  0  0  0  0  0  0  0
    5.1890   -0.5920    2.3540 O   0  0  0  0  0  0  0  0  0  0  0  0
    4.2570   -1.6610    0.6150 N   0  0  0  0  0  0  0  0  0  0  0  0
    8.0780    2.1440   -0.8220 C   0  0  0  0  0  0  0  0  0  0  0  0
    8.3880    0.8150    1.3020 C   0  0  0  0  0  0  0  0  0  0  0  0
    7.3940   -0.2610   -0.7350 C   0  0  0  0  0  0  0  0  0  0  0  0
    3.7500   -1.8160   -0.7370 C   0  0  0  0  0  0  0  0  0  0  0  0
    9.4840    1.7300   -1.2880 C   0  0  0  0  0  0  0  0  0  0  0  0
    9.7930    0.4000    0.8300 C   0  0  0  0  0  0  0  0  0  0  0  0
    8.7960   -0.6830   -1.2090 C   0  0  0  0  0  0  0  0  0  0  0  0
    3.1450   -3.1990   -0.9510 C   0  0  0  0  0  0  0  0  0  0  0  0
   10.3790    1.5100   -0.0580 C   0  0  0  0  0  0  0  0  0  0  0  0
    9.3880    0.4250   -2.0900 C   0  0  0  0  0  0  0  0  0  0  0  0
    9.6960   -0.8990    0.0170 C   0  0  0  0  0  0  0  0  0  0  0  0
    2.6300   -3.3640   -2.3800 C   0  0  0  0  0  0  0  0  0  0  0  0
    2.0350   -4.7450   -2.6030 C   0  0  0  0  0  0  0  0  0  0  0  0
  1  2  1  0  0  0  0
  2  3  1  0  0  0  0
  2  4  2  0  0  0  0
  3  5  2  0  0  0  0
  4  6  1  0  0  0  0
  5  7  1  0  0  0  0
  5  8  1  0  0  0  0
  6  7  2  0  0  0  0
  7  9  1  0  0  0  0
  8 10  1  0  0  0  0
  8 11  1  0  0  0  0
  9 10  1  0  0  0  0
  9 12  2  0  0  0  0
 10 13  1  0  0  0  0
 11 14  2  0  0  0  0
 11 15  1  0  0  0  0
 13 16  1  0  0  0  0
 13 17  1  0  0  0  0
 13 18  1  0  0  0  0
 15 19  1  0  0  0  0
 16 20  1  0  0  0  0
 17 21  1  0  0  0  0
 18 22  1  0  0  0  0
 19 23  1  0  0  0  0
 20 24  1  0  0  0  0
 20 25  1  0  0  0  0
 21 24  1  0  0  0  0
 21 26  1  0  0  0  0
 22 25  1  0  0  0  0
 22 26  1  0  0  0  0
 23 27  1  0  0  0  0
 27 28  1  0  0  0  0
M  END

$$$$

     RDKit          3D 0   0.00000     0.00000     0

 28 32  0  0  0  0              1 V2000 
    1.3350    2.7370    2.4650 I   0  0  0  0  0  0  0  0  0  0  0  0
    2.4120    1.0780    1.8170 C   0  0  0  0  0  0  0  0  0  0  0  0
    3.8050    1.1300    1.7950 C   0  0  0  0  0  0  0  0  0  0  0  0
    1.7220   -0.0780    1.4070 C   0  0  0  0  0  0  0  0  0  0  0  0
    4.4670   -0.0020    1.3560 C   0  0  0  0  0  0  0  0  0  0  0  0
    2.4220   -1.2070    0.9670 C   0  0  0  0  0  0  0  0  0  0  0  0
    5.9070   -0.2100    1.2030 C   0  0  0  0  0  0  0  0  0  0  0  0
    3.8060   -1.1560    0.9460 C   0  0  0  0  0  0  0  0  0  0  0  0
    6.7320    0.6390    1.4830 O   0  0  0  0  0  0  0  0  0  0  0  0
    6.0860   -1.4840    0.6610 N   0  0  0  0  0  0  0  0  0  0  0  0
    4.8050   -2.2120    0.5550 C   0  0  0  0  0  0  0  0  0  0  0  0
    7.4040   -2.0320    0.2470 C   0  0  0  0  0  0  0  0  0  0  0  0
    4.7220   -3.3920    1.5430 C   0  0  0  0  0  0  0  0  0  0  0  0
    8.0620   -1.0930   -0.8060 C   0  0  0  0  0  0  0  0  0  0  0  0
    8.3520   -2.1460    1.4700 C   0  0  0  0  0  0  0  0  0  0  0  0
    7.3050   -3.4430   -0.4050 C   0  0  0  0  0  0  0  0  0  0  0  0
    5.1440   -3.3250    2.7000 O   0  0  0  0  0  0  0  0  0  0  0  0
    4.1190   -4.5520    1.1250 N   0  0  0  0  0  0  0  0  0  0  0  0
    9.4500   -1.6070   -1.2220 C   0  0  0  0  0  0  0  0  0  0  0  0
    9.7390   -2.6620    1.0490 C   0  0  0  0  0  0  0  0  0  0  0  0
    8.6890   -3.9670   -0.8270 C   0  0  0  0  0  0  0  0  0  0  0  0
    3.5600   -4.8450   -0.1820 C   0  0  0  0  0  0  0  0  0  0  0  0
   10.3500   -1.6950    0.0210 C   0  0  0  0  0  0  0  0  0  0  0  0
    9.3080   -3.0020   -1.8470 C   0  0  0  0  0  0  0  0  0  0  0  0
    9.5930   -4.0520    0.4120 C   0  0  0  0  0  0  0  0  0  0  0  0
    2.8490   -6.1940   -0.1960 C   0  0  0  0  0  0  0  0  0  0  0  0
    2.2450   -6.4910   -1.5670 C   0  0  0  0  0  0  0  0  0  0  0  0
    1.5400   -7.8380   -1.5860 C   0  0  0  0  0  0  0  0  0  0  0  0
  1  2  1  0  0  0  0
  2  3  1  0  0  0  0
  2  4  2  0  0  0  0
  3  5  2  0  0  0  0
  4  6  1  0  0  0  0
  5  7  1  0  0  0  0
  5  8  1  0  0  0  0
  6  8  2  0  0  0  0
  7  9  2  0  0  0  0
  7 10  1  0  0  0  0
  8 11  1  0  0  0  0
 10 11  1  0  0  0  0
 10 12  1  0  0  0  0
 11 13  1  0  0  0  0
 12 14  1  0  0  0  0
 12 15  1  0  0  0  0
 12 16  1  0  0  0  0
 13 17  2  0  0  0  0
 13 18  1  0  0  0  0
 14 19  1  0  0  0  0
 15 20  1  0  0  0  0
 16 21  1  0  0  0  0
 18 22  1  0  0  0  0
 19 23  1  0  0  0  0
 19 24  1  0  0  0  0
 20 23  1  0  0  0  0
 20 25  1  0  0  0  0
 21 24  1  0  0  0  0
 21 25  1  0  0  0  0
 22 26  1  0  0  0  0
 26 27  1  0  0  0  0
 27 28  1  0  0  0  0
M  END

$$$$

     RDKit          3D 0   0.00000     0.00000     0

 31 35  0  0  0  0              1 V2000 
   -1.2890    2.3580    0.9790 F   0  0  0  0  0  0  0  0  0  0  0  0
   -0.8460    3.6410    0.8620 C   0  0  0  0  0  0  0  0  0  0  0  0
   -1.3280    4.0960   -0.3270 F   0  0  0  0  0  0  0  0  0  0  0  0
   -1.4970    4.3480    1.8270 F   0  0  0  0  0  0  0  0  0  0  0  0
    0.6540    3.7600    0.9530 C   0  0  0  0  0  0  0  0  0  0  0  0
    1.4730    2.6860    0.5570 C   0  0  0  0  0  0  0  0  0  0  0  0
    1.2410    4.9650    1.4050 C   0  0  0  0  0  0  0  0  0  0  0  0
    2.8500    2.8320    0.6330 C   0  0  0  0  0  0  0  0  0  0  0  0
    2.6280    5.1050    1.4760 C   0  0  0  0  0  0  0  0  0  0  0  0
    3.3990    4.0270    1.0860 C   0  0  0  0  0  0  0  0  0  0  0  0
    3.9420    1.8480    0.3130 C   0  0  0  0  0  0  0  0  0  0  0  0
    4.8580    3.9200    1.0300 C   0  0  0  0  0  0  0  0  0  0  0  0
    5.1590    2.6630    0.5020 N   0  0  0  0  0  0  0  0  0  0  0  0
    3.8730    0.6660    1.3000 C   0  0  0  0  0  0  0  0  0  0  0  0
    5.6020    4.8230    1.3650 O   0  0  0  0  0  0  0  0  0  0  0  0
    6.5360    2.2070    0.1760 C   0  0  0  0  0  0  0  0  0  0  0  0
    4.2050    0.7650    2.4830 O   0  0  0  0  0  0  0  0  0  0  0  0
    3.3830   -0.5340    0.8500 N   0  0  0  0  0  0  0  0  0  0  0  0
    7.2000    3.1960   -0.8250 C   0  0  0  0  0  0  0  0  0  0  0  0
    7.4050    2.1470    1.4610 C   0  0  0  0  0  0  0  0  0  0  0  0
    6.5750    0.7980   -0.4850 C   0  0  0  0  0  0  0  0  0  0  0  0
    2.9490   -0.8730   -0.4940 C   0  0  0  0  0  0  0  0  0  0  0  0
    8.6440    2.7770   -1.1490 C   0  0  0  0  0  0  0  0  0  0  0  0
    8.8480    1.7260    1.1320 C   0  0  0  0  0  0  0  0  0  0  0  0
    8.0160    0.3700   -0.8160 C   0  0  0  0  0  0  0  0  0  0  0  0
    2.3660   -2.2810   -0.5810 C   0  0  0  0  0  0  0  0  0  0  0  0
    9.4620    2.7390    0.1520 C   0  0  0  0  0  0  0  0  0  0  0  0
    8.6360    1.3820   -1.7880 C   0  0  0  0  0  0  0  0  0  0  0  0
    8.8380    0.3350    0.4810 C   0  0  0  0  0  0  0  0  0  0  0  0
    3.4270   -3.3680   -0.3910 C   0  0  0  0  0  0  0  0  0  0  0  0
    2.8250   -4.7590   -0.5140 C   0  0  0  0  0  0  0  0  0  0  0  0
  1  2  1  0  0  0  0
  2  3  1  0  0  0  0
  2  4  1  0  0  0  0
  2  5  1  0  0  0  0
  5  6  1  0  0  0  0
  5  7  2  0  0  0  0
  6  8  2  0  0  0  0
  7  9  1  0  0  0  0
  8 10  1  0  0  0  0
  8 11  1  0  0  0  0
  9 10  2  0  0  0  0
 10 12  1  0  0  0  0
 11 13  1  0  0  0  0
 11 14  1  0  0  0  0
 12 13  1  0  0  0  0
 12 15  2  0  0  0  0
 13 16  1  0  0  0  0
 14 17  2  0  0  0  0
 14 18  1  0  0  0  0
 16 19  1  0  0  0  0
 16 20  1  0  0  0  0
 16 21  1  0  0  0  0
 18 22  1  0  0  0  0
 19 23  1  0  0  0  0
 20 24  1  0  0  0  0
 21 25  1  0  0  0  0
 22 26  1  0  0  0  0
 23 27  1  0  0  0  0
 23 28  1  0  0  0  0
 24 27  1  0  0  0  0
 24 29  1  0  0  0  0
 25 28  1  0  0  0  0
 25 29  1  0  0  0  0
 26 30  1  0  0  0  0
 30 31  1  0  0  0  0
M  END

$$$$

     RDKit          3D 0   0.00000     0.00000     0

 29 32  0  0  0  0              1 V2000 
    0.0820    3.0840   -0.7540 Br  0  0  0  0  0  0  0  0  0  0  0  0
    1.8420    3.3090   -0.0940 C   0  0  0  0  0  0  0  0  0  0  0  0
    2.2480    4.5710    0.3660 C   0  0  0  0  0  0  0  0  0  0  0  0
    2.7100    2.2150   -0.0730 C   0  0  0  0  0  0  0  0  0  0  0  0
    3.5440    4.7580    0.8580 C   0  0  0  0  0  0  0  0  0  0  0  0
    3.9930    2.4090    0.4180 C   0  0  0  0  0  0  0  0  0  0  0  0
    4.0070    6.3210    1.3990 Cl  0  0  0  0  0  0  0  0  0  0  0  0
    4.3970    3.6680    0.8770 C   0  0  0  0  0  0  0  0  0  0  0  0
    5.1020    1.4020    0.5860 C   0  0  0  0  0  0  0  0  0  0  0  0
    5.8060    3.5650    1.2830 C   0  0  0  0  0  0  0  0  0  0  0  0
    6.2060    2.2600    1.0220 N   0  0  0  0  0  0  0  0  0  0  0  0
    4.6930    0.3750    1.6610 C   0  0  0  0  0  0  0  0  0  0  0  0
    6.4870    4.4830    1.6980 O   0  0  0  0  0  0  0  0  0  0  0  0
    7.6050    1.8410    1.1010 C   0  0  0  0  0  0  0  0  0  0  0  0
    4.6350    0.6540    2.8610 O   0  0  0  0  0  0  0  0  0  0  0  0
    4.3370   -0.8880    1.2570 N   0  0  0  0  0  0  0  0  0  0  0  0
    8.4100    2.3000   -0.3080 C   0  0  0  0  0  0  0  0  0  0  0  0
    7.8660    0.2720    1.6340 C   0  0  0  0  0  0  0  0  0  0  0  0
    4.3390   -1.4230   -0.0920 C   0  0  0  0  0  0  0  0  0  0  0  0
    9.7030    1.5100   -0.3220 C   0  0  0  0  0  0  0  0  0  0  0  0
    9.2810   -0.0740    1.2090 C   0  0  0  0  0  0  0  0  0  0  0  0
    3.8090   -2.8520   -0.1270 C   0  0  0  0  0  0  0  0  0  0  0  0
    9.0120    0.2840   -0.1390 N   0  0  0  0  0  0  0  0  0  0  0  0
   10.9540    0.9600   -0.9720 C   0  0  0  0  0  0  0  0  0  0  0  0
   10.4230   -1.0330    0.9500 C   0  0  0  0  0  0  0  0  0  0  0  0
    3.8300   -3.4190   -1.5450 C   0  0  0  0  0  0  0  0  0  0  0  0
    8.5970   -0.6190   -1.1910 C   0  0  0  0  0  0  0  0  0  0  0  0
   11.5170   -0.2270    0.0200 C   0  0  0  0  0  0  0  0  0  0  0  0
    3.3020   -4.8440   -1.5840 C   0  0  0  0  0  0  0  0  0  0  0  0
  1  2  1  0  0  0  0
  2  3  2  0  0  0  0
  2  4  1  0  0  0  0
  3  5  1  0  0  0  0
  4  6  2  0  0  0  0
  5  7  1  0  0  0  0
  5  8  2  0  0  0  0
  6  8  1  0  0  0  0
  6  9  1  0  0  0  0
  8 10  1  0  0  0  0
  9 11  1  0  0  0  0
  9 12  1  0  0  0  0
 10 11  1  0  0  0  0
 10 13  2  0  0  0  0
 11 14  1  0  0  0  0
 12 15  2  0  0  0  0
 12 16  1  0  0  0  0
 14 17  1  0  0  0  0
 14 18  1  0  0  0  0
 16 19  1  0  0  0  0
 17 20  1  0  0  0  0
 18 21  1  0  0  0  0
 19 22  1  0  0  0  0
 20 23  1  0  0  0  0
 20 24  1  0  0  0  0
 21 23  1  0  0  0  0
 21 25  1  0  0  0  0
 22 26  1  0  0  0  0
 23 27  1  0  0  0  0
 24 28  1  0  0  0  0
 25 28  1  0  0  0  0
 26 29  1  0  0  0  0
M  END

$$$$

     RDKit          3D 0   0.00000     0.00000     0

 28 31  0  0  0  0              1 V2000 
    0.7020    3.9400    0.4300 Br  0  0  0  0  0  0  0  0  0  0  0  0
    2.5400    3.4860    0.3830 C   0  0  0  0  0  0  0  0  0  0  0  0
    2.9100    2.1500    0.1900 C   0  0  0  0  0  0  0  0  0  0  0  0
    3.5030    4.5000    0.5420 C   0  0  0  0  0  0  0  0  0  0  0  0
    4.2630    1.8520    0.1620 C   0  0  0  0  0  0  0  0  0  0  0  0
    4.8640    4.1890    0.5090 C   0  0  0  0  0  0  0  0  0  0  0  0
    5.2100    2.8640    0.3190 C   0  0  0  0  0  0  0  0  0  0  0  0
    4.9490    0.5270   -0.0160 C   0  0  0  0  0  0  0  0  0  0  0  0
    6.5480    2.2720    0.2200 C   0  0  0  0  0  0  0  0  0  0  0  0
    6.3630    0.9170   -0.0140 N   0  0  0  0  0  0  0  0  0  0  0  0
    4.6450   -0.4240    1.1540 C   0  0  0  0  0  0  0  0  0  0  0  0
    7.5800    2.9100    0.3070 O   0  0  0  0  0  0  0  0  0  0  0  0
    7.4350   -0.0470   -0.2360 C   0  0  0  0  0  0  0  0  0  0  0  0
    4.9150   -0.1480    2.3250 O   0  0  0  0  0  0  0  0  0  0  0  0
    4.0560   -1.6310    0.8780 N   0  0  0  0  0  0  0  0  0  0  0  0
    8.3640   -0.2770    1.1410 C   0  0  0  0  0  0  0  0  0  0  0  0
    8.2550    0.2560   -1.6690 C   0  0  0  0  0  0  0  0  0  0  0  0
    3.6780   -2.1580   -0.4200 C   0  0  0  0  0  0  0  0  0  0  0  0
    9.6680   -0.8890    0.6620 C   0  0  0  0  0  0  0  0  0  0  0  0
    9.5820   -0.4700   -1.5470 C   0  0  0  0  0  0  0  0  0  0  0  0
    3.0750   -3.5540   -0.3040 C   0  0  0  0  0  0  0  0  0  0  0  0
    9.8640    0.1340   -0.2980 N   0  0  0  0  0  0  0  0  0  0  0  0
   11.1200   -1.2870    0.8220 C   0  0  0  0  0  0  0  0  0  0  0  0
   11.0130   -0.7590   -1.9490 C   0  0  0  0  0  0  0  0  0  0  0  0
    2.6950   -4.1090   -1.6760 C   0  0  0  0  0  0  0  0  0  0  0  0
   10.5840    1.3730   -0.0900 C   0  0  0  0  0  0  0  0  0  0  0  0
   11.7000   -1.5810   -0.6940 C   0  0  0  0  0  0  0  0  0  0  0  0
    2.1010   -5.5040   -1.5680 C   0  0  0  0  0  0  0  0  0  0  0  0
  1  2  1  0  0  0  0
  2  3  1  0  0  0  0
  2  4  2  0  0  0  0
  3  5  2  0  0  0  0
  4  6  1  0  0  0  0
  5  7  1  0  0  0  0
  5  8  1  0  0  0  0
  6  7  2  0  0  0  0
  7  9  1  0  0  0  0
  8 10  1  0  0  0  0
  8 11  1  0  0  0  0
  9 10  1  0  0  0  0
  9 12  2  0  0  0  0
 10 13  1  0  0  0  0
 11 14  2  0  0  0  0
 11 15  1  0  0  0  0
 13 16  1  0  0  0  0
 13 17  1  0  0  0  0
 15 18  1  0  0  0  0
 16 19  1  0  0  0  0
 17 20  1  0  0  0  0
 18 21  1  0  0  0  0
 19 22  1  0  0  0  0
 19 23  1  0  0  0  0
 20 22  1  0  0  0  0
 20 24  1  0  0  0  0
 21 25  1  0  0  0  0
 22 26  1  0  0  0  0
 23 27  1  0  0  0  0
 24 27  1  0  0  0  0
 25 28  1  0  0  0  0
M  END

$$$$

     RDKit          3D 0   0.00000     0.00000     0

 28 31  0  0  0  0              1 V2000 
    0.8520    1.4750   -1.5950 Br  0  0  0  0  0  0  0  0  0  0  0  0
    2.4270    0.4260   -1.5560 C   0  0  0  0  0  0  0  0  0  0  0  0
    3.0740    0.2060   -0.3410 C   0  0  0  0  0  0  0  0  0  0  0  0
    2.9250   -0.1160   -2.7560 C   0  0  0  0  0  0  0  0  0  0  0  0
    4.2180   -0.5680   -0.3740 C   0  0  0  0  0  0  0  0  0  0  0  0
    4.0870   -0.8960   -2.7570 C   0  0  0  0  0  0  0  0  0  0  0  0
    5.1050   -0.9390    0.7320 C   0  0  0  0  0  0  0  0  0  0  0  0
    4.7270   -1.1200   -1.5500 C   0  0  0  0  0  0  0  0  0  0  0  0
    4.9340   -0.6040    1.8880 O   0  0  0  0  0  0  0  0  0  0  0  0
    6.1480   -1.6720    0.1790 N   0  0  0  0  0  0  0  0  0  0  0  0
    5.9660   -1.9250   -1.2520 C   0  0  0  0  0  0  0  0  0  0  0  0
    7.3450   -2.0360    0.9400 C   0  0  0  0  0  0  0  0  0  0  0  0
    5.7910   -3.3770   -1.7440 C   0  0  0  0  0  0  0  0  0  0  0  0
    8.3130   -0.6680    1.1500 C   0  0  0  0  0  0  0  0  0  0  0  0
    8.1310   -3.4330    0.4340 C   0  0  0  0  0  0  0  0  0  0  0  0
    6.1840   -3.6910   -2.8750 O   0  0  0  0  0  0  0  0  0  0  0  0
    5.0860   -4.3120   -1.0410 N   0  0  0  0  0  0  0  0  0  0  0  0
    9.6770   -1.1830    1.5650 C   0  0  0  0  0  0  0  0  0  0  0  0
    9.5320   -3.3520    1.0120 C   0  0  0  0  0  0  0  0  0  0  0  0
    4.4030   -4.1950    0.2350 C   0  0  0  0  0  0  0  0  0  0  0  0
    9.7350   -2.0630    0.4530 N   0  0  0  0  0  0  0  0  0  0  0  0
   11.1630   -1.0470    1.8110 C   0  0  0  0  0  0  0  0  0  0  0  0
   10.9820   -3.7720    1.1130 C   0  0  0  0  0  0  0  0  0  0  0  0
    3.6800   -5.4890    0.5980 C   0  0  0  0  0  0  0  0  0  0  0  0
   10.3610   -1.7780   -0.8210 C   0  0  0  0  0  0  0  0  0  0  0  0
   11.7640   -2.5750    1.9300 C   0  0  0  0  0  0  0  0  0  0  0  0
    2.9620   -5.3630    1.9410 C   0  0  0  0  0  0  0  0  0  0  0  0
    2.2460   -6.6520    2.3130 C   0  0  0  0  0  0  0  0  0  0  0  0
  1  2  1  0  0  0  0
  2  3  1  0  0  0  0
  2  4  2  0  0  0  0
  3  5  2  0  0  0  0
  4  6  1  0  0  0  0
  5  7  1  0  0  0  0
  5  8  1  0  0  0  0
  6  8  2  0  0  0  0
  7  9  2  0  0  0  0
  7 10  1  0  0  0  0
  8 11  1  0  0  0  0
 10 11  1  0  0  0  0
 10 12  1  0  0  0  0
 11 13  1  0  0  0  0
 12 14  1  0  0  0  0
 12 15  1  0  0  0  0
 13 16  2  0  0  0  0
 13 17  1  0  0  0  0
 14 18  1  0  0  0  0
 15 19  1  0  0  0  0
 17 20  1  0  0  0  0
 18 21  1  0  0  0  0
 18 22  1  0  0  0  0
 19 21  1  0  0  0  0
 19 23  1  0  0  0  0
 20 24  1  0  0  0  0
 21 25  1  0  0  0  0
 22 26  1  0  0  0  0
 23 26  1  0  0  0  0
 24 27  1  0  0  0  0
 27 28  1  0  0  0  0
M  END

$$$$

     RDKit          3D 0   0.00000     0.00000     0

 28 31  0  0  0  0              1 V2000 
    1.6660    2.0850    0.9620 Br  0  0  0  0  0  0  0  0  0  0  0  0
    1.1640    0.3570    0.3880 C   0  0  0  0  0  0  0  0  0  0  0  0
    2.0000   -0.7450    0.4600 C   0  0  0  0  0  0  0  0  0  0  0  0
   -0.1170    0.1750   -0.1440 C   0  0  0  0  0  0  0  0  0  0  0  0
    3.3930   -0.8670    0.9180 C   0  0  0  0  0  0  0  0  0  0  0  0
    1.5890   -2.0070    0.0160 C   0  0  0  0  0  0  0  0  0  0  0  0
   -0.5340   -1.0890   -0.5930 C   0  0  0  0  0  0  0  0  0  0  0  0
    4.0830    0.0440    1.3370 O   0  0  0  0  0  0  0  0  0  0  0  0
    3.7760   -2.1860    0.7040 N   0  0  0  0  0  0  0  0  0  0  0  0
    0.3200   -2.1910   -0.5140 C   0  0  0  0  0  0  0  0  0  0  0  0
    2.6720   -3.0310    0.2420 C   0  0  0  0  0  0  0  0  0  0  0  0
    5.1600   -2.6320    0.8550 C   0  0  0  0  0  0  0  0  0  0  0  0
    2.2080   -4.0320    1.3190 C   0  0  0  0  0  0  0  0  0  0  0  0
    6.0480   -2.2050   -0.5130 C   0  0  0  0  0  0  0  0  0  0  0  0
    5.3620   -4.1970    1.4190 C   0  0  0  0  0  0  0  0  0  0  0  0
    2.1270   -3.7370    2.5140 O   0  0  0  0  0  0  0  0  0  0  0  0
    1.8330   -5.2920    0.9230 N   0  0  0  0  0  0  0  0  0  0  0  0
    7.3290   -3.0110   -0.4390 C   0  0  0  0  0  0  0  0  0  0  0  0
    6.7950   -4.5690    1.0850 C   0  0  0  0  0  0  0  0  0  0  0  0
    1.8500   -5.8480   -0.4180 C   0  0  0  0  0  0  0  0  0  0  0  0
    6.6110   -4.2260   -0.2820 N   0  0  0  0  0  0  0  0  0  0  0  0
    8.6110   -3.5860   -1.0010 C   0  0  0  0  0  0  0  0  0  0  0  0
    7.9370   -5.5450    0.9110 C   0  0  0  0  0  0  0  0  0  0  0  0
    1.1780   -7.2160   -0.4610 C   0  0  0  0  0  0  0  0  0  0  0  0
    6.2550   -5.1400   -1.3460 C   0  0  0  0  0  0  0  0  0  0  0  0
    9.0970   -4.7640    0.0420 C   0  0  0  0  0  0  0  0  0  0  0  0
    1.1910   -7.8000   -1.8720 C   0  0  0  0  0  0  0  0  0  0  0  0
    0.5060   -9.1560   -1.9200 C   0  0  0  0  0  0  0  0  0  0  0  0
  1  2  1  0  0  0  0
  2  3  2  0  0  0  0
  2  4  1  0  0  0  0
  3  5  1  0  0  0  0
  3  6  1  0  0  0  0
  4  7  2  0  0  0  0
  5  8  2  0  0  0  0
  5  9  1  0  0  0  0
  6 10  2  0  0  0  0
  6 11  1  0  0  0  0
  7 10  1  0  0  0  0
  9 11  1  0  0  0  0
  9 12  1  0  0  0  0
 11 13  1  0  0  0  0
 12 14  1  0  0  0  0
 12 15  1  0  0  0  0
 13 16  2  0  0  0  0
 13 17  1  0  0  0  0
 14 18  1  0  0  0  0
 15 19  1  0  0  0  0
 17 20  1  0  0  0  0
 18 21  1  0  0  0  0
 18 22  1  0  0  0  0
 19 21  1  0  0  0  0
 19 23  1  0  0  0  0
 20 24  1  0  0  0  0
 21 25  1  0  0  0  0
 22 26  1  0  0  0  0
 23 26  1  0  0  0  0
 24 27  1  0  0  0  0
 27 28  1  0  0  0  0
M  END

$$$$

     RDKit          3D 0   0.00000     0.00000     0

 28 31  0  0  0  0              1 V2000 
    1.7990    2.3820   -3.4700 Br  0  0  0  0  0  0  0  0  0  0  0  0
    1.3730    2.9200   -1.7110 C   0  0  0  0  0  0  0  0  0  0  0  0
    2.2880    2.8530   -0.6740 C   0  0  0  0  0  0  0  0  0  0  0  0
    0.0960    3.4400   -1.4560 C   0  0  0  0  0  0  0  0  0  0  0  0
    1.9230    3.3420    0.5840 C   0  0  0  0  0  0  0  0  0  0  0  0
    3.6940    2.3130   -0.6200 C   0  0  0  0  0  0  0  0  0  0  0  0
   -0.2530    3.9010   -0.1740 C   0  0  0  0  0  0  0  0  0  0  0  0
    3.0870    3.2750    1.4710 C   0  0  0  0  0  0  0  0  0  0  0  0
    0.6730    3.8640    0.8650 C   0  0  0  0  0  0  0  0  0  0  0  0
    4.1310    2.7680    0.7100 N   0  0  0  0  0  0  0  0  0  0  0  0
    3.6770    0.7720   -0.7420 C   0  0  0  0  0  0  0  0  0  0  0  0
    3.0970    3.6550    2.6260 O   0  0  0  0  0  0  0  0  0  0  0  0
    5.5260    2.7990    1.1550 C   0  0  0  0  0  0  0  0  0  0  0  0
    3.7060    0.2020   -1.8320 O   0  0  0  0  0  0  0  0  0  0  0  0
    3.4990    0.0970    0.4530 N   0  0  0  0  0  0  0  0  0  0  0  0
    6.1600    4.3400    0.8850 C   0  0  0  0  0  0  0  0  0  0  0  0
    6.4710    1.5030    0.6540 C   0  0  0  0  0  0  0  0  0  0  0  0
    3.3440   -1.3400    0.5250 C   0  0  0  0  0  0  0  0  0  0  0  0
    7.6670    4.1890    0.9500 C   0  0  0  0  0  0  0  0  0  0  0  0
    7.9100    1.9670    0.7790 C   0  0  0  0  0  0  0  0  0  0  0  0
    1.8940   -1.7540    0.2850 C   0  0  0  0  0  0  0  0  0  0  0  0
    7.6480    3.1290    0.0070 N   0  0  0  0  0  0  0  0  0  0  0  0
    9.0890    4.6540    0.7280 C   0  0  0  0  0  0  0  0  0  0  0  0
    9.3960    1.8610    0.5110 C   0  0  0  0  0  0  0  0  0  0  0  0
    1.7240   -3.2690    0.3900 C   0  0  0  0  0  0  0  0  0  0  0  0
    7.8430    3.2610   -1.4220 C   0  0  0  0  0  0  0  0  0  0  0  0
   10.0490    3.3260    0.8830 C   0  0  0  0  0  0  0  0  0  0  0  0
    0.2830   -3.6860    0.1410 C   0  0  0  0  0  0  0  0  0  0  0  0
  1  2  1  0  0  0  0
  2  3  2  0  0  0  0
  2  4  1  0  0  0  0
  3  5  1  0  0  0  0
  3  6  1  0  0  0  0
  4  7  2  0  0  0  0
  5  8  1  0  0  0  0
  5  9  2  0  0  0  0
  6 10  1  0  0  0  0
  6 11  1  0  0  0  0
  7  9  1  0  0  0  0
  8 10  1  0  0  0  0
  8 12  2  0  0  0  0
 10 13  1  0  0  0  0
 11 14  2  0  0  0  0
 11 15  1  0  0  0  0
 13 16  1  0  0  0  0
 13 17  1  0  0  0  0
 15 18  1  0  0  0  0
 16 19  1  0  0  0  0
 17 20  1  0  0  0  0
 18 21  1  0  0  0  0
 19 22  1  0  0  0  0
 19 23  1  0  0  0  0
 20 22  1  0  0  0  0
 20 24  1  0  0  0  0
 21 25  1  0  0  0  0
 22 26  1  0  0  0  0
 23 27  1  0  0  0  0
 24 27  1  0  0  0  0
 25 28  1  0  0  0  0
M  END

$$$$

     RDKit          3D 0   0.00000     0.00000     0

 28 31  0  0  0  0              1 V2000 
    0.7270    3.5370   -1.2120 Cl  0  0  0  0  0  0  0  0  0  0  0  0
    2.2950    3.5790   -0.5000 C   0  0  0  0  0  0  0  0  0  0  0  0
    3.0200    2.3880   -0.3680 C   0  0  0  0  0  0  0  0  0  0  0  0
    2.8200    4.8070   -0.0620 C   0  0  0  0  0  0  0  0  0  0  0  0
    4.2790    2.4520    0.2100 C   0  0  0  0  0  0  0  0  0  0  0  0
    4.0890    4.8660    0.5180 C   0  0  0  0  0  0  0  0  0  0  0  0
    4.7870    3.6780    0.6410 C   0  0  0  0  0  0  0  0  0  0  0  0
    5.2600    1.3480    0.5130 C   0  0  0  0  0  0  0  0  0  0  0  0
    6.1370    3.4630    1.1650 C   0  0  0  0  0  0  0  0  0  0  0  0
    6.4150    2.1110    1.0060 N   0  0  0  0  0  0  0  0  0  0  0  0
    4.6610    0.4190    1.5880 C   0  0  0  0  0  0  0  0  0  0  0  0
    6.8570    4.3510    1.5810 O   0  0  0  0  0  0  0  0  0  0  0  0
    7.7480    1.5540    1.2290 C   0  0  0  0  0  0  0  0  0  0  0  0
    4.5510    0.7500    2.7700 O   0  0  0  0  0  0  0  0  0  0  0  0
    4.1940   -0.8120    1.1980 N   0  0  0  0  0  0  0  0  0  0  0  0
    8.7020    1.7960   -0.1390 C   0  0  0  0  0  0  0  0  0  0  0  0
    7.7920    0.0220    1.9090 C   0  0  0  0  0  0  0  0  0  0  0  0
    4.2270   -1.3930   -0.1320 C   0  0  0  0  0  0  0  0  0  0  0  0
    9.9020    0.8840    0.0310 C   0  0  0  0  0  0  0  0  0  0  0  0
    9.1920   -0.5020    1.6450 C   0  0  0  0  0  0  0  0  0  0  0  0
    3.4820   -2.7220   -0.1810 C   0  0  0  0  0  0  0  0  0  0  0  0
    9.0740   -0.2470    0.2530 N   0  0  0  0  0  0  0  0  0  0  0  0
   11.1380    0.1580   -0.4520 C   0  0  0  0  0  0  0  0  0  0  0  0
   10.2440   -1.5880    1.5730 C   0  0  0  0  0  0  0  0  0  0  0  0
    3.5150   -3.3250   -1.5840 C   0  0  0  0  0  0  0  0  0  0  0  0
    8.6540   -1.1990   -0.7530 C   0  0  0  0  0  0  0  0  0  0  0  0
   11.4910   -0.9800    0.6850 C   0  0  0  0  0  0  0  0  0  0  0  0
    2.7720   -4.6500   -1.6390 C   0  0  0  0  0  0  0  0  0  0  0  0
  1  2  1  0  0  0  0
  2  3  1  0  0  0  0
  2  4  2  0  0  0  0
  3  5  2  0  0  0  0
  4  6  1  0  0  0  0
  5  7  1  0  0  0  0
  5  8  1  0  0  0  0
  6  7  2  0  0  0  0
  7  9  1  0  0  0  0
  8 10  1  0  0  0  0
  8 11  1  0  0  0  0
  9 10  1  0  0  0  0
  9 12  2  0  0  0  0
 10 13  1  0  0  0  0
 11 14  2  0  0  0  0
 11 15  1  0  0  0  0
 13 16  1  0  0  0  0
 13 17  1  0  0  0  0
 15 18  1  0  0  0  0
 16 19  1  0  0  0  0
 17 20  1  0  0  0  0
 18 21  1  0  0  0  0
 19 22  1  0  0  0  0
 19 23  1  0  0  0  0
 20 22  1  0  0  0  0
 20 24  1  0  0  0  0
 21 25  1  0  0  0  0
 22 26  1  0  0  0  0
 23 27  1  0  0  0  0
 24 27  1  0  0  0  0
 25 28  1  0  0  0  0
M  END

$$$$

     RDKit          3D 0   0.00000     0.00000     0

 31 34  0  0  0  0              1 V2000 
   -0.5900    2.3930   -1.1490 F   0  0  0  0  0  0  0  0  0  0  0  0
   -0.0580    3.6230   -1.3950 C   0  0  0  0  0  0  0  0  0  0  0  0
    0.1050    3.6960   -2.7450 F   0  0  0  0  0  0  0  0  0  0  0  0
   -1.0370    4.5190   -1.0890 F   0  0  0  0  0  0  0  0  0  0  0  0
    1.2290    3.8640   -0.6470 C   0  0  0  0  0  0  0  0  0  0  0  0
    2.2030    2.8490   -0.5910 C   0  0  0  0  0  0  0  0  0  0  0  0
    1.4730    5.1130   -0.0280 C   0  0  0  0  0  0  0  0  0  0  0  0
    3.3880    3.1010    0.0820 C   0  0  0  0  0  0  0  0  0  0  0  0
    2.6690    5.3600    0.6480 C   0  0  0  0  0  0  0  0  0  0  0  0
    3.5990    4.3400    0.6850 C   0  0  0  0  0  0  0  0  0  0  0  0
    4.5730    2.2000    0.3180 C   0  0  0  0  0  0  0  0  0  0  0  0
    4.9460    4.3540    1.2590 C   0  0  0  0  0  0  0  0  0  0  0  0
    5.5200    3.1280    0.9520 N   0  0  0  0  0  0  0  0  0  0  0  0
    4.1590    1.0520    1.2610 C   0  0  0  0  0  0  0  0  0  0  0  0
    5.4410    5.3150    1.8190 O   0  0  0  0  0  0  0  0  0  0  0  0
    6.9380    2.8490    1.1640 C   0  0  0  0  0  0  0  0  0  0  0  0
    3.9300    1.2240    2.4600 O   0  0  0  0  0  0  0  0  0  0  0  0
    4.0000   -0.2050    0.7340 N   0  0  0  0  0  0  0  0  0  0  0  0
    7.8330    3.4660   -0.1260 C   0  0  0  0  0  0  0  0  0  0  0  0
    7.3040    1.2850    1.6480 C   0  0  0  0  0  0  0  0  0  0  0  0
    4.2180   -0.6340   -0.6360 C   0  0  0  0  0  0  0  0  0  0  0  0
    9.1940    2.8040   -0.0370 C   0  0  0  0  0  0  0  0  0  0  0  0
    8.7830    1.1030    1.3610 C   0  0  0  0  0  0  0  0  0  0  0  0
    4.0800   -2.1460   -0.8000 C   0  0  0  0  0  0  0  0  0  0  0  0
    8.6110    1.5100    0.0100 N   0  0  0  0  0  0  0  0  0  0  0  0
   10.5570    2.4220   -0.5680 C   0  0  0  0  0  0  0  0  0  0  0  0
   10.0400    0.2800    1.1870 C   0  0  0  0  0  0  0  0  0  0  0  0
    5.2180   -2.9130   -0.1220 C   0  0  0  0  0  0  0  0  0  0  0  0
    8.4270    0.6250   -1.1220 C   0  0  0  0  0  0  0  0  0  0  0  0
   11.1350    1.2410    0.4220 C   0  0  0  0  0  0  0  0  0  0  0  0
    5.0750   -4.4140   -0.3290 C   0  0  0  0  0  0  0  0  0  0  0  0
  1  2  1  0  0  0  0
  2  3  1  0  0  0  0
  2  4  1  0  0  0  0
  2  5  1  0  0  0  0
  5  6  1  0  0  0  0
  5  7  2  0  0  0  0
  6  8  2  0  0  0  0
  7  9  1  0  0  0  0
  8 10  1  0  0  0  0
  8 11  1  0  0  0  0
  9 10  2  0  0  0  0
 10 12  1  0  0  0  0
 11 13  1  0  0  0  0
 11 14  1  0  0  0  0
 12 13  1  0  0  0  0
 12 15  2  0  0  0  0
 13 16  1  0  0  0  0
 14 17  2  0  0  0  0
 14 18  1  0  0  0  0
 16 19  1  0  0  0  0
 16 20  1  0  0  0  0
 18 21  1  0  0  0  0
 19 22  1  0  0  0  0
 20 23  1  0  0  0  0
 21 24  1  0  0  0  0
 22 25  1  0  0  0  0
 22 26  1  0  0  0  0
 23 25  1  0  0  0  0
 23 27  1  0  0  0  0
 24 28  1  0  0  0  0
 25 29  1  0  0  0  0
 26 30  1  0  0  0  0
 27 30  1  0  0  0  0
 28 31  1  0  0  0  0
M  END

$$$$

     RDKit          3D 0   0.00000     0.00000     0

 31 34  0  0  0  0              1 V2000 
    3.6370    1.8590    1.9300 F   0  0  0  0  0  0  0  0  0  0  0  0
    3.2180    1.8040    0.6380 C   0  0  0  0  0  0  0  0  0  0  0  0
    2.2400    2.7530    0.5400 F   0  0  0  0  0  0  0  0  0  0  0  0
    4.2390    2.2660   -0.1330 F   0  0  0  0  0  0  0  0  0  0  0  0
    2.7400    0.4430    0.2260 C   0  0  0  0  0  0  0  0  0  0  0  0
    3.5550   -0.6800    0.2900 C   0  0  0  0  0  0  0  0  0  0  0  0
    1.4350    0.2430   -0.2550 C   0  0  0  0  0  0  0  0  0  0  0  0
    4.9650   -0.7950    0.6910 C   0  0  0  0  0  0  0  0  0  0  0  0
    3.1180   -1.9510   -0.0930 C   0  0  0  0  0  0  0  0  0  0  0  0
    0.9880   -1.0310   -0.6490 C   0  0  0  0  0  0  0  0  0  0  0  0
    5.6560    0.1420    1.0410 O   0  0  0  0  0  0  0  0  0  0  0  0
    5.3320   -2.1220    0.5120 N   0  0  0  0  0  0  0  0  0  0  0  0
    1.8300   -2.1400   -0.5680 C   0  0  0  0  0  0  0  0  0  0  0  0
    4.2010   -2.9740    0.1330 C   0  0  0  0  0  0  0  0  0  0  0  0
    6.7130   -2.5900    0.6240 C   0  0  0  0  0  0  0  0  0  0  0  0
    3.7630   -3.9250    1.2620 C   0  0  0  0  0  0  0  0  0  0  0  0
    7.4040   -2.7990   -0.8950 C   0  0  0  0  0  0  0  0  0  0  0  0
    6.9660   -3.8130    1.7430 C   0  0  0  0  0  0  0  0  0  0  0  0
    3.6730   -3.5660    2.4390 O   0  0  0  0  0  0  0  0  0  0  0  0
    3.4180   -5.2120    0.9360 N   0  0  0  0  0  0  0  0  0  0  0  0
    8.6760   -3.5920   -0.6560 C   0  0  0  0  0  0  0  0  0  0  0  0
    8.3360   -4.3810    1.4150 C   0  0  0  0  0  0  0  0  0  0  0  0
    3.4500   -5.8340   -0.3740 C   0  0  0  0  0  0  0  0  0  0  0  0
    7.9740   -4.6000    0.0580 N   0  0  0  0  0  0  0  0  0  0  0  0
    9.8710   -4.4130   -1.0870 C   0  0  0  0  0  0  0  0  0  0  0  0
    9.4430   -5.4080    1.5170 C   0  0  0  0  0  0  0  0  0  0  0  0
    3.0860   -7.3130   -0.2990 C   0  0  0  0  0  0  0  0  0  0  0  0
    7.4950   -5.8500   -0.4960 C   0  0  0  0  0  0  0  0  0  0  0  0
   10.4820   -5.1080    0.2750 C   0  0  0  0  0  0  0  0  0  0  0  0
    3.1490   -7.9700   -1.6760 C   0  0  0  0  0  0  0  0  0  0  0  0
    2.8050   -9.4490   -1.6030 C   0  0  0  0  0  0  0  0  0  0  0  0
  1  2  1  0  0  0  0
  2  3  1  0  0  0  0
  2  4  1  0  0  0  0
  2  5  1  0  0  0  0
  5  6  2  0  0  0  0
  5  7  1  0  0  0  0
  6  8  1  0  0  0  0
  6  9  1  0  0  0  0
  7 10  2  0  0  0  0
  8 11  2  0  0  0  0
  8 12  1  0  0  0  0
  9 13  2  0  0  0  0
  9 14  1  0  0  0  0
 10 13  1  0  0  0  0
 12 14  1  0  0  0  0
 12 15  1  0  0  0  0
 14 16  1  0  0  0  0
 15 17  1  0  0  0  0
 15 18  1  0  0  0  0
 16 19  2  0  0  0  0
 16 20  1  0  0  0  0
 17 21  1  0  0  0  0
 18 22  1  0  0  0  0
 20 23  1  0  0  0  0
 21 24  1  0  0  0  0
 21 25  1  0  0  0  0
 22 24  1  0  0  0  0
 22 26  1  0  0  0  0
 23 27  1  0  0  0  0
 24 28  1  0  0  0  0
 25 29  1  0  0  0  0
 26 29  1  0  0  0  0
 27 30  1  0  0  0  0
 30 31  1  0  0  0  0
M  END

$$$$

     RDKit          3D 0   0.00000     0.00000     0

 28 29  0  0  0  0              1 V2000 
    0.5050    1.7830   -4.2440 Br  0  0  0  0  0  0  0  0  0  0  0  0
    1.6000    2.0380   -2.7220 C   0  0  0  0  0  0  0  0  0  0  0  0
    1.0970    2.7560   -1.6250 C   0  0  0  0  0  0  0  0  0  0  0  0
    2.8910    1.5060   -2.7110 C   0  0  0  0  0  0  0  0  0  0  0  0
    1.8890    2.9560   -0.4910 C   0  0  0  0  0  0  0  0  0  0  0  0
    3.6670    1.7040   -1.5780 C   0  0  0  0  0  0  0  0  0  0  0  0
    1.2410    3.8410    0.8310 Cl  0  0  0  0  0  0  0  0  0  0  0  0
    3.1680    2.4260   -0.4880 C   0  0  0  0  0  0  0  0  0  0  0  0
    5.0700    1.2280   -1.3030 C   0  0  0  0  0  0  0  0  0  0  0  0
    4.2270    2.4850    0.5310 C   0  0  0  0  0  0  0  0  0  0  0  0
    5.3340    1.8280    0.0050 N   0  0  0  0  0  0  0  0  0  0  0  0
    5.1670   -0.3040   -1.4500 C   0  0  0  0  0  0  0  0  0  0  0  0
    4.1490    3.0440    1.6070 O   0  0  0  0  0  0  0  0  0  0  0  0
    6.6480    1.8630    0.6610 C   0  0  0  0  0  0  0  0  0  0  0  0
    5.5720   -0.7940   -2.5120 O   0  0  0  0  0  0  0  0  0  0  0  0
    4.6870   -1.1630   -0.5020 N   0  0  0  0  0  0  0  0  0  0  0  0
    7.3550    3.1540    0.2370 C   0  0  0  0  0  0  0  0  0  0  0  0
    7.5650    0.6840    0.3720 C   0  0  0  0  0  0  0  0  0  0  0  0
    4.0510   -0.8810    0.7740 C   0  0  0  0  0  0  0  0  0  0  0  0
    7.2890    3.6460   -0.8830 O   0  0  0  0  0  0  0  0  0  0  0  0
    8.1010    3.6270    1.2740 O   0  0  0  0  0  0  0  0  0  0  0  0
    3.6230   -2.1660    1.4760 C   0  0  0  0  0  0  0  0  0  0  0  0
    8.8890    4.8400    1.1430 C   0  0  0  0  0  0  0  0  0  0  0  0
    2.9600   -1.8690    2.8200 C   0  0  0  0  0  0  0  0  0  0  0  0
    9.9860    4.6740    0.0860 C   0  0  0  0  0  0  0  0  0  0  0  0
    9.5500    5.0270    2.5170 C   0  0  0  0  0  0  0  0  0  0  0  0
    7.9940    6.0510    0.8580 C   0  0  0  0  0  0  0  0  0  0  0  0
    2.5340   -3.1460    3.5260 C   0  0  0  0  0  0  0  0  0  0  0  0
  1  2  1  0  0  0  0
  2  3  2  0  0  0  0
  2  4  1  0  0  0  0
  3  5  1  0  0  0  0
  4  6  2  0  0  0  0
  5  7  1  0  0  0  0
  5  8  2  0  0  0  0
  6  8  1  0  0  0  0
  6  9  1  0  0  0  0
  8 10  1  0  0  0  0
  9 11  1  0  0  0  0
  9 12  1  0  0  0  0
 10 11  1  0  0  0  0
 10 13  2  0  0  0  0
 11 14  1  0  0  0  0
 12 15  2  0  0  0  0
 12 16  1  0  0  0  0
 14 17  1  0  0  0  0
 14 18  1  0  0  0  0
 16 19  1  0  0  0  0
 17 20  2  0  0  0  0
 17 21  1  0  0  0  0
 19 22  1  0  0  0  0
 21 23  1  0  0  0  0
 22 24  1  0  0  0  0
 23 25  1  0  0  0  0
 23 26  1  0  0  0  0
 23 27  1  0  0  0  0
 24 28  1  0  0  0  0
M  END

$$$$

     RDKit          3D 0   0.00000     0.00000     0

 27 28  0  0  0  0              1 V2000 
    1.2810    2.0700   -5.1850 Br  0  0  0  0  0  0  0  0  0  0  0  0
    2.1420    2.2590   -3.5100 C   0  0  0  0  0  0  0  0  0  0  0  0
    3.4030    1.6840   -3.3200 C   0  0  0  0  0  0  0  0  0  0  0  0
    1.4990    2.9750   -2.4830 C   0  0  0  0  0  0  0  0  0  0  0  0
    4.0050    1.8370   -2.0810 C   0  0  0  0  0  0  0  0  0  0  0  0
    2.1150    3.1280   -1.2390 C   0  0  0  0  0  0  0  0  0  0  0  0
    3.3600    2.5530   -1.0720 C   0  0  0  0  0  0  0  0  0  0  0  0
    5.3330    1.3240   -1.5870 C   0  0  0  0  0  0  0  0  0  0  0  0
    4.2300    2.5750    0.1080 C   0  0  0  0  0  0  0  0  0  0  0  0
    5.3930    1.8980   -0.2370 N   0  0  0  0  0  0  0  0  0  0  0  0
    5.4210   -0.2070   -1.7440 C   0  0  0  0  0  0  0  0  0  0  0  0
    3.9590    3.1300    1.1560 O   0  0  0  0  0  0  0  0  0  0  0  0
    6.5790    1.8860    0.6290 C   0  0  0  0  0  0  0  0  0  0  0  0
    5.9920   -0.6910   -2.7290 O   0  0  0  0  0  0  0  0  0  0  0  0
    4.7690   -1.0670   -0.9050 N   0  0  0  0  0  0  0  0  0  0  0  0
    7.3880    3.1580    0.3570 C   0  0  0  0  0  0  0  0  0  0  0  0
    7.4980    0.6830    0.4730 C   0  0  0  0  0  0  0  0  0  0  0  0
    3.9260   -0.7860    0.2440 C   0  0  0  0  0  0  0  0  0  0  0  0
    7.5060    3.6870   -0.7400 O   0  0  0  0  0  0  0  0  0  0  0  0
    7.9960    3.5620    1.5090 O   0  0  0  0  0  0  0  0  0  0  0  0
    3.3520   -2.0690    0.8390 C   0  0  0  0  0  0  0  0  0  0  0  0
    8.8590    4.7300    1.5340 C   0  0  0  0  0  0  0  0  0  0  0  0
    2.4490   -1.7700    2.0340 C   0  0  0  0  0  0  0  0  0  0  0  0
   10.0850    4.5290    0.6380 C   0  0  0  0  0  0  0  0  0  0  0  0
    9.3260    4.8380    2.9930 C   0  0  0  0  0  0  0  0  0  0  0  0
    8.0850    6.0000    1.1710 C   0  0  0  0  0  0  0  0  0  0  0  0
    1.8710   -3.0440    2.6280 C   0  0  0  0  0  0  0  0  0  0  0  0
  1  2  1  0  0  0  0
  2  3  2  0  0  0  0
  2  4  1  0  0  0  0
  3  5  1  0  0  0  0
  4  6  2  0  0  0  0
  5  7  2  0  0  0  0
  5  8  1  0  0  0  0
  6  7  1  0  0  0  0
  7  9  1  0  0  0  0
  8 10  1  0  0  0  0
  8 11  1  0  0  0  0
  9 10  1  0  0  0  0
  9 12  2  0  0  0  0
 10 13  1  0  0  0  0
 11 14  2  0  0  0  0
 11 15  1  0  0  0  0
 13 16  1  0  0  0  0
 13 17  1  0  0  0  0
 15 18  1  0  0  0  0
 16 19  2  0  0  0  0
 16 20  1  0  0  0  0
 18 21  1  0  0  0  0
 20 22  1  0  0  0  0
 21 23  1  0  0  0  0
 22 24  1  0  0  0  0
 22 25  1  0  0  0  0
 22 26  1  0  0  0  0
 23 27  1  0  0  0  0
M  END

$$$$

     RDKit          3D 0   0.00000     0.00000     0

 27 28  0  0  0  0              1 V2000 
    0.4360    2.0810    1.8330 Br  0  0  0  0  0  0  0  0  0  0  0  0
    1.7050    0.7240    1.4760 C   0  0  0  0  0  0  0  0  0  0  0  0
    3.0430    0.9330    1.8040 C   0  0  0  0  0  0  0  0  0  0  0  0
    1.2810   -0.4780    0.8800 C   0  0  0  0  0  0  0  0  0  0  0  0
    3.9230   -0.0940    1.5200 C   0  0  0  0  0  0  0  0  0  0  0  0
    2.1960   -1.5010    0.6040 C   0  0  0  0  0  0  0  0  0  0  0  0
    5.3740   -0.1310    1.7140 C   0  0  0  0  0  0  0  0  0  0  0  0
    3.5250   -1.2950    0.9330 C   0  0  0  0  0  0  0  0  0  0  0  0
    6.0290    0.7880    2.1690 O   0  0  0  0  0  0  0  0  0  0  0  0
    5.8160   -1.3510    1.2180 N   0  0  0  0  0  0  0  0  0  0  0  0
    4.7080   -2.2160    0.7760 C   0  0  0  0  0  0  0  0  0  0  0  0
    7.2410   -1.6740    1.0810 C   0  0  0  0  0  0  0  0  0  0  0  0
    4.5250   -3.4510    1.6780 C   0  0  0  0  0  0  0  0  0  0  0  0
    7.6860   -1.3520   -0.3480 C   0  0  0  0  0  0  0  0  0  0  0  0
    7.6170   -3.1090    1.4130 C   0  0  0  0  0  0  0  0  0  0  0  0
    4.5770   -3.3900    2.9080 O   0  0  0  0  0  0  0  0  0  0  0  0
    4.2650   -4.6600    1.0830 N   0  0  0  0  0  0  0  0  0  0  0  0
    7.0080   -1.5550   -1.3470 O   0  0  0  0  0  0  0  0  0  0  0  0
    8.9600   -0.8700   -0.3330 O   0  0  0  0  0  0  0  0  0  0  0  0
    4.1650   -4.9450   -0.3370 C   0  0  0  0  0  0  0  0  0  0  0  0
    9.6420   -0.5070   -1.5620 C   0  0  0  0  0  0  0  0  0  0  0  0
    3.7770   -6.3970   -0.5910 C   0  0  0  0  0  0  0  0  0  0  0  0
    8.9160    0.6340   -2.2830 C   0  0  0  0  0  0  0  0  0  0  0  0
    9.8340   -1.7280   -2.4680 C   0  0  0  0  0  0  0  0  0  0  0  0
   11.0220   -0.0050   -1.1110 C   0  0  0  0  0  0  0  0  0  0  0  0
    3.6730   -6.6890   -2.0870 C   0  0  0  0  0  0  0  0  0  0  0  0
    3.2840   -8.1360   -2.3470 C   0  0  0  0  0  0  0  0  0  0  0  0
  1  2  1  0  0  0  0
  2  3  2  0  0  0  0
  2  4  1  0  0  0  0
  3  5  1  0  0  0  0
  4  6  2  0  0  0  0
  5  7  1  0  0  0  0
  5  8  2  0  0  0  0
  6  8  1  0  0  0  0
  7  9  2  0  0  0  0
  7 10  1  0  0  0  0
  8 11  1  0  0  0  0
 10 11  1  0  0  0  0
 10 12  1  0  0  0  0
 11 13  1  0  0  0  0
 12 14  1  0  0  0  0
 12 15  1  0  0  0  0
 13 16  2  0  0  0  0
 13 17  1  0  0  0  0
 14 18  2  0  0  0  0
 14 19  1  0  0  0  0
 17 20  1  0  0  0  0
 19 21  1  0  0  0  0
 20 22  1  0  0  0  0
 21 23  1  0  0  0  0
 21 24  1  0  0  0  0
 21 25  1  0  0  0  0
 22 26  1  0  0  0  0
 26 27  1  0  0  0  0
M  END

$$$$

     RDKit          3D 0   0.00000     0.00000     0

 27 28  0  0  0  0              1 V2000 
   -1.2320   -0.3210    1.4130 Br  0  0  0  0  0  0  0  0  0  0  0  0
   -0.6850   -1.3120   -0.0980 C   0  0  0  0  0  0  0  0  0  0  0  0
    0.5480   -1.9320   -0.1970 C   0  0  0  0  0  0  0  0  0  0  0  0
   -1.5660   -1.4290   -1.1790 C   0  0  0  0  0  0  0  0  0  0  0  0
    1.6860   -1.9760    0.7390 C   0  0  0  0  0  0  0  0  0  0  0  0
    0.9120   -2.6630   -1.3350 C   0  0  0  0  0  0  0  0  0  0  0  0
   -1.2010   -2.1550   -2.3260 C   0  0  0  0  0  0  0  0  0  0  0  0
    1.7350   -1.4420    1.8300 O   0  0  0  0  0  0  0  0  0  0  0  0
    2.6990   -2.6980    0.1160 N   0  0  0  0  0  0  0  0  0  0  0  0
    0.0450   -2.7780   -2.4110 C   0  0  0  0  0  0  0  0  0  0  0  0
    2.2910   -3.2460   -1.1780 C   0  0  0  0  0  0  0  0  0  0  0  0
    4.0580   -2.7720    0.6670 C   0  0  0  0  0  0  0  0  0  0  0  0
    2.2660   -4.7770   -1.3610 C   0  0  0  0  0  0  0  0  0  0  0  0
    4.8250   -1.5290    0.2050 C   0  0  0  0  0  0  0  0  0  0  0  0
    4.8590   -4.0110    0.2920 C   0  0  0  0  0  0  0  0  0  0  0  0
    2.5560   -5.2670   -2.4590 O   0  0  0  0  0  0  0  0  0  0  0  0
    1.7980   -5.6230   -0.3960 N   0  0  0  0  0  0  0  0  0  0  0  0
    4.7110   -1.0140   -0.8990 O   0  0  0  0  0  0  0  0  0  0  0  0
    5.6830   -1.1320    1.1870 O   0  0  0  0  0  0  0  0  0  0  0  0
    1.2760   -5.3260    0.9260 C   0  0  0  0  0  0  0  0  0  0  0  0
    6.5490    0.0190    1.0080 C   0  0  0  0  0  0  0  0  0  0  0  0
    0.8000   -6.5930    1.6320 C   0  0  0  0  0  0  0  0  0  0  0  0
    7.5460   -0.2110   -0.1330 C   0  0  0  0  0  0  0  0  0  0  0  0
    7.3270    0.1320    2.3270 C   0  0  0  0  0  0  0  0  0  0  0  0
    5.7330    1.3000    0.8060 C   0  0  0  0  0  0  0  0  0  0  0  0
    0.2350   -6.2780    3.0160 C   0  0  0  0  0  0  0  0  0  0  0  0
   -0.2380   -7.5370    3.7240 C   0  0  0  0  0  0  0  0  0  0  0  0
  1  2  1  0  0  0  0
  2  3  2  0  0  0  0
  2  4  1  0  0  0  0
  3  5  1  0  0  0  0
  3  6  1  0  0  0  0
  4  7  2  0  0  0  0
  5  8  2  0  0  0  0
  5  9  1  0  0  0  0
  6 10  2  0  0  0  0
  6 11  1  0  0  0  0
  7 10  1  0  0  0  0
  9 11  1  0  0  0  0
  9 12  1  0  0  0  0
 11 13  1  0  0  0  0
 12 14  1  0  0  0  0
 12 15  1  0  0  0  0
 13 16  2  0  0  0  0
 13 17  1  0  0  0  0
 14 18  2  0  0  0  0
 14 19  1  0  0  0  0
 17 20  1  0  0  0  0
 19 21  1  0  0  0  0
 20 22  1  0  0  0  0
 21 23  1  0  0  0  0
 21 24  1  0  0  0  0
 21 25  1  0  0  0  0
 22 26  1  0  0  0  0
 26 27  1  0  0  0  0
M  END

$$$$

     RDKit          3D 0   0.00000     0.00000     0

 27 28  0  0  0  0              1 V2000 
    1.1410    1.7000   -3.8700 Br  0  0  0  0  0  0  0  0  0  0  0  0
    0.6040    2.4240   -2.2110 C   0  0  0  0  0  0  0  0  0  0  0  0
    1.5000    2.6680   -1.1850 C   0  0  0  0  0  0  0  0  0  0  0  0
   -0.7460    2.7560   -2.0250 C   0  0  0  0  0  0  0  0  0  0  0  0
    1.0370    3.2680   -0.0100 C   0  0  0  0  0  0  0  0  0  0  0  0
    2.9780    2.3920   -1.0690 C   0  0  0  0  0  0  0  0  0  0  0  0
   -1.1880    3.3380   -0.8240 C   0  0  0  0  0  0  0  0  0  0  0  0
    2.1780    3.5170    0.8730 C   0  0  0  0  0  0  0  0  0  0  0  0
   -0.2860    3.6100    0.2020 C   0  0  0  0  0  0  0  0  0  0  0  0
    3.3060    3.0790    0.1950 N   0  0  0  0  0  0  0  0  0  0  0  0
    3.2410    0.8720   -1.0030 C   0  0  0  0  0  0  0  0  0  0  0  0
    2.1100    4.0560    1.9610 O   0  0  0  0  0  0  0  0  0  0  0  0
    4.6680    3.3860    0.6520 C   0  0  0  0  0  0  0  0  0  0  0  0
    3.5010    0.2130   -2.0090 O   0  0  0  0  0  0  0  0  0  0  0  0
    3.0230    0.2950    0.2360 N   0  0  0  0  0  0  0  0  0  0  0  0
    5.0670    4.7450    0.0680 C   0  0  0  0  0  0  0  0  0  0  0  0
    5.7310    2.3590    0.2930 C   0  0  0  0  0  0  0  0  0  0  0  0
    3.0860   -1.1370    0.4490 C   0  0  0  0  0  0  0  0  0  0  0  0
    4.7750    5.1280   -1.0570 O   0  0  0  0  0  0  0  0  0  0  0  0
    5.8300    5.4230    0.9700 O   0  0  0  0  0  0  0  0  0  0  0  0
    1.7570   -1.8030    0.1020 C   0  0  0  0  0  0  0  0  0  0  0  0
    6.3480    6.7460    0.6730 C   0  0  0  0  0  0  0  0  0  0  0  0
    1.8090   -3.3100    0.3440 C   0  0  0  0  0  0  0  0  0  0  0  0
    7.3190    6.7070   -0.5120 C   0  0  0  0  0  0  0  0  0  0  0  0
    5.2100    7.7480    0.4490 C   0  0  0  0  0  0  0  0  0  0  0  0
    7.1240    7.1560    1.9330 C   0  0  0  0  0  0  0  0  0  0  0  0
    0.4850   -3.9740    0.0000 C   0  0  0  0  0  0  0  0  0  0  0  0
  1  2  1  0  0  0  0
  2  3  2  0  0  0  0
  2  4  1  0  0  0  0
  3  5  1  0  0  0  0
  3  6  1  0  0  0  0
  4  7  2  0  0  0  0
  5  8  1  0  0  0  0
  5  9  2  0  0  0  0
  6 10  1  0  0  0  0
  6 11  1  0  0  0  0
  7  9  1  0  0  0  0
  8 10  1  0  0  0  0
  8 12  2  0  0  0  0
 10 13  1  0  0  0  0
 11 14  2  0  0  0  0
 11 15  1  0  0  0  0
 13 16  1  0  0  0  0
 13 17  1  0  0  0  0
 15 18  1  0  0  0  0
 16 19  2  0  0  0  0
 16 20  1  0  0  0  0
 18 21  1  0  0  0  0
 20 22  1  0  0  0  0
 21 23  1  0  0  0  0
 22 24  1  0  0  0  0
 22 25  1  0  0  0  0
 22 26  1  0  0  0  0
 23 27  1  0  0  0  0
M  END

$$$$

     RDKit          3D 0   0.00000     0.00000     0

 30 31  0  0  0  0              1 V2000 
   -1.6930    2.6460   -1.8990 F   0  0  0  0  0  0  0  0  0  0  0  0
   -0.5180    2.9620   -2.5130 C   0  0  0  0  0  0  0  0  0  0  0  0
   -0.3250    2.0020   -3.4590 F   0  0  0  0  0  0  0  0  0  0  0  0
   -0.7500    4.1180   -3.1930 F   0  0  0  0  0  0  0  0  0  0  0  0
    0.6280    3.0870   -1.5430 C   0  0  0  0  0  0  0  0  0  0  0  0
    1.9020    2.6000   -1.8850 C   0  0  0  0  0  0  0  0  0  0  0  0
    0.4230    3.7270   -0.2960 C   0  0  0  0  0  0  0  0  0  0  0  0
    2.9330    2.7520   -0.9740 C   0  0  0  0  0  0  0  0  0  0  0  0
    1.4690    3.8810    0.6150 C   0  0  0  0  0  0  0  0  0  0  0  0
    2.7040    3.3870    0.2460 C   0  0  0  0  0  0  0  0  0  0  0  0
    4.3740    2.3280   -1.0790 C   0  0  0  0  0  0  0  0  0  0  0  0
    3.9690    3.4440    0.9820 C   0  0  0  0  0  0  0  0  0  0  0  0
    4.9350    2.8760    0.1600 N   0  0  0  0  0  0  0  0  0  0  0  0
    4.4880    0.8130   -1.3380 C   0  0  0  0  0  0  0  0  0  0  0  0
    4.1090    3.9490    2.0790 O   0  0  0  0  0  0  0  0  0  0  0  0
    6.3650    2.9610    0.4670 C   0  0  0  0  0  0  0  0  0  0  0  0
    4.6250    0.3980   -2.4960 O   0  0  0  0  0  0  0  0  0  0  0  0
    4.3070   -0.1160   -0.3540 N   0  0  0  0  0  0  0  0  0  0  0  0
    6.8590    4.3120   -0.0570 C   0  0  0  0  0  0  0  0  0  0  0  0
    7.2370    1.8590   -0.1170 C   0  0  0  0  0  0  0  0  0  0  0  0
    4.0020    0.0640    1.0550 C   0  0  0  0  0  0  0  0  0  0  0  0
    6.5700    4.7810   -1.1500 O   0  0  0  0  0  0  0  0  0  0  0  0
    7.6890    4.8800    0.8600 O   0  0  0  0  0  0  0  0  0  0  0  0
    3.7160   -1.2610    1.7590 C   0  0  0  0  0  0  0  0  0  0  0  0
    8.2900    6.1810    0.6280 C   0  0  0  0  0  0  0  0  0  0  0  0
    2.4050   -1.8990    1.2930 C   0  0  0  0  0  0  0  0  0  0  0  0
    9.2240    6.1530   -0.5870 C   0  0  0  0  0  0  0  0  0  0  0  0
    9.1280    6.4560    1.8860 C   0  0  0  0  0  0  0  0  0  0  0  0
    7.2190    7.2690    0.5020 C   0  0  0  0  0  0  0  0  0  0  0  0
    2.1160   -3.1900    2.0440 C   0  0  0  0  0  0  0  0  0  0  0  0
  1  2  1  0  0  0  0
  2  3  1  0  0  0  0
  2  4  1  0  0  0  0
  2  5  1  0  0  0  0
  5  6  2  0  0  0  0
  5  7  1  0  0  0  0
  6  8  1  0  0  0  0
  7  9  2  0  0  0  0
  8 10  2  0  0  0  0
  8 11  1  0  0  0  0
  9 10  1  0  0  0  0
 10 12  1  0  0  0  0
 11 13  1  0  0  0  0
 11 14  1  0  0  0  0
 12 13  1  0  0  0  0
 12 15  2  0  0  0  0
 13 16  1  0  0  0  0
 14 17  2  0  0  0  0
 14 18  1  0  0  0  0
 16 19  1  0  0  0  0
 16 20  1  0  0  0  0
 18 21  1  0  0  0  0
 19 22  2  0  0  0  0
 19 23  1  0  0  0  0
 21 24  1  0  0  0  0
 23 25  1  0  0  0  0
 24 26  1  0  0  0  0
 25 27  1  0  0  0  0
 25 28  1  0  0  0  0
 25 29  1  0  0  0  0
 26 30  1  0  0  0  0
M  END

$$$$

     RDKit          3D 0   0.00000     0.00000     0

 30 31  0  0  0  0              1 V2000 
   -0.6720    0.0930   -0.7120 F   0  0  0  0  0  0  0  0  0  0  0  0
    0.5200   -0.4750   -0.3630 C   0  0  0  0  0  0  0  0  0  0  0  0
    1.3420    0.5700   -0.0800 F   0  0  0  0  0  0  0  0  0  0  0  0
    0.2760   -1.1190    0.8100 F   0  0  0  0  0  0  0  0  0  0  0  0
    1.0610   -1.3810   -1.4290 C   0  0  0  0  0  0  0  0  0  0  0  0
    2.2560   -2.0710   -1.2770 C   0  0  0  0  0  0  0  0  0  0  0  0
    0.3800   -1.5720   -2.6430 C   0  0  0  0  0  0  0  0  0  0  0  0
    3.2030   -2.0690   -0.1530 C   0  0  0  0  0  0  0  0  0  0  0  0
    2.7710   -2.9200   -2.2630 C   0  0  0  0  0  0  0  0  0  0  0  0
    0.8920   -2.4180   -3.6430 C   0  0  0  0  0  0  0  0  0  0  0  0
    3.0680   -1.4270    0.8700 O   0  0  0  0  0  0  0  0  0  0  0  0
    4.2700   -2.8800   -0.5140 N   0  0  0  0  0  0  0  0  0  0  0  0
    2.0970   -3.0990   -3.4590 C   0  0  0  0  0  0  0  0  0  0  0  0
    4.0680   -3.5360   -1.8080 C   0  0  0  0  0  0  0  0  0  0  0  0
    5.5030   -2.9460    0.2790 C   0  0  0  0  0  0  0  0  0  0  0  0
    3.9920   -5.0760   -1.8530 C   0  0  0  0  0  0  0  0  0  0  0  0
    6.3790   -1.7590   -0.1300 C   0  0  0  0  0  0  0  0  0  0  0  0
    6.3130   -4.2270    0.1430 C   0  0  0  0  0  0  0  0  0  0  0  0
    4.4410   -5.6840   -2.8330 O   0  0  0  0  0  0  0  0  0  0  0  0
    3.3200   -5.8040   -0.9120 N   0  0  0  0  0  0  0  0  0  0  0  0
    6.5250   -1.3710   -1.2820 O   0  0  0  0  0  0  0  0  0  0  0  0
    6.9900   -1.2410    0.9720 O   0  0  0  0  0  0  0  0  0  0  0  0
    2.5950   -5.3580    0.2650 C   0  0  0  0  0  0  0  0  0  0  0  0
    7.8580   -0.0810    0.8720 C   0  0  0  0  0  0  0  0  0  0  0  0
    1.9040   -6.5250    0.9670 C   0  0  0  0  0  0  0  0  0  0  0  0
    9.0920   -0.3850    0.0170 C   0  0  0  0  0  0  0  0  0  0  0  0
    7.0900    1.1410    0.3580 C   0  0  0  0  0  0  0  0  0  0  0  0
    8.3120    0.1930    2.3140 C   0  0  0  0  0  0  0  0  0  0  0  0
    1.1330   -6.0520    2.1980 C   0  0  0  0  0  0  0  0  0  0  0  0
    0.4340   -7.2080    2.8950 C   0  0  0  0  0  0  0  0  0  0  0  0
  1  2  1  0  0  0  0
  2  3  1  0  0  0  0
  2  4  1  0  0  0  0
  2  5  1  0  0  0  0
  5  6  2  0  0  0  0
  5  7  1  0  0  0  0
  6  8  1  0  0  0  0
  6  9  1  0  0  0  0
  7 10  2  0  0  0  0
  8 11  2  0  0  0  0
  8 12  1  0  0  0  0
  9 13  2  0  0  0  0
  9 14  1  0  0  0  0
 10 13  1  0  0  0  0
 12 14  1  0  0  0  0
 12 15  1  0  0  0  0
 14 16  1  0  0  0  0
 15 17  1  0  0  0  0
 15 18  1  0  0  0  0
 16 19  2  0  0  0  0
 16 20  1  0  0  0  0
 17 21  2  0  0  0  0
 17 22  1  0  0  0  0
 20 23  1  0  0  0  0
 22 24  1  0  0  0  0
 23 25  1  0  0  0  0
 24 26  1  0  0  0  0
 24 27  1  0  0  0  0
 24 28  1  0  0  0  0
 25 29  1  0  0  0  0
 29 30  1  0  0  0  0
M  END

$$$$

     RDKit          3D 0   0.00000     0.00000     0

 28 29  0  0  0  0              1 V2000 
   -0.2350    3.3800    2.2820 Br  0  0  0  0  0  0  0  0  0  0  0  0
    1.6490    3.3090    2.4320 C   0  0  0  0  0  0  0  0  0  0  0  0
    2.3260    4.3330    3.1130 C   0  0  0  0  0  0  0  0  0  0  0  0
    2.3400    2.2380    1.8600 C   0  0  0  0  0  0  0  0  0  0  0  0
    3.7190    4.3010    3.2310 C   0  0  0  0  0  0  0  0  0  0  0  0
    3.7210    2.2130    1.9850 C   0  0  0  0  0  0  0  0  0  0  0  0
    4.5110    5.5790    4.0630 Cl  0  0  0  0  0  0  0  0  0  0  0  0
    4.3960    3.2360    2.6620 C   0  0  0  0  0  0  0  0  0  0  0  0
    4.6910    1.1870    1.4710 C   0  0  0  0  0  0  0  0  0  0  0  0
    5.8360    2.9430    2.5950 C   0  0  0  0  0  0  0  0  0  0  0  0
    5.9730    1.7660    1.8720 N   0  0  0  0  0  0  0  0  0  0  0  0
    4.4670   -0.1790    2.1400 C   0  0  0  0  0  0  0  0  0  0  0  0
    6.7190    3.6410    3.0540 O   0  0  0  0  0  0  0  0  0  0  0  0
    7.2550    1.1570    1.5000 C   0  0  0  0  0  0  0  0  0  0  0  0
    4.7190   -0.3870    3.3280 O   0  0  0  0  0  0  0  0  0  0  0  0
    3.9440   -1.1970    1.3830 N   0  0  0  0  0  0  0  0  0  0  0  0
    7.9840    1.9320    0.3920 C   0  0  0  0  0  0  0  0  0  0  0  0
    8.1670    0.9330    2.7010 C   0  0  0  0  0  0  0  0  0  0  0  0
    3.5800   -1.1640   -0.0230 C   0  0  0  0  0  0  0  0  0  0  0  0
    9.1320    1.6820    0.0450 O   0  0  0  0  0  0  0  0  0  0  0  0
    7.1710    2.8560   -0.1910 O   0  0  0  0  0  0  0  0  0  0  0  0
    2.9060   -2.4610   -0.4550 C   0  0  0  0  0  0  0  0  0  0  0  0
    7.6440    3.7290   -1.2480 C   0  0  0  0  0  0  0  0  0  0  0  0
    2.5190   -2.4210   -1.9320 C   0  0  0  0  0  0  0  0  0  0  0  0
    8.0270    2.9300   -2.4970 C   0  0  0  0  0  0  0  0  0  0  0  0
    8.7930    4.6160   -0.7580 C   0  0  0  0  0  0  0  0  0  0  0  0
    6.4390    4.6210   -1.5820 C   0  0  0  0  0  0  0  0  0  0  0  0
    1.8470   -3.7130   -2.3680 C   0  0  0  0  0  0  0  0  0  0  0  0
  1  2  1  0  0  0  0
  2  3  2  0  0  0  0
  2  4  1  0  0  0  0
  3  5  1  0  0  0  0
  4  6  2  0  0  0  0
  5  7  1  0  0  0  0
  5  8  2  0  0  0  0
  6  8  1  0  0  0  0
  6  9  1  0  0  0  0
  8 10  1  0  0  0  0
  9 11  1  0  0  0  0
  9 12  1  0  0  0  0
 10 11  1  0  0  0  0
 10 13  2  0  0  0  0
 11 14  1  0  0  0  0
 12 15  2  0  0  0  0
 12 16  1  0  0  0  0
 14 17  1  0  0  0  0
 14 18  1  0  0  0  0
 16 19  1  0  0  0  0
 17 20  2  0  0  0  0
 17 21  1  0  0  0  0
 19 22  1  0  0  0  0
 21 23  1  0  0  0  0
 22 24  1  0  0  0  0
 23 25  1  0  0  0  0
 23 26  1  0  0  0  0
 23 27  1  0  0  0  0
 24 28  1  0  0  0  0
M  END

$$$$

     RDKit          3D 0   0.00000     0.00000     0

 27 28  0  0  0  0              1 V2000 
   -0.4960    2.4820    0.6390 Br  0  0  0  0  0  0  0  0  0  0  0  0
    1.2740    2.8300    0.0650 C   0  0  0  0  0  0  0  0  0  0  0  0
    2.2210    1.8000    0.1020 C   0  0  0  0  0  0  0  0  0  0  0  0
    1.6090    4.1190   -0.3880 C   0  0  0  0  0  0  0  0  0  0  0  0
    3.5090    2.0870   -0.3220 C   0  0  0  0  0  0  0  0  0  0  0  0
    2.9070    4.3990   -0.8170 C   0  0  0  0  0  0  0  0  0  0  0  0
    3.8280    3.3690   -0.7710 C   0  0  0  0  0  0  0  0  0  0  0  0
    4.7300    1.2030   -0.3580 C   0  0  0  0  0  0  0  0  0  0  0  0
    5.2310    3.3790   -1.1910 C   0  0  0  0  0  0  0  0  0  0  0  0
    5.7090    2.0860   -1.0180 N   0  0  0  0  0  0  0  0  0  0  0  0
    5.1310    0.8360    1.0840 C   0  0  0  0  0  0  0  0  0  0  0  0
    5.8010    4.3490   -1.6520 O   0  0  0  0  0  0  0  0  0  0  0  0
    7.0420    1.6730   -1.4690 C   0  0  0  0  0  0  0  0  0  0  0  0
    5.5500    1.6750    1.8860 O   0  0  0  0  0  0  0  0  0  0  0  0
    4.9740   -0.4630    1.4940 N   0  0  0  0  0  0  0  0  0  0  0  0
    7.9610    1.2640   -0.3210 C   0  0  0  0  0  0  0  0  0  0  0  0
    6.9680    0.5480   -2.4990 C   0  0  0  0  0  0  0  0  0  0  0  0
    4.4950   -1.5870    0.7110 C   0  0  0  0  0  0  0  0  0  0  0  0
    7.8880    0.1920    0.2650 O   0  0  0  0  0  0  0  0  0  0  0  0
    8.8340    2.2710   -0.0450 O   0  0  0  0  0  0  0  0  0  0  0  0
    4.3880   -2.8540    1.5530 C   0  0  0  0  0  0  0  0  0  0  0  0
    9.7790    2.1710    1.0520 C   0  0  0  0  0  0  0  0  0  0  0  0
    3.8820   -4.0300    0.7200 C   0  0  0  0  0  0  0  0  0  0  0  0
    9.0530    2.0540    2.3960 C   0  0  0  0  0  0  0  0  0  0  0  0
   10.7650    1.0190    0.8300 C   0  0  0  0  0  0  0  0  0  0  0  0
   10.5530    3.4970    1.0210 C   0  0  0  0  0  0  0  0  0  0  0  0
    3.7640   -5.2950    1.5530 C   0  0  0  0  0  0  0  0  0  0  0  0
  1  2  1  0  0  0  0
  2  3  2  0  0  0  0
  2  4  1  0  0  0  0
  3  5  1  0  0  0  0
  4  6  2  0  0  0  0
  5  7  2  0  0  0  0
  5  8  1  0  0  0  0
  6  7  1  0  0  0  0
  7  9  1  0  0  0  0
  8 10  1  0  0  0  0
  8 11  1  0  0  0  0
  9 10  1  0  0  0  0
  9 12  2  0  0  0  0
 10 13  1  0  0  0  0
 11 14  2  0  0  0  0
 11 15  1  0  0  0  0
 13 16  1  0  0  0  0
 13 17  1  0  0  0  0
 15 18  1  0  0  0  0
 16 19  2  0  0  0  0
 16 20  1  0  0  0  0
 18 21  1  0  0  0  0
 20 22  1  0  0  0  0
 21 23  1  0  0  0  0
 22 24  1  0  0  0  0
 22 25  1  0  0  0  0
 22 26  1  0  0  0  0
 23 27  1  0  0  0  0
M  END

$$$$

     RDKit          3D 0   0.00000     0.00000     0

 27 28  0  0  0  0              1 V2000 
    1.7500    2.4720    3.5630 Br  0  0  0  0  0  0  0  0  0  0  0  0
    2.6570    1.1520    2.5560 C   0  0  0  0  0  0  0  0  0  0  0  0
    4.0490    1.1650    2.5060 C   0  0  0  0  0  0  0  0  0  0  0  0
    1.9120    0.1760    1.8700 C   0  0  0  0  0  0  0  0  0  0  0  0
    4.6540    0.1770    1.7540 C   0  0  0  0  0  0  0  0  0  0  0  0
    2.5540   -0.8130    1.1140 C   0  0  0  0  0  0  0  0  0  0  0  0
    6.0830   -0.0330    1.5080 C   0  0  0  0  0  0  0  0  0  0  0  0
    3.9370   -0.8020    1.0640 C   0  0  0  0  0  0  0  0  0  0  0  0
    6.9640    0.6790    1.9510 O   0  0  0  0  0  0  0  0  0  0  0  0
    6.1840   -1.1310    0.6670 N   0  0  0  0  0  0  0  0  0  0  0  0
    4.8810   -1.7240    0.3450 C   0  0  0  0  0  0  0  0  0  0  0  0
    7.4390   -1.6480    0.1100 C   0  0  0  0  0  0  0  0  0  0  0  0
    4.7760   -3.1630    0.8780 C   0  0  0  0  0  0  0  0  0  0  0  0
    8.0140   -0.7600   -1.0030 C   0  0  0  0  0  0  0  0  0  0  0  0
    8.4870   -1.9150    1.1860 C   0  0  0  0  0  0  0  0  0  0  0  0
    5.2020   -3.4950    1.9870 O   0  0  0  0  0  0  0  0  0  0  0  0
    4.1650   -4.1060    0.0920 N   0  0  0  0  0  0  0  0  0  0  0  0
    9.1230   -0.9370   -1.4930 O   0  0  0  0  0  0  0  0  0  0  0  0
    7.1140    0.1750   -1.4130 O   0  0  0  0  0  0  0  0  0  0  0  0
    3.6030   -3.9290   -1.2350 C   0  0  0  0  0  0  0  0  0  0  0  0
    7.4400    1.1450   -2.4410 C   0  0  0  0  0  0  0  0  0  0  0  0
    2.8710   -5.1820   -1.7040 C   0  0  0  0  0  0  0  0  0  0  0  0
    7.7080    0.4610   -3.7850 C   0  0  0  0  0  0  0  0  0  0  0  0
    8.6070    2.0380   -2.0070 C   0  0  0  0  0  0  0  0  0  0  0  0
    6.1770    2.0100   -2.5710 C   0  0  0  0  0  0  0  0  0  0  0  0
    2.2780   -4.9890   -3.0980 C   0  0  0  0  0  0  0  0  0  0  0  0
    1.5440   -6.2350   -3.5680 C   0  0  0  0  0  0  0  0  0  0  0  0
  1  2  1  0  0  0  0
  2  3  2  0  0  0  0
  2  4  1  0  0  0  0
  3  5  1  0  0  0  0
  4  6  2  0  0  0  0
  5  7  1  0  0  0  0
  5  8  2  0  0  0  0
  6  8  1  0  0  0  0
  7  9  2  0  0  0  0
  7 10  1  0  0  0  0
  8 11  1  0  0  0  0
 10 11  1  0  0  0  0
 10 12  1  0  0  0  0
 11 13  1  0  0  0  0
 12 14  1  0  0  0  0
 12 15  1  0  0  0  0
 13 16  2  0  0  0  0
 13 17  1  0  0  0  0
 14 18  2  0  0  0  0
 14 19  1  0  0  0  0
 17 20  1  0  0  0  0
 19 21  1  0  0  0  0
 20 22  1  0  0  0  0
 21 23  1  0  0  0  0
 21 24  1  0  0  0  0
 21 25  1  0  0  0  0
 22 26  1  0  0  0  0
 26 27  1  0  0  0  0
M  END

$$$$

     RDKit          3D 0   0.00000     0.00000     0

 27 28  0  0  0  0              1 V2000 
    0.4190    1.6430   -1.2160 Br  0  0  0  0  0  0  0  0  0  0  0  0
    0.2800   -0.1510   -0.6430 C   0  0  0  0  0  0  0  0  0  0  0  0
    1.3350   -1.0470   -0.6750 C   0  0  0  0  0  0  0  0  0  0  0  0
   -0.9510   -0.6050   -0.1580 C   0  0  0  0  0  0  0  0  0  0  0  0
    2.7250   -0.8820   -1.1330 C   0  0  0  0  0  0  0  0  0  0  0  0
    1.1870   -2.3680   -0.2370 C   0  0  0  0  0  0  0  0  0  0  0  0
   -1.1060   -1.9320    0.2770 C   0  0  0  0  0  0  0  0  0  0  0  0
    3.1980    0.1310   -1.6110 O   0  0  0  0  0  0  0  0  0  0  0  0
    3.3610   -2.1040   -0.9510 N   0  0  0  0  0  0  0  0  0  0  0  0
   -0.0340   -2.8250    0.2390 C   0  0  0  0  0  0  0  0  0  0  0  0
    2.4820   -3.1230   -0.3660 C   0  0  0  0  0  0  0  0  0  0  0  0
    4.7710   -2.3250   -1.2930 C   0  0  0  0  0  0  0  0  0  0  0  0
    2.9630   -3.6250    1.0050 C   0  0  0  0  0  0  0  0  0  0  0  0
    5.6660   -2.0170   -0.0800 C   0  0  0  0  0  0  0  0  0  0  0  0
    5.0120   -3.6850   -1.9430 C   0  0  0  0  0  0  0  0  0  0  0  0
    3.3660   -2.8650    1.8880 O   0  0  0  0  0  0  0  0  0  0  0  0
    2.9130   -4.9710    1.2650 N   0  0  0  0  0  0  0  0  0  0  0  0
    5.6420   -0.9570    0.5320 O   0  0  0  0  0  0  0  0  0  0  0  0
    6.4810   -3.0700    0.2070 O   0  0  0  0  0  0  0  0  0  0  0  0
    2.4570   -6.0330    0.3860 C   0  0  0  0  0  0  0  0  0  0  0  0
    7.4190   -3.0210    1.3130 C   0  0  0  0  0  0  0  0  0  0  0  0
    2.4530   -7.3830    1.0940 C   0  0  0  0  0  0  0  0  0  0  0  0
    6.6940   -2.8880    2.6550 C   0  0  0  0  0  0  0  0  0  0  0  0
    8.1370   -4.3780    1.2760 C   0  0  0  0  0  0  0  0  0  0  0  0
    8.4580   -1.9130    1.1110 C   0  0  0  0  0  0  0  0  0  0  0  0
    1.9790   -8.4950    0.1600 C   0  0  0  0  0  0  0  0  0  0  0  0
    1.9730   -9.8460    0.8560 C   0  0  0  0  0  0  0  0  0  0  0  0
  1  2  1  0  0  0  0
  2  3  2  0  0  0  0
  2  4  1  0  0  0  0
  3  5  1  0  0  0  0
  3  6  1  0  0  0  0
  4  7  2  0  0  0  0
  5  8  2  0  0  0  0
  5  9  1  0  0  0  0
  6 10  2  0  0  0  0
  6 11  1  0  0  0  0
  7 10  1  0  0  0  0
  9 11  1  0  0  0  0
  9 12  1  0  0  0  0
 11 13  1  0  0  0  0
 12 14  1  0  0  0  0
 12 15  1  0  0  0  0
 13 16  2  0  0  0  0
 13 17  1  0  0  0  0
 14 18  2  0  0  0  0
 14 19  1  0  0  0  0
 17 20  1  0  0  0  0
 19 21  1  0  0  0  0
 20 22  1  0  0  0  0
 21 23  1  0  0  0  0
 21 24  1  0  0  0  0
 21 25  1  0  0  0  0
 22 26  1  0  0  0  0
 26 27  1  0  0  0  0
M  END

$$$$

     RDKit          3D 0   0.00000     0.00000     0

 27 28  0  0  0  0              1 V2000 
    0.0780    0.1220   -1.9520 Br  0  0  0  0  0  0  0  0  0  0  0  0
    0.1590    1.4560   -0.6180 C   0  0  0  0  0  0  0  0  0  0  0  0
    1.2950    2.2160   -0.3840 C   0  0  0  0  0  0  0  0  0  0  0  0
   -1.0020    1.7230    0.1240 C   0  0  0  0  0  0  0  0  0  0  0  0
    1.2190    3.2640    0.5360 C   0  0  0  0  0  0  0  0  0  0  0  0
    2.6820    2.1610   -0.9800 C   0  0  0  0  0  0  0  0  0  0  0  0
   -1.0340    2.7580    1.0730 C   0  0  0  0  0  0  0  0  0  0  0  0
    2.4730    4.0130    0.5030 C   0  0  0  0  0  0  0  0  0  0  0  0
    0.0880    3.5560    1.2780 C   0  0  0  0  0  0  0  0  0  0  0  0
    3.2920    3.3890   -0.4290 N   0  0  0  0  0  0  0  0  0  0  0  0
    3.3980    0.8420   -0.6070 C   0  0  0  0  0  0  0  0  0  0  0  0
    2.6980    5.0160    1.1530 O   0  0  0  0  0  0  0  0  0  0  0  0
    4.5890    3.9720   -0.8260 C   0  0  0  0  0  0  0  0  0  0  0  0
    3.2020   -0.1960   -1.2390 O   0  0  0  0  0  0  0  0  0  0  0  0
    4.1810    0.8730    0.5250 N   0  0  0  0  0  0  0  0  0  0  0  0
    5.5470    3.9270    0.3660 C   0  0  0  0  0  0  0  0  0  0  0  0
    5.2370    3.2870   -2.0250 C   0  0  0  0  0  0  0  0  0  0  0  0
    4.7870   -0.3140    1.0920 C   0  0  0  0  0  0  0  0  0  0  0  0
    5.4660    3.0410    1.2200 O   0  0  0  0  0  0  0  0  0  0  0  0
    6.5830    4.7950    0.3910 O   0  0  0  0  0  0  0  0  0  0  0  0
    6.1340   -0.6140    0.4400 C   0  0  0  0  0  0  0  0  0  0  0  0
    6.6010    6.2160    0.0560 C   0  0  0  0  0  0  0  0  0  0  0  0
    6.7890   -1.8450    1.0630 C   0  0  0  0  0  0  0  0  0  0  0  0
    6.7390    6.4500   -1.4490 C   0  0  0  0  0  0  0  0  0  0  0  0
    7.8830    6.7320    0.7360 C   0  0  0  0  0  0  0  0  0  0  0  0
    5.4110    6.9650    0.6600 C   0  0  0  0  0  0  0  0  0  0  0  0
    8.1330   -2.1470    0.4190 C   0  0  0  0  0  0  0  0  0  0  0  0
  1  2  1  0  0  0  0
  2  3  2  0  0  0  0
  2  4  1  0  0  0  0
  3  5  1  0  0  0  0
  3  6  1  0  0  0  0
  4  7  2  0  0  0  0
  5  8  1  0  0  0  0
  5  9  2  0  0  0  0
  6 10  1  0  0  0  0
  6 11  1  0  0  0  0
  7  9  1  0  0  0  0
  8 10  1  0  0  0  0
  8 12  2  0  0  0  0
 10 13  1  0  0  0  0
 11 14  2  0  0  0  0
 11 15  1  0  0  0  0
 13 16  1  0  0  0  0
 13 17  1  0  0  0  0
 15 18  1  0  0  0  0
 16 19  2  0  0  0  0
 16 20  1  0  0  0  0
 18 21  1  0  0  0  0
 20 22  1  0  0  0  0
 21 23  1  0  0  0  0
 22 24  1  0  0  0  0
 22 25  1  0  0  0  0
 22 26  1  0  0  0  0
 23 27  1  0  0  0  0
M  END

$$$$

     RDKit          3D 0   0.00000     0.00000     0

 27 28  0  0  0  0              1 V2000 
   -1.0820    1.9520   -0.1010 Cl  0  0  0  0  0  0  0  0  0  0  0  0
    0.5330    2.4840   -0.3750 C   0  0  0  0  0  0  0  0  0  0  0  0
    1.5780    1.5530   -0.3320 C   0  0  0  0  0  0  0  0  0  0  0  0
    0.7760    3.8450   -0.6380 C   0  0  0  0  0  0  0  0  0  0  0  0
    2.8660    2.0120   -0.5580 C   0  0  0  0  0  0  0  0  0  0  0  0
    2.0760    4.2990   -0.8670 C   0  0  0  0  0  0  0  0  0  0  0  0
    3.0930    3.3630   -0.8190 C   0  0  0  0  0  0  0  0  0  0  0  0
    4.1720    1.2570   -0.5410 C   0  0  0  0  0  0  0  0  0  0  0  0
    4.5250    3.5540   -1.0640 C   0  0  0  0  0  0  0  0  0  0  0  0
    5.1160    2.2990   -0.9830 N   0  0  0  0  0  0  0  0  0  0  0  0
    4.4430    0.7420    0.8850 C   0  0  0  0  0  0  0  0  0  0  0  0
    5.0420    4.6190   -1.3400 O   0  0  0  0  0  0  0  0  0  0  0  0
    6.5250    2.0850   -1.3340 C   0  0  0  0  0  0  0  0  0  0  0  0
    4.6040    1.4990    1.8440 O   0  0  0  0  0  0  0  0  0  0  0  0
    4.4350   -0.6130    1.1010 N   0  0  0  0  0  0  0  0  0  0  0  0
    7.4710    2.4260   -0.1810 C   0  0  0  0  0  0  0  0  0  0  0  0
    6.8400    0.6800   -1.8330 C   0  0  0  0  0  0  0  0  0  0  0  0
    4.1720   -1.6680    0.1400 C   0  0  0  0  0  0  0  0  0  0  0  0
    7.3770    1.9830    0.9540 O   0  0  0  0  0  0  0  0  0  0  0  0
    8.4630    3.2440   -0.6350 O   0  0  0  0  0  0  0  0  0  0  0  0
    4.1240   -3.0390    0.8060 C   0  0  0  0  0  0  0  0  0  0  0  0
    9.5100    3.7230    0.2500 C   0  0  0  0  0  0  0  0  0  0  0  0
    3.8110   -4.1360   -0.2100 C   0  0  0  0  0  0  0  0  0  0  0  0
   10.3540    2.5630    0.7890 C   0  0  0  0  0  0  0  0  0  0  0  0
   10.3990    4.6070   -0.6390 C   0  0  0  0  0  0  0  0  0  0  0  0
    8.9310    4.5840    1.3780 C   0  0  0  0  0  0  0  0  0  0  0  0
    3.7500   -5.5060    0.4470 C   0  0  0  0  0  0  0  0  0  0  0  0
  1  2  1  0  0  0  0
  2  3  2  0  0  0  0
  2  4  1  0  0  0  0
  3  5  1  0  0  0  0
  4  6  2  0  0  0  0
  5  7  2  0  0  0  0
  5  8  1  0  0  0  0
  6  7  1  0  0  0  0
  7  9  1  0  0  0  0
  8 10  1  0  0  0  0
  8 11  1  0  0  0  0
  9 10  1  0  0  0  0
  9 12  2  0  0  0  0
 10 13  1  0  0  0  0
 11 14  2  0  0  0  0
 11 15  1  0  0  0  0
 13 16  1  0  0  0  0
 13 17  1  0  0  0  0
 15 18  1  0  0  0  0
 16 19  2  0  0  0  0
 16 20  1  0  0  0  0
 18 21  1  0  0  0  0
 20 22  1  0  0  0  0
 21 23  1  0  0  0  0
 22 24  1  0  0  0  0
 22 25  1  0  0  0  0
 22 26  1  0  0  0  0
 23 27  1  0  0  0  0
M  END

$$$$

     RDKit          3D 0   0.00000     0.00000     0

 30 31  0  0  0  0              1 V2000 
   -0.6860    1.5330    1.2030 F   0  0  0  0  0  0  0  0  0  0  0  0
    0.5300    1.1060    0.7480 C   0  0  0  0  0  0  0  0  0  0  0  0
    1.4440    1.7350    1.5340 F   0  0  0  0  0  0  0  0  0  0  0  0
    0.6480    1.6340   -0.5000 F   0  0  0  0  0  0  0  0  0  0  0  0
    0.6610   -0.3890    0.7680 C   0  0  0  0  0  0  0  0  0  0  0  0
    1.8210   -1.0400    0.3670 C   0  0  0  0  0  0  0  0  0  0  0  0
   -0.3990   -1.2050    1.1960 C   0  0  0  0  0  0  0  0  0  0  0  0
    3.0750   -0.4820   -0.1580 C   0  0  0  0  0  0  0  0  0  0  0  0
    1.9510   -2.4330    0.3840 C   0  0  0  0  0  0  0  0  0  0  0  0
   -0.2820   -2.6050    1.2120 C   0  0  0  0  0  0  0  0  0  0  0  0
    3.2900    0.7040   -0.3160 O   0  0  0  0  0  0  0  0  0  0  0  0
    3.9030   -1.5520   -0.4690 N   0  0  0  0  0  0  0  0  0  0  0  0
    0.8980   -3.2290    0.8050 C   0  0  0  0  0  0  0  0  0  0  0  0
    3.3280   -2.8470   -0.0680 C   0  0  0  0  0  0  0  0  0  0  0  0
    5.2070   -1.3710   -1.1250 C   0  0  0  0  0  0  0  0  0  0  0  0
    4.1050   -3.4530    1.1180 C   0  0  0  0  0  0  0  0  0  0  0  0
    6.1400   -2.5810   -1.0820 C   0  0  0  0  0  0  0  0  0  0  0  0
    5.0210   -0.9870   -2.5940 C   0  0  0  0  0  0  0  0  0  0  0  0
    4.5860   -2.7580    2.0170 O   0  0  0  0  0  0  0  0  0  0  0  0
    4.2350   -4.8140    1.2010 N   0  0  0  0  0  0  0  0  0  0  0  0
    5.8270   -3.7010   -1.4630 O   0  0  0  0  0  0  0  0  0  0  0  0
    7.3520   -2.2190   -0.5800 O   0  0  0  0  0  0  0  0  0  0  0  0
    3.7800   -5.8170    0.2550 C   0  0  0  0  0  0  0  0  0  0  0  0
    8.4150   -3.1940   -0.4130 C   0  0  0  0  0  0  0  0  0  0  0  0
    4.2600   -7.2090    0.6530 C   0  0  0  0  0  0  0  0  0  0  0  0
    8.8610   -3.7590   -1.7660 C   0  0  0  0  0  0  0  0  0  0  0  0
    8.0050   -4.3020    0.5630 C   0  0  0  0  0  0  0  0  0  0  0  0
    9.5790   -2.4020    0.2000 C   0  0  0  0  0  0  0  0  0  0  0  0
    3.7870   -8.2660   -0.3420 C   0  0  0  0  0  0  0  0  0  0  0  0
    4.2740   -9.6530    0.0460 C   0  0  0  0  0  0  0  0  0  0  0  0
  1  2  1  0  0  0  0
  2  3  1  0  0  0  0
  2  4  1  0  0  0  0
  2  5  1  0  0  0  0
  5  6  2  0  0  0  0
  5  7  1  0  0  0  0
  6  8  1  0  0  0  0
  6  9  1  0  0  0  0
  7 10  2  0  0  0  0
  8 11  2  0  0  0  0
  8 12  1  0  0  0  0
  9 13  2  0  0  0  0
  9 14  1  0  0  0  0
 10 13  1  0  0  0  0
 12 14  1  0  0  0  0
 12 15  1  0  0  0  0
 14 16  1  0  0  0  0
 15 17  1  0  0  0  0
 15 18  1  0  0  0  0
 16 19  2  0  0  0  0
 16 20  1  0  0  0  0
 17 21  2  0  0  0  0
 17 22  1  0  0  0  0
 20 23  1  0  0  0  0
 22 24  1  0  0  0  0
 23 25  1  0  0  0  0
 24 26  1  0  0  0  0
 24 27  1  0  0  0  0
 24 28  1  0  0  0  0
 25 29  1  0  0  0  0
 29 30  1  0  0  0  0
M  END

$$$$

     RDKit          3D 0   0.00000     0.00000     0

 27 29  0  0  0  0              1 V2000 
   -0.4870    2.5930    1.5350 Br  0  0  0  0  0  0  0  0  0  0  0  0
    1.3980    2.7550    1.5080 C   0  0  0  0  0  0  0  0  0  0  0  0
    1.9960    3.9310    1.9900 C   0  0  0  0  0  0  0  0  0  0  0  0
    2.1690    1.7010    1.0120 C   0  0  0  0  0  0  0  0  0  0  0  0
    3.3870    4.0710    1.9770 C   0  0  0  0  0  0  0  0  0  0  0  0
    3.5490    1.8480    1.0080 C   0  0  0  0  0  0  0  0  0  0  0  0
    4.0790    5.5300    2.5630 Cl  0  0  0  0  0  0  0  0  0  0  0  0
    4.1430    3.0210    1.4840 C   0  0  0  0  0  0  0  0  0  0  0  0
    4.5980    0.8590    0.5700 C   0  0  0  0  0  0  0  0  0  0  0  0
    5.5970    2.8910    1.3050 C   0  0  0  0  0  0  0  0  0  0  0  0
    5.8250    1.6550    0.7080 N   0  0  0  0  0  0  0  0  0  0  0  0
    4.5710   -0.3620    1.5120 C   0  0  0  0  0  0  0  0  0  0  0  0
    6.4180    3.7460    1.5780 O   0  0  0  0  0  0  0  0  0  0  0  0
    7.1450    1.2530    0.2140 C   0  0  0  0  0  0  0  0  0  0  0  0
    4.9110   -0.2950    2.6950 O   0  0  0  0  0  0  0  0  0  0  0  0
    4.1180   -1.5580    1.0170 N   0  0  0  0  0  0  0  0  0  0  0  0
    7.2560    1.5380   -1.2940 C   0  0  0  0  0  0  0  0  0  0  0  0
    7.5310   -0.1980    0.5280 C   0  0  0  0  0  0  0  0  0  0  0  0
    3.6750   -1.8510   -0.3350 C   0  0  0  0  0  0  0  0  0  0  0  0
    8.6420    1.1920   -1.8330 C   0  0  0  0  0  0  0  0  0  0  0  0
    8.9240   -0.5320   -0.0030 C   0  0  0  0  0  0  0  0  0  0  0  0
    3.2150   -3.2980   -0.4700 C   0  0  0  0  0  0  0  0  0  0  0  0
    9.0340   -0.2340   -1.4880 C   0  0  0  0  0  0  0  0  0  0  0  0
    2.7530   -3.6040   -1.8930 C   0  0  0  0  0  0  0  0  0  0  0  0
   10.3020   -0.4700   -1.9060 F   0  0  0  0  0  0  0  0  0  0  0  0
    8.2350   -1.0930   -2.1730 F   0  0  0  0  0  0  0  0  0  0  0  0
    2.3030   -5.0490   -2.0350 C   0  0  0  0  0  0  0  0  0  0  0  0
  1  2  1  0  0  0  0
  2  3  2  0  0  0  0
  2  4  1  0  0  0  0
  3  5  1  0  0  0  0
  4  6  2  0  0  0  0
  5  7  1  0  0  0  0
  5  8  2  0  0  0  0
  6  8  1  0  0  0  0
  6  9  1  0  0  0  0
  8 10  1  0  0  0  0
  9 11  1  0  0  0  0
  9 12  1  0  0  0  0
 10 11  1  0  0  0  0
 10 13  2  0  0  0  0
 11 14  1  0  0  0  0
 12 15  2  0  0  0  0
 12 16  1  0  0  0  0
 14 17  1  0  0  0  0
 14 18  1  0  0  0  0
 16 19  1  0  0  0  0
 17 20  1  0  0  0  0
 18 21  1  0  0  0  0
 19 22  1  0  0  0  0
 20 23  1  0  0  0  0
 21 23  1  0  0  0  0
 22 24  1  0  0  0  0
 23 25  1  0  0  0  0
 23 26  1  0  0  0  0
 24 27  1  0  0  0  0
M  END

$$$$

     RDKit          3D 0   0.00000     0.00000     0

 26 28  0  0  0  0              1 V2000 
   -0.1530    3.2120    0.1050 Br  0  0  0  0  0  0  0  0  0  0  0  0
    1.7240    3.2480    0.3530 C   0  0  0  0  0  0  0  0  0  0  0  0
    2.4790    2.1160    0.0250 C   0  0  0  0  0  0  0  0  0  0  0  0
    2.3290    4.4110    0.8630 C   0  0  0  0  0  0  0  0  0  0  0  0
    3.8500    2.1720    0.2190 C   0  0  0  0  0  0  0  0  0  0  0  0
    3.7110    4.4600    1.0530 C   0  0  0  0  0  0  0  0  0  0  0  0
    4.4390    3.3310    0.7260 C   0  0  0  0  0  0  0  0  0  0  0  0
    4.8980    1.1150   -0.0120 C   0  0  0  0  0  0  0  0  0  0  0  0
    5.8880    3.1280    0.7880 C   0  0  0  0  0  0  0  0  0  0  0  0
    6.1380    1.8530    0.2890 N   0  0  0  0  0  0  0  0  0  0  0  0
    4.6560   -0.0650    0.9500 C   0  0  0  0  0  0  0  0  0  0  0  0
    6.6810    3.9750    1.1550 O   0  0  0  0  0  0  0  0  0  0  0  0
    7.4930    1.3600    0.0290 C   0  0  0  0  0  0  0  0  0  0  0  0
    4.8170    0.0250    2.1690 O   0  0  0  0  0  0  0  0  0  0  0  0
    4.2150   -1.2530    0.4240 N   0  0  0  0  0  0  0  0  0  0  0  0
    7.8630    1.5910   -1.4470 C   0  0  0  0  0  0  0  0  0  0  0  0
    7.7310   -0.1010    0.4330 C   0  0  0  0  0  0  0  0  0  0  0  0
    3.9670   -1.5690   -0.9710 C   0  0  0  0  0  0  0  0  0  0  0  0
    9.2870    1.1330   -1.7550 C   0  0  0  0  0  0  0  0  0  0  0  0
    9.1620   -0.5440    0.1320 C   0  0  0  0  0  0  0  0  0  0  0  0
    3.4190   -2.9810   -1.1370 C   0  0  0  0  0  0  0  0  0  0  0  0
    9.5150   -0.3060   -1.3260 C   0  0  0  0  0  0  0  0  0  0  0  0
    3.1490   -3.3040   -2.6050 C   0  0  0  0  0  0  0  0  0  0  0  0
   10.8080   -0.6470   -1.5430 F   0  0  0  0  0  0  0  0  0  0  0  0
    8.7610   -1.1260   -2.1050 F   0  0  0  0  0  0  0  0  0  0  0  0
    2.6010   -4.7120   -2.7750 C   0  0  0  0  0  0  0  0  0  0  0  0
  1  2  1  0  0  0  0
  2  3  2  0  0  0  0
  2  4  1  0  0  0  0
  3  5  1  0  0  0  0
  4  6  2  0  0  0  0
  5  7  2  0  0  0  0
  5  8  1  0  0  0  0
  6  7  1  0  0  0  0
  7  9  1  0  0  0  0
  8 10  1  0  0  0  0
  8 11  1  0  0  0  0
  9 10  1  0  0  0  0
  9 12  2  0  0  0  0
 10 13  1  0  0  0  0
 11 14  2  0  0  0  0
 11 15  1  0  0  0  0
 13 16  1  0  0  0  0
 13 17  1  0  0  0  0
 15 18  1  0  0  0  0
 16 19  1  0  0  0  0
 17 20  1  0  0  0  0
 18 21  1  0  0  0  0
 19 22  1  0  0  0  0
 20 22  1  0  0  0  0
 21 23  1  0  0  0  0
 22 24  1  0  0  0  0
 22 25  1  0  0  0  0
 23 26  1  0  0  0  0
M  END

$$$$

     RDKit          3D 0   0.00000     0.00000     0

 26 28  0  0  0  0              1 V2000 
    0.3120    1.8650   -1.0340 Br  0  0  0  0  0  0  0  0  0  0  0  0
    1.8550    0.7740   -1.1350 C   0  0  0  0  0  0  0  0  0  0  0  0
    2.5430    0.4510    0.0340 C   0  0  0  0  0  0  0  0  0  0  0  0
    2.2890    0.3080   -2.3890 C   0  0  0  0  0  0  0  0  0  0  0  0
    3.6630   -0.3460   -0.1020 C   0  0  0  0  0  0  0  0  0  0  0  0
    3.4290   -0.4980   -2.4950 C   0  0  0  0  0  0  0  0  0  0  0  0
    4.5810   -0.8190    0.9380 C   0  0  0  0  0  0  0  0  0  0  0  0
    4.1100   -0.8230   -1.3340 C   0  0  0  0  0  0  0  0  0  0  0  0
    4.4630   -0.5660    2.1220 O   0  0  0  0  0  0  0  0  0  0  0  0
    5.5850   -1.5360    0.2940 N   0  0  0  0  0  0  0  0  0  0  0  0
    5.3420   -1.6700   -1.1480 C   0  0  0  0  0  0  0  0  0  0  0  0
    6.7960   -1.9880    0.9890 C   0  0  0  0  0  0  0  0  0  0  0  0
    5.1320   -3.0770   -1.7430 C   0  0  0  0  0  0  0  0  0  0  0  0
    7.8030   -0.8240    1.0700 C   0  0  0  0  0  0  0  0  0  0  0  0
    7.4630   -3.2350    0.3900 C   0  0  0  0  0  0  0  0  0  0  0  0
    5.5430   -3.3270   -2.8830 O   0  0  0  0  0  0  0  0  0  0  0  0
    4.3820   -4.0320   -1.1170 N   0  0  0  0  0  0  0  0  0  0  0  0
    9.0730   -1.2140    1.8220 C   0  0  0  0  0  0  0  0  0  0  0  0
    8.7320   -3.6220    1.1490 C   0  0  0  0  0  0  0  0  0  0  0  0
    3.6840   -3.9780    0.1550 C   0  0  0  0  0  0  0  0  0  0  0  0
    9.7060   -2.4610    1.2320 C   0  0  0  0  0  0  0  0  0  0  0  0
    2.9110   -5.2660    0.4210 C   0  0  0  0  0  0  0  0  0  0  0  0
   10.7800   -2.8210    1.9760 F   0  0  0  0  0  0  0  0  0  0  0  0
   10.1710   -2.1790   -0.0120 F   0  0  0  0  0  0  0  0  0  0  0  0
    2.1720   -5.2020    1.7570 C   0  0  0  0  0  0  0  0  0  0  0  0
    1.3930   -6.4800    2.0250 C   0  0  0  0  0  0  0  0  0  0  0  0
  1  2  1  0  0  0  0
  2  3  2  0  0  0  0
  2  4  1  0  0  0  0
  3  5  1  0  0  0  0
  4  6  2  0  0  0  0
  5  7  1  0  0  0  0
  5  8  2  0  0  0  0
  6  8  1  0  0  0  0
  7  9  2  0  0  0  0
  7 10  1  0  0  0  0
  8 11  1  0  0  0  0
 10 11  1  0  0  0  0
 10 12  1  0  0  0  0
 11 13  1  0  0  0  0
 12 14  1  0  0  0  0
 12 15  1  0  0  0  0
 13 16  2  0  0  0  0
 13 17  1  0  0  0  0
 14 18  1  0  0  0  0
 15 19  1  0  0  0  0
 17 20  1  0  0  0  0
 18 21  1  0  0  0  0
 19 21  1  0  0  0  0
 20 22  1  0  0  0  0
 21 23  1  0  0  0  0
 21 24  1  0  0  0  0
 22 25  1  0  0  0  0
 25 26  1  0  0  0  0
M  END

$$$$

     RDKit          3D 0   0.00000     0.00000     0

 26 28  0  0  0  0              1 V2000 
    1.5720    2.2440    0.6740 Br  0  0  0  0  0  0  0  0  0  0  0  0
    0.8840    0.5150    0.3590 C   0  0  0  0  0  0  0  0  0  0  0  0
    1.6580   -0.6320    0.3880 C   0  0  0  0  0  0  0  0  0  0  0  0
   -0.4790    0.3780    0.0750 C   0  0  0  0  0  0  0  0  0  0  0  0
    3.1030   -0.8140    0.6070 C   0  0  0  0  0  0  0  0  0  0  0  0
    1.1060   -1.8940    0.1430 C   0  0  0  0  0  0  0  0  0  0  0  0
   -1.0370   -0.8870   -0.1770 C   0  0  0  0  0  0  0  0  0  0  0  0
    3.9050    0.0780    0.8110 O   0  0  0  0  0  0  0  0  0  0  0  0
    3.3700   -2.1720    0.4610 N   0  0  0  0  0  0  0  0  0  0  0  0
   -0.2440   -2.0350   -0.1430 C   0  0  0  0  0  0  0  0  0  0  0  0
    2.1520   -2.9700    0.2720 C   0  0  0  0  0  0  0  0  0  0  0  0
    4.7340   -2.7050    0.4270 C   0  0  0  0  0  0  0  0  0  0  0  0
    1.8270   -3.8580    1.4890 C   0  0  0  0  0  0  0  0  0  0  0  0
    5.1930   -2.8920   -1.0300 C   0  0  0  0  0  0  0  0  0  0  0  0
    4.9370   -3.9930    1.2360 C   0  0  0  0  0  0  0  0  0  0  0  0
    1.9000   -3.4490    2.6500 O   0  0  0  0  0  0  0  0  0  0  0  0
    1.4140   -5.1470    1.2650 N   0  0  0  0  0  0  0  0  0  0  0  0
    6.6350   -3.3890   -1.1090 C   0  0  0  0  0  0  0  0  0  0  0  0
    6.3850   -4.4750    1.1630 C   0  0  0  0  0  0  0  0  0  0  0  0
    1.2620   -5.8240   -0.0100 C   0  0  0  0  0  0  0  0  0  0  0  0
    6.8370   -4.6440   -0.2780 C   0  0  0  0  0  0  0  0  0  0  0  0
    0.7330   -7.2430    0.1710 C   0  0  0  0  0  0  0  0  0  0  0  0
    8.1440   -5.0000   -0.3040 F   0  0  0  0  0  0  0  0  0  0  0  0
    6.1450   -5.6680   -0.8430 F   0  0  0  0  0  0  0  0  0  0  0  0
    0.5690   -7.9510   -1.1730 C   0  0  0  0  0  0  0  0  0  0  0  0
    0.0530   -9.3700   -0.9970 C   0  0  0  0  0  0  0  0  0  0  0  0
  1  2  1  0  0  0  0
  2  3  2  0  0  0  0
  2  4  1  0  0  0  0
  3  5  1  0  0  0  0
  3  6  1  0  0  0  0
  4  7  2  0  0  0  0
  5  8  2  0  0  0  0
  5  9  1  0  0  0  0
  6 10  2  0  0  0  0
  6 11  1  0  0  0  0
  7 10  1  0  0  0  0
  9 11  1  0  0  0  0
  9 12  1  0  0  0  0
 11 13  1  0  0  0  0
 12 14  1  0  0  0  0
 12 15  1  0  0  0  0
 13 16  2  0  0  0  0
 13 17  1  0  0  0  0
 14 18  1  0  0  0  0
 15 19  1  0  0  0  0
 17 20  1  0  0  0  0
 18 21  1  0  0  0  0
 19 21  1  0  0  0  0
 20 22  1  0  0  0  0
 21 23  1  0  0  0  0
 21 24  1  0  0  0  0
 22 25  1  0  0  0  0
 25 26  1  0  0  0  0
M  END

$$$$

     RDKit          3D 0   0.00000     0.00000     0

 26 28  0  0  0  0              1 V2000 
   -0.0760    0.7920   -1.8920 Br  0  0  0  0  0  0  0  0  0  0  0  0
    0.0730    2.0960   -0.5340 C   0  0  0  0  0  0  0  0  0  0  0  0
    1.2930    2.4400    0.0230 C   0  0  0  0  0  0  0  0  0  0  0  0
   -1.0830    2.7520   -0.0930 C   0  0  0  0  0  0  0  0  0  0  0  0
    1.3390    3.4450    0.9920 C   0  0  0  0  0  0  0  0  0  0  0  0
    2.6770    1.8960   -0.2110 C   0  0  0  0  0  0  0  0  0  0  0  0
   -1.0110    3.7510    0.8950 C   0  0  0  0  0  0  0  0  0  0  0  0
    2.7380    3.6850    1.3530 C   0  0  0  0  0  0  0  0  0  0  0  0
    0.2160    4.1130    1.4460 C   0  0  0  0  0  0  0  0  0  0  0  0
    3.5050    2.8280    0.5730 N   0  0  0  0  0  0  0  0  0  0  0  0
    2.7750    0.4580    0.3370 C   0  0  0  0  0  0  0  0  0  0  0  0
    3.1050    4.5380    2.1400 O   0  0  0  0  0  0  0  0  0  0  0  0
    4.9650    2.9170    0.5100 C   0  0  0  0  0  0  0  0  0  0  0  0
    2.6780    0.1890    1.5330 O   0  0  0  0  0  0  0  0  0  0  0  0
    2.9680   -0.5040   -0.6430 N   0  0  0  0  0  0  0  0  0  0  0  0
    5.3890    3.7840   -0.6890 C   0  0  0  0  0  0  0  0  0  0  0  0
    5.6890    1.5650    0.4910 C   0  0  0  0  0  0  0  0  0  0  0  0
    3.0800   -1.9130   -0.3210 C   0  0  0  0  0  0  0  0  0  0  0  0
    6.9050    3.9530   -0.7570 C   0  0  0  0  0  0  0  0  0  0  0  0
    7.2050    1.7440    0.4380 C   0  0  0  0  0  0  0  0  0  0  0  0
    1.7060   -2.5660   -0.1980 C   0  0  0  0  0  0  0  0  0  0  0  0
    7.6170    2.6120   -0.7390 C   0  0  0  0  0  0  0  0  0  0  0  0
    1.8220   -4.0550    0.1180 C   0  0  0  0  0  0  0  0  0  0  0  0
    8.9570    2.8100   -0.7100 F   0  0  0  0  0  0  0  0  0  0  0  0
    7.3480    1.9500   -1.8940 F   0  0  0  0  0  0  0  0  0  0  0  0
    0.4540   -4.7050    0.2460 C   0  0  0  0  0  0  0  0  0  0  0  0
  1  2  1  0  0  0  0
  2  3  2  0  0  0  0
  2  4  1  0  0  0  0
  3  5  1  0  0  0  0
  3  6  1  0  0  0  0
  4  7  2  0  0  0  0
  5  8  1  0  0  0  0
  5  9  2  0  0  0  0
  6 10  1  0  0  0  0
  6 11  1  0  0  0  0
  7  9  1  0  0  0  0
  8 10  1  0  0  0  0
  8 12  2  0  0  0  0
 10 13  1  0  0  0  0
 11 14  2  0  0  0  0
 11 15  1  0  0  0  0
 13 16  1  0  0  0  0
 13 17  1  0  0  0  0
 15 18  1  0  0  0  0
 16 19  1  0  0  0  0
 17 20  1  0  0  0  0
 18 21  1  0  0  0  0
 19 22  1  0  0  0  0
 20 22  1  0  0  0  0
 21 23  1  0  0  0  0
 22 24  1  0  0  0  0
 22 25  1  0  0  0  0
 23 26  1  0  0  0  0
M  END

$$$$

     RDKit          3D 0   0.00000     0.00000     0

 26 28  0  0  0  0              1 V2000 
    0.1790    3.5040    0.1360 Cl  0  0  0  0  0  0  0  0  0  0  0  0
    1.8860    3.3570    0.3160 C   0  0  0  0  0  0  0  0  0  0  0  0
    2.4860    2.1020    0.1600 C   0  0  0  0  0  0  0  0  0  0  0  0
    2.6490    4.5000    0.6170 C   0  0  0  0  0  0  0  0  0  0  0  0
    3.8620    2.0150    0.3130 C   0  0  0  0  0  0  0  0  0  0  0  0
    4.0340    4.4050    0.7660 C   0  0  0  0  0  0  0  0  0  0  0  0
    4.6060    3.1560    0.6100 C   0  0  0  0  0  0  0  0  0  0  0  0
    4.7640    0.8100    0.2360 C   0  0  0  0  0  0  0  0  0  0  0  0
    6.0220    2.7850    0.6710 C   0  0  0  0  0  0  0  0  0  0  0  0
    6.0950    1.4260    0.3810 N   0  0  0  0  0  0  0  0  0  0  0  0
    4.4250   -0.1580    1.3850 C   0  0  0  0  0  0  0  0  0  0  0  0
    6.9250    3.5740    0.8780 O   0  0  0  0  0  0  0  0  0  0  0  0
    7.3680    0.7310    0.1760 C   0  0  0  0  0  0  0  0  0  0  0  0
    4.6370    0.1140    2.5690 O   0  0  0  0  0  0  0  0  0  0  0  0
    3.8380   -1.3590    1.0750 N   0  0  0  0  0  0  0  0  0  0  0  0
    7.6560    0.5690   -1.3260 C   0  0  0  0  0  0  0  0  0  0  0  0
    7.4830   -0.6150    0.9050 C   0  0  0  0  0  0  0  0  0  0  0  0
    3.5100   -1.8730   -0.2420 C   0  0  0  0  0  0  0  0  0  0  0  0
    9.0090   -0.0950   -1.5730 C   0  0  0  0  0  0  0  0  0  0  0  0
    8.8440   -1.2660    0.6640 C   0  0  0  0  0  0  0  0  0  0  0  0
    2.8120   -3.2260   -0.1550 C   0  0  0  0  0  0  0  0  0  0  0  0
    9.1290   -1.4110   -0.8220 C   0  0  0  0  0  0  0  0  0  0  0  0
    2.4640   -3.7630   -1.5420 C   0  0  0  0  0  0  0  0  0  0  0  0
   10.3700   -1.9260   -1.0000 F   0  0  0  0  0  0  0  0  0  0  0  0
    8.2570   -2.3060   -1.3560 F   0  0  0  0  0  0  0  0  0  0  0  0
    1.7790   -5.1170   -1.4590 C   0  0  0  0  0  0  0  0  0  0  0  0
  1  2  1  0  0  0  0
  2  3  2  0  0  0  0
  2  4  1  0  0  0  0
  3  5  1  0  0  0  0
  4  6  2  0  0  0  0
  5  7  2  0  0  0  0
  5  8  1  0  0  0  0
  6  7  1  0  0  0  0
  7  9  1  0  0  0  0
  8 10  1  0  0  0  0
  8 11  1  0  0  0  0
  9 10  1  0  0  0  0
  9 12  2  0  0  0  0
 10 13  1  0  0  0  0
 11 14  2  0  0  0  0
 11 15  1  0  0  0  0
 13 16  1  0  0  0  0
 13 17  1  0  0  0  0
 15 18  1  0  0  0  0
 16 19  1  0  0  0  0
 17 20  1  0  0  0  0
 18 21  1  0  0  0  0
 19 22  1  0  0  0  0
 20 22  1  0  0  0  0
 21 23  1  0  0  0  0
 22 24  1  0  0  0  0
 22 25  1  0  0  0  0
 23 26  1  0  0  0  0
M  END

$$$$

     RDKit          3D 0   0.00000     0.00000     0

 26 28  0  0  0  0              1 V2000 
    1.1550    3.5430    1.0710 I   0  0  0  0  0  0  0  0  0  0  0  0
    2.2220    1.7700    0.8470 C   0  0  0  0  0  0  0  0  0  0  0  0
    3.6030    1.7720    1.0390 C   0  0  0  0  0  0  0  0  0  0  0  0
    1.5380    0.5900    0.5000 C   0  0  0  0  0  0  0  0  0  0  0  0
    4.2580    0.5650    0.8790 C   0  0  0  0  0  0  0  0  0  0  0  0
    2.2310   -0.6170    0.3430 C   0  0  0  0  0  0  0  0  0  0  0  0
    5.6920    0.2870    0.9780 C   0  0  0  0  0  0  0  0  0  0  0  0
    3.6020   -0.6170    0.5370 C   0  0  0  0  0  0  0  0  0  0  0  0
    6.5340    1.1300    1.2260 O   0  0  0  0  0  0  0  0  0  0  0  0
    5.8670   -1.0580    0.6640 N   0  0  0  0  0  0  0  0  0  0  0  0
    4.5840   -1.7570    0.4710 C   0  0  0  0  0  0  0  0  0  0  0  0
    7.1960   -1.6520    0.4860 C   0  0  0  0  0  0  0  0  0  0  0  0
    4.2810   -2.7560    1.6060 C   0  0  0  0  0  0  0  0  0  0  0  0
    7.6820   -1.4350   -0.9550 C   0  0  0  0  0  0  0  0  0  0  0  0
    7.3060   -3.1380    0.8650 C   0  0  0  0  0  0  0  0  0  0  0  0
    4.5090   -2.5070    2.7920 O   0  0  0  0  0  0  0  0  0  0  0  0
    3.7040   -3.9580    1.2800 N   0  0  0  0  0  0  0  0  0  0  0  0
    9.1230   -1.9040   -1.1820 C   0  0  0  0  0  0  0  0  0  0  0  0
    8.5980   -3.8130    0.3880 C   0  0  0  0  0  0  0  0  0  0  0  0
    3.3610   -4.4510   -0.0420 C   0  0  0  0  0  0  0  0  0  0  0  0
    9.6430   -2.8250   -0.0900 C   0  0  0  0  0  0  0  0  0  0  0  0
    2.6420   -5.7940    0.0330 C   0  0  0  0  0  0  0  0  0  0  0  0
   10.0590   -2.0790    0.9660 F   0  0  0  0  0  0  0  0  0  0  0  0
   10.7350   -3.4910   -0.5400 F   0  0  0  0  0  0  0  0  0  0  0  0
    2.2890   -6.3130   -1.3590 C   0  0  0  0  0  0  0  0  0  0  0  0
    1.5780   -7.6550   -1.2900 C   0  0  0  0  0  0  0  0  0  0  0  0
  1  2  1  0  0  0  0
  2  3  2  0  0  0  0
  2  4  1  0  0  0  0
  3  5  1  0  0  0  0
  4  6  2  0  0  0  0
  5  7  1  0  0  0  0
  5  8  2  0  0  0  0
  6  8  1  0  0  0  0
  7  9  2  0  0  0  0
  7 10  1  0  0  0  0
  8 11  1  0  0  0  0
 10 11  1  0  0  0  0
 10 12  1  0  0  0  0
 11 13  1  0  0  0  0
 12 14  1  0  0  0  0
 12 15  1  0  0  0  0
 13 16  2  0  0  0  0
 13 17  1  0  0  0  0
 14 18  1  0  0  0  0
 15 19  1  0  0  0  0
 17 20  1  0  0  0  0
 18 21  1  0  0  0  0
 19 21  1  0  0  0  0
 20 22  1  0  0  0  0
 21 23  1  0  0  0  0
 21 24  1  0  0  0  0
 22 25  1  0  0  0  0
 25 26  1  0  0  0  0
M  END

$$$$

     RDKit          3D 0   0.00000     0.00000     0

 29 31  0  0  0  0              1 V2000 
   -1.2410   -0.1080    1.5960 F   0  0  0  0  0  0  0  0  0  0  0  0
   -2.3140    0.0560    0.7840 C   0  0  0  0  0  0  0  0  0  0  0  0
   -1.8670   -0.1030   -0.4880 F   0  0  0  0  0  0  0  0  0  0  0  0
   -2.8680    1.4600    0.9440 C   0  0  0  0  0  0  0  0  0  0  0  0
   -3.3500   -1.0120    1.0850 C   0  0  0  0  0  0  0  0  0  0  0  0
   -4.1310    1.6600    0.1100 C   0  0  0  0  0  0  0  0  0  0  0  0
   -4.6080   -0.8210    0.2390 C   0  0  0  0  0  0  0  0  0  0  0  0
   -5.2000    0.5880    0.4020 C   0  0  0  0  0  0  0  0  0  0  0  0
   -6.3950    0.8550   -0.4090 N   0  0  0  0  0  0  0  0  0  0  0  0
   -7.3660    1.7780   -0.0320 C   0  0  0  0  0  0  0  0  0  0  0  0
   -6.6460    0.2900   -1.7370 C   0  0  0  0  0  0  0  0  0  0  0  0
   -7.4570    2.3860    1.0170 O   0  0  0  0  0  0  0  0  0  0  0  0
   -8.2770    1.9450   -1.1760 C   0  0  0  0  0  0  0  0  0  0  0  0
   -7.8370    1.0910   -2.1930 C   0  0  0  0  0  0  0  0  0  0  0  0
   -6.9270   -1.2220   -1.8630 C   0  0  0  0  0  0  0  0  0  0  0  0
   -9.3790    2.7760   -1.3220 C   0  0  0  0  0  0  0  0  0  0  0  0
   -8.4870    1.0560   -3.4150 C   0  0  0  0  0  0  0  0  0  0  0  0
   -6.5360   -1.8350   -2.8630 O   0  0  0  0  0  0  0  0  0  0  0  0
   -7.7180   -1.8980   -0.9770 N   0  0  0  0  0  0  0  0  0  0  0  0
  -10.0370    2.7310   -2.5640 C   0  0  0  0  0  0  0  0  0  0  0  0
   -9.8550    3.6800   -0.2240 C   0  0  0  0  0  0  0  0  0  0  0  0
   -9.5940    1.8850   -3.5960 C   0  0  0  0  0  0  0  0  0  0  0  0
   -8.4100   -1.4200    0.2070 C   0  0  0  0  0  0  0  0  0  0  0  0
  -10.9830    4.3710   -0.5650 F   0  0  0  0  0  0  0  0  0  0  0  0
   -8.9480    4.6320    0.1210 F   0  0  0  0  0  0  0  0  0  0  0  0
  -10.1830    3.0110    0.9150 F   0  0  0  0  0  0  0  0  0  0  0  0
   -9.2200   -2.5360    0.8610 C   0  0  0  0  0  0  0  0  0  0  0  0
   -9.9510   -2.0360    2.1060 C   0  0  0  0  0  0  0  0  0  0  0  0
  -10.7540   -3.1460    2.7650 C   0  0  0  0  0  0  0  0  0  0  0  0
  1  2  1  0  0  0  0
  2  3  1  0  0  0  0
  2  4  1  0  0  0  0
  2  5  1  0  0  0  0
  4  6  1  0  0  0  0
  5  7  1  0  0  0  0
  6  8  1  0  0  0  0
  7  8  1  0  0  0  0
  8  9  1  0  0  0  0
  9 10  1  0  0  0  0
  9 11  1  0  0  0  0
 10 12  2  0  0  0  0
 10 13  1  0  0  0  0
 11 14  1  0  0  0  0
 11 15  1  0  0  0  0
 13 14  2  0  0  0  0
 13 16  1  0  0  0  0
 14 17  1  0  0  0  0
 15 18  2  0  0  0  0
 15 19  1  0  0  0  0
 16 20  2  0  0  0  0
 16 21  1  0  0  0  0
 17 22  2  0  0  0  0
 19 23  1  0  0  0  0
 20 22  1  0  0  0  0
 21 24  1  0  0  0  0
 21 25  1  0  0  0  0
 21 26  1  0  0  0  0
 23 27  1  0  0  0  0
 27 28  1  0  0  0  0
 28 29  1  0  0  0  0
M  END

$$$$

     RDKit          3D 0   0.00000     0.00000     0

 27 29  0  0  0  0              1 V2000 
    0.7360    3.1540   -4.3930 Br  0  0  0  0  0  0  0  0  0  0  0  0
    1.7570    2.9330   -2.8150 C   0  0  0  0  0  0  0  0  0  0  0  0
    1.2760    3.4610   -1.6050 C   0  0  0  0  0  0  0  0  0  0  0  0
    2.9730    2.2490   -2.8760 C   0  0  0  0  0  0  0  0  0  0  0  0
    2.0160    3.3120   -0.4280 C   0  0  0  0  0  0  0  0  0  0  0  0
    3.6950    2.1000   -1.7020 C   0  0  0  0  0  0  0  0  0  0  0  0
    1.3960    3.9720    1.0320 Cl  0  0  0  0  0  0  0  0  0  0  0  0
    3.2200    2.6320   -0.4970 C   0  0  0  0  0  0  0  0  0  0  0  0
    5.0190    1.4190   -1.4930 C   0  0  0  0  0  0  0  0  0  0  0  0
    4.2070    2.3200    0.5510 C   0  0  0  0  0  0  0  0  0  0  0  0
    5.2460    1.6360   -0.0670 N   0  0  0  0  0  0  0  0  0  0  0  0
    5.0250   -0.0290   -2.0100 C   0  0  0  0  0  0  0  0  0  0  0  0
    4.1140    2.6240    1.7240 O   0  0  0  0  0  0  0  0  0  0  0  0
    6.4640    1.2100    0.6100 C   0  0  0  0  0  0  0  0  0  0  0  0
    5.4710   -0.2750   -3.1370 O   0  0  0  0  0  0  0  0  0  0  0  0
    4.4250   -1.0510   -1.3300 N   0  0  0  0  0  0  0  0  0  0  0  0
    7.7150    2.0240    0.2040 C   0  0  0  0  0  0  0  0  0  0  0  0
    3.7090   -1.0330   -0.0670 C   0  0  0  0  0  0  0  0  0  0  0  0
    8.9540    1.3940    0.8700 C   0  0  0  0  0  0  0  0  0  0  0  0
    7.5210    3.5140    0.5390 C   0  0  0  0  0  0  0  0  0  0  0  0
    3.0050   -2.3630    0.1880 C   0  0  0  0  0  0  0  0  0  0  0  0
   10.2720    1.8760    0.2700 C   0  0  0  0  0  0  0  0  0  0  0  0
    8.7150    4.4230    0.2460 C   0  0  0  0  0  0  0  0  0  0  0  0
    2.2490   -2.3440    1.5150 C   0  0  0  0  0  0  0  0  0  0  0  0
   10.8440    3.1420    0.8990 C   0  0  0  0  0  0  0  0  0  0  0  0
    9.8540    4.2480    1.2440 C   0  0  0  0  0  0  0  0  0  0  0  0
    1.5400   -3.6640    1.7710 C   0  0  0  0  0  0  0  0  0  0  0  0
  1  2  1  0  0  0  0
  2  3  2  0  0  0  0
  2  4  1  0  0  0  0
  3  5  1  0  0  0  0
  4  6  2  0  0  0  0
  5  7  1  0  0  0  0
  5  8  2  0  0  0  0
  6  8  1  0  0  0  0
  6  9  1  0  0  0  0
  8 10  1  0  0  0  0
  9 11  1  0  0  0  0
  9 12  1  0  0  0  0
 10 11  1  0  0  0  0
 10 13  2  0  0  0  0
 11 14  1  0  0  0  0
 12 15  2  0  0  0  0
 12 16  1  0  0  0  0
 14 17  1  0  0  0  0
 16 18  1  0  0  0  0
 17 19  1  0  0  0  0
 17 20  1  0  0  0  0
 18 21  1  0  0  0  0
 19 22  1  0  0  0  0
 20 23  1  0  0  0  0
 21 24  1  0  0  0  0
 22 25  1  0  0  0  0
 23 26  1  0  0  0  0
 24 27  1  0  0  0  0
 25 26  1  0  0  0  0
M  END

$$$$

     RDKit          3D 0   0.00000     0.00000     0

 26 28  0  0  0  0              1 V2000 
    0.0510    2.7060   -3.6660 Br  0  0  0  0  0  0  0  0  0  0  0  0
    1.2480    2.6420   -2.2010 C   0  0  0  0  0  0  0  0  0  0  0  0
    2.5140    2.0720   -2.3760 C   0  0  0  0  0  0  0  0  0  0  0  0
    0.8450    3.1700   -0.9600 C   0  0  0  0  0  0  0  0  0  0  0  0
    3.3640    2.0360   -1.2830 C   0  0  0  0  0  0  0  0  0  0  0  0
    1.7110    3.1360    0.1350 C   0  0  0  0  0  0  0  0  0  0  0  0
    2.9570    2.5690   -0.0580 C   0  0  0  0  0  0  0  0  0  0  0  0
    4.7630    1.4960   -1.1700 C   0  0  0  0  0  0  0  0  0  0  0  0
    4.0490    2.4020    0.9080 C   0  0  0  0  0  0  0  0  0  0  0  0
    5.0910    1.7890    0.2260 N   0  0  0  0  0  0  0  0  0  0  0  0
    4.8700    0.0350   -1.6370 C   0  0  0  0  0  0  0  0  0  0  0  0
    3.9980    2.7570    2.0700 O   0  0  0  0  0  0  0  0  0  0  0  0
    6.3940    1.4960    0.8100 C   0  0  0  0  0  0  0  0  0  0  0  0
    5.2560   -0.2160   -2.7850 O   0  0  0  0  0  0  0  0  0  0  0  0
    4.4220   -1.0100   -0.8770 N   0  0  0  0  0  0  0  0  0  0  0  0
    7.5310    2.3960    0.2740 C   0  0  0  0  0  0  0  0  0  0  0  0
    3.8000   -1.0020    0.4350 C   0  0  0  0  0  0  0  0  0  0  0  0
    8.8730    1.8840    0.8350 C   0  0  0  0  0  0  0  0  0  0  0  0
    7.2470    3.8740    0.5990 C   0  0  0  0  0  0  0  0  0  0  0  0
    3.2750   -2.3870    0.8070 C   0  0  0  0  0  0  0  0  0  0  0  0
   10.0880    2.4560    0.1100 C   0  0  0  0  0  0  0  0  0  0  0  0
    8.3330    4.8680    0.1860 C   0  0  0  0  0  0  0  0  0  0  0  0
    2.6130   -2.3790    2.1830 C   0  0  0  0  0  0  0  0  0  0  0  0
   10.6090    3.7770    0.6660 C   0  0  0  0  0  0  0  0  0  0  0  0
    9.5650    4.8070    1.0810 C   0  0  0  0  0  0  0  0  0  0  0  0
    2.0910   -3.7570    2.5580 C   0  0  0  0  0  0  0  0  0  0  0  0
  1  2  1  0  0  0  0
  2  3  2  0  0  0  0
  2  4  1  0  0  0  0
  3  5  1  0  0  0  0
  4  6  2  0  0  0  0
  5  7  2  0  0  0  0
  5  8  1  0  0  0  0
  6  7  1  0  0  0  0
  7  9  1  0  0  0  0
  8 10  1  0  0  0  0
  8 11  1  0  0  0  0
  9 10  1  0  0  0  0
  9 12  2  0  0  0  0
 10 13  1  0  0  0  0
 11 14  2  0  0  0  0
 11 15  1  0  0  0  0
 13 16  1  0  0  0  0
 15 17  1  0  0  0  0
 16 18  1  0  0  0  0
 16 19  1  0  0  0  0
 17 20  1  0  0  0  0
 18 21  1  0  0  0  0
 19 22  1  0  0  0  0
 20 23  1  0  0  0  0
 21 24  1  0  0  0  0
 22 25  1  0  0  0  0
 23 26  1  0  0  0  0
 24 25  1  0  0  0  0
M  END

$$$$

     RDKit          3D 0   0.00000     0.00000     0

 26 28  0  0  0  0              1 V2000 
   -0.6280    1.0800   -1.4880 Br  0  0  0  0  0  0  0  0  0  0  0  0
    1.0640    0.2380   -1.5690 C   0  0  0  0  0  0  0  0  0  0  0  0
    1.8670    0.2050   -0.4300 C   0  0  0  0  0  0  0  0  0  0  0  0
    1.4890   -0.3420   -2.7790 C   0  0  0  0  0  0  0  0  0  0  0  0
    3.0910   -0.4240   -0.5490 C   0  0  0  0  0  0  0  0  0  0  0  0
    2.7350   -0.9730   -2.8690 C   0  0  0  0  0  0  0  0  0  0  0  0
    4.1270   -0.6100    0.4730 C   0  0  0  0  0  0  0  0  0  0  0  0
    3.5310   -1.0120   -1.7370 C   0  0  0  0  0  0  0  0  0  0  0  0
    4.0370   -0.2180    1.6200 O   0  0  0  0  0  0  0  0  0  0  0  0
    5.1720   -1.2860   -0.1400 N   0  0  0  0  0  0  0  0  0  0  0  0
    4.8980   -1.6080   -1.5420 C   0  0  0  0  0  0  0  0  0  0  0  0
    6.4340   -1.6090    0.5130 C   0  0  0  0  0  0  0  0  0  0  0  0
    4.9610   -3.0850   -1.9640 C   0  0  0  0  0  0  0  0  0  0  0  0
    7.6240   -0.7530    0.0190 C   0  0  0  0  0  0  0  0  0  0  0  0
    5.3760   -3.3830   -3.0910 O   0  0  0  0  0  0  0  0  0  0  0  0
    4.4460   -4.0890   -1.1940 N   0  0  0  0  0  0  0  0  0  0  0  0
    8.9190   -1.2930    0.6560 C   0  0  0  0  0  0  0  0  0  0  0  0
    7.3690    0.7380    0.3020 C   0  0  0  0  0  0  0  0  0  0  0  0
    3.7820   -4.0210    0.0960 C   0  0  0  0  0  0  0  0  0  0  0  0
   10.1850   -0.7750   -0.0220 C   0  0  0  0  0  0  0  0  0  0  0  0
    8.5020    1.6930   -0.0780 C   0  0  0  0  0  0  0  0  0  0  0  0
    3.1500   -5.3610    0.4640 C   0  0  0  0  0  0  0  0  0  0  0  0
   10.7190    0.5430    0.5250 C   0  0  0  0  0  0  0  0  0  0  0  0
    9.6900    1.6120    0.8740 C   0  0  0  0  0  0  0  0  0  0  0  0
    2.4550   -5.2940    1.8220 C   0  0  0  0  0  0  0  0  0  0  0  0
    1.8200   -6.6260    2.1890 C   0  0  0  0  0  0  0  0  0  0  0  0
  1  2  1  0  0  0  0
  2  3  2  0  0  0  0
  2  4  1  0  0  0  0
  3  5  1  0  0  0  0
  4  6  2  0  0  0  0
  5  7  1  0  0  0  0
  5  8  2  0  0  0  0
  6  8  1  0  0  0  0
  7  9  2  0  0  0  0
  7 10  1  0  0  0  0
  8 11  1  0  0  0  0
 10 11  1  0  0  0  0
 10 12  1  0  0  0  0
 11 13  1  0  0  0  0
 12 14  1  0  0  0  0
 13 15  2  0  0  0  0
 13 16  1  0  0  0  0
 14 17  1  0  0  0  0
 14 18  1  0  0  0  0
 16 19  1  0  0  0  0
 17 20  1  0  0  0  0
 18 21  1  0  0  0  0
 19 22  1  0  0  0  0
 20 23  1  0  0  0  0
 21 24  1  0  0  0  0
 22 25  1  0  0  0  0
 23 24  1  0  0  0  0
 25 26  1  0  0  0  0
M  END

$$$$

     RDKit          3D 0   0.00000     0.00000     0

 26 28  0  0  0  0              1 V2000 
   -1.5080   -0.5230    0.0590 Br  0  0  0  0  0  0  0  0  0  0  0  0
   -0.6170   -1.4900   -1.2960 C   0  0  0  0  0  0  0  0  0  0  0  0
    0.6470   -2.0310   -1.1410 C   0  0  0  0  0  0  0  0  0  0  0  0
   -1.2620   -1.6720   -2.5250 C   0  0  0  0  0  0  0  0  0  0  0  0
    1.5740   -2.0090    0.0060 C   0  0  0  0  0  0  0  0  0  0  0  0
    1.2680   -2.7470   -2.1720 C   0  0  0  0  0  0  0  0  0  0  0  0
   -0.6390   -2.3840   -3.5640 C   0  0  0  0  0  0  0  0  0  0  0  0
    1.3620   -1.4840    1.0820 O   0  0  0  0  0  0  0  0  0  0  0  0
    2.7200   -2.6870   -0.3890 N   0  0  0  0  0  0  0  0  0  0  0  0
    0.6360   -2.9260   -3.3930 C   0  0  0  0  0  0  0  0  0  0  0  0
    2.6290   -3.2220   -1.7430 C   0  0  0  0  0  0  0  0  0  0  0  0
    3.9170   -2.8220    0.4320 C   0  0  0  0  0  0  0  0  0  0  0  0
    2.8090   -4.7380   -1.9280 C   0  0  0  0  0  0  0  0  0  0  0  0
    5.0910   -1.9320   -0.0390 C   0  0  0  0  0  0  0  0  0  0  0  0
    3.3610   -5.1710   -2.9470 O   0  0  0  0  0  0  0  0  0  0  0  0
    2.2600   -5.6500   -1.0700 N   0  0  0  0  0  0  0  0  0  0  0  0
    6.3370   -2.2750    0.8000 C   0  0  0  0  0  0  0  0  0  0  0  0
    4.6960   -0.4460    0.0160 C   0  0  0  0  0  0  0  0  0  0  0  0
    1.4520   -5.4360    0.1180 C   0  0  0  0  0  0  0  0  0  0  0  0
    7.6340   -1.7310    0.2070 C   0  0  0  0  0  0  0  0  0  0  0  0
    5.7940    0.5510   -0.3560 C   0  0  0  0  0  0  0  0  0  0  0  0
    0.8700   -6.7490    0.6350 C   0  0  0  0  0  0  0  0  0  0  0  0
    7.9980   -0.3150    0.6380 C   0  0  0  0  0  0  0  0  0  0  0  0
    6.8580    0.6920    0.7260 C   0  0  0  0  0  0  0  0  0  0  0  0
    0.0070   -6.5230    1.8750 C   0  0  0  0  0  0  0  0  0  0  0  0
   -0.5750   -7.8280    2.3930 C   0  0  0  0  0  0  0  0  0  0  0  0
  1  2  1  0  0  0  0
  2  3  2  0  0  0  0
  2  4  1  0  0  0  0
  3  5  1  0  0  0  0
  3  6  1  0  0  0  0
  4  7  2  0  0  0  0
  5  8  2  0  0  0  0
  5  9  1  0  0  0  0
  6 10  2  0  0  0  0
  6 11  1  0  0  0  0
  7 10  1  0  0  0  0
  9 11  1  0  0  0  0
  9 12  1  0  0  0  0
 11 13  1  0  0  0  0
 12 14  1  0  0  0  0
 13 15  2  0  0  0  0
 13 16  1  0  0  0  0
 14 17  1  0  0  0  0
 14 18  1  0  0  0  0
 16 19  1  0  0  0  0
 17 20  1  0  0  0  0
 18 21  1  0  0  0  0
 19 22  1  0  0  0  0
 20 23  1  0  0  0  0
 21 24  1  0  0  0  0
 22 25  1  0  0  0  0
 23 24  1  0  0  0  0
 25 26  1  0  0  0  0
M  END

$$$$

     RDKit          3D 0   0.00000     0.00000     0

 26 28  0  0  0  0              1 V2000 
    0.3540    0.9890   -2.1360 Br  0  0  0  0  0  0  0  0  0  0  0  0
    0.0660    2.3370   -0.8450 C   0  0  0  0  0  0  0  0  0  0  0  0
    1.0910    2.8170   -0.0480 C   0  0  0  0  0  0  0  0  0  0  0  0
   -1.2170    2.8830   -0.7000 C   0  0  0  0  0  0  0  0  0  0  0  0
    0.8250    3.8410    0.8630 C   0  0  0  0  0  0  0  0  0  0  0  0
    2.5400    2.4300    0.0300 C   0  0  0  0  0  0  0  0  0  0  0  0
   -1.4620    3.9060    0.2340 C   0  0  0  0  0  0  0  0  0  0  0  0
    2.0720    4.1980    1.5470 C   0  0  0  0  0  0  0  0  0  0  0  0
   -0.4290    4.4010    1.0280 C   0  0  0  0  0  0  0  0  0  0  0  0
    3.0590    3.3780    1.0220 N   0  0  0  0  0  0  0  0  0  0  0  0
    2.7320    0.9880    0.5230 C   0  0  0  0  0  0  0  0  0  0  0  0
    2.1670    5.0710    2.3880 O   0  0  0  0  0  0  0  0  0  0  0  0
    4.4580    3.4290    1.4250 C   0  0  0  0  0  0  0  0  0  0  0  0
    2.2710    0.5760    1.5860 O   0  0  0  0  0  0  0  0  0  0  0  0
    3.4990    0.2050   -0.3270 N   0  0  0  0  0  0  0  0  0  0  0  0
    5.4260    3.8080    0.2810 C   0  0  0  0  0  0  0  0  0  0  0  0
    3.8110   -1.1780   -0.0220 C   0  0  0  0  0  0  0  0  0  0  0  0
    6.8650    3.5740    0.7710 C   0  0  0  0  0  0  0  0  0  0  0  0
    5.1610    5.2480   -0.2010 C   0  0  0  0  0  0  0  0  0  0  0  0
    2.6850   -2.1130   -0.4560 C   0  0  0  0  0  0  0  0  0  0  0  0
    7.9720    3.9270   -0.2220 C   0  0  0  0  0  0  0  0  0  0  0  0
    5.8460    5.5690   -1.5270 C   0  0  0  0  0  0  0  0  0  0  0  0
    3.0370   -3.5720   -0.1700 C   0  0  0  0  0  0  0  0  0  0  0  0
    8.1700    5.4310   -0.3740 C   0  0  0  0  0  0  0  0  0  0  0  0
    7.2720    6.0960   -1.4110 C   0  0  0  0  0  0  0  0  0  0  0  0
    1.9190   -4.5080   -0.5960 C   0  0  0  0  0  0  0  0  0  0  0  0
  1  2  1  0  0  0  0
  2  3  2  0  0  0  0
  2  4  1  0  0  0  0
  3  5  1  0  0  0  0
  3  6  1  0  0  0  0
  4  7  2  0  0  0  0
  5  8  1  0  0  0  0
  5  9  2  0  0  0  0
  6 10  1  0  0  0  0
  6 11  1  0  0  0  0
  7  9  1  0  0  0  0
  8 10  1  0  0  0  0
  8 12  2  0  0  0  0
 10 13  1  0  0  0  0
 11 14  2  0  0  0  0
 11 15  1  0  0  0  0
 13 16  1  0  0  0  0
 15 17  1  0  0  0  0
 16 18  1  0  0  0  0
 16 19  1  0  0  0  0
 17 20  1  0  0  0  0
 18 21  1  0  0  0  0
 19 22  1  0  0  0  0
 20 23  1  0  0  0  0
 21 24  1  0  0  0  0
 22 25  1  0  0  0  0
 23 26  1  0  0  0  0
 24 25  1  0  0  0  0
M  END

$$$$

     RDKit          3D 0   0.00000     0.00000     0

 26 28  0  0  0  0              1 V2000 
    0.2850    3.2060   -3.5980 Cl  0  0  0  0  0  0  0  0  0  0  0  0
    1.3990    3.0080   -2.2990 C   0  0  0  0  0  0  0  0  0  0  0  0
    2.6300    2.3880   -2.5390 C   0  0  0  0  0  0  0  0  0  0  0  0
    1.0510    3.4740   -1.0170 C   0  0  0  0  0  0  0  0  0  0  0  0
    3.5010    2.2400   -1.4720 C   0  0  0  0  0  0  0  0  0  0  0  0
    1.9370    3.3270    0.0530 C   0  0  0  0  0  0  0  0  0  0  0  0
    3.1480    2.7120   -0.2060 C   0  0  0  0  0  0  0  0  0  0  0  0
    4.8740    1.6260   -1.4280 C   0  0  0  0  0  0  0  0  0  0  0  0
    4.2510    2.4310    0.7200 C   0  0  0  0  0  0  0  0  0  0  0  0
    5.2470    1.8170   -0.0260 N   0  0  0  0  0  0  0  0  0  0  0  0
    4.8960    0.1940   -1.9870 C   0  0  0  0  0  0  0  0  0  0  0  0
    4.2420    2.7130    1.9030 O   0  0  0  0  0  0  0  0  0  0  0  0
    6.5510    1.4370    0.5050 C   0  0  0  0  0  0  0  0  0  0  0  0
    5.2380    0.0000   -3.1590 O   0  0  0  0  0  0  0  0  0  0  0  0
    4.4190   -0.8740   -1.2810 N   0  0  0  0  0  0  0  0  0  0  0  0
    7.7130    2.3190   -0.0100 C   0  0  0  0  0  0  0  0  0  0  0  0
    3.8330   -0.9220    0.0470 C   0  0  0  0  0  0  0  0  0  0  0  0
    9.0420    1.7360    0.5080 C   0  0  0  0  0  0  0  0  0  0  0  0
    7.4870    3.7900    0.3790 C   0  0  0  0  0  0  0  0  0  0  0  0
    3.2700   -2.3080    0.3520 C   0  0  0  0  0  0  0  0  0  0  0  0
   10.2680    2.2940   -0.2120 C   0  0  0  0  0  0  0  0  0  0  0  0
    8.6010    4.7630   -0.0130 C   0  0  0  0  0  0  0  0  0  0  0  0
    2.6540   -2.3630    1.7490 C   0  0  0  0  0  0  0  0  0  0  0  0
   10.8440    3.5730    0.3860 C   0  0  0  0  0  0  0  0  0  0  0  0
    9.8440    4.6230    0.8570 C   0  0  0  0  0  0  0  0  0  0  0  0
    2.0920   -3.7420    2.0550 C   0  0  0  0  0  0  0  0  0  0  0  0
  1  2  1  0  0  0  0
  2  3  2  0  0  0  0
  2  4  1  0  0  0  0
  3  5  1  0  0  0  0
  4  6  2  0  0  0  0
  5  7  2  0  0  0  0
  5  8  1  0  0  0  0
  6  7  1  0  0  0  0
  7  9  1  0  0  0  0
  8 10  1  0  0  0  0
  8 11  1  0  0  0  0
  9 10  1  0  0  0  0
  9 12  2  0  0  0  0
 10 13  1  0  0  0  0
 11 14  2  0  0  0  0
 11 15  1  0  0  0  0
 13 16  1  0  0  0  0
 15 17  1  0  0  0  0
 16 18  1  0  0  0  0
 16 19  1  0  0  0  0
 17 20  1  0  0  0  0
 18 21  1  0  0  0  0
 19 22  1  0  0  0  0
 20 23  1  0  0  0  0
 21 24  1  0  0  0  0
 22 25  1  0  0  0  0
 23 26  1  0  0  0  0
 24 25  1  0  0  0  0
M  END

$$$$

     RDKit          3D 0   0.00000     0.00000     0

 26 28  0  0  0  0              1 V2000 
   -0.7400    1.0940   -1.6010 I   0  0  0  0  0  0  0  0  0  0  0  0
    1.1470    0.2190   -1.6810 C   0  0  0  0  0  0  0  0  0  0  0  0
    1.9520    0.2200   -0.5420 C   0  0  0  0  0  0  0  0  0  0  0  0
    1.5880   -0.3640   -2.8850 C   0  0  0  0  0  0  0  0  0  0  0  0
    3.1940   -0.3760   -0.6550 C   0  0  0  0  0  0  0  0  0  0  0  0
    2.8520   -0.9610   -2.9680 C   0  0  0  0  0  0  0  0  0  0  0  0
    4.2380   -0.5160    0.3670 C   0  0  0  0  0  0  0  0  0  0  0  0
    3.6490   -0.9650   -1.8360 C   0  0  0  0  0  0  0  0  0  0  0  0
    4.1390   -0.1110    1.5090 O   0  0  0  0  0  0  0  0  0  0  0  0
    5.3020   -1.1670   -0.2410 N   0  0  0  0  0  0  0  0  0  0  0  0
    5.0320   -1.5190   -1.6360 C   0  0  0  0  0  0  0  0  0  0  0  0
    6.5770   -1.4390    0.4100 C   0  0  0  0  0  0  0  0  0  0  0  0
    5.1370   -3.0010   -2.0330 C   0  0  0  0  0  0  0  0  0  0  0  0
    7.7340   -0.5480   -0.1000 C   0  0  0  0  0  0  0  0  0  0  0  0
    5.5590   -3.3060   -3.1560 O   0  0  0  0  0  0  0  0  0  0  0  0
    4.6520   -4.0060   -1.2450 N   0  0  0  0  0  0  0  0  0  0  0  0
    9.0510   -1.0360    0.5350 C   0  0  0  0  0  0  0  0  0  0  0  0
    7.4290    0.9370    0.1690 C   0  0  0  0  0  0  0  0  0  0  0  0
    3.9850   -3.9350    0.0430 C   0  0  0  0  0  0  0  0  0  0  0  0
   10.2950   -0.4790   -0.1520 C   0  0  0  0  0  0  0  0  0  0  0  0
    8.5270    1.9260   -0.2250 C   0  0  0  0  0  0  0  0  0  0  0  0
    3.4220   -5.2940    0.4500 C   0  0  0  0  0  0  0  0  0  0  0  0
   10.7840    0.8620    0.3850 C   0  0  0  0  0  0  0  0  0  0  0  0
    9.7190    1.8970    0.7250 C   0  0  0  0  0  0  0  0  0  0  0  0
    2.7180   -5.2210    1.8040 C   0  0  0  0  0  0  0  0  0  0  0  0
    2.1630   -6.5740    2.2170 C   0  0  0  0  0  0  0  0  0  0  0  0
  1  2  1  0  0  0  0
  2  3  2  0  0  0  0
  2  4  1  0  0  0  0
  3  5  1  0  0  0  0
  4  6  2  0  0  0  0
  5  7  1  0  0  0  0
  5  8  2  0  0  0  0
  6  8  1  0  0  0  0
  7  9  2  0  0  0  0
  7 10  1  0  0  0  0
  8 11  1  0  0  0  0
 10 11  1  0  0  0  0
 10 12  1  0  0  0  0
 11 13  1  0  0  0  0
 12 14  1  0  0  0  0
 13 15  2  0  0  0  0
 13 16  1  0  0  0  0
 14 17  1  0  0  0  0
 14 18  1  0  0  0  0
 16 19  1  0  0  0  0
 17 20  1  0  0  0  0
 18 21  1  0  0  0  0
 19 22  1  0  0  0  0
 20 23  1  0  0  0  0
 21 24  1  0  0  0  0
 22 25  1  0  0  0  0
 23 24  1  0  0  0  0
 25 26  1  0  0  0  0
M  END

$$$$

     RDKit          3D 0   0.00000     0.00000     0

 29 31  0  0  0  0              1 V2000 
   -1.2150    2.1760    1.1820 F   0  0  0  0  0  0  0  0  0  0  0  0
   -0.8900    3.4620    1.4930 C   0  0  0  0  0  0  0  0  0  0  0  0
   -1.2800    4.2150    0.4280 F   0  0  0  0  0  0  0  0  0  0  0  0
   -1.7100    3.8130    2.5220 F   0  0  0  0  0  0  0  0  0  0  0  0
    0.5730    3.6430    1.8160 C   0  0  0  0  0  0  0  0  0  0  0  0
    1.5310    2.7590    1.2840 C   0  0  0  0  0  0  0  0  0  0  0  0
    0.9860    4.7260    2.6290 C   0  0  0  0  0  0  0  0  0  0  0  0
    2.8670    2.9640    1.5890 C   0  0  0  0  0  0  0  0  0  0  0  0
    2.3350    4.9290    2.9290 C   0  0  0  0  0  0  0  0  0  0  0  0
    3.2450    4.0350    2.3990 C   0  0  0  0  0  0  0  0  0  0  0  0
    4.0790    2.1780    1.1710 C   0  0  0  0  0  0  0  0  0  0  0  0
    4.7040    4.0220    2.5390 C   0  0  0  0  0  0  0  0  0  0  0  0
    5.1640    2.9470    1.7940 N   0  0  0  0  0  0  0  0  0  0  0  0
    4.0270    0.7410    1.7140 C   0  0  0  0  0  0  0  0  0  0  0  0
    5.3390    4.8400    3.1780 O   0  0  0  0  0  0  0  0  0  0  0  0
    6.5700    2.6000    1.6420 C   0  0  0  0  0  0  0  0  0  0  0  0
    4.0920    0.4800    2.9170 O   0  0  0  0  0  0  0  0  0  0  0  0
    3.8810   -0.2900    0.8220 N   0  0  0  0  0  0  0  0  0  0  0  0
    7.1090    2.8150    0.2090 C   0  0  0  0  0  0  0  0  0  0  0  0
    3.7950   -0.2110   -0.6250 C   0  0  0  0  0  0  0  0  0  0  0  0
    8.4970    2.1580    0.1110 C   0  0  0  0  0  0  0  0  0  0  0  0
    7.1070    4.3130   -0.1560 C   0  0  0  0  0  0  0  0  0  0  0  0
    3.5700   -1.5730   -1.2750 C   0  0  0  0  0  0  0  0  0  0  0  0
    9.2060    2.2950   -1.2370 C   0  0  0  0  0  0  0  0  0  0  0  0
    7.3160    4.5680   -1.6470 C   0  0  0  0  0  0  0  0  0  0  0  0
    4.7830   -2.4970   -1.1420 C   0  0  0  0  0  0  0  0  0  0  0  0
    9.7580    3.6960   -1.4740 C   0  0  0  0  0  0  0  0  0  0  0  0
    8.7710    4.6820   -2.0880 C   0  0  0  0  0  0  0  0  0  0  0  0
    4.5490   -3.8230   -1.8500 C   0  0  0  0  0  0  0  0  0  0  0  0
  1  2  1  0  0  0  0
  2  3  1  0  0  0  0
  2  4  1  0  0  0  0
  2  5  1  0  0  0  0
  5  6  2  0  0  0  0
  5  7  1  0  0  0  0
  6  8  1  0  0  0  0
  7  9  2  0  0  0  0
  8 10  2  0  0  0  0
  8 11  1  0  0  0  0
  9 10  1  0  0  0  0
 10 12  1  0  0  0  0
 11 13  1  0  0  0  0
 11 14  1  0  0  0  0
 12 13  1  0  0  0  0
 12 15  2  0  0  0  0
 13 16  1  0  0  0  0
 14 17  2  0  0  0  0
 14 18  1  0  0  0  0
 16 19  1  0  0  0  0
 18 20  1  0  0  0  0
 19 21  1  0  0  0  0
 19 22  1  0  0  0  0
 20 23  1  0  0  0  0
 21 24  1  0  0  0  0
 22 25  1  0  0  0  0
 23 26  1  0  0  0  0
 24 27  1  0  0  0  0
 25 28  1  0  0  0  0
 26 29  1  0  0  0  0
 27 28  1  0  0  0  0
M  END

$$$$

     RDKit          3D 0   0.00000     0.00000     0

 29 31  0  0  0  0              1 V2000 
   -0.5450    0.2070   -0.2570 F   0  0  0  0  0  0  0  0  0  0  0  0
    0.6370   -0.4060    0.0490 C   0  0  0  0  0  0  0  0  0  0  0  0
    0.3540   -1.2110    1.1080 F   0  0  0  0  0  0  0  0  0  0  0  0
    1.4440    0.5880    0.5080 F   0  0  0  0  0  0  0  0  0  0  0  0
    1.2190   -1.1490   -1.1160 C   0  0  0  0  0  0  0  0  0  0  0  0
    2.4150   -1.8480   -1.0260 C   0  0  0  0  0  0  0  0  0  0  0  0
    0.5730   -1.1740   -2.3640 C   0  0  0  0  0  0  0  0  0  0  0  0
    3.3230   -2.0140    0.1210 C   0  0  0  0  0  0  0  0  0  0  0  0
    2.9600   -2.5540   -2.1050 C   0  0  0  0  0  0  0  0  0  0  0  0
    1.1180   -1.8720   -3.4570 C   0  0  0  0  0  0  0  0  0  0  0  0
    3.1410   -1.5340    1.2230 O   0  0  0  0  0  0  0  0  0  0  0  0
    4.3870   -2.7900   -0.3130 N   0  0  0  0  0  0  0  0  0  0  0  0
    2.3210   -2.5680   -3.3330 C   0  0  0  0  0  0  0  0  0  0  0  0
    4.2540   -3.2090   -1.7060 C   0  0  0  0  0  0  0  0  0  0  0  0
    5.5460   -3.1260    0.5040 C   0  0  0  0  0  0  0  0  0  0  0  0
    4.2660   -4.7190   -2.0010 C   0  0  0  0  0  0  0  0  0  0  0  0
    6.8280   -2.3590    0.1010 C   0  0  0  0  0  0  0  0  0  0  0  0
    4.7910   -5.1360   -3.0410 O   0  0  0  0  0  0  0  0  0  0  0  0
    3.5960   -5.6210   -1.2240 N   0  0  0  0  0  0  0  0  0  0  0  0
    8.0110   -2.9130    0.9190 C   0  0  0  0  0  0  0  0  0  0  0  0
    6.6190   -0.8420    0.2580 C   0  0  0  0  0  0  0  0  0  0  0  0
    2.7900   -5.4040   -0.0360 C   0  0  0  0  0  0  0  0  0  0  0  0
    9.3730   -2.4940    0.3690 C   0  0  0  0  0  0  0  0  0  0  0  0
    7.8370    0.0330   -0.0370 C   0  0  0  0  0  0  0  0  0  0  0  0
    2.0560   -6.6780    0.3760 C   0  0  0  0  0  0  0  0  0  0  0  0
    9.9050   -1.1680    0.9010 C   0  0  0  0  0  0  0  0  0  0  0  0
    8.8970   -0.0350    1.0560 C   0  0  0  0  0  0  0  0  0  0  0  0
    1.2000   -6.4450    1.6200 C   0  0  0  0  0  0  0  0  0  0  0  0
    0.4600   -7.7080    2.0320 C   0  0  0  0  0  0  0  0  0  0  0  0
  1  2  1  0  0  0  0
  2  3  1  0  0  0  0
  2  4  1  0  0  0  0
  2  5  1  0  0  0  0
  5  6  2  0  0  0  0
  5  7  1  0  0  0  0
  6  8  1  0  0  0  0
  6  9  1  0  0  0  0
  7 10  2  0  0  0  0
  8 11  2  0  0  0  0
  8 12  1  0  0  0  0
  9 13  2  0  0  0  0
  9 14  1  0  0  0  0
 10 13  1  0  0  0  0
 12 14  1  0  0  0  0
 12 15  1  0  0  0  0
 14 16  1  0  0  0  0
 15 17  1  0  0  0  0
 16 18  2  0  0  0  0
 16 19  1  0  0  0  0
 17 20  1  0  0  0  0
 17 21  1  0  0  0  0
 19 22  1  0  0  0  0
 20 23  1  0  0  0  0
 21 24  1  0  0  0  0
 22 25  1  0  0  0  0
 23 26  1  0  0  0  0
 24 27  1  0  0  0  0
 25 28  1  0  0  0  0
 26 27  1  0  0  0  0
 28 29  1  0  0  0  0
M  END

$$$$

     RDKit          3D 0   0.00000     0.00000     0

 27 29  0  0  0  0              1 V2000 
    0.6430    2.6340   -4.2840 Br  0  0  0  0  0  0  0  0  0  0  0  0
    1.8010    2.5250   -2.7920 C   0  0  0  0  0  0  0  0  0  0  0  0
    1.4550    3.1830   -1.6010 C   0  0  0  0  0  0  0  0  0  0  0  0
    2.9840    1.7890   -2.8960 C   0  0  0  0  0  0  0  0  0  0  0  0
    2.2970    3.1160   -0.4870 C   0  0  0  0  0  0  0  0  0  0  0  0
    3.8100    1.7240   -1.7830 C   0  0  0  0  0  0  0  0  0  0  0  0
    1.8410    3.9390    0.9500 Cl  0  0  0  0  0  0  0  0  0  0  0  0
    3.4670    2.3860   -0.5990 C   0  0  0  0  0  0  0  0  0  0  0  0
    5.1180    0.9940   -1.6230 C   0  0  0  0  0  0  0  0  0  0  0  0
    4.5490    2.1560    0.3710 C   0  0  0  0  0  0  0  0  0  0  0  0
    5.5220    1.3970   -0.2760 N   0  0  0  0  0  0  0  0  0  0  0  0
    4.9440   -0.5060   -1.9370 C   0  0  0  0  0  0  0  0  0  0  0  0
    4.5850    2.5940    1.5040 O   0  0  0  0  0  0  0  0  0  0  0  0
    6.8450    1.1430    0.3200 C   0  0  0  0  0  0  0  0  0  0  0  0
    5.2020   -0.9270   -3.0720 O   0  0  0  0  0  0  0  0  0  0  0  0
    4.3730   -1.3790   -1.0540 N   0  0  0  0  0  0  0  0  0  0  0  0
    7.7600    2.3790    0.1260 C   0  0  0  0  0  0  0  0  0  0  0  0
    7.5490   -0.1190   -0.1900 C   0  0  0  0  0  0  0  0  0  0  0  0
    3.8650   -1.1470    0.2870 C   0  0  0  0  0  0  0  0  0  0  0  0
    9.0870    2.2050    0.7440 N   0  0  0  0  0  0  0  0  0  0  0  0
    8.9350   -0.2460    0.4310 C   0  0  0  0  0  0  0  0  0  0  0  0
    3.2760   -2.4220    0.8840 C   0  0  0  0  0  0  0  0  0  0  0  0
    9.7640    1.0170    0.2020 C   0  0  0  0  0  0  0  0  0  0  0  0
    9.9410    3.3920    0.5680 C   0  0  0  0  0  0  0  0  0  0  0  0
    2.7380   -2.1790    2.2930 C   0  0  0  0  0  0  0  0  0  0  0  0
    9.4520    4.6060    1.3510 C   0  0  0  0  0  0  0  0  0  0  0  0
    2.1590   -3.4490    2.8950 C   0  0  0  0  0  0  0  0  0  0  0  0
  1  2  1  0  0  0  0
  2  3  2  0  0  0  0
  2  4  1  0  0  0  0
  3  5  1  0  0  0  0
  4  6  2  0  0  0  0
  5  7  1  0  0  0  0
  5  8  2  0  0  0  0
  6  8  1  0  0  0  0
  6  9  1  0  0  0  0
  8 10  1  0  0  0  0
  9 11  1  0  0  0  0
  9 12  1  0  0  0  0
 10 11  1  0  0  0  0
 10 13  2  0  0  0  0
 11 14  1  0  0  0  0
 12 15  2  0  0  0  0
 12 16  1  0  0  0  0
 14 17  1  0  0  0  0
 14 18  1  0  0  0  0
 16 19  1  0  0  0  0
 17 20  1  0  0  0  0
 18 21  1  0  0  0  0
 19 22  1  0  0  0  0
 20 23  1  0  0  0  0
 20 24  1  0  0  0  0
 21 23  1  0  0  0  0
 22 25  1  0  0  0  0
 24 26  1  0  0  0  0
 25 27  1  0  0  0  0
M  END

$$$$

     RDKit          3D 0   0.00000     0.00000     0

 26 28  0  0  0  0              1 V2000 
    0.6290    2.8880   -4.4400 Br  0  0  0  0  0  0  0  0  0  0  0  0
    1.7630    2.7250   -2.9340 C   0  0  0  0  0  0  0  0  0  0  0  0
    2.9610    2.0110   -3.0520 C   0  0  0  0  0  0  0  0  0  0  0  0
    1.3840    3.3250   -1.7190 C   0  0  0  0  0  0  0  0  0  0  0  0
    3.7660    1.9070   -1.9290 C   0  0  0  0  0  0  0  0  0  0  0  0
    2.2040    3.2200   -0.5940 C   0  0  0  0  0  0  0  0  0  0  0  0
    3.3810    2.5090   -0.7320 C   0  0  0  0  0  0  0  0  0  0  0  0
    5.0830    1.1970   -1.7530 C   0  0  0  0  0  0  0  0  0  0  0  0
    4.4230    2.2620    0.2680 C   0  0  0  0  0  0  0  0  0  0  0  0
    5.4300    1.5440   -0.3690 N   0  0  0  0  0  0  0  0  0  0  0  0
    4.9540   -0.2890   -2.1420 C   0  0  0  0  0  0  0  0  0  0  0  0
    4.3830    2.6680    1.4130 O   0  0  0  0  0  0  0  0  0  0  0  0
    6.7310    1.2780    0.2670 C   0  0  0  0  0  0  0  0  0  0  0  0
    5.2840   -0.6550   -3.2770 O   0  0  0  0  0  0  0  0  0  0  0  0
    4.3540   -1.2100   -1.3300 N   0  0  0  0  0  0  0  0  0  0  0  0
    7.6510    2.5180    0.1370 C   0  0  0  0  0  0  0  0  0  0  0  0
    7.4550    0.0290   -0.2450 C   0  0  0  0  0  0  0  0  0  0  0  0
    3.7700   -1.0440   -0.0110 C   0  0  0  0  0  0  0  0  0  0  0  0
    8.9530    2.3290    0.8020 N   0  0  0  0  0  0  0  0  0  0  0  0
    8.8160   -0.1140    0.4270 C   0  0  0  0  0  0  0  0  0  0  0  0
    3.1940   -2.3580    0.5090 C   0  0  0  0  0  0  0  0  0  0  0  0
    9.6520    1.1530    0.2600 C   0  0  0  0  0  0  0  0  0  0  0  0
    9.8140    3.5180    0.6850 C   0  0  0  0  0  0  0  0  0  0  0  0
    2.5950   -2.1880    1.9040 C   0  0  0  0  0  0  0  0  0  0  0  0
    9.2960    4.7160    1.4730 C   0  0  0  0  0  0  0  0  0  0  0  0
    2.0340   -3.4980    2.4330 C   0  0  0  0  0  0  0  0  0  0  0  0
  1  2  1  0  0  0  0
  2  3  2  0  0  0  0
  2  4  1  0  0  0  0
  3  5  1  0  0  0  0
  4  6  2  0  0  0  0
  5  7  2  0  0  0  0
  5  8  1  0  0  0  0
  6  7  1  0  0  0  0
  7  9  1  0  0  0  0
  8 10  1  0  0  0  0
  8 11  1  0  0  0  0
  9 10  1  0  0  0  0
  9 12  2  0  0  0  0
 10 13  1  0  0  0  0
 11 14  2  0  0  0  0
 11 15  1  0  0  0  0
 13 16  1  0  0  0  0
 13 17  1  0  0  0  0
 15 18  1  0  0  0  0
 16 19  1  0  0  0  0
 17 20  1  0  0  0  0
 18 21  1  0  0  0  0
 19 22  1  0  0  0  0
 19 23  1  0  0  0  0
 20 22  1  0  0  0  0
 21 24  1  0  0  0  0
 23 25  1  0  0  0  0
 24 26  1  0  0  0  0
M  END

$$$$

     RDKit          3D 0   0.00000     0.00000     0

 26 28  0  0  0  0              1 V2000 
    1.0930    2.2020   -0.8090 Br  0  0  0  0  0  0  0  0  0  0  0  0
    2.4750    0.9220   -0.9910 C   0  0  0  0  0  0  0  0  0  0  0  0
    3.1690    0.4960    0.1400 C   0  0  0  0  0  0  0  0  0  0  0  0
    2.7870    0.4210   -2.2690 C   0  0  0  0  0  0  0  0  0  0  0  0
    4.1650   -0.4410   -0.0550 C   0  0  0  0  0  0  0  0  0  0  0  0
    3.8010   -0.5290   -2.4350 C   0  0  0  0  0  0  0  0  0  0  0  0
    5.0650   -1.0390    0.9340 C   0  0  0  0  0  0  0  0  0  0  0  0
    4.4850   -0.9580   -1.3110 C   0  0  0  0  0  0  0  0  0  0  0  0
    5.0450   -0.7820    2.1220 O   0  0  0  0  0  0  0  0  0  0  0  0
    5.9330   -1.8750    0.2360 N   0  0  0  0  0  0  0  0  0  0  0  0
    5.5980   -1.9650   -1.1900 C   0  0  0  0  0  0  0  0  0  0  0  0
    7.1140   -2.4890    0.8640 C   0  0  0  0  0  0  0  0  0  0  0  0
    5.1660   -3.3250   -1.7750 C   0  0  0  0  0  0  0  0  0  0  0  0
    8.2710   -1.4590    0.9310 C   0  0  0  0  0  0  0  0  0  0  0  0
    7.5970   -3.7810    0.1990 C   0  0  0  0  0  0  0  0  0  0  0  0
    5.4580   -3.6080   -2.9440 O   0  0  0  0  0  0  0  0  0  0  0  0
    4.3440   -4.1850   -1.1040 N   0  0  0  0  0  0  0  0  0  0  0  0
    9.4750   -1.9980    1.5880 N   0  0  0  0  0  0  0  0  0  0  0  0
    8.8680   -4.2880    0.8720 C   0  0  0  0  0  0  0  0  0  0  0  0
    3.7500   -4.0630    0.2160 C   0  0  0  0  0  0  0  0  0  0  0  0
    9.9490   -3.2080    0.9000 C   0  0  0  0  0  0  0  0  0  0  0  0
   10.5590   -1.0030    1.6570 C   0  0  0  0  0  0  0  0  0  0  0  0
    2.8440   -5.2520    0.5280 C   0  0  0  0  0  0  0  0  0  0  0  0
   10.2490    0.1590    2.5940 C   0  0  0  0  0  0  0  0  0  0  0  0
    2.2220   -5.1250    1.9180 C   0  0  0  0  0  0  0  0  0  0  0  0
    1.3220   -6.3080    2.2360 C   0  0  0  0  0  0  0  0  0  0  0  0
  1  2  1  0  0  0  0
  2  3  2  0  0  0  0
  2  4  1  0  0  0  0
  3  5  1  0  0  0  0
  4  6  2  0  0  0  0
  5  7  1  0  0  0  0
  5  8  2  0  0  0  0
  6  8  1  0  0  0  0
  7  9  2  0  0  0  0
  7 10  1  0  0  0  0
  8 11  1  0  0  0  0
 10 11  1  0  0  0  0
 10 12  1  0  0  0  0
 11 13  1  0  0  0  0
 12 14  1  0  0  0  0
 12 15  1  0  0  0  0
 13 16  2  0  0  0  0
 13 17  1  0  0  0  0
 14 18  1  0  0  0  0
 15 19  1  0  0  0  0
 17 20  1  0  0  0  0
 18 21  1  0  0  0  0
 18 22  1  0  0  0  0
 19 21  1  0  0  0  0
 20 23  1  0  0  0  0
 22 24  1  0  0  0  0
 23 25  1  0  0  0  0
 25 26  1  0  0  0  0
M  END

$$$$

     RDKit          3D 0   0.00000     0.00000     0

 26 28  0  0  0  0              1 V2000 
   -0.7010   -0.1880    0.5840 Br  0  0  0  0  0  0  0  0  0  0  0  0
    0.0130   -1.1180   -0.8960 C   0  0  0  0  0  0  0  0  0  0  0  0
    1.1310   -1.9300   -0.8190 C   0  0  0  0  0  0  0  0  0  0  0  0
   -0.6120   -0.9810   -2.1390 C   0  0  0  0  0  0  0  0  0  0  0  0
    2.0190   -2.2460    0.3120 C   0  0  0  0  0  0  0  0  0  0  0  0
    1.6250   -2.6020   -1.9430 C   0  0  0  0  0  0  0  0  0  0  0  0
   -0.1140   -1.6480   -3.2710 C   0  0  0  0  0  0  0  0  0  0  0  0
    1.8980   -1.8280    1.4470 O   0  0  0  0  0  0  0  0  0  0  0  0
    3.0350   -3.0600   -0.1820 N   0  0  0  0  0  0  0  0  0  0  0  0
    1.0120   -2.4670   -3.1790 C   0  0  0  0  0  0  0  0  0  0  0  0
    2.8340   -3.4230   -1.5840 C   0  0  0  0  0  0  0  0  0  0  0  0
    4.2270   -3.4010    0.6100 C   0  0  0  0  0  0  0  0  0  0  0  0
    2.6170   -4.9050   -1.9500 C   0  0  0  0  0  0  0  0  0  0  0  0
    5.2530   -2.2410    0.5400 C   0  0  0  0  0  0  0  0  0  0  0  0
    4.8990   -4.7230    0.2260 C   0  0  0  0  0  0  0  0  0  0  0  0
    3.0430   -5.3370   -3.0290 O   0  0  0  0  0  0  0  0  0  0  0  0
    1.8460   -5.7430   -1.1950 N   0  0  0  0  0  0  0  0  0  0  0  0
    6.4580   -2.5000    1.3480 N   0  0  0  0  0  0  0  0  0  0  0  0
    6.1640   -4.9390    1.0480 C   0  0  0  0  0  0  0  0  0  0  0  0
    1.1290   -5.4860    0.0420 C   0  0  0  0  0  0  0  0  0  0  0  0
    7.1120   -3.7480    0.9270 C   0  0  0  0  0  0  0  0  0  0  0  0
    7.4190   -1.3870    1.2800 C   0  0  0  0  0  0  0  0  0  0  0  0
    0.3890   -6.7330    0.5200 C   0  0  0  0  0  0  0  0  0  0  0  0
    6.9230   -0.1230    1.9730 C   0  0  0  0  0  0  0  0  0  0  0  0
   -0.3560   -6.4700    1.8270 C   0  0  0  0  0  0  0  0  0  0  0  0
   -1.0780   -7.7150    2.3170 C   0  0  0  0  0  0  0  0  0  0  0  0
  1  2  1  0  0  0  0
  2  3  2  0  0  0  0
  2  4  1  0  0  0  0
  3  5  1  0  0  0  0
  3  6  1  0  0  0  0
  4  7  2  0  0  0  0
  5  8  2  0  0  0  0
  5  9  1  0  0  0  0
  6 10  2  0  0  0  0
  6 11  1  0  0  0  0
  7 10  1  0  0  0  0
  9 11  1  0  0  0  0
  9 12  1  0  0  0  0
 11 13  1  0  0  0  0
 12 14  1  0  0  0  0
 12 15  1  0  0  0  0
 13 16  2  0  0  0  0
 13 17  1  0  0  0  0
 14 18  1  0  0  0  0
 15 19  1  0  0  0  0
 17 20  1  0  0  0  0
 18 21  1  0  0  0  0
 18 22  1  0  0  0  0
 19 21  1  0  0  0  0
 20 23  1  0  0  0  0
 22 24  1  0  0  0  0
 23 25  1  0  0  0  0
 25 26  1  0  0  0  0
M  END

$$$$

     RDKit          3D 0   0.00000     0.00000     0

 26 28  0  0  0  0              1 V2000 
   -0.7480    0.7690   -1.5340 Br  0  0  0  0  0  0  0  0  0  0  0  0
   -0.2240    2.1290   -0.3330 C   0  0  0  0  0  0  0  0  0  0  0  0
    1.1070    2.3870   -0.0570 C   0  0  0  0  0  0  0  0  0  0  0  0
   -1.2060    2.9210    0.2760 C   0  0  0  0  0  0  0  0  0  0  0  0
    1.4360    3.4450    0.7930 C   0  0  0  0  0  0  0  0  0  0  0  0
    2.3600    1.7060   -0.5260 C   0  0  0  0  0  0  0  0  0  0  0  0
   -0.8500    3.9680    1.1450 C   0  0  0  0  0  0  0  0  0  0  0  0
    2.8950    3.5590    0.8590 C   0  0  0  0  0  0  0  0  0  0  0  0
    0.4900    4.2460    1.4070 C   0  0  0  0  0  0  0  0  0  0  0  0
    3.4060    2.5660    0.0380 N   0  0  0  0  0  0  0  0  0  0  0  0
    2.4920    0.2870    0.0560 C   0  0  0  0  0  0  0  0  0  0  0  0
    3.4860    4.4050    1.5020 O   0  0  0  0  0  0  0  0  0  0  0  0
    4.8250    2.3530   -0.2560 C   0  0  0  0  0  0  0  0  0  0  0  0
    2.5650    0.0660    1.2640 O   0  0  0  0  0  0  0  0  0  0  0  0
    2.5360   -0.7100   -0.9050 N   0  0  0  0  0  0  0  0  0  0  0  0
    5.6530    2.0620    1.0150 C   0  0  0  0  0  0  0  0  0  0  0  0
    5.4190    3.5310   -1.0350 C   0  0  0  0  0  0  0  0  0  0  0  0
    2.6990   -2.1110   -0.5660 C   0  0  0  0  0  0  0  0  0  0  0  0
    7.0720    1.8150    0.6910 N   0  0  0  0  0  0  0  0  0  0  0  0
    6.9030    3.3000   -1.2910 C   0  0  0  0  0  0  0  0  0  0  0  0
    1.3720   -2.8700   -0.5730 C   0  0  0  0  0  0  0  0  0  0  0  0
    7.6500    2.9850    0.0050 C   0  0  0  0  0  0  0  0  0  0  0  0
    7.8600    1.5040    1.8950 C   0  0  0  0  0  0  0  0  0  0  0  0
    0.4840   -2.5340    0.6260 C   0  0  0  0  0  0  0  0  0  0  0  0
    7.5040    0.1550    2.5100 C   0  0  0  0  0  0  0  0  0  0  0  0
   -0.8090   -3.3340    0.6010 C   0  0  0  0  0  0  0  0  0  0  0  0
  1  2  1  0  0  0  0
  2  3  2  0  0  0  0
  2  4  1  0  0  0  0
  3  5  1  0  0  0  0
  3  6  1  0  0  0  0
  4  7  2  0  0  0  0
  5  8  1  0  0  0  0
  5  9  2  0  0  0  0
  6 10  1  0  0  0  0
  6 11  1  0  0  0  0
  7  9  1  0  0  0  0
  8 10  1  0  0  0  0
  8 12  2  0  0  0  0
 10 13  1  0  0  0  0
 11 14  2  0  0  0  0
 11 15  1  0  0  0  0
 13 16  1  0  0  0  0
 13 17  1  0  0  0  0
 15 18  1  0  0  0  0
 16 19  1  0  0  0  0
 17 20  1  0  0  0  0
 18 21  1  0  0  0  0
 19 22  1  0  0  0  0
 19 23  1  0  0  0  0
 20 22  1  0  0  0  0
 21 24  1  0  0  0  0
 23 25  1  0  0  0  0
 24 26  1  0  0  0  0
M  END

$$$$

     RDKit          3D 0   0.00000     0.00000     0

 26 28  0  0  0  0              1 V2000 
    1.0050    2.9860   -4.5120 Cl  0  0  0  0  0  0  0  0  0  0  0  0
    1.9850    2.7920   -3.1090 C   0  0  0  0  0  0  0  0  0  0  0  0
    3.1520    2.0240   -3.1870 C   0  0  0  0  0  0  0  0  0  0  0  0
    1.5970    3.4100   -1.9060 C   0  0  0  0  0  0  0  0  0  0  0  0
    3.9170    1.8840   -2.0400 C   0  0  0  0  0  0  0  0  0  0  0  0
    2.3740    3.2690   -0.7550 C   0  0  0  0  0  0  0  0  0  0  0  0
    3.5210    2.5040   -0.8550 C   0  0  0  0  0  0  0  0  0  0  0  0
    5.1950    1.1170   -1.8220 C   0  0  0  0  0  0  0  0  0  0  0  0
    4.5190    2.2120    0.1770 C   0  0  0  0  0  0  0  0  0  0  0  0
    5.5140    1.4500   -0.4290 N   0  0  0  0  0  0  0  0  0  0  0  0
    5.0140   -0.3630   -2.2170 C   0  0  0  0  0  0  0  0  0  0  0  0
    4.4610    2.6210    1.3210 O   0  0  0  0  0  0  0  0  0  0  0  0
    6.7820    1.1310    0.2480 C   0  0  0  0  0  0  0  0  0  0  0  0
    5.3520   -0.7390   -3.3470 O   0  0  0  0  0  0  0  0  0  0  0  0
    4.3610   -1.2600   -1.4220 N   0  0  0  0  0  0  0  0  0  0  0  0
    7.7480    2.3420    0.1690 C   0  0  0  0  0  0  0  0  0  0  0  0
    7.4820   -0.1330   -0.2600 C   0  0  0  0  0  0  0  0  0  0  0  0
    3.7560   -1.0760   -0.1140 C   0  0  0  0  0  0  0  0  0  0  0  0
    9.0200    2.0990    0.8740 N   0  0  0  0  0  0  0  0  0  0  0  0
    8.8150   -0.3310    0.4550 C   0  0  0  0  0  0  0  0  0  0  0  0
    3.0850   -2.3580    0.3710 C   0  0  0  0  0  0  0  0  0  0  0  0
    9.6970    0.9090    0.3360 C   0  0  0  0  0  0  0  0  0  0  0  0
    9.9230    3.2600    0.8050 C   0  0  0  0  0  0  0  0  0  0  0  0
    2.4630   -2.1700    1.7530 C   0  0  0  0  0  0  0  0  0  0  0  0
    9.4170    4.4630    1.5940 C   0  0  0  0  0  0  0  0  0  0  0  0
    1.7810   -3.4420    2.2340 C   0  0  0  0  0  0  0  0  0  0  0  0
  1  2  1  0  0  0  0
  2  3  2  0  0  0  0
  2  4  1  0  0  0  0
  3  5  1  0  0  0  0
  4  6  2  0  0  0  0
  5  7  2  0  0  0  0
  5  8  1  0  0  0  0
  6  7  1  0  0  0  0
  7  9  1  0  0  0  0
  8 10  1  0  0  0  0
  8 11  1  0  0  0  0
  9 10  1  0  0  0  0
  9 12  2  0  0  0  0
 10 13  1  0  0  0  0
 11 14  2  0  0  0  0
 11 15  1  0  0  0  0
 13 16  1  0  0  0  0
 13 17  1  0  0  0  0
 15 18  1  0  0  0  0
 16 19  1  0  0  0  0
 17 20  1  0  0  0  0
 18 21  1  0  0  0  0
 19 22  1  0  0  0  0
 19 23  1  0  0  0  0
 20 22  1  0  0  0  0
 21 24  1  0  0  0  0
 23 25  1  0  0  0  0
 24 26  1  0  0  0  0
M  END

$$$$

     RDKit          3D 0   0.00000     0.00000     0

 26 28  0  0  0  0              1 V2000 
   -0.2190    1.4640   -0.9380 I   0  0  0  0  0  0  0  0  0  0  0  0
    1.5550    0.3940   -1.1410 C   0  0  0  0  0  0  0  0  0  0  0  0
    2.3980    0.2490   -0.0400 C   0  0  0  0  0  0  0  0  0  0  0  0
    1.8850   -0.1670   -2.3900 C   0  0  0  0  0  0  0  0  0  0  0  0
    3.5610   -0.4720   -0.2360 C   0  0  0  0  0  0  0  0  0  0  0  0
    3.0700   -0.8930   -2.5560 C   0  0  0  0  0  0  0  0  0  0  0  0
    4.6280   -0.7630    0.7250 C   0  0  0  0  0  0  0  0  0  0  0  0
    3.9040   -1.0440   -1.4610 C   0  0  0  0  0  0  0  0  0  0  0  0
    4.6270   -0.3900    1.8820 O   0  0  0  0  0  0  0  0  0  0  0  0
    5.6060   -1.4760    0.0380 N   0  0  0  0  0  0  0  0  0  0  0  0
    5.2130   -1.7780   -1.3440 C   0  0  0  0  0  0  0  0  0  0  0  0
    6.9220   -1.7760    0.6260 C   0  0  0  0  0  0  0  0  0  0  0  0
    5.0510   -3.2520   -1.7690 C   0  0  0  0  0  0  0  0  0  0  0  0
    7.8560   -0.5460    0.4880 C   0  0  0  0  0  0  0  0  0  0  0  0
    7.6090   -3.0250    0.0660 C   0  0  0  0  0  0  0  0  0  0  0  0
    5.3460   -3.5920   -2.9210 O   0  0  0  0  0  0  0  0  0  0  0  0
    4.4570   -4.1840   -0.9660 N   0  0  0  0  0  0  0  0  0  0  0  0
    9.1790   -0.7660    1.0980 N   0  0  0  0  0  0  0  0  0  0  0  0
    8.9910   -3.2000    0.6870 C   0  0  0  0  0  0  0  0  0  0  0  0
    3.9100   -4.0420    0.3720 C   0  0  0  0  0  0  0  0  0  0  0  0
    9.8390   -1.9420    0.5100 C   0  0  0  0  0  0  0  0  0  0  0  0
   10.0510    0.4150    0.9690 C   0  0  0  0  0  0  0  0  0  0  0  0
    3.3160   -5.3550    0.8740 C   0  0  0  0  0  0  0  0  0  0  0  0
    9.5750    1.6060    1.7960 C   0  0  0  0  0  0  0  0  0  0  0  0
    2.7440   -5.1990    2.2820 C   0  0  0  0  0  0  0  0  0  0  0  0
    2.1650   -6.5070    2.7980 C   0  0  0  0  0  0  0  0  0  0  0  0
  1  2  1  0  0  0  0
  2  3  2  0  0  0  0
  2  4  1  0  0  0  0
  3  5  1  0  0  0  0
  4  6  2  0  0  0  0
  5  7  1  0  0  0  0
  5  8  2  0  0  0  0
  6  8  1  0  0  0  0
  7  9  2  0  0  0  0
  7 10  1  0  0  0  0
  8 11  1  0  0  0  0
 10 11  1  0  0  0  0
 10 12  1  0  0  0  0
 11 13  1  0  0  0  0
 12 14  1  0  0  0  0
 12 15  1  0  0  0  0
 13 16  2  0  0  0  0
 13 17  1  0  0  0  0
 14 18  1  0  0  0  0
 15 19  1  0  0  0  0
 17 20  1  0  0  0  0
 18 21  1  0  0  0  0
 18 22  1  0  0  0  0
 19 21  1  0  0  0  0
 20 23  1  0  0  0  0
 22 24  1  0  0  0  0
 23 25  1  0  0  0  0
 25 26  1  0  0  0  0
M  END

$$$$

     RDKit          3D 0   0.00000     0.00000     0

 29 31  0  0  0  0              1 V2000 
   -1.3320    2.6880    0.4340 F   0  0  0  0  0  0  0  0  0  0  0  0
   -0.9240    3.9680    0.6590 C   0  0  0  0  0  0  0  0  0  0  0  0
   -1.1650    4.6460   -0.4960 F   0  0  0  0  0  0  0  0  0  0  0  0
   -1.7900    4.4760    1.5800 F   0  0  0  0  0  0  0  0  0  0  0  0
    0.5140    4.0690    1.0940 C   0  0  0  0  0  0  0  0  0  0  0  0
    1.4200    3.0400    0.7840 C   0  0  0  0  0  0  0  0  0  0  0  0
    0.9580    5.2220    1.7850 C   0  0  0  0  0  0  0  0  0  0  0  0
    2.7400    3.1840    1.1740 C   0  0  0  0  0  0  0  0  0  0  0  0
    2.2900    5.3600    2.1740 C   0  0  0  0  0  0  0  0  0  0  0  0
    3.1490    4.3290    1.8550 C   0  0  0  0  0  0  0  0  0  0  0  0
    3.9020    2.2480    0.9820 C   0  0  0  0  0  0  0  0  0  0  0  0
    4.5960    4.2520    2.0650 C   0  0  0  0  0  0  0  0  0  0  0  0
    5.0210    3.0750    1.4620 N   0  0  0  0  0  0  0  0  0  0  0  0
    3.6980    0.9840    1.8380 C   0  0  0  0  0  0  0  0  0  0  0  0
    5.2560    5.1260    2.5940 O   0  0  0  0  0  0  0  0  0  0  0  0
    6.4380    2.7650    1.2510 C   0  0  0  0  0  0  0  0  0  0  0  0
    3.7490    0.9970    3.0690 O   0  0  0  0  0  0  0  0  0  0  0  0
    3.4130   -0.1980    1.2010 N   0  0  0  0  0  0  0  0  0  0  0  0
    6.8840    3.2980   -0.1300 C   0  0  0  0  0  0  0  0  0  0  0  0
    6.7940    1.2850    1.3980 C   0  0  0  0  0  0  0  0  0  0  0  0
    3.3090   -0.4410   -0.2260 C   0  0  0  0  0  0  0  0  0  0  0  0
    8.3110    3.0540   -0.3930 N   0  0  0  0  0  0  0  0  0  0  0  0
    8.2690    1.0630    1.0840 C   0  0  0  0  0  0  0  0  0  0  0  0
    3.0440   -1.9090   -0.5480 C   0  0  0  0  0  0  0  0  0  0  0  0
    8.6280    1.6200   -0.2930 C   0  0  0  0  0  0  0  0  0  0  0  0
    8.7300    3.5700   -1.7070 C   0  0  0  0  0  0  0  0  0  0  0  0
    4.2450   -2.8030   -0.2270 C   0  0  0  0  0  0  0  0  0  0  0  0
    8.6980    5.0920   -1.7930 C   0  0  0  0  0  0  0  0  0  0  0  0
    3.9700   -4.2540   -0.5890 C   0  0  0  0  0  0  0  0  0  0  0  0
  1  2  1  0  0  0  0
  2  3  1  0  0  0  0
  2  4  1  0  0  0  0
  2  5  1  0  0  0  0
  5  6  2  0  0  0  0
  5  7  1  0  0  0  0
  6  8  1  0  0  0  0
  7  9  2  0  0  0  0
  8 10  2  0  0  0  0
  8 11  1  0  0  0  0
  9 10  1  0  0  0  0
 10 12  1  0  0  0  0
 11 13  1  0  0  0  0
 11 14  1  0  0  0  0
 12 13  1  0  0  0  0
 12 15  2  0  0  0  0
 13 16  1  0  0  0  0
 14 17  2  0  0  0  0
 14 18  1  0  0  0  0
 16 19  1  0  0  0  0
 16 20  1  0  0  0  0
 18 21  1  0  0  0  0
 19 22  1  0  0  0  0
 20 23  1  0  0  0  0
 21 24  1  0  0  0  0
 22 25  1  0  0  0  0
 22 26  1  0  0  0  0
 23 25  1  0  0  0  0
 24 27  1  0  0  0  0
 26 28  1  0  0  0  0
 27 29  1  0  0  0  0
M  END

$$$$

     RDKit          3D 0   0.00000     0.00000     0

 29 31  0  0  0  0              1 V2000 
    1.4590    2.2580   -1.5250 F   0  0  0  0  0  0  0  0  0  0  0  0
    2.4600    1.3400   -1.3730 C   0  0  0  0  0  0  0  0  0  0  0  0
    3.2010    1.4330   -2.5090 F   0  0  0  0  0  0  0  0  0  0  0  0
    3.2260    1.8170   -0.3550 F   0  0  0  0  0  0  0  0  0  0  0  0
    1.9350   -0.0430   -1.1230 C   0  0  0  0  0  0  0  0  0  0  0  0
    2.7750   -1.1310   -0.9290 C   0  0  0  0  0  0  0  0  0  0  0  0
    0.5550   -0.3010   -1.0780 C   0  0  0  0  0  0  0  0  0  0  0  0
    4.2440   -1.1960   -0.9370 C   0  0  0  0  0  0  0  0  0  0  0  0
    2.2930   -2.4230   -0.6960 C   0  0  0  0  0  0  0  0  0  0  0  0
    0.0610   -1.5970   -0.8490 C   0  0  0  0  0  0  0  0  0  0  0  0
    4.9710   -0.2410   -1.1260 O   0  0  0  0  0  0  0  0  0  0  0  0
    4.5930   -2.5210   -0.7280 N   0  0  0  0  0  0  0  0  0  0  0  0
    0.9310   -2.6710   -0.6560 C   0  0  0  0  0  0  0  0  0  0  0  0
    3.4310   -3.3840   -0.5020 C   0  0  0  0  0  0  0  0  0  0  0  0
    5.9600   -3.0500   -0.7260 C   0  0  0  0  0  0  0  0  0  0  0  0
    3.4320   -3.9550    0.9250 C   0  0  0  0  0  0  0  0  0  0  0  0
    6.8460   -2.4030    0.3620 C   0  0  0  0  0  0  0  0  0  0  0  0
    6.6090   -2.9190   -2.1090 C   0  0  0  0  0  0  0  0  0  0  0  0
    3.7180   -3.2770    1.9150 O   0  0  0  0  0  0  0  0  0  0  0  0
    3.0680   -5.2650    1.1020 N   0  0  0  0  0  0  0  0  0  0  0  0
    8.2120   -2.9670    0.3590 N   0  0  0  0  0  0  0  0  0  0  0  0
    8.0440   -3.4280   -2.0720 C   0  0  0  0  0  0  0  0  0  0  0  0
    2.6960   -6.2300    0.0830 C   0  0  0  0  0  0  0  0  0  0  0  0
    8.8450   -2.7580   -0.9560 C   0  0  0  0  0  0  0  0  0  0  0  0
    9.0490   -2.3700    1.4130 C   0  0  0  0  0  0  0  0  0  0  0  0
    2.1920   -7.5290    0.7030 C   0  0  0  0  0  0  0  0  0  0  0  0
    8.6210   -2.7780    2.8190 C   0  0  0  0  0  0  0  0  0  0  0  0
    1.8010   -8.5420   -0.3720 C   0  0  0  0  0  0  0  0  0  0  0  0
    1.2890   -9.8350    0.2440 C   0  0  0  0  0  0  0  0  0  0  0  0
  1  2  1  0  0  0  0
  2  3  1  0  0  0  0
  2  4  1  0  0  0  0
  2  5  1  0  0  0  0
  5  6  2  0  0  0  0
  5  7  1  0  0  0  0
  6  8  1  0  0  0  0
  6  9  1  0  0  0  0
  7 10  2  0  0  0  0
  8 11  2  0  0  0  0
  8 12  1  0  0  0  0
  9 13  2  0  0  0  0
  9 14  1  0  0  0  0
 10 13  1  0  0  0  0
 12 14  1  0  0  0  0
 12 15  1  0  0  0  0
 14 16  1  0  0  0  0
 15 17  1  0  0  0  0
 15 18  1  0  0  0  0
 16 19  2  0  0  0  0
 16 20  1  0  0  0  0
 17 21  1  0  0  0  0
 18 22  1  0  0  0  0
 20 23  1  0  0  0  0
 21 24  1  0  0  0  0
 21 25  1  0  0  0  0
 22 24  1  0  0  0  0
 23 26  1  0  0  0  0
 25 27  1  0  0  0  0
 26 28  1  0  0  0  0
 28 29  1  0  0  0  0
M  END

$$$$

     RDKit          3D 0   0.00000     0.00000     0

 27 29  0  0  0  0              1 V2000 
   -0.4960    2.6630    1.9060 Br  0  0  0  0  0  0  0  0  0  0  0  0
    1.3790    2.7030    1.6570 C   0  0  0  0  0  0  0  0  0  0  0  0
    2.0960    3.8580    2.0100 C   0  0  0  0  0  0  0  0  0  0  0  0
    2.0230    1.5840    1.1240 C   0  0  0  0  0  0  0  0  0  0  0  0
    3.4820    3.9100    1.8330 C   0  0  0  0  0  0  0  0  0  0  0  0
    3.3980    1.6450    0.9540 C   0  0  0  0  0  0  0  0  0  0  0  0
    4.3210    5.3440    2.2700 Cl  0  0  0  0  0  0  0  0  0  0  0  0
    4.1130    2.7960    1.3050 C   0  0  0  0  0  0  0  0  0  0  0  0
    4.3250    0.5900    0.4190 C   0  0  0  0  0  0  0  0  0  0  0  0
    5.5300    2.5600    0.9840 C   0  0  0  0  0  0  0  0  0  0  0  0
    5.6120    1.2880    0.4330 N   0  0  0  0  0  0  0  0  0  0  0  0
    4.3580   -0.6410    1.3410 C   0  0  0  0  0  0  0  0  0  0  0  0
    6.4310    3.3600    1.1490 O   0  0  0  0  0  0  0  0  0  0  0  0
    6.8330    0.6650   -0.0860 C   0  0  0  0  0  0  0  0  0  0  0  0
    4.6710   -0.5700    2.5310 O   0  0  0  0  0  0  0  0  0  0  0  0
    4.0340   -1.8640    0.8130 N   0  0  0  0  0  0  0  0  0  0  0  0
    7.4690    1.4850   -1.2310 C   0  0  0  0  0  0  0  0  0  0  0  0
    7.8560    0.4000    1.0230 C   0  0  0  0  0  0  0  0  0  0  0  0
    3.6550   -2.1700   -0.5550 C   0  0  0  0  0  0  0  0  0  0  0  0
    8.6690    0.8180   -1.7750 N   0  0  0  0  0  0  0  0  0  0  0  0
    9.1210   -0.2160    0.4370 C   0  0  0  0  0  0  0  0  0  0  0  0
    3.3820   -3.6590   -0.7380 C   0  0  0  0  0  0  0  0  0  0  0  0
    9.6730    0.6290   -0.7120 C   0  0  0  0  0  0  0  0  0  0  0  0
    9.2630    1.5810   -2.8870 C   0  0  0  0  0  0  0  0  0  0  0  0
    3.0000   -3.9810   -2.1820 C   0  0  0  0  0  0  0  0  0  0  0  0
    8.3940    1.5880   -4.1400 C   0  0  0  0  0  0  0  0  0  0  0  0
    2.7240   -5.4650   -2.3660 C   0  0  0  0  0  0  0  0  0  0  0  0
  1  2  1  0  0  0  0
  2  3  2  0  0  0  0
  2  4  1  0  0  0  0
  3  5  1  0  0  0  0
  4  6  2  0  0  0  0
  5  7  1  0  0  0  0
  5  8  2  0  0  0  0
  6  8  1  0  0  0  0
  6  9  1  0  0  0  0
  8 10  1  0  0  0  0
  9 11  1  0  0  0  0
  9 12  1  0  0  0  0
 10 11  1  0  0  0  0
 10 13  2  0  0  0  0
 11 14  1  0  0  0  0
 12 15  2  0  0  0  0
 12 16  1  0  0  0  0
 14 17  1  0  0  0  0
 14 18  1  0  0  0  0
 16 19  1  0  0  0  0
 17 20  1  0  0  0  0
 18 21  1  0  0  0  0
 19 22  1  0  0  0  0
 20 23  1  0  0  0  0
 20 24  1  0  0  0  0
 21 23  1  0  0  0  0
 22 25  1  0  0  0  0
 24 26  1  0  0  0  0
 25 27  1  0  0  0  0
M  END

$$$$

     RDKit          3D 0   0.00000     0.00000     0

 26 28  0  0  0  0              1 V2000 
   -0.2120    3.2320    0.3170 Br  0  0  0  0  0  0  0  0  0  0  0  0
    1.6790    3.1720    0.3260 C   0  0  0  0  0  0  0  0  0  0  0  0
    2.3270    1.9650    0.0400 C   0  0  0  0  0  0  0  0  0  0  0  0
    2.4040    4.3420    0.6200 C   0  0  0  0  0  0  0  0  0  0  0  0
    3.7130    1.9550    0.0550 C   0  0  0  0  0  0  0  0  0  0  0  0
    3.7990    4.3230    0.6320 C   0  0  0  0  0  0  0  0  0  0  0  0
    4.4210    3.1210    0.3460 C   0  0  0  0  0  0  0  0  0  0  0  0
    4.6670    0.8230   -0.2010 C   0  0  0  0  0  0  0  0  0  0  0  0
    5.8550    2.8290    0.2650 C   0  0  0  0  0  0  0  0  0  0  0  0
    5.9680    1.4940   -0.0920 N   0  0  0  0  0  0  0  0  0  0  0  0
    4.5160   -0.2800    0.8600 C   0  0  0  0  0  0  0  0  0  0  0  0
    6.7300    3.6530    0.4510 O   0  0  0  0  0  0  0  0  0  0  0  0
    7.2270    0.7870   -0.3470 C   0  0  0  0  0  0  0  0  0  0  0  0
    4.7910   -0.1030    2.0490 O   0  0  0  0  0  0  0  0  0  0  0  0
    4.0390   -1.5040    0.4660 N   0  0  0  0  0  0  0  0  0  0  0  0
    8.0210    1.4160   -1.5140 C   0  0  0  0  0  0  0  0  0  0  0  0
    8.0980    0.6940    0.9090 C   0  0  0  0  0  0  0  0  0  0  0  0
    3.6570   -1.9170   -0.8720 C   0  0  0  0  0  0  0  0  0  0  0  0
    9.2600    0.6640   -1.7950 N   0  0  0  0  0  0  0  0  0  0  0  0
    9.4080   -0.0160    0.5890 C   0  0  0  0  0  0  0  0  0  0  0  0
    3.1300   -3.3470   -0.8870 C   0  0  0  0  0  0  0  0  0  0  0  0
   10.1200    0.6330   -0.5990 C   0  0  0  0  0  0  0  0  0  0  0  0
   10.0070    1.2380   -2.9270 C   0  0  0  0  0  0  0  0  0  0  0  0
    2.7280   -3.7750   -2.2980 C   0  0  0  0  0  0  0  0  0  0  0  0
    9.3020    1.0540   -4.2660 C   0  0  0  0  0  0  0  0  0  0  0  0
    2.2190   -5.2070   -2.3230 C   0  0  0  0  0  0  0  0  0  0  0  0
  1  2  1  0  0  0  0
  2  3  2  0  0  0  0
  2  4  1  0  0  0  0
  3  5  1  0  0  0  0
  4  6  2  0  0  0  0
  5  7  2  0  0  0  0
  5  8  1  0  0  0  0
  6  7  1  0  0  0  0
  7  9  1  0  0  0  0
  8 10  1  0  0  0  0
  8 11  1  0  0  0  0
  9 10  1  0  0  0  0
  9 12  2  0  0  0  0
 10 13  1  0  0  0  0
 11 14  2  0  0  0  0
 11 15  1  0  0  0  0
 13 16  1  0  0  0  0
 13 17  1  0  0  0  0
 15 18  1  0  0  0  0
 16 19  1  0  0  0  0
 17 20  1  0  0  0  0
 18 21  1  0  0  0  0
 19 22  1  0  0  0  0
 19 23  1  0  0  0  0
 20 22  1  0  0  0  0
 21 24  1  0  0  0  0
 23 25  1  0  0  0  0
 24 26  1  0  0  0  0
M  END

$$$$

     RDKit          3D 0   0.00000     0.00000     0

 26 28  0  0  0  0              1 V2000 
    0.9380    2.1150    3.2130 Br  0  0  0  0  0  0  0  0  0  0  0  0
    2.0480    0.7910    2.4420 C   0  0  0  0  0  0  0  0  0  0  0  0
    3.4230    1.0050    2.3720 C   0  0  0  0  0  0  0  0  0  0  0  0
    1.4690   -0.3920    1.9470 C   0  0  0  0  0  0  0  0  0  0  0  0
    4.1820    0.0030    1.7990 C   0  0  0  0  0  0  0  0  0  0  0  0
    2.2640   -1.3900    1.3710 C   0  0  0  0  0  0  0  0  0  0  0  0
    5.6300   -0.0290    1.5780 C   0  0  0  0  0  0  0  0  0  0  0  0
    3.6310   -1.1790    1.3030 C   0  0  0  0  0  0  0  0  0  0  0  0
    6.3860    0.8720    1.8870 O   0  0  0  0  0  0  0  0  0  0  0  0
    5.9090   -1.2290    0.9390 N   0  0  0  0  0  0  0  0  0  0  0  0
    4.7150   -2.0660    0.7570 C   0  0  0  0  0  0  0  0  0  0  0  0
    7.2330   -1.6540    0.4740 C   0  0  0  0  0  0  0  0  0  0  0  0
    4.8110   -3.3760    1.5570 C   0  0  0  0  0  0  0  0  0  0  0  0
    7.8200   -0.6830   -0.5750 C   0  0  0  0  0  0  0  0  0  0  0  0
    8.2110   -1.8520    1.6370 C   0  0  0  0  0  0  0  0  0  0  0  0
    5.2340   -3.4220    2.7150 O   0  0  0  0  0  0  0  0  0  0  0  0
    4.3760   -4.5350    0.9660 N   0  0  0  0  0  0  0  0  0  0  0  0
    9.1360   -1.1400   -1.0660 N   0  0  0  0  0  0  0  0  0  0  0  0
    9.5840   -2.2500    1.1100 C   0  0  0  0  0  0  0  0  0  0  0  0
    3.8330   -4.7030   -0.3700 C   0  0  0  0  0  0  0  0  0  0  0  0
   10.0840   -1.2610    0.0560 C   0  0  0  0  0  0  0  0  0  0  0  0
    9.6880   -0.2290   -2.0840 C   0  0  0  0  0  0  0  0  0  0  0  0
    3.2940   -6.1140   -0.5790 C   0  0  0  0  0  0  0  0  0  0  0  0
    8.9080   -0.2530   -3.3940 C   0  0  0  0  0  0  0  0  0  0  0  0
    2.7010   -6.2820   -1.9760 C   0  0  0  0  0  0  0  0  0  0  0  0
    2.1650   -7.6890   -2.1890 C   0  0  0  0  0  0  0  0  0  0  0  0
  1  2  1  0  0  0  0
  2  3  2  0  0  0  0
  2  4  1  0  0  0  0
  3  5  1  0  0  0  0
  4  6  2  0  0  0  0
  5  7  1  0  0  0  0
  5  8  2  0  0  0  0
  6  8  1  0  0  0  0
  7  9  2  0  0  0  0
  7 10  1  0  0  0  0
  8 11  1  0  0  0  0
 10 11  1  0  0  0  0
 10 12  1  0  0  0  0
 11 13  1  0  0  0  0
 12 14  1  0  0  0  0
 12 15  1  0  0  0  0
 13 16  2  0  0  0  0
 13 17  1  0  0  0  0
 14 18  1  0  0  0  0
 15 19  1  0  0  0  0
 17 20  1  0  0  0  0
 18 21  1  0  0  0  0
 18 22  1  0  0  0  0
 19 21  1  0  0  0  0
 20 23  1  0  0  0  0
 22 24  1  0  0  0  0
 23 25  1  0  0  0  0
 25 26  1  0  0  0  0
M  END

$$$$

     RDKit          3D 0   0.00000     0.00000     0

 26 28  0  0  0  0              1 V2000 
    2.1570    1.3530    3.1230 Br  0  0  0  0  0  0  0  0  0  0  0  0
    1.2240   -0.1410    2.4430 C   0  0  0  0  0  0  0  0  0  0  0  0
    1.8470   -1.2260    1.8510 C   0  0  0  0  0  0  0  0  0  0  0  0
   -0.1710   -0.1580    2.5360 C   0  0  0  0  0  0  0  0  0  0  0  0
    3.2710   -1.4930    1.5830 C   0  0  0  0  0  0  0  0  0  0  0  0
    1.1130   -2.3120    1.3580 C   0  0  0  0  0  0  0  0  0  0  0  0
   -0.9110   -1.2450    2.0400 C   0  0  0  0  0  0  0  0  0  0  0  0
    4.1930   -0.7500    1.8600 O   0  0  0  0  0  0  0  0  0  0  0  0
    3.3360   -2.7160    0.9280 N   0  0  0  0  0  0  0  0  0  0  0  0
   -0.2700   -2.3330    1.4450 C   0  0  0  0  0  0  0  0  0  0  0  0
    2.0280   -3.3510    0.7770 C   0  0  0  0  0  0  0  0  0  0  0  0
    4.5600   -3.3410    0.4180 C   0  0  0  0  0  0  0  0  0  0  0  0
    1.9460   -4.6680    1.5670 C   0  0  0  0  0  0  0  0  0  0  0  0
    5.2520   -2.4690   -0.6530 C   0  0  0  0  0  0  0  0  0  0  0  0
    5.5360   -3.6970    1.5430 C   0  0  0  0  0  0  0  0  0  0  0  0
    2.3130   -4.7660    2.7400 O   0  0  0  0  0  0  0  0  0  0  0  0
    1.4250   -5.7730    0.9420 N   0  0  0  0  0  0  0  0  0  0  0  0
    6.4550   -3.1290   -1.1960 N   0  0  0  0  0  0  0  0  0  0  0  0
    6.8070   -4.3070    0.9620 C   0  0  0  0  0  0  0  0  0  0  0  0
    0.9370   -5.8740   -0.4220 C   0  0  0  0  0  0  0  0  0  0  0  0
    7.4160   -3.4070   -0.1130 C   0  0  0  0  0  0  0  0  0  0  0  0
    7.1050   -2.3130   -2.2370 C   0  0  0  0  0  0  0  0  0  0  0  0
    0.3700   -7.2600   -0.7120 C   0  0  0  0  0  0  0  0  0  0  0  0
    6.2820   -2.2110   -3.5170 C   0  0  0  0  0  0  0  0  0  0  0  0
   -0.1540   -7.3570   -2.1430 C   0  0  0  0  0  0  0  0  0  0  0  0
   -0.7150   -8.7400   -2.4370 C   0  0  0  0  0  0  0  0  0  0  0  0
  1  2  1  0  0  0  0
  2  3  2  0  0  0  0
  2  4  1  0  0  0  0
  3  5  1  0  0  0  0
  3  6  1  0  0  0  0
  4  7  2  0  0  0  0
  5  8  2  0  0  0  0
  5  9  1  0  0  0  0
  6 10  2  0  0  0  0
  6 11  1  0  0  0  0
  7 10  1  0  0  0  0
  9 11  1  0  0  0  0
  9 12  1  0  0  0  0
 11 13  1  0  0  0  0
 12 14  1  0  0  0  0
 12 15  1  0  0  0  0
 13 16  2  0  0  0  0
 13 17  1  0  0  0  0
 14 18  1  0  0  0  0
 15 19  1  0  0  0  0
 17 20  1  0  0  0  0
 18 21  1  0  0  0  0
 18 22  1  0  0  0  0
 19 21  1  0  0  0  0
 20 23  1  0  0  0  0
 22 24  1  0  0  0  0
 23 25  1  0  0  0  0
 25 26  1  0  0  0  0
M  END

$$$$

     RDKit          3D 0   0.00000     0.00000     0

 26 28  0  0  0  0              1 V2000 
   -0.5450    0.9030   -1.2900 Br  0  0  0  0  0  0  0  0  0  0  0  0
   -0.1780    2.1980    0.0340 C   0  0  0  0  0  0  0  0  0  0  0  0
    1.1170    2.5400    0.3810 C   0  0  0  0  0  0  0  0  0  0  0  0
   -1.2420    2.8460    0.6740 C   0  0  0  0  0  0  0  0  0  0  0  0
    1.3280    3.5290    1.3430 C   0  0  0  0  0  0  0  0  0  0  0  0
    2.4360    2.0180   -0.1100 C   0  0  0  0  0  0  0  0  0  0  0  0
   -1.0030    3.8310    1.6500 C   0  0  0  0  0  0  0  0  0  0  0  0
    2.7700    3.7480    1.4820 C   0  0  0  0  0  0  0  0  0  0  0  0
    0.3000    4.1870    1.9930 C   0  0  0  0  0  0  0  0  0  0  0  0
    3.3880    2.8940    0.5820 N   0  0  0  0  0  0  0  0  0  0  0  0
    2.6580    0.5540    0.3080 C   0  0  0  0  0  0  0  0  0  0  0  0
    3.2670    4.5700    2.2290 O   0  0  0  0  0  0  0  0  0  0  0  0
    4.8280    2.8350    0.3210 C   0  0  0  0  0  0  0  0  0  0  0  0
    2.6330    0.1820    1.4810 O   0  0  0  0  0  0  0  0  0  0  0  0
    2.8980   -0.3030   -0.7540 N   0  0  0  0  0  0  0  0  0  0  0  0
    5.3790    4.1850   -0.1880 C   0  0  0  0  0  0  0  0  0  0  0  0
    5.6120    2.3550    1.5450 C   0  0  0  0  0  0  0  0  0  0  0  0
    3.1190   -1.7230   -0.5590 C   0  0  0  0  0  0  0  0  0  0  0  0
    6.8200    4.1040   -0.4930 N   0  0  0  0  0  0  0  0  0  0  0  0
    7.1060    2.3480    1.2420 C   0  0  0  0  0  0  0  0  0  0  0  0
    1.7990   -2.4880   -0.5090 C   0  0  0  0  0  0  0  0  0  0  0  0
    7.5730    3.7040    0.7100 C   0  0  0  0  0  0  0  0  0  0  0  0
    7.3460    5.3830   -1.0020 C   0  0  0  0  0  0  0  0  0  0  0  0
    2.0300   -3.9860   -0.3210 C   0  0  0  0  0  0  0  0  0  0  0  0
    6.8160    5.7400   -2.3860 C   0  0  0  0  0  0  0  0  0  0  0  0
    0.7170   -4.7520   -0.2800 C   0  0  0  0  0  0  0  0  0  0  0  0
  1  2  1  0  0  0  0
  2  3  2  0  0  0  0
  2  4  1  0  0  0  0
  3  5  1  0  0  0  0
  3  6  1  0  0  0  0
  4  7  2  0  0  0  0
  5  8  1  0  0  0  0
  5  9  2  0  0  0  0
  6 10  1  0  0  0  0
  6 11  1  0  0  0  0
  7  9  1  0  0  0  0
  8 10  1  0  0  0  0
  8 12  2  0  0  0  0
 10 13  1  0  0  0  0
 11 14  2  0  0  0  0
 11 15  1  0  0  0  0
 13 16  1  0  0  0  0
 13 17  1  0  0  0  0
 15 18  1  0  0  0  0
 16 19  1  0  0  0  0
 17 20  1  0  0  0  0
 18 21  1  0  0  0  0
 19 22  1  0  0  0  0
 19 23  1  0  0  0  0
 20 22  1  0  0  0  0
 21 24  1  0  0  0  0
 23 25  1  0  0  0  0
 24 26  1  0  0  0  0
M  END

$$$$

     RDKit          3D 0   0.00000     0.00000     0

 26 28  0  0  0  0              1 V2000 
    0.0080    3.4000    1.7940 Cl  0  0  0  0  0  0  0  0  0  0  0  0
    1.7270    3.3030    1.7370 C   0  0  0  0  0  0  0  0  0  0  0  0
    2.3310    2.1530    1.2170 C   0  0  0  0  0  0  0  0  0  0  0  0
    2.4940    4.3820    2.2130 C   0  0  0  0  0  0  0  0  0  0  0  0
    3.7160    2.1050    1.1860 C   0  0  0  0  0  0  0  0  0  0  0  0
    3.8880    4.3280    2.1760 C   0  0  0  0  0  0  0  0  0  0  0  0
    4.4650    3.1820    1.6610 C   0  0  0  0  0  0  0  0  0  0  0  0
    4.6280    1.0160    0.6980 C   0  0  0  0  0  0  0  0  0  0  0  0
    5.8880    2.8740    1.4860 C   0  0  0  0  0  0  0  0  0  0  0  0
    5.9520    1.6210    0.8930 N   0  0  0  0  0  0  0  0  0  0  0  0
    4.4610   -0.2660    1.5320 C   0  0  0  0  0  0  0  0  0  0  0  0
    6.7910    3.6290    1.7890 O   0  0  0  0  0  0  0  0  0  0  0  0
    7.1810    0.9380    0.4800 C   0  0  0  0  0  0  0  0  0  0  0  0
    4.8050   -0.3420    2.7130 O   0  0  0  0  0  0  0  0  0  0  0  0
    3.8800   -1.3580    0.9390 N   0  0  0  0  0  0  0  0  0  0  0  0
    7.9560    1.7360   -0.5920 C   0  0  0  0  0  0  0  0  0  0  0  0
    8.0890    0.6130    1.6710 C   0  0  0  0  0  0  0  0  0  0  0  0
    3.4010   -1.4780   -0.4260 C   0  0  0  0  0  0  0  0  0  0  0  0
    9.1590    1.0090   -1.0430 N   0  0  0  0  0  0  0  0  0  0  0  0
    9.3630   -0.0690    1.1860 C   0  0  0  0  0  0  0  0  0  0  0  0
    2.6800   -2.8030   -0.6510 C   0  0  0  0  0  0  0  0  0  0  0  0
   10.0570    0.7500    0.0970 C   0  0  0  0  0  0  0  0  0  0  0  0
    9.8860    1.7470   -2.0910 C   0  0  0  0  0  0  0  0  0  0  0  0
    2.1840   -2.9270   -2.0910 C   0  0  0  0  0  0  0  0  0  0  0  0
    9.1260    1.8090   -3.4120 C   0  0  0  0  0  0  0  0  0  0  0  0
    1.4440   -4.2360   -2.3140 C   0  0  0  0  0  0  0  0  0  0  0  0
  1  2  1  0  0  0  0
  2  3  2  0  0  0  0
  2  4  1  0  0  0  0
  3  5  1  0  0  0  0
  4  6  2  0  0  0  0
  5  7  2  0  0  0  0
  5  8  1  0  0  0  0
  6  7  1  0  0  0  0
  7  9  1  0  0  0  0
  8 10  1  0  0  0  0
  8 11  1  0  0  0  0
  9 10  1  0  0  0  0
  9 12  2  0  0  0  0
 10 13  1  0  0  0  0
 11 14  2  0  0  0  0
 11 15  1  0  0  0  0
 13 16  1  0  0  0  0
 13 17  1  0  0  0  0
 15 18  1  0  0  0  0
 16 19  1  0  0  0  0
 17 20  1  0  0  0  0
 18 21  1  0  0  0  0
 19 22  1  0  0  0  0
 19 23  1  0  0  0  0
 20 22  1  0  0  0  0
 21 24  1  0  0  0  0
 23 25  1  0  0  0  0
 24 26  1  0  0  0  0
M  END

$$$$

     RDKit          3D 0   0.00000     0.00000     0

 26 28  0  0  0  0              1 V2000 
    1.4110    2.5660    3.6610 I   0  0  0  0  0  0  0  0  0  0  0  0
    2.4110    1.0080    2.7110 C   0  0  0  0  0  0  0  0  0  0  0  0
    3.8020    1.0400    2.6190 C   0  0  0  0  0  0  0  0  0  0  0  0
    1.6710   -0.0600    2.1690 C   0  0  0  0  0  0  0  0  0  0  0  0
    4.4100   -0.0220    1.9780 C   0  0  0  0  0  0  0  0  0  0  0  0
    2.3170   -1.1220    1.5240 C   0  0  0  0  0  0  0  0  0  0  0  0
    5.8370   -0.2370    1.7250 C   0  0  0  0  0  0  0  0  0  0  0  0
    3.6980   -1.0920    1.4360 C   0  0  0  0  0  0  0  0  0  0  0  0
    6.7120    0.5390    2.0600 O   0  0  0  0  0  0  0  0  0  0  0  0
    5.9430   -1.4300    1.0240 N   0  0  0  0  0  0  0  0  0  0  0  0
    4.6440   -2.0860    0.8220 C   0  0  0  0  0  0  0  0  0  0  0  0
    7.1910   -2.0080    0.5180 C   0  0  0  0  0  0  0  0  0  0  0  0
    4.5700   -3.4410    1.5450 C   0  0  0  0  0  0  0  0  0  0  0  0
    7.8880   -1.0820   -0.5040 C   0  0  0  0  0  0  0  0  0  0  0  0
    8.1500   -2.3790    1.6540 C   0  0  0  0  0  0  0  0  0  0  0  0
    4.9830   -3.6080    2.6950 O   0  0  0  0  0  0  0  0  0  0  0  0
    3.9920   -4.4990    0.8900 N   0  0  0  0  0  0  0  0  0  0  0  0
    9.1250   -1.6870   -1.0360 N   0  0  0  0  0  0  0  0  0  0  0  0
    9.4530   -2.9300    1.0870 C   0  0  0  0  0  0  0  0  0  0  0  0
    3.4370   -4.5200   -0.4520 C   0  0  0  0  0  0  0  0  0  0  0  0
   10.0650   -1.9730    0.0630 C   0  0  0  0  0  0  0  0  0  0  0  0
    9.7780   -0.8170   -2.0300 C   0  0  0  0  0  0  0  0  0  0  0  0
    2.7390   -5.8430   -0.7470 C   0  0  0  0  0  0  0  0  0  0  0  0
    8.9920   -0.7060   -3.3330 C   0  0  0  0  0  0  0  0  0  0  0  0
    2.1520   -5.8620   -2.1580 C   0  0  0  0  0  0  0  0  0  0  0  0
    1.4490   -7.1780   -2.4510 C   0  0  0  0  0  0  0  0  0  0  0  0
  1  2  1  0  0  0  0
  2  3  2  0  0  0  0
  2  4  1  0  0  0  0
  3  5  1  0  0  0  0
  4  6  2  0  0  0  0
  5  7  1  0  0  0  0
  5  8  2  0  0  0  0
  6  8  1  0  0  0  0
  7  9  2  0  0  0  0
  7 10  1  0  0  0  0
  8 11  1  0  0  0  0
 10 11  1  0  0  0  0
 10 12  1  0  0  0  0
 11 13  1  0  0  0  0
 12 14  1  0  0  0  0
 12 15  1  0  0  0  0
 13 16  2  0  0  0  0
 13 17  1  0  0  0  0
 14 18  1  0  0  0  0
 15 19  1  0  0  0  0
 17 20  1  0  0  0  0
 18 21  1  0  0  0  0
 18 22  1  0  0  0  0
 19 21  1  0  0  0  0
 20 23  1  0  0  0  0
 22 24  1  0  0  0  0
 23 25  1  0  0  0  0
 25 26  1  0  0  0  0
M  END

$$$$

     RDKit          3D 0   0.00000     0.00000     0

 29 31  0  0  0  0              1 V2000 
   -1.0210    2.0010    1.8980 F   0  0  0  0  0  0  0  0  0  0  0  0
   -0.6060    3.2960    1.8200 C   0  0  0  0  0  0  0  0  0  0  0  0
   -1.1720    3.8030    0.6910 F   0  0  0  0  0  0  0  0  0  0  0  0
   -1.2000    3.9400    2.8610 F   0  0  0  0  0  0  0  0  0  0  0  0
    0.8940    3.4390    1.8170 C   0  0  0  0  0  0  0  0  0  0  0  0
    1.7010    2.3830    1.3550 C   0  0  0  0  0  0  0  0  0  0  0  0
    1.4880    4.6520    2.2400 C   0  0  0  0  0  0  0  0  0  0  0  0
    3.0740    2.5590    1.3370 C   0  0  0  0  0  0  0  0  0  0  0  0
    2.8720    4.8230    2.2170 C   0  0  0  0  0  0  0  0  0  0  0  0
    3.6320    3.7640    1.7620 C   0  0  0  0  0  0  0  0  0  0  0  0
    4.1540    1.6150    0.8950 C   0  0  0  0  0  0  0  0  0  0  0  0
    5.0850    3.6900    1.5900 C   0  0  0  0  0  0  0  0  0  0  0  0
    5.3550    2.4430    1.0460 N   0  0  0  0  0  0  0  0  0  0  0  0
    4.2100    0.3680    1.7920 C   0  0  0  0  0  0  0  0  0  0  0  0
    5.8490    4.6000    1.8490 O   0  0  0  0  0  0  0  0  0  0  0  0
    6.6740    1.9690    0.6260 C   0  0  0  0  0  0  0  0  0  0  0  0
    4.5770    0.4080    2.9690 O   0  0  0  0  0  0  0  0  0  0  0  0
    3.8110   -0.8330    1.2620 N   0  0  0  0  0  0  0  0  0  0  0  0
    7.2370    2.8200   -0.5310 C   0  0  0  0  0  0  0  0  0  0  0  0
    7.6680    1.9040    1.7900 C   0  0  0  0  0  0  0  0  0  0  0  0
    3.3400   -1.0950   -0.0860 C   0  0  0  0  0  0  0  0  0  0  0  0
    8.5400    2.3080   -0.9930 N   0  0  0  0  0  0  0  0  0  0  0  0
    9.0330    1.4500    1.2870 C   0  0  0  0  0  0  0  0  0  0  0  0
    2.8670   -2.5360   -0.2450 C   0  0  0  0  0  0  0  0  0  0  0  0
    9.5120    2.3120    0.1170 C   0  0  0  0  0  0  0  0  0  0  0  0
    9.0720    3.0940   -2.1190 C   0  0  0  0  0  0  0  0  0  0  0  0
    2.3510   -2.7960   -1.6590 C   0  0  0  0  0  0  0  0  0  0  0  0
    8.2650    2.9230   -3.4020 C   0  0  0  0  0  0  0  0  0  0  0  0
    1.8700   -4.2290   -1.8210 C   0  0  0  0  0  0  0  0  0  0  0  0
  1  2  1  0  0  0  0
  2  3  1  0  0  0  0
  2  4  1  0  0  0  0
  2  5  1  0  0  0  0
  5  6  2  0  0  0  0
  5  7  1  0  0  0  0
  6  8  1  0  0  0  0
  7  9  2  0  0  0  0
  8 10  2  0  0  0  0
  8 11  1  0  0  0  0
  9 10  1  0  0  0  0
 10 12  1  0  0  0  0
 11 13  1  0  0  0  0
 11 14  1  0  0  0  0
 12 13  1  0  0  0  0
 12 15  2  0  0  0  0
 13 16  1  0  0  0  0
 14 17  2  0  0  0  0
 14 18  1  0  0  0  0
 16 19  1  0  0  0  0
 16 20  1  0  0  0  0
 18 21  1  0  0  0  0
 19 22  1  0  0  0  0
 20 23  1  0  0  0  0
 21 24  1  0  0  0  0
 22 25  1  0  0  0  0
 22 26  1  0  0  0  0
 23 25  1  0  0  0  0
 24 27  1  0  0  0  0
 26 28  1  0  0  0  0
 27 29  1  0  0  0  0
M  END

$$$$

     RDKit          3D 0   0.00000     0.00000     0

 27 29  0  0  0  0              1 V2000 
    0.2240    4.0290   -3.0220 Br  0  0  0  0  0  0  0  0  0  0  0  0
    1.5540    3.5600   -1.7600 C   0  0  0  0  0  0  0  0  0  0  0  0
    1.3530    3.8630   -0.4030 C   0  0  0  0  0  0  0  0  0  0  0  0
    2.7150    2.9170   -2.1960 C   0  0  0  0  0  0  0  0  0  0  0  0
    2.3250    3.5270    0.5460 C   0  0  0  0  0  0  0  0  0  0  0  0
    3.6690    2.5810   -1.2460 C   0  0  0  0  0  0  0  0  0  0  0  0
    2.0370    3.9100    2.1960 Cl  0  0  0  0  0  0  0  0  0  0  0  0
    3.4750    2.8940    0.1050 C   0  0  0  0  0  0  0  0  0  0  0  0
    4.9880    1.8860   -1.4450 C   0  0  0  0  0  0  0  0  0  0  0  0
    4.6590    2.4250    0.8470 C   0  0  0  0  0  0  0  0  0  0  0  0
    5.5200    1.8600   -0.0860 N   0  0  0  0  0  0  0  0  0  0  0  0
    4.8350    0.5450   -2.1840 C   0  0  0  0  0  0  0  0  0  0  0  0
    4.8300    2.5280    2.0460 O   0  0  0  0  0  0  0  0  0  0  0  0
    6.8440    1.3380    0.2320 C   0  0  0  0  0  0  0  0  0  0  0  0
    5.0090    0.4980   -3.4080 O   0  0  0  0  0  0  0  0  0  0  0  0
    4.3700   -0.5820   -1.5670 N   0  0  0  0  0  0  0  0  0  0  0  0
    7.9540    2.3180   -0.1560 C   0  0  0  0  0  0  0  0  0  0  0  0
    3.9650   -0.7830   -0.1870 C   0  0  0  0  0  0  0  0  0  0  0  0
    9.3480    1.7870    0.2060 C   0  0  0  0  0  0  0  0  0  0  0  0
    3.3300   -2.1570    0.0110 C   0  0  0  0  0  0  0  0  0  0  0  0
   10.4340    2.7000   -0.1910 N   0  0  0  0  0  0  0  0  0  0  0  0
    9.5530    1.6470    1.7210 C   0  0  0  0  0  0  0  0  0  0  0  0
    2.9000   -2.3640    1.4620 C   0  0  0  0  0  0  0  0  0  0  0  0
   11.5920    2.2910    0.6080 C   0  0  0  0  0  0  0  0  0  0  0  0
   10.7370    2.6570   -1.6180 C   0  0  0  0  0  0  0  0  0  0  0  0
   10.9930    2.0710    1.9840 C   0  0  0  0  0  0  0  0  0  0  0  0
    2.2730   -3.7330    1.6690 C   0  0  0  0  0  0  0  0  0  0  0  0
  1  2  1  0  0  0  0
  2  3  2  0  0  0  0
  2  4  1  0  0  0  0
  3  5  1  0  0  0  0
  4  6  2  0  0  0  0
  5  7  1  0  0  0  0
  5  8  2  0  0  0  0
  6  8  1  0  0  0  0
  6  9  1  0  0  0  0
  8 10  1  0  0  0  0
  9 11  1  0  0  0  0
  9 12  1  0  0  0  0
 10 11  1  0  0  0  0
 10 13  2  0  0  0  0
 11 14  1  0  0  0  0
 12 15  2  0  0  0  0
 12 16  1  0  0  0  0
 14 17  1  0  0  0  0
 16 18  1  0  0  0  0
 17 19  1  0  0  0  0
 18 20  1  0  0  0  0
 19 21  1  0  0  0  0
 19 22  1  0  0  0  0
 20 23  1  0  0  0  0
 21 24  1  0  0  0  0
 21 25  1  0  0  0  0
 22 26  1  0  0  0  0
 23 27  1  0  0  0  0
 24 26  1  0  0  0  0
M  END

$$$$

     RDKit          3D 0   0.00000     0.00000     0

 26 28  0  0  0  0              1 V2000 
   -0.3440    1.2400    0.8880 Br  0  0  0  0  0  0  0  0  0  0  0  0
    1.2050    0.4760    0.1140 C   0  0  0  0  0  0  0  0  0  0  0  0
    2.2670    0.1020    0.9370 C   0  0  0  0  0  0  0  0  0  0  0  0
    1.2630    0.2970   -1.2810 C   0  0  0  0  0  0  0  0  0  0  0  0
    3.3710   -0.4510    0.3160 C   0  0  0  0  0  0  0  0  0  0  0  0
    2.3960   -0.2650   -1.8810 C   0  0  0  0  0  0  0  0  0  0  0  0
    4.6180   -0.9280    0.9240 C   0  0  0  0  0  0  0  0  0  0  0  0
    3.4490   -0.6420   -1.0650 C   0  0  0  0  0  0  0  0  0  0  0  0
    4.8560   -0.9040    2.1160 O   0  0  0  0  0  0  0  0  0  0  0  0
    5.4190   -1.3740   -0.1170 N   0  0  0  0  0  0  0  0  0  0  0  0
    4.7730   -1.2600   -1.4260 C   0  0  0  0  0  0  0  0  0  0  0  0
    6.7850   -1.8460    0.0500 C   0  0  0  0  0  0  0  0  0  0  0  0
    4.6080   -2.5390   -2.2650 C   0  0  0  0  0  0  0  0  0  0  0  0
    7.7960   -0.7230   -0.1940 C   0  0  0  0  0  0  0  0  0  0  0  0
    4.6650   -2.4740   -3.4990 O   0  0  0  0  0  0  0  0  0  0  0  0
    4.2570   -3.7380   -1.7110 N   0  0  0  0  0  0  0  0  0  0  0  0
    9.2450   -1.1880    0.0080 C   0  0  0  0  0  0  0  0  0  0  0  0
    4.0000   -4.0780   -0.3230 C   0  0  0  0  0  0  0  0  0  0  0  0
   10.2260   -0.1150   -0.2260 N   0  0  0  0  0  0  0  0  0  0  0  0
    9.5380   -1.6080    1.4540 C   0  0  0  0  0  0  0  0  0  0  0  0
    3.4150   -5.4820   -0.1940 C   0  0  0  0  0  0  0  0  0  0  0  0
   11.4580   -0.5740    0.4210 C   0  0  0  0  0  0  0  0  0  0  0  0
   10.4470    0.1730   -1.6390 C   0  0  0  0  0  0  0  0  0  0  0  0
   10.9610   -1.1400    1.7370 C   0  0  0  0  0  0  0  0  0  0  0  0
    3.1370   -5.8350    1.2660 C   0  0  0  0  0  0  0  0  0  0  0  0
    2.5570   -7.2350    1.4000 C   0  0  0  0  0  0  0  0  0  0  0  0
  1  2  1  0  0  0  0
  2  3  2  0  0  0  0
  2  4  1  0  0  0  0
  3  5  1  0  0  0  0
  4  6  2  0  0  0  0
  5  7  1  0  0  0  0
  5  8  2  0  0  0  0
  6  8  1  0  0  0  0
  7  9  2  0  0  0  0
  7 10  1  0  0  0  0
  8 11  1  0  0  0  0
 10 11  1  0  0  0  0
 10 12  1  0  0  0  0
 11 13  1  0  0  0  0
 12 14  1  0  0  0  0
 13 15  2  0  0  0  0
 13 16  1  0  0  0  0
 14 17  1  0  0  0  0
 16 18  1  0  0  0  0
 17 19  1  0  0  0  0
 17 20  1  0  0  0  0
 18 21  1  0  0  0  0
 19 22  1  0  0  0  0
 19 23  1  0  0  0  0
 20 24  1  0  0  0  0
 21 25  1  0  0  0  0
 22 24  1  0  0  0  0
 25 26  1  0  0  0  0
M  END

$$$$

     RDKit          3D 0   0.00000     0.00000     0

 26 28  0  0  0  0              1 V2000 
   -0.9520   -0.7950    2.1420 Br  0  0  0  0  0  0  0  0  0  0  0  0
   -0.5710   -1.2260    0.3440 C   0  0  0  0  0  0  0  0  0  0  0  0
    0.6280   -1.7830   -0.0700 C   0  0  0  0  0  0  0  0  0  0  0  0
   -1.5490   -0.9760   -0.6260 C   0  0  0  0  0  0  0  0  0  0  0  0
    1.8350   -2.1610    0.6900 C   0  0  0  0  0  0  0  0  0  0  0  0
    0.8590   -2.1010   -1.4140 C   0  0  0  0  0  0  0  0  0  0  0  0
   -1.3140   -1.2820   -1.9780 C   0  0  0  0  0  0  0  0  0  0  0  0
    1.9910   -2.0330    1.8890 O   0  0  0  0  0  0  0  0  0  0  0  0
    2.7430   -2.6780   -0.2260 N   0  0  0  0  0  0  0  0  0  0  0  0
   -0.1030   -1.8470   -2.3810 C   0  0  0  0  0  0  0  0  0  0  0  0
    2.2260   -2.7040   -1.5890 C   0  0  0  0  0  0  0  0  0  0  0  0
    4.0960   -3.1030    0.1120 C   0  0  0  0  0  0  0  0  0  0  0  0
    2.1770   -4.0610   -2.3150 C   0  0  0  0  0  0  0  0  0  0  0  0
    5.1330   -2.0280   -0.2230 C   0  0  0  0  0  0  0  0  0  0  0  0
    2.3670   -4.1100   -3.5360 O   0  0  0  0  0  0  0  0  0  0  0  0
    1.7910   -5.2130   -1.6890 N   0  0  0  0  0  0  0  0  0  0  0  0
    6.5590   -2.4660    0.1400 C   0  0  0  0  0  0  0  0  0  0  0  0
    1.3860   -5.4300   -0.3110 C   0  0  0  0  0  0  0  0  0  0  0  0
    7.5800   -1.4550   -0.1850 N   0  0  0  0  0  0  0  0  0  0  0  0
    6.7520   -2.6630    1.6490 C   0  0  0  0  0  0  0  0  0  0  0  0
    0.7730   -6.8170   -0.1280 C   0  0  0  0  0  0  0  0  0  0  0  0
    8.7610   -1.8390    0.5940 C   0  0  0  0  0  0  0  0  0  0  0  0
    7.8890   -1.3800   -1.6090 C   0  0  0  0  0  0  0  0  0  0  0  0
    8.1760   -2.2080    1.9440 C   0  0  0  0  0  0  0  0  0  0  0  0
    0.3430   -7.0480    1.3200 C   0  0  0  0  0  0  0  0  0  0  0  0
   -0.2850   -8.4200    1.5020 C   0  0  0  0  0  0  0  0  0  0  0  0
  1  2  1  0  0  0  0
  2  3  2  0  0  0  0
  2  4  1  0  0  0  0
  3  5  1  0  0  0  0
  3  6  1  0  0  0  0
  4  7  2  0  0  0  0
  5  8  2  0  0  0  0
  5  9  1  0  0  0  0
  6 10  2  0  0  0  0
  6 11  1  0  0  0  0
  7 10  1  0  0  0  0
  9 11  1  0  0  0  0
  9 12  1  0  0  0  0
 11 13  1  0  0  0  0
 12 14  1  0  0  0  0
 13 15  2  0  0  0  0
 13 16  1  0  0  0  0
 14 17  1  0  0  0  0
 16 18  1  0  0  0  0
 17 19  1  0  0  0  0
 17 20  1  0  0  0  0
 18 21  1  0  0  0  0
 19 22  1  0  0  0  0
 19 23  1  0  0  0  0
 20 24  1  0  0  0  0
 21 25  1  0  0  0  0
 22 24  1  0  0  0  0
 25 26  1  0  0  0  0
M  END

$$$$

     RDKit          3D 0   0.00000     0.00000     0

 26 28  0  0  0  0              1 V2000 
    0.1260    2.2080   -2.9170 Br  0  0  0  0  0  0  0  0  0  0  0  0
    0.2260    2.7340   -1.1060 C   0  0  0  0  0  0  0  0  0  0  0  0
    1.4250    2.7910   -0.4150 C   0  0  0  0  0  0  0  0  0  0  0  0
   -0.9570    3.1090   -0.4510 C   0  0  0  0  0  0  0  0  0  0  0  0
    1.4210    3.2590    0.9040 C   0  0  0  0  0  0  0  0  0  0  0  0
    2.8300    2.4330   -0.8230 C   0  0  0  0  0  0  0  0  0  0  0  0
   -0.9340    3.5520    0.8830 C   0  0  0  0  0  0  0  0  0  0  0  0
    2.8010    3.3040    1.3960 C   0  0  0  0  0  0  0  0  0  0  0  0
    0.2720    3.6400    1.5750 C   0  0  0  0  0  0  0  0  0  0  0  0
    3.6020    2.8670    0.3540 N   0  0  0  0  0  0  0  0  0  0  0  0
    2.9870    0.9200   -1.0770 C   0  0  0  0  0  0  0  0  0  0  0  0
    3.1290    3.6770    2.5050 O   0  0  0  0  0  0  0  0  0  0  0  0
    5.0590    2.8700    0.3890 C   0  0  0  0  0  0  0  0  0  0  0  0
    2.8440    0.4300   -2.1960 O   0  0  0  0  0  0  0  0  0  0  0  0
    3.1640    0.1550    0.0620 N   0  0  0  0  0  0  0  0  0  0  0  0
    5.6360    4.1470   -0.2250 C   0  0  0  0  0  0  0  0  0  0  0  0
    3.2010   -1.2930    0.0360 C   0  0  0  0  0  0  0  0  0  0  0  0
    7.1720    4.1560   -0.2150 C   0  0  0  0  0  0  0  0  0  0  0  0
    1.7940   -1.8830    0.1050 C   0  0  0  0  0  0  0  0  0  0  0  0
    7.7530    5.3870   -0.7770 N   0  0  0  0  0  0  0  0  0  0  0  0
    7.7570    4.1330    1.2010 C   0  0  0  0  0  0  0  0  0  0  0  0
    1.8330   -3.4100    0.1240 C   0  0  0  0  0  0  0  0  0  0  0  0
    9.1460    5.3930   -0.3230 C   0  0  0  0  0  0  0  0  0  0  0  0
    7.6690    5.4600   -2.2310 C   0  0  0  0  0  0  0  0  0  0  0  0
    9.0440    4.9470    1.1240 C   0  0  0  0  0  0  0  0  0  0  0  0
    0.4340   -4.0010    0.1900 C   0  0  0  0  0  0  0  0  0  0  0  0
  1  2  1  0  0  0  0
  2  3  2  0  0  0  0
  2  4  1  0  0  0  0
  3  5  1  0  0  0  0
  3  6  1  0  0  0  0
  4  7  2  0  0  0  0
  5  8  1  0  0  0  0
  5  9  2  0  0  0  0
  6 10  1  0  0  0  0
  6 11  1  0  0  0  0
  7  9  1  0  0  0  0
  8 10  1  0  0  0  0
  8 12  2  0  0  0  0
 10 13  1  0  0  0  0
 11 14  2  0  0  0  0
 11 15  1  0  0  0  0
 13 16  1  0  0  0  0
 15 17  1  0  0  0  0
 16 18  1  0  0  0  0
 17 19  1  0  0  0  0
 18 20  1  0  0  0  0
 18 21  1  0  0  0  0
 19 22  1  0  0  0  0
 20 23  1  0  0  0  0
 20 24  1  0  0  0  0
 21 25  1  0  0  0  0
 22 26  1  0  0  0  0
 23 25  1  0  0  0  0
M  END

$$$$

     RDKit          3D 0   0.00000     0.00000     0

 26 28  0  0  0  0              1 V2000 
   -0.4700    1.3130    0.6420 I   0  0  0  0  0  0  0  0  0  0  0  0
    1.2620    0.4600   -0.1370 C   0  0  0  0  0  0  0  0  0  0  0  0
    2.2930    0.0910    0.7270 C   0  0  0  0  0  0  0  0  0  0  0  0
    1.3720    0.2670   -1.5280 C   0  0  0  0  0  0  0  0  0  0  0  0
    3.4170   -0.4710    0.1530 C   0  0  0  0  0  0  0  0  0  0  0  0
    2.5250   -0.3040   -2.0790 C   0  0  0  0  0  0  0  0  0  0  0  0
    4.6380   -0.9480    0.8110 C   0  0  0  0  0  0  0  0  0  0  0  0
    3.5450   -0.6770   -1.2210 C   0  0  0  0  0  0  0  0  0  0  0  0
    4.8320   -0.9140    2.0110 O   0  0  0  0  0  0  0  0  0  0  0  0
    5.4740   -1.4100   -0.1940 N   0  0  0  0  0  0  0  0  0  0  0  0
    4.8790   -1.3040   -1.5270 C   0  0  0  0  0  0  0  0  0  0  0  0
    6.8290   -1.8930    0.0290 C   0  0  0  0  0  0  0  0  0  0  0  0
    4.7420   -2.5890   -2.3610 C   0  0  0  0  0  0  0  0  0  0  0  0
    7.8650   -0.7970   -0.2290 C   0  0  0  0  0  0  0  0  0  0  0  0
    4.8580   -2.5360   -3.5920 O   0  0  0  0  0  0  0  0  0  0  0  0
    4.3550   -3.7790   -1.8130 N   0  0  0  0  0  0  0  0  0  0  0  0
    9.2980   -1.2760    0.0400 C   0  0  0  0  0  0  0  0  0  0  0  0
    4.0290   -4.1030   -0.4350 C   0  0  0  0  0  0  0  0  0  0  0  0
   10.3090   -0.2350   -0.2120 N   0  0  0  0  0  0  0  0  0  0  0  0
    9.5370   -1.6260    1.5140 C   0  0  0  0  0  0  0  0  0  0  0  0
    3.4540   -5.5120   -0.3180 C   0  0  0  0  0  0  0  0  0  0  0  0
   11.5130   -0.6930    0.4870 C   0  0  0  0  0  0  0  0  0  0  0  0
   10.5740   -0.0140   -1.6290 C   0  0  0  0  0  0  0  0  0  0  0  0
   10.9720   -1.2050    1.8090 C   0  0  0  0  0  0  0  0  0  0  0  0
    3.1080   -5.8520    1.1310 C   0  0  0  0  0  0  0  0  0  0  0  0
    2.5330   -7.2540    1.2510 C   0  0  0  0  0  0  0  0  0  0  0  0
  1  2  1  0  0  0  0
  2  3  2  0  0  0  0
  2  4  1  0  0  0  0
  3  5  1  0  0  0  0
  4  6  2  0  0  0  0
  5  7  1  0  0  0  0
  5  8  2  0  0  0  0
  6  8  1  0  0  0  0
  7  9  2  0  0  0  0
  7 10  1  0  0  0  0
  8 11  1  0  0  0  0
 10 11  1  0  0  0  0
 10 12  1  0  0  0  0
 11 13  1  0  0  0  0
 12 14  1  0  0  0  0
 13 15  2  0  0  0  0
 13 16  1  0  0  0  0
 14 17  1  0  0  0  0
 16 18  1  0  0  0  0
 17 19  1  0  0  0  0
 17 20  1  0  0  0  0
 18 21  1  0  0  0  0
 19 22  1  0  0  0  0
 19 23  1  0  0  0  0
 20 24  1  0  0  0  0
 21 25  1  0  0  0  0
 22 24  1  0  0  0  0
 25 26  1  0  0  0  0
M  END

$$$$

     RDKit          3D 0   0.00000     0.00000     0

 29 31  0  0  0  0              1 V2000 
   -1.4420    2.3190    2.7240 F   0  0  0  0  0  0  0  0  0  0  0  0
   -1.3230    3.6070    2.2960 C   0  0  0  0  0  0  0  0  0  0  0  0
   -2.2800    3.7740    1.3420 F   0  0  0  0  0  0  0  0  0  0  0  0
   -1.7010    4.3850    3.3480 F   0  0  0  0  0  0  0  0  0  0  0  0
    0.0570    3.9390    1.7840 C   0  0  0  0  0  0  0  0  0  0  0  0
    0.8990    2.9210    1.2970 C   0  0  0  0  0  0  0  0  0  0  0  0
    0.4930    5.2860    1.7650 C   0  0  0  0  0  0  0  0  0  0  0  0
    2.1530    3.2680    0.8200 C   0  0  0  0  0  0  0  0  0  0  0  0
    1.7570    5.6280    1.2790 C   0  0  0  0  0  0  0  0  0  0  0  0
    2.5590    4.6020    0.8180 C   0  0  0  0  0  0  0  0  0  0  0  0
    3.2440    2.3920    0.2630 C   0  0  0  0  0  0  0  0  0  0  0  0
    3.9020    4.6800    0.2370 C   0  0  0  0  0  0  0  0  0  0  0  0
    4.2560    3.3860   -0.1150 N   0  0  0  0  0  0  0  0  0  0  0  0
    3.7760    1.4170    1.3250 C   0  0  0  0  0  0  0  0  0  0  0  0
    4.5300    5.7100    0.0850 O   0  0  0  0  0  0  0  0  0  0  0  0
    5.4980    3.0420   -0.7890 C   0  0  0  0  0  0  0  0  0  0  0  0
    4.1160    1.7830    2.4520 O   0  0  0  0  0  0  0  0  0  0  0  0
    3.9130    0.0940    0.9920 N   0  0  0  0  0  0  0  0  0  0  0  0
    6.6560    2.8280    0.1860 C   0  0  0  0  0  0  0  0  0  0  0  0
    3.6020   -0.5460   -0.2740 C   0  0  0  0  0  0  0  0  0  0  0  0
    7.9900    2.6090   -0.5410 C   0  0  0  0  0  0  0  0  0  0  0  0
    4.0510   -2.0050   -0.3140 C   0  0  0  0  0  0  0  0  0  0  0  0
    9.1140    2.3430    0.3720 N   0  0  0  0  0  0  0  0  0  0  0  0
    7.9870    1.3570   -1.4230 C   0  0  0  0  0  0  0  0  0  0  0  0
    5.5750   -2.1440   -0.3480 C   0  0  0  0  0  0  0  0  0  0  0  0
   10.1690    1.7850   -0.4770 C   0  0  0  0  0  0  0  0  0  0  0  0
    9.5750    3.5290    1.0840 C   0  0  0  0  0  0  0  0  0  0  0  0
    9.4180    0.8340   -1.3930 C   0  0  0  0  0  0  0  0  0  0  0  0
    5.9980   -3.6030   -0.4130 C   0  0  0  0  0  0  0  0  0  0  0  0
  1  2  1  0  0  0  0
  2  3  1  0  0  0  0
  2  4  1  0  0  0  0
  2  5  1  0  0  0  0
  5  6  2  0  0  0  0
  5  7  1  0  0  0  0
  6  8  1  0  0  0  0
  7  9  2  0  0  0  0
  8 10  2  0  0  0  0
  8 11  1  0  0  0  0
  9 10  1  0  0  0  0
 10 12  1  0  0  0  0
 11 13  1  0  0  0  0
 11 14  1  0  0  0  0
 12 13  1  0  0  0  0
 12 15  2  0  0  0  0
 13 16  1  0  0  0  0
 14 17  2  0  0  0  0
 14 18  1  0  0  0  0
 16 19  1  0  0  0  0
 18 20  1  0  0  0  0
 19 21  1  0  0  0  0
 20 22  1  0  0  0  0
 21 23  1  0  0  0  0
 21 24  1  0  0  0  0
 22 25  1  0  0  0  0
 23 26  1  0  0  0  0
 23 27  1  0  0  0  0
 24 28  1  0  0  0  0
 25 29  1  0  0  0  0
 26 28  1  0  0  0  0
M  END

$$$$

     RDKit          3D 0   0.00000     0.00000     0

 29 31  0  0  0  0              1 V2000 
   -0.0640    0.3220    0.7040 F   0  0  0  0  0  0  0  0  0  0  0  0
    1.0850   -0.4160    0.7340 C   0  0  0  0  0  0  0  0  0  0  0  0
    2.0530    0.4520    1.1350 F   0  0  0  0  0  0  0  0  0  0  0  0
    0.9060   -1.3100    1.7430 F   0  0  0  0  0  0  0  0  0  0  0  0
    1.3830   -1.0680   -0.5840 C   0  0  0  0  0  0  0  0  0  0  0  0
    2.5350   -1.8110   -0.7970 C   0  0  0  0  0  0  0  0  0  0  0  0
    0.5010   -0.9520   -1.6740 C   0  0  0  0  0  0  0  0  0  0  0  0
    3.6360   -2.1220    0.1290 C   0  0  0  0  0  0  0  0  0  0  0  0
    2.8300   -2.4130   -2.0260 C   0  0  0  0  0  0  0  0  0  0  0  0
    0.7890   -1.5530   -2.9130 C   0  0  0  0  0  0  0  0  0  0  0  0
    3.6870   -1.7690    1.2910 O   0  0  0  0  0  0  0  0  0  0  0  0
    4.5650   -2.8630   -0.5840 N   0  0  0  0  0  0  0  0  0  0  0  0
    1.9630   -2.2860   -3.0980 C   0  0  0  0  0  0  0  0  0  0  0  0
    4.1510   -3.1300   -1.9580 C   0  0  0  0  0  0  0  0  0  0  0  0
    5.8540   -3.2810   -0.0520 C   0  0  0  0  0  0  0  0  0  0  0  0
    4.0460   -4.5990   -2.4050 C   0  0  0  0  0  0  0  0  0  0  0  0
    6.9530   -2.2770   -0.4090 C   0  0  0  0  0  0  0  0  0  0  0  0
    4.3170   -4.9050   -3.5730 O   0  0  0  0  0  0  0  0  0  0  0  0
    3.5270   -5.5730   -1.6000 N   0  0  0  0  0  0  0  0  0  0  0  0
    8.3080   -2.6540    0.2020 C   0  0  0  0  0  0  0  0  0  0  0  0
    3.0130   -5.4800   -0.2450 C   0  0  0  0  0  0  0  0  0  0  0  0
    9.3770   -1.7050   -0.1560 N   0  0  0  0  0  0  0  0  0  0  0  0
    8.3010   -2.6060    1.7360 C   0  0  0  0  0  0  0  0  0  0  0  0
    2.3340   -6.7800    0.1830 C   0  0  0  0  0  0  0  0  0  0  0  0
   10.4290   -1.9160    0.8410 C   0  0  0  0  0  0  0  0  0  0  0  0
    9.8890   -1.8900   -1.5090 C   0  0  0  0  0  0  0  0  0  0  0  0
    9.6480   -2.0160    2.1370 C   0  0  0  0  0  0  0  0  0  0  0  0
    1.7730   -6.6730    1.6000 C   0  0  0  0  0  0  0  0  0  0  0  0
    1.0940   -7.9630    2.0310 C   0  0  0  0  0  0  0  0  0  0  0  0
  1  2  1  0  0  0  0
  2  3  1  0  0  0  0
  2  4  1  0  0  0  0
  2  5  1  0  0  0  0
  5  6  2  0  0  0  0
  5  7  1  0  0  0  0
  6  8  1  0  0  0  0
  6  9  1  0  0  0  0
  7 10  2  0  0  0  0
  8 11  2  0  0  0  0
  8 12  1  0  0  0  0
  9 13  2  0  0  0  0
  9 14  1  0  0  0  0
 10 13  1  0  0  0  0
 12 14  1  0  0  0  0
 12 15  1  0  0  0  0
 14 16  1  0  0  0  0
 15 17  1  0  0  0  0
 16 18  2  0  0  0  0
 16 19  1  0  0  0  0
 17 20  1  0  0  0  0
 19 21  1  0  0  0  0
 20 22  1  0  0  0  0
 20 23  1  0  0  0  0
 21 24  1  0  0  0  0
 22 25  1  0  0  0  0
 22 26  1  0  0  0  0
 23 27  1  0  0  0  0
 24 28  1  0  0  0  0
 25 27  1  0  0  0  0
 28 29  1  0  0  0  0
M  END

$$$$

     RDKit          3D 0   0.00000     0.00000     0

 27 29  0  0  0  0              1 V2000 
    0.2660    3.6360   -3.4600 Br  0  0  0  0  0  0  0  0  0  0  0  0
    1.5240    3.2650   -2.0960 C   0  0  0  0  0  0  0  0  0  0  0  0
    1.2580    3.6830   -0.7820 C   0  0  0  0  0  0  0  0  0  0  0  0
    2.6970    2.5780   -2.4160 C   0  0  0  0  0  0  0  0  0  0  0  0
    2.1760    3.4210    0.2400 C   0  0  0  0  0  0  0  0  0  0  0  0
    3.5970    2.3140   -1.3940 C   0  0  0  0  0  0  0  0  0  0  0  0
    1.8110    3.9450    1.8350 Cl  0  0  0  0  0  0  0  0  0  0  0  0
    3.3380    2.7410   -0.0850 C   0  0  0  0  0  0  0  0  0  0  0  0
    4.9150    1.5930   -1.4640 C   0  0  0  0  0  0  0  0  0  0  0  0
    4.4750    2.3260    0.7550 C   0  0  0  0  0  0  0  0  0  0  0  0
    5.3750    1.6790   -0.0820 N   0  0  0  0  0  0  0  0  0  0  0  0
    4.7810    0.1960   -2.0960 C   0  0  0  0  0  0  0  0  0  0  0  0
    4.5870    2.5300    1.9480 O   0  0  0  0  0  0  0  0  0  0  0  0
    6.6770    1.1820    0.3450 C   0  0  0  0  0  0  0  0  0  0  0  0
    5.0100    0.0460   -3.3030 O   0  0  0  0  0  0  0  0  0  0  0  0
    4.2720   -0.8710   -1.4110 N   0  0  0  0  0  0  0  0  0  0  0  0
    7.8010    2.1550   -0.0220 C   0  0  0  0  0  0  0  0  0  0  0  0
    3.8000   -0.9530   -0.0400 C   0  0  0  0  0  0  0  0  0  0  0  0
    9.1570    1.7200    0.5500 C   0  0  0  0  0  0  0  0  0  0  0  0
    3.1410   -2.3020    0.2390 C   0  0  0  0  0  0  0  0  0  0  0  0
   10.2690    2.5970    0.1480 N   0  0  0  0  0  0  0  0  0  0  0  0
    9.6200    0.3610    0.0170 C   0  0  0  0  0  0  0  0  0  0  0  0
    2.6270   -2.3820    1.6750 C   0  0  0  0  0  0  0  0  0  0  0  0
   11.4840    1.8390    0.4600 C   0  0  0  0  0  0  0  0  0  0  0  0
   10.2650    3.8900    0.8230 C   0  0  0  0  0  0  0  0  0  0  0  0
   11.1430    0.4190    0.0370 C   0  0  0  0  0  0  0  0  0  0  0  0
    1.9770   -3.7260    1.9590 C   0  0  0  0  0  0  0  0  0  0  0  0
  1  2  1  0  0  0  0
  2  3  2  0  0  0  0
  2  4  1  0  0  0  0
  3  5  1  0  0  0  0
  4  6  2  0  0  0  0
  5  7  1  0  0  0  0
  5  8  2  0  0  0  0
  6  8  1  0  0  0  0
  6  9  1  0  0  0  0
  8 10  1  0  0  0  0
  9 11  1  0  0  0  0
  9 12  1  0  0  0  0
 10 11  1  0  0  0  0
 10 13  2  0  0  0  0
 11 14  1  0  0  0  0
 12 15  2  0  0  0  0
 12 16  1  0  0  0  0
 14 17  1  0  0  0  0
 16 18  1  0  0  0  0
 17 19  1  0  0  0  0
 18 20  1  0  0  0  0
 19 21  1  0  0  0  0
 19 22  1  0  0  0  0
 20 23  1  0  0  0  0
 21 24  1  0  0  0  0
 21 25  1  0  0  0  0
 22 26  1  0  0  0  0
 23 27  1  0  0  0  0
 24 26  1  0  0  0  0
M  END

$$$$

     RDKit          3D 0   0.00000     0.00000     0

 26 28  0  0  0  0              1 V2000 
    0.1930    3.0400   -3.3460 Br  0  0  0  0  0  0  0  0  0  0  0  0
    1.5170    2.8470   -2.0070 C   0  0  0  0  0  0  0  0  0  0  0  0
    2.6750    2.1140   -2.2900 C   0  0  0  0  0  0  0  0  0  0  0  0
    1.3140    3.4440   -0.7490 C   0  0  0  0  0  0  0  0  0  0  0  0
    3.6220    1.9870   -1.2880 C   0  0  0  0  0  0  0  0  0  0  0  0
    2.2770    3.3170    0.2540 C   0  0  0  0  0  0  0  0  0  0  0  0
    3.4140    2.5890   -0.0450 C   0  0  0  0  0  0  0  0  0  0  0  0
    4.9450    1.2690   -1.2990 C   0  0  0  0  0  0  0  0  0  0  0  0
    4.5720    2.3050    0.8100 C   0  0  0  0  0  0  0  0  0  0  0  0
    5.4530    1.5560    0.0430 N   0  0  0  0  0  0  0  0  0  0  0  0
    4.7990   -0.2040   -1.7230 C   0  0  0  0  0  0  0  0  0  0  0  0
    4.6950    2.6890    1.9570 O   0  0  0  0  0  0  0  0  0  0  0  0
    6.7780    1.1510    0.4870 C   0  0  0  0  0  0  0  0  0  0  0  0
    4.9720   -0.5200   -2.9070 O   0  0  0  0  0  0  0  0  0  0  0  0
    4.3410   -1.1690   -0.8720 N   0  0  0  0  0  0  0  0  0  0  0  0
    7.8370    2.1760    0.0730 C   0  0  0  0  0  0  0  0  0  0  0  0
    3.9410   -1.0640    0.5200 C   0  0  0  0  0  0  0  0  0  0  0  0
    9.2270    1.8360    0.6250 C   0  0  0  0  0  0  0  0  0  0  0  0
    3.2650   -2.3450    1.0010 C   0  0  0  0  0  0  0  0  0  0  0  0
   10.2570    2.8060    0.2190 N   0  0  0  0  0  0  0  0  0  0  0  0
    9.7750    0.5130    0.0780 C   0  0  0  0  0  0  0  0  0  0  0  0
    2.8430   -2.2330    2.4650 C   0  0  0  0  0  0  0  0  0  0  0  0
   11.5340    2.1250    0.4490 C   0  0  0  0  0  0  0  0  0  0  0  0
   10.1920    4.0650    0.9550 C   0  0  0  0  0  0  0  0  0  0  0  0
   11.2770    0.7250   -0.0760 C   0  0  0  0  0  0  0  0  0  0  0  0
    2.1670   -3.5050    2.9500 C   0  0  0  0  0  0  0  0  0  0  0  0
  1  2  1  0  0  0  0
  2  3  2  0  0  0  0
  2  4  1  0  0  0  0
  3  5  1  0  0  0  0
  4  6  2  0  0  0  0
  5  7  2  0  0  0  0
  5  8  1  0  0  0  0
  6  7  1  0  0  0  0
  7  9  1  0  0  0  0
  8 10  1  0  0  0  0
  8 11  1  0  0  0  0
  9 10  1  0  0  0  0
  9 12  2  0  0  0  0
 10 13  1  0  0  0  0
 11 14  2  0  0  0  0
 11 15  1  0  0  0  0
 13 16  1  0  0  0  0
 15 17  1  0  0  0  0
 16 18  1  0  0  0  0
 17 19  1  0  0  0  0
 18 20  1  0  0  0  0
 18 21  1  0  0  0  0
 19 22  1  0  0  0  0
 20 23  1  0  0  0  0
 20 24  1  0  0  0  0
 21 25  1  0  0  0  0
 22 26  1  0  0  0  0
 23 25  1  0  0  0  0
M  END

$$$$

     RDKit          3D 0   0.00000     0.00000     0

 26 28  0  0  0  0              1 V2000 
   -0.5820    1.0850   -0.9190 Br  0  0  0  0  0  0  0  0  0  0  0  0
    1.0820    0.2290   -1.2040 C   0  0  0  0  0  0  0  0  0  0  0  0
    2.0020    0.1580   -0.1600 C   0  0  0  0  0  0  0  0  0  0  0  0
    1.3650   -0.3230   -2.4670 C   0  0  0  0  0  0  0  0  0  0  0  0
    3.1980   -0.4800   -0.4260 C   0  0  0  0  0  0  0  0  0  0  0  0
    2.5880   -0.9620   -2.7070 C   0  0  0  0  0  0  0  0  0  0  0  0
    4.3360   -0.7010    0.4730 C   0  0  0  0  0  0  0  0  0  0  0  0
    3.5010   -1.0400   -1.6690 C   0  0  0  0  0  0  0  0  0  0  0  0
    4.3800   -0.3350    1.6320 O   0  0  0  0  0  0  0  0  0  0  0  0
    5.3000   -1.3700   -0.2670 N   0  0  0  0  0  0  0  0  0  0  0  0
    4.8730   -1.6570   -1.6370 C   0  0  0  0  0  0  0  0  0  0  0  0
    6.6270   -1.6980    0.2300 C   0  0  0  0  0  0  0  0  0  0  0  0
    4.8610   -3.1250   -2.1010 C   0  0  0  0  0  0  0  0  0  0  0  0
    7.6500   -0.6310   -0.1630 C   0  0  0  0  0  0  0  0  0  0  0  0
    5.1150   -3.3970   -3.2810 O   0  0  0  0  0  0  0  0  0  0  0  0
    4.4390   -4.1440   -1.2950 N   0  0  0  0  0  0  0  0  0  0  0  0
    9.0270   -0.8860    0.4630 C   0  0  0  0  0  0  0  0  0  0  0  0
    3.9690   -4.1050    0.0790 C   0  0  0  0  0  0  0  0  0  0  0  0
   10.0450    0.0920    0.0490 N   0  0  0  0  0  0  0  0  0  0  0  0
    9.6490   -2.2090    0.0070 C   0  0  0  0  0  0  0  0  0  0  0  0
    3.3820   -5.4480    0.5020 C   0  0  0  0  0  0  0  0  0  0  0  0
   11.3280   -0.5160    0.4130 C   0  0  0  0  0  0  0  0  0  0  0  0
    9.8870    1.4000    0.6760 C   0  0  0  0  0  0  0  0  0  0  0  0
   11.1550   -1.9760    0.0260 C   0  0  0  0  0  0  0  0  0  0  0  0
    2.8900   -5.4060    1.9480 C   0  0  0  0  0  0  0  0  0  0  0  0
    2.2990   -6.7400    2.3750 C   0  0  0  0  0  0  0  0  0  0  0  0
  1  2  1  0  0  0  0
  2  3  2  0  0  0  0
  2  4  1  0  0  0  0
  3  5  1  0  0  0  0
  4  6  2  0  0  0  0
  5  7  1  0  0  0  0
  5  8  2  0  0  0  0
  6  8  1  0  0  0  0
  7  9  2  0  0  0  0
  7 10  1  0  0  0  0
  8 11  1  0  0  0  0
 10 11  1  0  0  0  0
 10 12  1  0  0  0  0
 11 13  1  0  0  0  0
 12 14  1  0  0  0  0
 13 15  2  0  0  0  0
 13 16  1  0  0  0  0
 14 17  1  0  0  0  0
 16 18  1  0  0  0  0
 17 19  1  0  0  0  0
 17 20  1  0  0  0  0
 18 21  1  0  0  0  0
 19 22  1  0  0  0  0
 19 23  1  0  0  0  0
 20 24  1  0  0  0  0
 21 25  1  0  0  0  0
 22 24  1  0  0  0  0
 25 26  1  0  0  0  0
M  END

$$$$

     RDKit          3D 0   0.00000     0.00000     0

 26 28  0  0  0  0              1 V2000 
   -0.7680   -0.7150    2.2890 Br  0  0  0  0  0  0  0  0  0  0  0  0
   -0.3590   -1.1850    0.5070 C   0  0  0  0  0  0  0  0  0  0  0  0
    0.8240   -1.8020    0.1330 C   0  0  0  0  0  0  0  0  0  0  0  0
   -1.2970   -0.9030   -0.4930 C   0  0  0  0  0  0  0  0  0  0  0  0
    1.9900   -2.2230    0.9310 C   0  0  0  0  0  0  0  0  0  0  0  0
    1.0790   -2.1450   -1.2010 C   0  0  0  0  0  0  0  0  0  0  0  0
   -1.0390   -1.2360   -1.8330 C   0  0  0  0  0  0  0  0  0  0  0  0
    2.1190   -2.0850    2.1320 O   0  0  0  0  0  0  0  0  0  0  0  0
    2.9010   -2.7890    0.0470 N   0  0  0  0  0  0  0  0  0  0  0  0
    0.1570   -1.8600   -2.1970 C   0  0  0  0  0  0  0  0  0  0  0  0
    2.4210   -2.8140   -1.3300 C   0  0  0  0  0  0  0  0  0  0  0  0
    4.2260   -3.2570    0.4290 C   0  0  0  0  0  0  0  0  0  0  0  0
    2.3180   -4.1800   -2.0360 C   0  0  0  0  0  0  0  0  0  0  0  0
    5.2930   -2.1810    0.2080 C   0  0  0  0  0  0  0  0  0  0  0  0
    2.5180   -4.2550   -3.2550 O   0  0  0  0  0  0  0  0  0  0  0  0
    1.8690   -5.3020   -1.3990 N   0  0  0  0  0  0  0  0  0  0  0  0
    6.6640   -2.6020    0.7560 C   0  0  0  0  0  0  0  0  0  0  0  0
    1.4480   -5.4790   -0.0200 C   0  0  0  0  0  0  0  0  0  0  0  0
    7.7260   -1.6130    0.5070 N   0  0  0  0  0  0  0  0  0  0  0  0
    7.2250   -3.8440    0.0620 C   0  0  0  0  0  0  0  0  0  0  0  0
    0.8490   -6.8650    0.2050 C   0  0  0  0  0  0  0  0  0  0  0  0
    8.9810   -2.3290    0.7570 C   0  0  0  0  0  0  0  0  0  0  0  0
    7.6210   -0.4220    1.3440 C   0  0  0  0  0  0  0  0  0  0  0  0
    8.7400   -3.7060    0.1570 C   0  0  0  0  0  0  0  0  0  0  0  0
    0.4090   -7.0470    1.6570 C   0  0  0  0  0  0  0  0  0  0  0  0
   -0.1790   -8.4290    1.8930 C   0  0  0  0  0  0  0  0  0  0  0  0
  1  2  1  0  0  0  0
  2  3  2  0  0  0  0
  2  4  1  0  0  0  0
  3  5  1  0  0  0  0
  3  6  1  0  0  0  0
  4  7  2  0  0  0  0
  5  8  2  0  0  0  0
  5  9  1  0  0  0  0
  6 10  2  0  0  0  0
  6 11  1  0  0  0  0
  7 10  1  0  0  0  0
  9 11  1  0  0  0  0
  9 12  1  0  0  0  0
 11 13  1  0  0  0  0
 12 14  1  0  0  0  0
 13 15  2  0  0  0  0
 13 16  1  0  0  0  0
 14 17  1  0  0  0  0
 16 18  1  0  0  0  0
 17 19  1  0  0  0  0
 17 20  1  0  0  0  0
 18 21  1  0  0  0  0
 19 22  1  0  0  0  0
 19 23  1  0  0  0  0
 20 24  1  0  0  0  0
 21 25  1  0  0  0  0
 22 24  1  0  0  0  0
 25 26  1  0  0  0  0
M  END

$$$$

     RDKit          3D 0   0.00000     0.00000     0

 26 28  0  0  0  0              1 V2000 
    2.2180   -0.0770   -1.8090 Br  0  0  0  0  0  0  0  0  0  0  0  0
    1.3790    1.4010   -0.9840 C   0  0  0  0  0  0  0  0  0  0  0  0
    2.0960    2.3360   -0.2570 C   0  0  0  0  0  0  0  0  0  0  0  0
   -0.0070    1.5630   -1.1190 C   0  0  0  0  0  0  0  0  0  0  0  0
    1.4220    3.4190    0.3120 C   0  0  0  0  0  0  0  0  0  0  0  0
    3.5630    2.4190    0.0690 C   0  0  0  0  0  0  0  0  0  0  0  0
   -0.6630    2.6600   -0.5310 C   0  0  0  0  0  0  0  0  0  0  0  0
    2.3970    4.2750    0.9950 C   0  0  0  0  0  0  0  0  0  0  0  0
    0.0570    3.6090    0.1940 C   0  0  0  0  0  0  0  0  0  0  0  0
    3.6360    3.6860    0.8090 N   0  0  0  0  0  0  0  0  0  0  0  0
    4.0120    1.2610    0.9760 C   0  0  0  0  0  0  0  0  0  0  0  0
    2.1200    5.3110    1.5700 O   0  0  0  0  0  0  0  0  0  0  0  0
    4.8880    4.2580    1.2820 C   0  0  0  0  0  0  0  0  0  0  0  0
    3.4090    0.9530    2.0070 O   0  0  0  0  0  0  0  0  0  0  0  0
    5.1560    0.5790    0.6510 N   0  0  0  0  0  0  0  0  0  0  0  0
    5.6360    4.9840    0.1620 C   0  0  0  0  0  0  0  0  0  0  0  0
    6.0330    0.7970   -0.4850 C   0  0  0  0  0  0  0  0  0  0  0  0
    6.9150    5.6640    0.6680 C   0  0  0  0  0  0  0  0  0  0  0  0
    7.1850   -0.2020   -0.5330 C   0  0  0  0  0  0  0  0  0  0  0  0
    7.6770    6.3360   -0.3960 N   0  0  0  0  0  0  0  0  0  0  0  0
    7.9400    4.6670    1.2170 C   0  0  0  0  0  0  0  0  0  0  0  0
    6.7130   -1.6230   -0.8520 C   0  0  0  0  0  0  0  0  0  0  0  0
    9.0040    6.5750    0.1800 C   0  0  0  0  0  0  0  0  0  0  0  0
    7.0650    7.5810   -0.8490 C   0  0  0  0  0  0  0  0  0  0  0  0
    9.3020    5.2860    0.9270 C   0  0  0  0  0  0  0  0  0  0  0  0
    7.8830   -2.5910   -0.9300 C   0  0  0  0  0  0  0  0  0  0  0  0
  1  2  1  0  0  0  0
  2  3  2  0  0  0  0
  2  4  1  0  0  0  0
  3  5  1  0  0  0  0
  3  6  1  0  0  0  0
  4  7  2  0  0  0  0
  5  8  1  0  0  0  0
  5  9  2  0  0  0  0
  6 10  1  0  0  0  0
  6 11  1  0  0  0  0
  7  9  1  0  0  0  0
  8 10  1  0  0  0  0
  8 12  2  0  0  0  0
 10 13  1  0  0  0  0
 11 14  2  0  0  0  0
 11 15  1  0  0  0  0
 13 16  1  0  0  0  0
 15 17  1  0  0  0  0
 16 18  1  0  0  0  0
 17 19  1  0  0  0  0
 18 20  1  0  0  0  0
 18 21  1  0  0  0  0
 19 22  1  0  0  0  0
 20 23  1  0  0  0  0
 20 24  1  0  0  0  0
 21 25  1  0  0  0  0
 22 26  1  0  0  0  0
 23 25  1  0  0  0  0
M  END

$$$$

     RDKit          3D 0   0.00000     0.00000     0

 26 28  0  0  0  0              1 V2000 
    0.2520    3.1600   -3.3650 Cl  0  0  0  0  0  0  0  0  0  0  0  0
    1.3800    2.9060   -2.0870 C   0  0  0  0  0  0  0  0  0  0  0  0
    2.5720    2.2220   -2.3510 C   0  0  0  0  0  0  0  0  0  0  0  0
    1.0820    3.3920   -0.8000 C   0  0  0  0  0  0  0  0  0  0  0  0
    3.4560    2.0310   -1.3010 C   0  0  0  0  0  0  0  0  0  0  0  0
    1.9820    3.2030    0.2510 C   0  0  0  0  0  0  0  0  0  0  0  0
    3.1530    2.5250   -0.0300 C   0  0  0  0  0  0  0  0  0  0  0  0
    4.7950    1.3470   -1.2850 C   0  0  0  0  0  0  0  0  0  0  0  0
    4.2630    2.1970    0.8720 C   0  0  0  0  0  0  0  0  0  0  0  0
    5.2090    1.5300    0.1070 N   0  0  0  0  0  0  0  0  0  0  0  0
    4.7220   -0.0870   -1.8400 C   0  0  0  0  0  0  0  0  0  0  0  0
    4.3030    2.4900    2.0510 O   0  0  0  0  0  0  0  0  0  0  0  0
    6.5120    1.1120    0.6010 C   0  0  0  0  0  0  0  0  0  0  0  0
    4.9760   -0.2940   -3.0330 O   0  0  0  0  0  0  0  0  0  0  0  0
    4.2450   -1.1350   -1.1050 N   0  0  0  0  0  0  0  0  0  0  0  0
    7.5870    2.1520    0.2780 C   0  0  0  0  0  0  0  0  0  0  0  0
    3.7600   -1.1620    0.2630 C   0  0  0  0  0  0  0  0  0  0  0  0
    8.9490    1.7860    0.8800 C   0  0  0  0  0  0  0  0  0  0  0  0
    3.0980   -2.4990    0.5900 C   0  0  0  0  0  0  0  0  0  0  0  0
   10.0070    2.7510    0.5410 N   0  0  0  0  0  0  0  0  0  0  0  0
    9.5120    0.4760    0.3200 C   0  0  0  0  0  0  0  0  0  0  0  0
    2.5840   -2.5240    2.0280 C   0  0  0  0  0  0  0  0  0  0  0  0
   11.2630    2.0580    0.8460 C   0  0  0  0  0  0  0  0  0  0  0  0
    9.9070    4.0080    1.2760 C   0  0  0  0  0  0  0  0  0  0  0  0
   11.0260    0.6520    0.3230 C   0  0  0  0  0  0  0  0  0  0  0  0
    1.9200   -3.8510    2.3600 C   0  0  0  0  0  0  0  0  0  0  0  0
  1  2  1  0  0  0  0
  2  3  2  0  0  0  0
  2  4  1  0  0  0  0
  3  5  1  0  0  0  0
  4  6  2  0  0  0  0
  5  7  2  0  0  0  0
  5  8  1  0  0  0  0
  6  7  1  0  0  0  0
  7  9  1  0  0  0  0
  8 10  1  0  0  0  0
  8 11  1  0  0  0  0
  9 10  1  0  0  0  0
  9 12  2  0  0  0  0
 10 13  1  0  0  0  0
 11 14  2  0  0  0  0
 11 15  1  0  0  0  0
 13 16  1  0  0  0  0
 15 17  1  0  0  0  0
 16 18  1  0  0  0  0
 17 19  1  0  0  0  0
 18 20  1  0  0  0  0
 18 21  1  0  0  0  0
 19 22  1  0  0  0  0
 20 23  1  0  0  0  0
 20 24  1  0  0  0  0
 21 25  1  0  0  0  0
 22 26  1  0  0  0  0
 23 25  1  0  0  0  0
M  END

$$$$

     RDKit          3D 0   0.00000     0.00000     0

 26 28  0  0  0  0              1 V2000 
   -0.4510    1.3570   -0.1720 I   0  0  0  0  0  0  0  0  0  0  0  0
    1.3360    0.3670   -0.5740 C   0  0  0  0  0  0  0  0  0  0  0  0
    2.2840    0.2270    0.4400 C   0  0  0  0  0  0  0  0  0  0  0  0
    1.5660   -0.1490   -1.8640 C   0  0  0  0  0  0  0  0  0  0  0  0
    3.4500   -0.4400    0.1150 C   0  0  0  0  0  0  0  0  0  0  0  0
    2.7580   -0.8200   -2.1620 C   0  0  0  0  0  0  0  0  0  0  0  0
    4.6080   -0.7270    0.9690 C   0  0  0  0  0  0  0  0  0  0  0  0
    3.6970   -0.9650   -1.1550 C   0  0  0  0  0  0  0  0  0  0  0  0
    4.7010   -0.4010    2.1360 O   0  0  0  0  0  0  0  0  0  0  0  0
    5.5250   -1.4000    0.1770 N   0  0  0  0  0  0  0  0  0  0  0  0
    5.0450   -1.6320   -1.1850 C   0  0  0  0  0  0  0  0  0  0  0  0
    6.8590   -1.7800    0.6180 C   0  0  0  0  0  0  0  0  0  0  0  0
    4.9600   -3.0850   -1.6850 C   0  0  0  0  0  0  0  0  0  0  0  0
    7.8860   -0.7000    0.2730 C   0  0  0  0  0  0  0  0  0  0  0  0
    5.1630   -3.3340   -2.8800 O   0  0  0  0  0  0  0  0  0  0  0  0
    4.5260   -4.1100   -0.8920 N   0  0  0  0  0  0  0  0  0  0  0  0
    9.2700   -1.0040    0.8600 C   0  0  0  0  0  0  0  0  0  0  0  0
    4.1030   -4.0920    0.4970 C   0  0  0  0  0  0  0  0  0  0  0  0
   10.2860    0.0010    0.5070 N   0  0  0  0  0  0  0  0  0  0  0  0
    9.8820   -2.2910    0.2990 C   0  0  0  0  0  0  0  0  0  0  0  0
    3.4980   -5.4310    0.9100 C   0  0  0  0  0  0  0  0  0  0  0  0
   11.5720   -0.6360    0.8070 C   0  0  0  0  0  0  0  0  0  0  0  0
   10.1390    1.2580    1.2330 C   0  0  0  0  0  0  0  0  0  0  0  0
   11.3890   -2.0580    0.3050 C   0  0  0  0  0  0  0  0  0  0  0  0
    3.0370   -5.4070    2.3660 C   0  0  0  0  0  0  0  0  0  0  0  0
    2.4250   -6.7360    2.7800 C   0  0  0  0  0  0  0  0  0  0  0  0
  1  2  1  0  0  0  0
  2  3  2  0  0  0  0
  2  4  1  0  0  0  0
  3  5  1  0  0  0  0
  4  6  2  0  0  0  0
  5  7  1  0  0  0  0
  5  8  2  0  0  0  0
  6  8  1  0  0  0  0
  7  9  2  0  0  0  0
  7 10  1  0  0  0  0
  8 11  1  0  0  0  0
 10 11  1  0  0  0  0
 10 12  1  0  0  0  0
 11 13  1  0  0  0  0
 12 14  1  0  0  0  0
 13 15  2  0  0  0  0
 13 16  1  0  0  0  0
 14 17  1  0  0  0  0
 16 18  1  0  0  0  0
 17 19  1  0  0  0  0
 17 20  1  0  0  0  0
 18 21  1  0  0  0  0
 19 22  1  0  0  0  0
 19 23  1  0  0  0  0
 20 24  1  0  0  0  0
 21 25  1  0  0  0  0
 22 24  1  0  0  0  0
 25 26  1  0  0  0  0
M  END

$$$$

     RDKit          3D 0   0.00000     0.00000     0

 29 31  0  0  0  0              1 V2000 
   -1.5770    2.4230    0.8760 F   0  0  0  0  0  0  0  0  0  0  0  0
   -1.2050    3.7310    0.8090 C   0  0  0  0  0  0  0  0  0  0  0  0
   -1.6380    4.1820   -0.4010 F   0  0  0  0  0  0  0  0  0  0  0  0
   -1.9560    4.3790    1.7420 F   0  0  0  0  0  0  0  0  0  0  0  0
    0.2780    3.9350    0.9960 C   0  0  0  0  0  0  0  0  0  0  0  0
    1.1860    2.9330    0.5990 C   0  0  0  0  0  0  0  0  0  0  0  0
    0.7610    5.1500    1.5400 C   0  0  0  0  0  0  0  0  0  0  0  0
    2.5430    3.1580    0.7730 C   0  0  0  0  0  0  0  0  0  0  0  0
    2.1300    5.3700    1.7070 C   0  0  0  0  0  0  0  0  0  0  0  0
    2.9890    4.3610    1.3190 C   0  0  0  0  0  0  0  0  0  0  0  0
    3.7130    2.2670    0.4550 C   0  0  0  0  0  0  0  0  0  0  0  0
    4.4540    4.3340    1.3730 C   0  0  0  0  0  0  0  0  0  0  0  0
    4.8470    3.1130    0.8480 N   0  0  0  0  0  0  0  0  0  0  0  0
    3.6720    0.9740    1.2850 C   0  0  0  0  0  0  0  0  0  0  0  0
    5.1440    5.2470    1.7870 O   0  0  0  0  0  0  0  0  0  0  0  0
    6.2320    2.7010    0.6850 C   0  0  0  0  0  0  0  0  0  0  0  0
    3.7280    0.9710    2.5170 O   0  0  0  0  0  0  0  0  0  0  0  0
    3.5680   -0.2240    0.6260 N   0  0  0  0  0  0  0  0  0  0  0  0
    6.6900    2.8150   -0.7700 C   0  0  0  0  0  0  0  0  0  0  0  0
    3.5150   -0.4480   -0.8080 C   0  0  0  0  0  0  0  0  0  0  0  0
    8.1770    2.4750   -0.9370 C   0  0  0  0  0  0  0  0  0  0  0  0
    3.4270   -1.9290   -1.1640 C   0  0  0  0  0  0  0  0  0  0  0  0
    8.6330    2.5430   -2.3360 N   0  0  0  0  0  0  0  0  0  0  0  0
    8.4990    1.0250   -0.5610 C   0  0  0  0  0  0  0  0  0  0  0  0
    4.7170   -2.6860   -0.8380 C   0  0  0  0  0  0  0  0  0  0  0  0
    9.9100    1.8250   -2.3530 C   0  0  0  0  0  0  0  0  0  0  0  0
    8.7870    3.9070   -2.8300 C   0  0  0  0  0  0  0  0  0  0  0  0
    9.6450    0.6130   -1.4770 C   0  0  0  0  0  0  0  0  0  0  0  0
    4.6120   -4.1540   -1.2220 C   0  0  0  0  0  0  0  0  0  0  0  0
  1  2  1  0  0  0  0
  2  3  1  0  0  0  0
  2  4  1  0  0  0  0
  2  5  1  0  0  0  0
  5  6  2  0  0  0  0
  5  7  1  0  0  0  0
  6  8  1  0  0  0  0
  7  9  2  0  0  0  0
  8 10  2  0  0  0  0
  8 11  1  0  0  0  0
  9 10  1  0  0  0  0
 10 12  1  0  0  0  0
 11 13  1  0  0  0  0
 11 14  1  0  0  0  0
 12 13  1  0  0  0  0
 12 15  2  0  0  0  0
 13 16  1  0  0  0  0
 14 17  2  0  0  0  0
 14 18  1  0  0  0  0
 16 19  1  0  0  0  0
 18 20  1  0  0  0  0
 19 21  1  0  0  0  0
 20 22  1  0  0  0  0
 21 23  1  0  0  0  0
 21 24  1  0  0  0  0
 22 25  1  0  0  0  0
 23 26  1  0  0  0  0
 23 27  1  0  0  0  0
 24 28  1  0  0  0  0
 25 29  1  0  0  0  0
 26 28  1  0  0  0  0
M  END

$$$$

     RDKit          3D 0   0.00000     0.00000     0

 29 31  0  0  0  0              1 V2000 
    0.0330    0.4210   -0.2670 F   0  0  0  0  0  0  0  0  0  0  0  0
    1.1780   -0.2800   -0.0150 C   0  0  0  0  0  0  0  0  0  0  0  0
    2.1000    0.6610    0.3230 F   0  0  0  0  0  0  0  0  0  0  0  0
    0.9120   -1.0010    1.1080 F   0  0  0  0  0  0  0  0  0  0  0  0
    1.5980   -1.1320   -1.1760 C   0  0  0  0  0  0  0  0  0  0  0  0
    2.7640   -1.8840   -1.1550 C   0  0  0  0  0  0  0  0  0  0  0  0
    0.8250   -1.2050   -2.3480 C   0  0  0  0  0  0  0  0  0  0  0  0
    3.7720   -2.0210   -0.0920 C   0  0  0  0  0  0  0  0  0  0  0  0
    3.1750   -2.6720   -2.2360 C   0  0  0  0  0  0  0  0  0  0  0  0
    1.2290   -1.9950   -3.4400 C   0  0  0  0  0  0  0  0  0  0  0  0
    3.7150   -1.4810    0.9950 O   0  0  0  0  0  0  0  0  0  0  0  0
    4.7660   -2.8500   -0.5850 N   0  0  0  0  0  0  0  0  0  0  0  0
    2.4150   -2.7310   -3.3920 C   0  0  0  0  0  0  0  0  0  0  0  0
    4.4820   -3.3510   -1.9270 C   0  0  0  0  0  0  0  0  0  0  0  0
    6.0050   -3.1380    0.1210 C   0  0  0  0  0  0  0  0  0  0  0  0
    4.4060   -4.8750   -2.1330 C   0  0  0  0  0  0  0  0  0  0  0  0
    7.0930   -2.1260   -0.2440 C   0  0  0  0  0  0  0  0  0  0  0  0
    4.7570   -5.3650   -3.2140 O   0  0  0  0  0  0  0  0  0  0  0  0
    3.8260   -5.7100   -1.2210 N   0  0  0  0  0  0  0  0  0  0  0  0
    8.3350   -2.2590    0.6450 C   0  0  0  0  0  0  0  0  0  0  0  0
    3.2220   -5.4040    0.0640 C   0  0  0  0  0  0  0  0  0  0  0  0
    9.4130   -1.3230    0.2830 N   0  0  0  0  0  0  0  0  0  0  0  0
    9.0280   -3.6160    0.5010 C   0  0  0  0  0  0  0  0  0  0  0  0
    2.5250   -6.6260    0.6560 C   0  0  0  0  0  0  0  0  0  0  0  0
   10.6060   -1.8390    0.9610 C   0  0  0  0  0  0  0  0  0  0  0  0
    9.1390    0.0570    0.6700 C   0  0  0  0  0  0  0  0  0  0  0  0
   10.5040   -3.3430    0.7700 C   0  0  0  0  0  0  0  0  0  0  0  0
    1.8840   -6.2980    2.0030 C   0  0  0  0  0  0  0  0  0  0  0  0
    1.1870   -7.5100    2.5980 C   0  0  0  0  0  0  0  0  0  0  0  0
  1  2  1  0  0  0  0
  2  3  1  0  0  0  0
  2  4  1  0  0  0  0
  2  5  1  0  0  0  0
  5  6  2  0  0  0  0
  5  7  1  0  0  0  0
  6  8  1  0  0  0  0
  6  9  1  0  0  0  0
  7 10  2  0  0  0  0
  8 11  2  0  0  0  0
  8 12  1  0  0  0  0
  9 13  2  0  0  0  0
  9 14  1  0  0  0  0
 10 13  1  0  0  0  0
 12 14  1  0  0  0  0
 12 15  1  0  0  0  0
 14 16  1  0  0  0  0
 15 17  1  0  0  0  0
 16 18  2  0  0  0  0
 16 19  1  0  0  0  0
 17 20  1  0  0  0  0
 19 21  1  0  0  0  0
 20 22  1  0  0  0  0
 20 23  1  0  0  0  0
 21 24  1  0  0  0  0
 22 25  1  0  0  0  0
 22 26  1  0  0  0  0
 23 27  1  0  0  0  0
 24 28  1  0  0  0  0
 25 27  1  0  0  0  0
 28 29  1  0  0  0  0
M  END

$$$$

     RDKit          3D 0   0.00000     0.00000     0

 26 28  0  0  0  0              1 V2000 
   -0.5010   -0.6580    2.4490 Br  0  0  0  0  0  0  0  0  0  0  0  0
   -0.3190   -1.1000    0.6230 C   0  0  0  0  0  0  0  0  0  0  0  0
    0.8110   -1.6970    0.0920 C   0  0  0  0  0  0  0  0  0  0  0  0
   -1.3750   -0.8120   -0.2470 C   0  0  0  0  0  0  0  0  0  0  0  0
    2.0740   -2.1090    0.7290 C   0  0  0  0  0  0  0  0  0  0  0  0
    0.9030   -2.0120   -1.2710 C   0  0  0  0  0  0  0  0  0  0  0  0
   -1.2840   -1.1210   -1.6150 C   0  0  0  0  0  0  0  0  0  0  0  0
    2.3530   -1.9950    1.9070 O   0  0  0  0  0  0  0  0  0  0  0  0
    2.8790   -2.6280   -0.2740 N   0  0  0  0  0  0  0  0  0  0  0  0
   -0.1390   -1.7240   -2.1380 C   0  0  0  0  0  0  0  0  0  0  0  0
    2.2340   -2.6400   -1.5820 C   0  0  0  0  0  0  0  0  0  0  0  0
    4.2520   -3.0720   -0.0600 C   0  0  0  0  0  0  0  0  0  0  0  0
    2.0910   -3.9880   -2.3100 C   0  0  0  0  0  0  0  0  0  0  0  0
    5.2440   -1.8970    0.0300 C   0  0  0  0  0  0  0  0  0  0  0  0
    2.1250   -4.0220   -3.5460 O   0  0  0  0  0  0  0  0  0  0  0  0
    1.7850   -5.1460   -1.6540 N   0  0  0  0  0  0  0  0  0  0  0  0
    6.6340   -2.3020    0.3240 N   0  0  0  0  0  0  0  0  0  0  0  0
    5.3990   -1.1750   -1.3100 C   0  0  0  0  0  0  0  0  0  0  0  0
    1.5510   -5.3800   -0.2410 C   0  0  0  0  0  0  0  0  0  0  0  0
    7.4460   -1.1280   -0.0240 C   0  0  0  0  0  0  0  0  0  0  0  0
    6.8210   -2.7120    1.7220 C   0  0  0  0  0  0  0  0  0  0  0  0
    6.7970   -0.5750   -1.2820 C   0  0  0  0  0  0  0  0  0  0  0  0
    0.9500   -6.7630    0.0000 C   0  0  0  0  0  0  0  0  0  0  0  0
    8.2410   -3.1930    2.0050 C   0  0  0  0  0  0  0  0  0  0  0  0
    0.6980   -7.0050    1.4870 C   0  0  0  0  0  0  0  0  0  0  0  0
    0.0900   -8.3770    1.7330 C   0  0  0  0  0  0  0  0  0  0  0  0
  1  2  1  0  0  0  0
  2  3  2  0  0  0  0
  2  4  1  0  0  0  0
  3  5  1  0  0  0  0
  3  6  1  0  0  0  0
  4  7  2  0  0  0  0
  5  8  2  0  0  0  0
  5  9  1  0  0  0  0
  6 10  2  0  0  0  0
  6 11  1  0  0  0  0
  7 10  1  0  0  0  0
  9 11  1  0  0  0  0
  9 12  1  0  0  0  0
 11 13  1  0  0  0  0
 12 14  1  0  0  0  0
 13 15  2  0  0  0  0
 13 16  1  0  0  0  0
 14 17  1  0  0  0  0
 14 18  1  0  0  0  0
 16 19  1  0  0  0  0
 17 20  1  0  0  0  0
 17 21  1  0  0  0  0
 18 22  1  0  0  0  0
 19 23  1  0  0  0  0
 20 22  1  0  0  0  0
 21 24  1  0  0  0  0
 23 25  1  0  0  0  0
 25 26  1  0  0  0  0
M  END

$$$$

     RDKit          3D 0   0.00000     0.00000     0

 26 28  0  0  0  0              1 V2000 
    0.4120    0.9740   -2.0100 Br  0  0  0  0  0  0  0  0  0  0  0  0
    0.4460    2.0080   -0.4310 C   0  0  0  0  0  0  0  0  0  0  0  0
    1.6360    2.3890    0.1620 C   0  0  0  0  0  0  0  0  0  0  0  0
   -0.7590    2.4200    0.1520 C   0  0  0  0  0  0  0  0  0  0  0  0
    1.6070    3.1790    1.3140 C   0  0  0  0  0  0  0  0  0  0  0  0
    3.0590    2.1020   -0.2240 C   0  0  0  0  0  0  0  0  0  0  0  0
   -0.7640    3.2070    1.3180 C   0  0  0  0  0  0  0  0  0  0  0  0
    2.9840    3.4940    1.7010 C   0  0  0  0  0  0  0  0  0  0  0  0
    0.4340    3.6000    1.9130 C   0  0  0  0  0  0  0  0  0  0  0  0
    3.8020    2.8990    0.7560 N   0  0  0  0  0  0  0  0  0  0  0  0
    3.4160    0.6160   -0.0620 C   0  0  0  0  0  0  0  0  0  0  0  0
    3.2960    4.1910    2.6480 O   0  0  0  0  0  0  0  0  0  0  0  0
    5.2510    3.0500    0.7290 C   0  0  0  0  0  0  0  0  0  0  0  0
    3.1820   -0.0220    0.9630 O   0  0  0  0  0  0  0  0  0  0  0  0
    4.0780    0.0790   -1.1560 N   0  0  0  0  0  0  0  0  0  0  0  0
    5.6900    4.4100    0.1640 C   0  0  0  0  0  0  0  0  0  0  0  0
    4.5480   -1.2930   -1.1670 C   0  0  0  0  0  0  0  0  0  0  0  0
    7.1510    4.5960    0.0410 N   0  0  0  0  0  0  0  0  0  0  0  0
    5.2440    4.6140   -1.2860 C   0  0  0  0  0  0  0  0  0  0  0  0
    5.9070   -1.4180   -0.4830 C   0  0  0  0  0  0  0  0  0  0  0  0
    7.2880    5.8000   -0.7890 C   0  0  0  0  0  0  0  0  0  0  0  0
    7.8460    4.7470    1.3230 C   0  0  0  0  0  0  0  0  0  0  0  0
    6.2170    5.6390   -1.8550 C   0  0  0  0  0  0  0  0  0  0  0  0
    6.4160   -2.8580   -0.5170 C   0  0  0  0  0  0  0  0  0  0  0  0
    8.5140    3.4410    1.7340 C   0  0  0  0  0  0  0  0  0  0  0  0
    7.7610   -2.9900    0.1800 C   0  0  0  0  0  0  0  0  0  0  0  0
  1  2  1  0  0  0  0
  2  3  2  0  0  0  0
  2  4  1  0  0  0  0
  3  5  1  0  0  0  0
  3  6  1  0  0  0  0
  4  7  2  0  0  0  0
  5  8  1  0  0  0  0
  5  9  2  0  0  0  0
  6 10  1  0  0  0  0
  6 11  1  0  0  0  0
  7  9  1  0  0  0  0
  8 10  1  0  0  0  0
  8 12  2  0  0  0  0
 10 13  1  0  0  0  0
 11 14  2  0  0  0  0
 11 15  1  0  0  0  0
 13 16  1  0  0  0  0
 15 17  1  0  0  0  0
 16 18  1  0  0  0  0
 16 19  1  0  0  0  0
 17 20  1  0  0  0  0
 18 21  1  0  0  0  0
 18 22  1  0  0  0  0
 19 23  1  0  0  0  0
 20 24  1  0  0  0  0
 21 23  1  0  0  0  0
 22 25  1  0  0  0  0
 24 26  1  0  0  0  0
M  END

$$$$

     RDKit          3D 0   0.00000     0.00000     0

 26 28  0  0  0  0              1 V2000 
    0.2440    3.5870   -2.7370 Cl  0  0  0  0  0  0  0  0  0  0  0  0
    1.5310    3.2360   -1.6470 C   0  0  0  0  0  0  0  0  0  0  0  0
    2.6590    2.5520   -2.1150 C   0  0  0  0  0  0  0  0  0  0  0  0
    1.4280    3.6460   -0.3040 C   0  0  0  0  0  0  0  0  0  0  0  0
    3.6750    2.2830   -1.2130 C   0  0  0  0  0  0  0  0  0  0  0  0
    2.4580    3.3760    0.5990 C   0  0  0  0  0  0  0  0  0  0  0  0
    3.5620    2.7000    0.1160 C   0  0  0  0  0  0  0  0  0  0  0  0
    4.9910    1.5840   -1.4240 C   0  0  0  0  0  0  0  0  0  0  0  0
    4.7740    2.2950    0.8350 C   0  0  0  0  0  0  0  0  0  0  0  0
    5.5900    1.6640   -0.0910 N   0  0  0  0  0  0  0  0  0  0  0  0
    4.8200    0.1950   -2.0620 C   0  0  0  0  0  0  0  0  0  0  0  0
    4.9830    2.5070    2.0140 O   0  0  0  0  0  0  0  0  0  0  0  0
    6.9300    1.1720    0.2120 C   0  0  0  0  0  0  0  0  0  0  0  0
    4.9060    0.0710   -3.2900 O   0  0  0  0  0  0  0  0  0  0  0  0
    4.4350   -0.9000   -1.3420 N   0  0  0  0  0  0  0  0  0  0  0  0
    7.9760    2.2960    0.3030 C   0  0  0  0  0  0  0  0  0  0  0  0
    4.1240   -1.0220    0.0720 C   0  0  0  0  0  0  0  0  0  0  0  0
    9.3610    1.8440    0.5540 N   0  0  0  0  0  0  0  0  0  0  0  0
    8.1410    3.0490   -1.0180 C   0  0  0  0  0  0  0  0  0  0  0  0
    3.4360   -2.3520    0.3710 C   0  0  0  0  0  0  0  0  0  0  0  0
   10.1810    3.0310    0.2750 C   0  0  0  0  0  0  0  0  0  0  0  0
    9.5960    1.3400    1.9110 C   0  0  0  0  0  0  0  0  0  0  0  0
    9.5430    3.6420   -0.9620 C   0  0  0  0  0  0  0  0  0  0  0  0
    3.0930   -2.4800    1.8540 C   0  0  0  0  0  0  0  0  0  0  0  0
    9.5850   -0.1830    1.9340 C   0  0  0  0  0  0  0  0  0  0  0  0
    2.4000   -3.8000    2.1530 C   0  0  0  0  0  0  0  0  0  0  0  0
  1  2  1  0  0  0  0
  2  3  2  0  0  0  0
  2  4  1  0  0  0  0
  3  5  1  0  0  0  0
  4  6  2  0  0  0  0
  5  7  2  0  0  0  0
  5  8  1  0  0  0  0
  6  7  1  0  0  0  0
  7  9  1  0  0  0  0
  8 10  1  0  0  0  0
  8 11  1  0  0  0  0
  9 10  1  0  0  0  0
  9 12  2  0  0  0  0
 10 13  1  0  0  0  0
 11 14  2  0  0  0  0
 11 15  1  0  0  0  0
 13 16  1  0  0  0  0
 15 17  1  0  0  0  0
 16 18  1  0  0  0  0
 16 19  1  0  0  0  0
 17 20  1  0  0  0  0
 18 21  1  0  0  0  0
 18 22  1  0  0  0  0
 19 23  1  0  0  0  0
 20 24  1  0  0  0  0
 21 23  1  0  0  0  0
 22 25  1  0  0  0  0
 24 26  1  0  0  0  0
M  END

$$$$

     RDKit          3D 0   0.00000     0.00000     0

 26 28  0  0  0  0              1 V2000 
   -0.3810    1.4850    0.2940 I   0  0  0  0  0  0  0  0  0  0  0  0
    1.3300    0.4900   -0.3480 C   0  0  0  0  0  0  0  0  0  0  0  0
    2.3920    0.3120    0.5380 C   0  0  0  0  0  0  0  0  0  0  0  0
    1.3950    0.0090   -1.6700 C   0  0  0  0  0  0  0  0  0  0  0  0
    3.5010   -0.3570    0.0550 C   0  0  0  0  0  0  0  0  0  0  0  0
    2.5320   -0.6660   -2.1300 C   0  0  0  0  0  0  0  0  0  0  0  0
    4.7490   -0.6810    0.7530 C   0  0  0  0  0  0  0  0  0  0  0  0
    3.5840   -0.8490   -1.2490 C   0  0  0  0  0  0  0  0  0  0  0  0
    4.9900   -0.3930    1.9100 O   0  0  0  0  0  0  0  0  0  0  0  0
    5.5540   -1.3430   -0.1620 N   0  0  0  0  0  0  0  0  0  0  0  0
    4.9120   -1.5220   -1.4650 C   0  0  0  0  0  0  0  0  0  0  0  0
    6.9160   -1.7790    0.1210 C   0  0  0  0  0  0  0  0  0  0  0  0
    4.7610   -2.9520   -2.0090 C   0  0  0  0  0  0  0  0  0  0  0  0
    7.9380   -0.6310    0.0750 C   0  0  0  0  0  0  0  0  0  0  0  0
    4.8120   -3.1520   -3.2290 O   0  0  0  0  0  0  0  0  0  0  0  0
    4.4300   -4.0090   -1.2100 N   0  0  0  0  0  0  0  0  0  0  0  0
    9.3410   -1.0330    0.3150 N   0  0  0  0  0  0  0  0  0  0  0  0
    8.0440    0.0060   -1.3130 C   0  0  0  0  0  0  0  0  0  0  0  0
    4.1700   -4.0460    0.2190 C   0  0  0  0  0  0  0  0  0  0  0  0
   10.1230    0.1420   -0.0920 C   0  0  0  0  0  0  0  0  0  0  0  0
    9.6300   -1.4150    1.7010 C   0  0  0  0  0  0  0  0  0  0  0  0
    9.4360    0.6220   -1.3600 C   0  0  0  0  0  0  0  0  0  0  0  0
    3.5820   -5.3900    0.6400 C   0  0  0  0  0  0  0  0  0  0  0  0
    9.6600   -2.9310    1.8480 C   0  0  0  0  0  0  0  0  0  0  0  0
    3.2910   -5.4220    2.1390 C   0  0  0  0  0  0  0  0  0  0  0  0
    2.7210   -6.7650    2.5670 C   0  0  0  0  0  0  0  0  0  0  0  0
  1  2  1  0  0  0  0
  2  3  2  0  0  0  0
  2  4  1  0  0  0  0
  3  5  1  0  0  0  0
  4  6  2  0  0  0  0
  5  7  1  0  0  0  0
  5  8  2  0  0  0  0
  6  8  1  0  0  0  0
  7  9  2  0  0  0  0
  7 10  1  0  0  0  0
  8 11  1  0  0  0  0
 10 11  1  0  0  0  0
 10 12  1  0  0  0  0
 11 13  1  0  0  0  0
 12 14  1  0  0  0  0
 13 15  2  0  0  0  0
 13 16  1  0  0  0  0
 14 17  1  0  0  0  0
 14 18  1  0  0  0  0
 16 19  1  0  0  0  0
 17 20  1  0  0  0  0
 17 21  1  0  0  0  0
 18 22  1  0  0  0  0
 19 23  1  0  0  0  0
 20 22  1  0  0  0  0
 21 24  1  0  0  0  0
 23 25  1  0  0  0  0
 25 26  1  0  0  0  0
M  END

$$$$

     RDKit          3D 0   0.00000     0.00000     0

 29 31  0  0  0  0              1 V2000 
   -1.5840    2.4460    0.8810 F   0  0  0  0  0  0  0  0  0  0  0  0
   -1.1610    3.7280    1.0600 C   0  0  0  0  0  0  0  0  0  0  0  0
   -1.4910    4.3940   -0.0810 F   0  0  0  0  0  0  0  0  0  0  0  0
   -1.9510    4.2470    2.0400 F   0  0  0  0  0  0  0  0  0  0  0  0
    0.3090    3.8280    1.3730 C   0  0  0  0  0  0  0  0  0  0  0  0
    1.1910    2.8250    0.9350 C   0  0  0  0  0  0  0  0  0  0  0  0
    0.8060    4.9560    2.0720 C   0  0  0  0  0  0  0  0  0  0  0  0
    2.5400    2.9650    1.2110 C   0  0  0  0  0  0  0  0  0  0  0  0
    2.1670    5.0900    2.3460 C   0  0  0  0  0  0  0  0  0  0  0  0
    3.0020    4.0850    1.9040 C   0  0  0  0  0  0  0  0  0  0  0  0
    3.6860    2.0610    0.8590 C   0  0  0  0  0  0  0  0  0  0  0  0
    4.4610    3.9980    2.0050 C   0  0  0  0  0  0  0  0  0  0  0  0
    4.8300    2.8400    1.3420 N   0  0  0  0  0  0  0  0  0  0  0  0
    3.5830    0.7150    1.5950 C   0  0  0  0  0  0  0  0  0  0  0  0
    5.1700    4.8340    2.5320 O   0  0  0  0  0  0  0  0  0  0  0  0
    6.2110    2.4370    1.1250 C   0  0  0  0  0  0  0  0  0  0  0  0
    3.6880    0.6150    2.8200 O   0  0  0  0  0  0  0  0  0  0  0  0
    3.3440   -0.4160    0.8580 N   0  0  0  0  0  0  0  0  0  0  0  0
    6.8730    3.2340   -0.0140 C   0  0  0  0  0  0  0  0  0  0  0  0
    3.1980   -0.5250   -0.5830 C   0  0  0  0  0  0  0  0  0  0  0  0
    8.2720    2.8510   -0.2850 N   0  0  0  0  0  0  0  0  0  0  0  0
    6.2160    2.9600   -1.3680 C   0  0  0  0  0  0  0  0  0  0  0  0
    2.9400   -1.9580   -1.0390 C   0  0  0  0  0  0  0  0  0  0  0  0
    8.5750    3.4320   -1.5990 C   0  0  0  0  0  0  0  0  0  0  0  0
    9.2010    3.3070    0.7570 C   0  0  0  0  0  0  0  0  0  0  0  0
    7.2890    3.2820   -2.3970 C   0  0  0  0  0  0  0  0  0  0  0  0
    4.1580   -2.8630   -0.8430 C   0  0  0  0  0  0  0  0  0  0  0  0
   10.6340    2.8490    0.5020 C   0  0  0  0  0  0  0  0  0  0  0  0
    3.8890   -4.2730   -1.3470 C   0  0  0  0  0  0  0  0  0  0  0  0
  1  2  1  0  0  0  0
  2  3  1  0  0  0  0
  2  4  1  0  0  0  0
  2  5  1  0  0  0  0
  5  6  2  0  0  0  0
  5  7  1  0  0  0  0
  6  8  1  0  0  0  0
  7  9  2  0  0  0  0
  8 10  2  0  0  0  0
  8 11  1  0  0  0  0
  9 10  1  0  0  0  0
 10 12  1  0  0  0  0
 11 13  1  0  0  0  0
 11 14  1  0  0  0  0
 12 13  1  0  0  0  0
 12 15  2  0  0  0  0
 13 16  1  0  0  0  0
 14 17  2  0  0  0  0
 14 18  1  0  0  0  0
 16 19  1  0  0  0  0
 18 20  1  0  0  0  0
 19 21  1  0  0  0  0
 19 22  1  0  0  0  0
 20 23  1  0  0  0  0
 21 24  1  0  0  0  0
 21 25  1  0  0  0  0
 22 26  1  0  0  0  0
 23 27  1  0  0  0  0
 24 26  1  0  0  0  0
 25 28  1  0  0  0  0
 27 29  1  0  0  0  0
M  END

$$$$

     RDKit          3D 0   0.00000     0.00000     0

 29 31  0  0  0  0              1 V2000 
   -0.1290    0.2560    0.7380 F   0  0  0  0  0  0  0  0  0  0  0  0
    1.0740   -0.3930    0.7650 C   0  0  0  0  0  0  0  0  0  0  0  0
    0.9700   -1.2880    1.7840 F   0  0  0  0  0  0  0  0  0  0  0  0
    1.9770    0.5480    1.1510 F   0  0  0  0  0  0  0  0  0  0  0  0
    1.4140   -1.0330   -0.5490 C   0  0  0  0  0  0  0  0  0  0  0  0
    2.5780   -1.7640   -0.7380 C   0  0  0  0  0  0  0  0  0  0  0  0
    0.5600   -0.9190   -1.6590 C   0  0  0  0  0  0  0  0  0  0  0  0
    3.6700   -2.0540    0.2040 C   0  0  0  0  0  0  0  0  0  0  0  0
    2.8970   -2.3740   -1.9580 C   0  0  0  0  0  0  0  0  0  0  0  0
    0.8770   -1.5190   -2.8910 C   0  0  0  0  0  0  0  0  0  0  0  0
    3.7150   -1.6720    1.3560 O   0  0  0  0  0  0  0  0  0  0  0  0
    4.6070   -2.8080   -0.4840 N   0  0  0  0  0  0  0  0  0  0  0  0
    2.0530   -2.2530   -3.0480 C   0  0  0  0  0  0  0  0  0  0  0  0
    4.2140   -3.0950   -1.8600 C   0  0  0  0  0  0  0  0  0  0  0  0
    5.8800   -3.2350    0.0860 C   0  0  0  0  0  0  0  0  0  0  0  0
    4.1070   -4.5670   -2.2950 C   0  0  0  0  0  0  0  0  0  0  0  0
    6.9230   -2.1070    0.1280 C   0  0  0  0  0  0  0  0  0  0  0  0
    4.3570   -4.8780   -3.4670 O   0  0  0  0  0  0  0  0  0  0  0  0
    3.6090   -5.5400   -1.4770 N   0  0  0  0  0  0  0  0  0  0  0  0
    8.2320   -2.4880    0.7020 N   0  0  0  0  0  0  0  0  0  0  0  0
    7.3330   -1.6320   -1.2680 C   0  0  0  0  0  0  0  0  0  0  0  0
    3.1150   -5.4470   -0.1150 C   0  0  0  0  0  0  0  0  0  0  0  0
    9.1140   -1.3700    0.3420 C   0  0  0  0  0  0  0  0  0  0  0  0
    8.2050   -2.7040    2.1530 C   0  0  0  0  0  0  0  0  0  0  0  0
    8.7260   -1.0430   -1.0910 C   0  0  0  0  0  0  0  0  0  0  0  0
    2.4140   -6.7350    0.3090 C   0  0  0  0  0  0  0  0  0  0  0  0
    8.1930   -4.1940    2.4750 C   0  0  0  0  0  0  0  0  0  0  0  0
    1.8930   -6.6380    1.7420 C   0  0  0  0  0  0  0  0  0  0  0  0
    1.2020   -7.9220    2.1710 C   0  0  0  0  0  0  0  0  0  0  0  0
  1  2  1  0  0  0  0
  2  3  1  0  0  0  0
  2  4  1  0  0  0  0
  2  5  1  0  0  0  0
  5  6  2  0  0  0  0
  5  7  1  0  0  0  0
  6  8  1  0  0  0  0
  6  9  1  0  0  0  0
  7 10  2  0  0  0  0
  8 11  2  0  0  0  0
  8 12  1  0  0  0  0
  9 13  2  0  0  0  0
  9 14  1  0  0  0  0
 10 13  1  0  0  0  0
 12 14  1  0  0  0  0
 12 15  1  0  0  0  0
 14 16  1  0  0  0  0
 15 17  1  0  0  0  0
 16 18  2  0  0  0  0
 16 19  1  0  0  0  0
 17 20  1  0  0  0  0
 17 21  1  0  0  0  0
 19 22  1  0  0  0  0
 20 23  1  0  0  0  0
 20 24  1  0  0  0  0
 21 25  1  0  0  0  0
 22 26  1  0  0  0  0
 23 25  1  0  0  0  0
 24 27  1  0  0  0  0
 26 28  1  0  0  0  0
 28 29  1  0  0  0  0
M  END

$$$$

     RDKit          3D 0   0.00000     0.00000     0

 27 28  0  0  0  0              1 V2000 
    0.6300    3.1560   -4.3830 Br  0  0  0  0  0  0  0  0  0  0  0  0
    1.7940    3.0090   -2.8980 C   0  0  0  0  0  0  0  0  0  0  0  0
    1.4170    3.5740   -1.6690 C   0  0  0  0  0  0  0  0  0  0  0  0
    3.0120    2.3410   -3.0470 C   0  0  0  0  0  0  0  0  0  0  0  0
    2.2620    3.4790   -0.5590 C   0  0  0  0  0  0  0  0  0  0  0  0
    3.8400    2.2470   -1.9390 C   0  0  0  0  0  0  0  0  0  0  0  0
    1.7660    4.1810    0.9280 Cl  0  0  0  0  0  0  0  0  0  0  0  0
    3.4670    2.8170   -0.7150 C   0  0  0  0  0  0  0  0  0  0  0  0
    5.1910    1.5950   -1.8270 C   0  0  0  0  0  0  0  0  0  0  0  0
    4.5510    2.5610    0.2490 C   0  0  0  0  0  0  0  0  0  0  0  0
    5.5380    1.8690   -0.4370 N   0  0  0  0  0  0  0  0  0  0  0  0
    5.1730    0.1260   -2.2820 C   0  0  0  0  0  0  0  0  0  0  0  0
    4.5650    2.9000    1.4160 O   0  0  0  0  0  0  0  0  0  0  0  0
    6.8350    1.5190    0.1340 C   0  0  0  0  0  0  0  0  0  0  0  0
    5.4910   -0.1600   -3.4420 O   0  0  0  0  0  0  0  0  0  0  0  0
    4.6880   -0.8790   -1.4930 N   0  0  0  0  0  0  0  0  0  0  0  0
    7.9040    2.5250   -0.2550 C   0  0  0  0  0  0  0  0  0  0  0  0
    4.1290   -0.8230   -0.1540 C   0  0  0  0  0  0  0  0  0  0  0  0
    7.6550    3.5300   -0.9190 O   0  0  0  0  0  0  0  0  0  0  0  0
    9.1620    2.3120    0.1940 O   0  0  0  0  0  0  0  0  0  0  0  0
    3.4960   -2.1560    0.2380 C   0  0  0  0  0  0  0  0  0  0  0  0
    9.8200    1.0920    0.6540 C   0  0  0  0  0  0  0  0  0  0  0  0
    2.8970   -2.0920    1.6420 C   0  0  0  0  0  0  0  0  0  0  0  0
    9.9170    0.0750   -0.4850 C   0  0  0  0  0  0  0  0  0  0  0  0
   11.2430    1.5560    1.0120 C   0  0  0  0  0  0  0  0  0  0  0  0
    9.1830    0.5020    1.9130 C   0  0  0  0  0  0  0  0  0  0  0  0
    2.2600   -3.4150    2.0360 C   0  0  0  0  0  0  0  0  0  0  0  0
  1  2  1  0  0  0  0
  2  3  2  0  0  0  0
  2  4  1  0  0  0  0
  3  5  1  0  0  0  0
  4  6  2  0  0  0  0
  5  7  1  0  0  0  0
  5  8  2  0  0  0  0
  6  8  1  0  0  0  0
  6  9  1  0  0  0  0
  8 10  1  0  0  0  0
  9 11  1  0  0  0  0
  9 12  1  0  0  0  0
 10 11  1  0  0  0  0
 10 13  2  0  0  0  0
 11 14  1  0  0  0  0
 12 15  2  0  0  0  0
 12 16  1  0  0  0  0
 14 17  1  0  0  0  0
 16 18  1  0  0  0  0
 17 19  2  0  0  0  0
 17 20  1  0  0  0  0
 18 21  1  0  0  0  0
 20 22  1  0  0  0  0
 21 23  1  0  0  0  0
 22 24  1  0  0  0  0
 22 25  1  0  0  0  0
 22 26  1  0  0  0  0
 23 27  1  0  0  0  0
M  END

$$$$

     RDKit          3D 0   0.00000     0.00000     0

 26 27  0  0  0  0              1 V2000 
   -0.3230    3.3390    0.2450 Br  0  0  0  0  0  0  0  0  0  0  0  0
    1.5640    3.3850    0.3920 C   0  0  0  0  0  0  0  0  0  0  0  0
    2.2870    2.1910    0.2920 C   0  0  0  0  0  0  0  0  0  0  0  0
    2.2080    4.6190    0.5970 C   0  0  0  0  0  0  0  0  0  0  0  0
    3.6660    2.2560    0.4040 C   0  0  0  0  0  0  0  0  0  0  0  0
    3.5990    4.6770    0.7070 C   0  0  0  0  0  0  0  0  0  0  0  0
    4.2940    3.4870    0.6070 C   0  0  0  0  0  0  0  0  0  0  0  0
    4.6900    1.1560    0.3350 C   0  0  0  0  0  0  0  0  0  0  0  0
    5.7420    3.2660    0.6720 C   0  0  0  0  0  0  0  0  0  0  0  0
    5.9410    1.9070    0.5020 N   0  0  0  0  0  0  0  0  0  0  0  0
    4.4960    0.1320    1.4630 C   0  0  0  0  0  0  0  0  0  0  0  0
    6.5710    4.1430    0.8240 O   0  0  0  0  0  0  0  0  0  0  0  0
    7.2590    1.2820    0.4550 C   0  0  0  0  0  0  0  0  0  0  0  0
    4.7570    0.3820    2.6420 O   0  0  0  0  0  0  0  0  0  0  0  0
    3.9930   -1.1040    1.1420 N   0  0  0  0  0  0  0  0  0  0  0  0
    7.7090    1.0440   -0.9740 C   0  0  0  0  0  0  0  0  0  0  0  0
    3.6300   -1.5980   -0.1750 C   0  0  0  0  0  0  0  0  0  0  0  0
    6.9010    0.8820   -1.8890 O   0  0  0  0  0  0  0  0  0  0  0  0
    9.0280    0.9020   -1.2240 O   0  0  0  0  0  0  0  0  0  0  0  0
    2.9560   -2.9630   -0.0930 C   0  0  0  0  0  0  0  0  0  0  0  0
   10.2110    1.1110   -0.3920 C   0  0  0  0  0  0  0  0  0  0  0  0
    2.5690   -3.4750   -1.4800 C   0  0  0  0  0  0  0  0  0  0  0  0
   10.2000    0.2560    0.8780 C   0  0  0  0  0  0  0  0  0  0  0  0
   11.3720    0.6260   -1.2800 C   0  0  0  0  0  0  0  0  0  0  0  0
   10.4200    2.6010   -0.1090 C   0  0  0  0  0  0  0  0  0  0  0  0
    1.8860   -4.8310   -1.4030 C   0  0  0  0  0  0  0  0  0  0  0  0
  1  2  1  0  0  0  0
  2  3  2  0  0  0  0
  2  4  1  0  0  0  0
  3  5  1  0  0  0  0
  4  6  2  0  0  0  0
  5  7  2  0  0  0  0
  5  8  1  0  0  0  0
  6  7  1  0  0  0  0
  7  9  1  0  0  0  0
  8 10  1  0  0  0  0
  8 11  1  0  0  0  0
  9 10  1  0  0  0  0
  9 12  2  0  0  0  0
 10 13  1  0  0  0  0
 11 14  2  0  0  0  0
 11 15  1  0  0  0  0
 13 16  1  0  0  0  0
 15 17  1  0  0  0  0
 16 18  2  0  0  0  0
 16 19  1  0  0  0  0
 17 20  1  0  0  0  0
 19 21  1  0  0  0  0
 20 22  1  0  0  0  0
 21 23  1  0  0  0  0
 21 24  1  0  0  0  0
 21 25  1  0  0  0  0
 22 26  1  0  0  0  0
M  END

$$$$

     RDKit          3D 0   0.00000     0.00000     0

 26 27  0  0  0  0              1 V2000 
    1.2010    2.6550    1.1350 Br  0  0  0  0  0  0  0  0  0  0  0  0
    2.2850    1.1200    0.9210 C   0  0  0  0  0  0  0  0  0  0  0  0
    3.6700    1.2420    1.0150 C   0  0  0  0  0  0  0  0  0  0  0  0
    1.6780   -0.1240    0.6690 C   0  0  0  0  0  0  0  0  0  0  0  0
    4.4100    0.0870    0.8500 C   0  0  0  0  0  0  0  0  0  0  0  0
    2.4540   -1.2780    0.5070 C   0  0  0  0  0  0  0  0  0  0  0  0
    5.8660   -0.0760    0.8840 C   0  0  0  0  0  0  0  0  0  0  0  0
    3.8300   -1.1600    0.6030 C   0  0  0  0  0  0  0  0  0  0  0  0
    6.6590    0.8290    1.0610 O   0  0  0  0  0  0  0  0  0  0  0  0
    6.1190   -1.4170    0.6550 N   0  0  0  0  0  0  0  0  0  0  0  0
    4.8970   -2.2130    0.4760 C   0  0  0  0  0  0  0  0  0  0  0  0
    7.4610   -1.9840    0.5670 C   0  0  0  0  0  0  0  0  0  0  0  0
    4.7610   -3.2840    1.5700 C   0  0  0  0  0  0  0  0  0  0  0  0
    7.8970   -2.1720   -0.8730 C   0  0  0  0  0  0  0  0  0  0  0  0
    5.0290   -3.0630    2.7530 O   0  0  0  0  0  0  0  0  0  0  0  0
    4.3040   -4.5270    1.2140 N   0  0  0  0  0  0  0  0  0  0  0  0
    7.0820   -2.3010   -1.7880 O   0  0  0  0  0  0  0  0  0  0  0  0
    9.2150   -2.3100   -1.1370 O   0  0  0  0  0  0  0  0  0  0  0  0
    3.9460   -4.9980   -0.1120 C   0  0  0  0  0  0  0  0  0  0  0  0
   10.4040   -2.1110   -0.3120 C   0  0  0  0  0  0  0  0  0  0  0  0
    3.3450   -6.3980   -0.0610 C   0  0  0  0  0  0  0  0  0  0  0  0
   10.4090   -2.9850    0.9440 C   0  0  0  0  0  0  0  0  0  0  0  0
   11.5580   -2.5760   -1.2180 C   0  0  0  0  0  0  0  0  0  0  0  0
   10.6090   -0.6260   -0.0060 C   0  0  0  0  0  0  0  0  0  0  0  0
    2.9800   -6.9000   -1.4570 C   0  0  0  0  0  0  0  0  0  0  0  0
    2.3820   -8.2970   -1.4070 C   0  0  0  0  0  0  0  0  0  0  0  0
  1  2  1  0  0  0  0
  2  3  2  0  0  0  0
  2  4  1  0  0  0  0
  3  5  1  0  0  0  0
  4  6  2  0  0  0  0
  5  7  1  0  0  0  0
  5  8  2  0  0  0  0
  6  8  1  0  0  0  0
  7  9  2  0  0  0  0
  7 10  1  0  0  0  0
  8 11  1  0  0  0  0
 10 11  1  0  0  0  0
 10 12  1  0  0  0  0
 11 13  1  0  0  0  0
 12 14  1  0  0  0  0
 13 15  2  0  0  0  0
 13 16  1  0  0  0  0
 14 17  2  0  0  0  0
 14 18  1  0  0  0  0
 16 19  1  0  0  0  0
 18 20  1  0  0  0  0
 19 21  1  0  0  0  0
 20 22  1  0  0  0  0
 20 23  1  0  0  0  0
 20 24  1  0  0  0  0
 21 25  1  0  0  0  0
 25 26  1  0  0  0  0
M  END

$$$$

     RDKit          3D 0   0.00000     0.00000     0

 26 27  0  0  0  0              1 V2000 
    1.6320    1.7040    1.2990 Br  0  0  0  0  0  0  0  0  0  0  0  0
    0.8360    0.0240    0.9660 C   0  0  0  0  0  0  0  0  0  0  0  0
    1.5610   -1.1430    0.7930 C   0  0  0  0  0  0  0  0  0  0  0  0
   -0.5580   -0.0530    0.8850 C   0  0  0  0  0  0  0  0  0  0  0  0
    3.0130   -1.3850    0.8030 C   0  0  0  0  0  0  0  0  0  0  0  0
    0.9290   -2.3690    0.5470 C   0  0  0  0  0  0  0  0  0  0  0  0
   -1.1950   -1.2810    0.6350 C   0  0  0  0  0  0  0  0  0  0  0  0
    3.8790   -0.5460    0.9680 O   0  0  0  0  0  0  0  0  0  0  0  0
    3.1970   -2.7360    0.5600 N   0  0  0  0  0  0  0  0  0  0  0  0
   -0.4530   -2.4500    0.4630 C   0  0  0  0  0  0  0  0  0  0  0  0
    1.9420   -3.4710    0.3960 C   0  0  0  0  0  0  0  0  0  0  0  0
    4.5080   -3.3640    0.4420 C   0  0  0  0  0  0  0  0  0  0  0  0
    1.7780   -4.5430    1.4850 C   0  0  0  0  0  0  0  0  0  0  0  0
    4.9210   -3.5040   -1.0110 C   0  0  0  0  0  0  0  0  0  0  0  0
    2.0500   -4.3350    2.6690 O   0  0  0  0  0  0  0  0  0  0  0  0
    1.2940   -5.7740    1.1210 N   0  0  0  0  0  0  0  0  0  0  0  0
    4.0890   -3.6250   -1.9110 O   0  0  0  0  0  0  0  0  0  0  0  0
    6.2350   -3.6020   -1.3070 O   0  0  0  0  0  0  0  0  0  0  0  0
    0.9230   -6.2250   -0.2090 C   0  0  0  0  0  0  0  0  0  0  0  0
    7.4380   -3.4300   -0.4960 C   0  0  0  0  0  0  0  0  0  0  0  0
    0.3320   -7.6310   -0.1750 C   0  0  0  0  0  0  0  0  0  0  0  0
    7.4790   -4.3750    0.7060 C   0  0  0  0  0  0  0  0  0  0  0  0
    8.5810   -3.8260   -1.4490 C   0  0  0  0  0  0  0  0  0  0  0  0
    7.6300   -1.9600   -0.1130 C   0  0  0  0  0  0  0  0  0  0  0  0
   -0.0730   -8.1000   -1.5710 C   0  0  0  0  0  0  0  0  0  0  0  0
   -0.6520   -9.5050   -1.5390 C   0  0  0  0  0  0  0  0  0  0  0  0
  1  2  1  0  0  0  0
  2  3  2  0  0  0  0
  2  4  1  0  0  0  0
  3  5  1  0  0  0  0
  3  6  1  0  0  0  0
  4  7  2  0  0  0  0
  5  8  2  0  0  0  0
  5  9  1  0  0  0  0
  6 10  2  0  0  0  0
  6 11  1  0  0  0  0
  7 10  1  0  0  0  0
  9 11  1  0  0  0  0
  9 12  1  0  0  0  0
 11 13  1  0  0  0  0
 12 14  1  0  0  0  0
 13 15  2  0  0  0  0
 13 16  1  0  0  0  0
 14 17  2  0  0  0  0
 14 18  1  0  0  0  0
 16 19  1  0  0  0  0
 18 20  1  0  0  0  0
 19 21  1  0  0  0  0
 20 22  1  0  0  0  0
 20 23  1  0  0  0  0
 20 24  1  0  0  0  0
 21 25  1  0  0  0  0
 25 26  1  0  0  0  0
M  END

$$$$

     RDKit          3D 0   0.00000     0.00000     0

 26 27  0  0  0  0              1 V2000 
    1.9280   -0.0960   -1.8050 Br  0  0  0  0  0  0  0  0  0  0  0  0
    1.1450    1.5070   -1.1860 C   0  0  0  0  0  0  0  0  0  0  0  0
    1.8640    2.4380   -0.4570 C   0  0  0  0  0  0  0  0  0  0  0  0
   -0.1980    1.7730   -1.4840 C   0  0  0  0  0  0  0  0  0  0  0  0
    1.2370    3.6190   -0.0500 C   0  0  0  0  0  0  0  0  0  0  0  0
    3.2960    2.4320    0.0060 C   0  0  0  0  0  0  0  0  0  0  0  0
   -0.8080    2.9660   -1.0560 C   0  0  0  0  0  0  0  0  0  0  0  0
    2.2150    4.4510    0.6550 C   0  0  0  0  0  0  0  0  0  0  0  0
   -0.0850    3.9100   -0.3300 C   0  0  0  0  0  0  0  0  0  0  0  0
    3.4070    3.7490    0.6480 N   0  0  0  0  0  0  0  0  0  0  0  0
    3.5630    1.3260    1.0390 C   0  0  0  0  0  0  0  0  0  0  0  0
    1.9860    5.5550    1.1090 O   0  0  0  0  0  0  0  0  0  0  0  0
    4.6550    4.2700    1.1850 C   0  0  0  0  0  0  0  0  0  0  0  0
    2.8440    1.1510    2.0260 O   0  0  0  0  0  0  0  0  0  0  0  0
    4.6770    0.5410    0.8830 N   0  0  0  0  0  0  0  0  0  0  0  0
    5.5430    4.8070    0.0750 C   0  0  0  0  0  0  0  0  0  0  0  0
    5.6740    0.6120   -0.1710 C   0  0  0  0  0  0  0  0  0  0  0  0
    5.6460    4.3010   -1.0350 O   0  0  0  0  0  0  0  0  0  0  0  0
    6.2370    5.8860    0.5290 O   0  0  0  0  0  0  0  0  0  0  0  0
    6.7540   -0.4500    0.0090 C   0  0  0  0  0  0  0  0  0  0  0  0
    7.1690    6.5940   -0.3310 C   0  0  0  0  0  0  0  0  0  0  0  0
    7.8020   -0.3690   -1.0990 C   0  0  0  0  0  0  0  0  0  0  0  0
    6.4560    7.1910   -1.5490 C   0  0  0  0  0  0  0  0  0  0  0  0
    8.3400    5.6930   -0.7360 C   0  0  0  0  0  0  0  0  0  0  0  0
    7.7070    7.7420    0.5350 C   0  0  0  0  0  0  0  0  0  0  0  0
    8.8750   -1.4320   -0.9300 C   0  0  0  0  0  0  0  0  0  0  0  0
  1  2  1  0  0  0  0
  2  3  2  0  0  0  0
  2  4  1  0  0  0  0
  3  5  1  0  0  0  0
  3  6  1  0  0  0  0
  4  7  2  0  0  0  0
  5  8  1  0  0  0  0
  5  9  2  0  0  0  0
  6 10  1  0  0  0  0
  6 11  1  0  0  0  0
  7  9  1  0  0  0  0
  8 10  1  0  0  0  0
  8 12  2  0  0  0  0
 10 13  1  0  0  0  0
 11 14  2  0  0  0  0
 11 15  1  0  0  0  0
 13 16  1  0  0  0  0
 15 17  1  0  0  0  0
 16 18  2  0  0  0  0
 16 19  1  0  0  0  0
 17 20  1  0  0  0  0
 19 21  1  0  0  0  0
 20 22  1  0  0  0  0
 21 23  1  0  0  0  0
 21 24  1  0  0  0  0
 21 25  1  0  0  0  0
 22 26  1  0  0  0  0
M  END

$$$$

     RDKit          3D 0   0.00000     0.00000     0

 26 27  0  0  0  0              1 V2000 
    0.0850    3.6780    0.3230 Cl  0  0  0  0  0  0  0  0  0  0  0  0
    1.8070    3.6420    0.3650 C   0  0  0  0  0  0  0  0  0  0  0  0
    2.4710    2.4180    0.2240 C   0  0  0  0  0  0  0  0  0  0  0  0
    2.5180    4.8440    0.5400 C   0  0  0  0  0  0  0  0  0  0  0  0
    3.8560    2.4210    0.2630 C   0  0  0  0  0  0  0  0  0  0  0  0
    3.9130    4.8410    0.5760 C   0  0  0  0  0  0  0  0  0  0  0  0
    4.5490    3.6220    0.4360 C   0  0  0  0  0  0  0  0  0  0  0  0
    4.8240    1.2770    0.1340 C   0  0  0  0  0  0  0  0  0  0  0  0
    5.9860    3.3360    0.4180 C   0  0  0  0  0  0  0  0  0  0  0  0
    6.1150    1.9700    0.2310 N   0  0  0  0  0  0  0  0  0  0  0  0
    4.6510    0.2610    1.2730 C   0  0  0  0  0  0  0  0  0  0  0  0
    6.8610    4.1740    0.5260 O   0  0  0  0  0  0  0  0  0  0  0  0
    7.3970    1.2860    0.1050 C   0  0  0  0  0  0  0  0  0  0  0  0
    4.9300    0.5220    2.4460 O   0  0  0  0  0  0  0  0  0  0  0  0
    4.1560   -0.9820    0.9680 N   0  0  0  0  0  0  0  0  0  0  0  0
    7.7460    1.0200   -1.3470 C   0  0  0  0  0  0  0  0  0  0  0  0
    3.7860   -1.4900   -0.3410 C   0  0  0  0  0  0  0  0  0  0  0  0
    6.8770    0.9050   -2.2130 O   0  0  0  0  0  0  0  0  0  0  0  0
    9.0380    0.7990   -1.6740 O   0  0  0  0  0  0  0  0  0  0  0  0
    3.2080   -2.8990   -0.2530 C   0  0  0  0  0  0  0  0  0  0  0  0
   10.2790    0.9380   -0.9140 C   0  0  0  0  0  0  0  0  0  0  0  0
    2.8400   -3.4350   -1.6360 C   0  0  0  0  0  0  0  0  0  0  0  0
   10.2900    0.0910    0.3610 C   0  0  0  0  0  0  0  0  0  0  0  0
   11.3530    0.3790   -1.8650 C   0  0  0  0  0  0  0  0  0  0  0  0
   10.5940    2.4130   -0.6540 C   0  0  0  0  0  0  0  0  0  0  0  0
    2.2650   -4.8400   -1.5540 C   0  0  0  0  0  0  0  0  0  0  0  0
  1  2  1  0  0  0  0
  2  3  2  0  0  0  0
  2  4  1  0  0  0  0
  3  5  1  0  0  0  0
  4  6  2  0  0  0  0
  5  7  2  0  0  0  0
  5  8  1  0  0  0  0
  6  7  1  0  0  0  0
  7  9  1  0  0  0  0
  8 10  1  0  0  0  0
  8 11  1  0  0  0  0
  9 10  1  0  0  0  0
  9 12  2  0  0  0  0
 10 13  1  0  0  0  0
 11 14  2  0  0  0  0
 11 15  1  0  0  0  0
 13 16  1  0  0  0  0
 15 17  1  0  0  0  0
 16 18  2  0  0  0  0
 16 19  1  0  0  0  0
 17 20  1  0  0  0  0
 19 21  1  0  0  0  0
 20 22  1  0  0  0  0
 21 23  1  0  0  0  0
 21 24  1  0  0  0  0
 21 25  1  0  0  0  0
 22 26  1  0  0  0  0
M  END

$$$$

     RDKit          3D 0   0.00000     0.00000     0

 26 27  0  0  0  0              1 V2000 
   -1.3410    0.0220   -2.1300 I   0  0  0  0  0  0  0  0  0  0  0  0
    0.6450   -0.5960   -2.0670 C   0  0  0  0  0  0  0  0  0  0  0  0
    1.4260   -0.2810   -0.9560 C   0  0  0  0  0  0  0  0  0  0  0  0
    1.1770   -1.3250   -3.1490 C   0  0  0  0  0  0  0  0  0  0  0  0
    2.7370   -0.7190   -0.9710 C   0  0  0  0  0  0  0  0  0  0  0  0
    2.5090   -1.7550   -3.1350 C   0  0  0  0  0  0  0  0  0  0  0  0
    3.7750   -0.5320    0.0480 C   0  0  0  0  0  0  0  0  0  0  0  0
    3.2830   -1.4480   -2.0290 C   0  0  0  0  0  0  0  0  0  0  0  0
    3.6190    0.0620    1.0970 O   0  0  0  0  0  0  0  0  0  0  0  0
    4.9190   -1.1430   -0.4380 N   0  0  0  0  0  0  0  0  0  0  0  0
    4.7250   -1.7680   -1.7470 C   0  0  0  0  0  0  0  0  0  0  0  0
    6.2100   -1.1060    0.2340 C   0  0  0  0  0  0  0  0  0  0  0  0
    5.0280   -3.2710   -1.8720 C   0  0  0  0  0  0  0  0  0  0  0  0
    7.0550    0.0590   -0.2590 C   0  0  0  0  0  0  0  0  0  0  0  0
    5.4750   -3.7220   -2.9330 O   0  0  0  0  0  0  0  0  0  0  0  0
    4.6960   -4.1680   -0.8960 N   0  0  0  0  0  0  0  0  0  0  0  0
    6.9640    0.5710   -1.3660 O   0  0  0  0  0  0  0  0  0  0  0  0
    7.9650    0.3850    0.7020 O   0  0  0  0  0  0  0  0  0  0  0  0
    4.0410   -3.9510    0.3820 C   0  0  0  0  0  0  0  0  0  0  0  0
    8.9180    1.4620    0.4990 C   0  0  0  0  0  0  0  0  0  0  0  0
    3.6600   -5.2750    1.0390 C   0  0  0  0  0  0  0  0  0  0  0  0
    9.8650    1.1520   -0.6650 C   0  0  0  0  0  0  0  0  0  0  0  0
    9.7350    1.5120    1.7990 C   0  0  0  0  0  0  0  0  0  0  0  0
    8.2030    2.8040    0.3150 C   0  0  0  0  0  0  0  0  0  0  0  0
    2.9600   -5.0450    2.3770 C   0  0  0  0  0  0  0  0  0  0  0  0
    2.5750   -6.3590    3.0380 C   0  0  0  0  0  0  0  0  0  0  0  0
  1  2  1  0  0  0  0
  2  3  2  0  0  0  0
  2  4  1  0  0  0  0
  3  5  1  0  0  0  0
  4  6  2  0  0  0  0
  5  7  1  0  0  0  0
  5  8  2  0  0  0  0
  6  8  1  0  0  0  0
  7  9  2  0  0  0  0
  7 10  1  0  0  0  0
  8 11  1  0  0  0  0
 10 11  1  0  0  0  0
 10 12  1  0  0  0  0
 11 13  1  0  0  0  0
 12 14  1  0  0  0  0
 13 15  2  0  0  0  0
 13 16  1  0  0  0  0
 14 17  2  0  0  0  0
 14 18  1  0  0  0  0
 16 19  1  0  0  0  0
 18 20  1  0  0  0  0
 19 21  1  0  0  0  0
 20 22  1  0  0  0  0
 20 23  1  0  0  0  0
 20 24  1  0  0  0  0
 21 25  1  0  0  0  0
 25 26  1  0  0  0  0
M  END

$$$$

     RDKit          3D 0   0.00000     0.00000     0

 29 30  0  0  0  0              1 V2000 
   -1.7170   -1.1130   -0.5780 F   0  0  0  0  0  0  0  0  0  0  0  0
   -0.4100   -1.3040   -0.2270 C   0  0  0  0  0  0  0  0  0  0  0  0
   -0.4560   -1.9380    0.9760 F   0  0  0  0  0  0  0  0  0  0  0  0
    0.0830   -0.0570    0.0000 F   0  0  0  0  0  0  0  0  0  0  0  0
    0.3620   -2.0650   -1.2640 C   0  0  0  0  0  0  0  0  0  0  0  0
    1.6990   -2.4000   -1.0970 C   0  0  0  0  0  0  0  0  0  0  0  0
   -0.2410   -2.4780   -2.4640 C   0  0  0  0  0  0  0  0  0  0  0  0
    2.6130   -2.1060    0.0200 C   0  0  0  0  0  0  0  0  0  0  0  0
    2.4190   -3.1260   -2.0540 C   0  0  0  0  0  0  0  0  0  0  0  0
    0.4790   -3.1960   -3.4360 C   0  0  0  0  0  0  0  0  0  0  0  0
    2.3140   -1.4890    1.0220 O   0  0  0  0  0  0  0  0  0  0  0  0
    3.8420   -2.6490   -0.3130 N   0  0  0  0  0  0  0  0  0  0  0  0
    1.8190   -3.5260   -3.2360 C   0  0  0  0  0  0  0  0  0  0  0  0
    3.8360   -3.3410   -1.5980 C   0  0  0  0  0  0  0  0  0  0  0  0
    5.0520   -2.4850    0.4830 C   0  0  0  0  0  0  0  0  0  0  0  0
    4.2380   -4.8260   -1.6110 C   0  0  0  0  0  0  0  0  0  0  0  0
    5.8970   -1.3230   -0.0210 C   0  0  0  0  0  0  0  0  0  0  0  0
    4.8330   -5.2920   -2.5900 O   0  0  0  0  0  0  0  0  0  0  0  0
    3.8460   -5.6990   -0.6360 N   0  0  0  0  0  0  0  0  0  0  0  0
    5.7470   -0.7570   -1.0950 O   0  0  0  0  0  0  0  0  0  0  0  0
    6.8750   -1.0580    0.8920 O   0  0  0  0  0  0  0  0  0  0  0  0
    3.0370   -5.4720    0.5500 C   0  0  0  0  0  0  0  0  0  0  0  0
    7.8470   -0.0040    0.6640 C   0  0  0  0  0  0  0  0  0  0  0  0
    2.6410   -6.7910    1.2110 C   0  0  0  0  0  0  0  0  0  0  0  0
    8.6990   -0.2900   -0.5780 C   0  0  0  0  0  0  0  0  0  0  0  0
    8.7570   -0.0340    1.9010 C   0  0  0  0  0  0  0  0  0  0  0  0
    7.1660    1.3670    0.5870 C   0  0  0  0  0  0  0  0  0  0  0  0
    1.7970   -6.5540    2.4630 C   0  0  0  0  0  0  0  0  0  0  0  0
    1.4040   -7.8650    3.1260 C   0  0  0  0  0  0  0  0  0  0  0  0
  1  2  1  0  0  0  0
  2  3  1  0  0  0  0
  2  4  1  0  0  0  0
  2  5  1  0  0  0  0
  5  6  2  0  0  0  0
  5  7  1  0  0  0  0
  6  8  1  0  0  0  0
  6  9  1  0  0  0  0
  7 10  2  0  0  0  0
  8 11  2  0  0  0  0
  8 12  1  0  0  0  0
  9 13  2  0  0  0  0
  9 14  1  0  0  0  0
 10 13  1  0  0  0  0
 12 14  1  0  0  0  0
 12 15  1  0  0  0  0
 14 16  1  0  0  0  0
 15 17  1  0  0  0  0
 16 18  2  0  0  0  0
 16 19  1  0  0  0  0
 17 20  2  0  0  0  0
 17 21  1  0  0  0  0
 19 22  1  0  0  0  0
 21 23  1  0  0  0  0
 22 24  1  0  0  0  0
 23 25  1  0  0  0  0
 23 26  1  0  0  0  0
 23 27  1  0  0  0  0
 24 28  1  0  0  0  0
 28 29  1  0  0  0  0
M  END

$$$$

     RDKit          3D 0   0.00000     0.00000     0

 26 27  0  0  0  0              1 V2000 
   -0.2660    2.5360    2.3780 Br  0  0  0  0  0  0  0  0  0  0  0  0
    1.4940    2.9040    1.7870 C   0  0  0  0  0  0  0  0  0  0  0  0
    1.9850    4.2170    1.8620 C   0  0  0  0  0  0  0  0  0  0  0  0
    2.2790    1.8630    1.2840 C   0  0  0  0  0  0  0  0  0  0  0  0
    3.2820    4.5090    1.4280 C   0  0  0  0  0  0  0  0  0  0  0  0
    3.5660    2.1630    0.8600 C   0  0  0  0  0  0  0  0  0  0  0  0
    3.8430    6.1300    1.5280 Cl  0  0  0  0  0  0  0  0  0  0  0  0
    4.0540    3.4720    0.9310 C   0  0  0  0  0  0  0  0  0  0  0  0
    4.6140    1.2320    0.3080 C   0  0  0  0  0  0  0  0  0  0  0  0
    5.4190    3.4720    0.3840 C   0  0  0  0  0  0  0  0  0  0  0  0
    5.6940    2.1700   -0.0260 N   0  0  0  0  0  0  0  0  0  0  0  0
    5.0240    0.2080    1.3810 C   0  0  0  0  0  0  0  0  0  0  0  0
    6.1380    4.4480    0.2870 O   0  0  0  0  0  0  0  0  0  0  0  0
    6.9490    1.8030   -0.7040 C   0  0  0  0  0  0  0  0  0  0  0  0
    5.6400    0.5240    2.4020 O   0  0  0  0  0  0  0  0  0  0  0  0
    4.6480   -1.1010    1.2150 N   0  0  0  0  0  0  0  0  0  0  0  0
    8.0190    1.3650    0.3170 C   0  0  0  0  0  0  0  0  0  0  0  0
    6.7310    0.7690   -1.8080 C   0  0  0  0  0  0  0  0  0  0  0  0
    3.8920   -1.6820    0.1210 C   0  0  0  0  0  0  0  0  0  0  0  0
    9.4530    1.1760   -0.2320 C   0  0  0  0  0  0  0  0  0  0  0  0
    3.5250   -3.1340    0.4060 C   0  0  0  0  0  0  0  0  0  0  0  0
   10.0300    2.4900   -0.7960 C   0  0  0  0  0  0  0  0  0  0  0  0
   10.3350    0.6050    0.8870 C   0  0  0  0  0  0  0  0  0  0  0  0
    2.7180   -3.7390   -0.7400 C   0  0  0  0  0  0  0  0  0  0  0  0
   11.4540    2.3660   -1.3230 C   0  0  0  0  0  0  0  0  0  0  0  0
    2.3450   -5.1860   -0.4570 C   0  0  0  0  0  0  0  0  0  0  0  0
  1  2  1  0  0  0  0
  2  3  2  0  0  0  0
  2  4  1  0  0  0  0
  3  5  1  0  0  0  0
  4  6  2  0  0  0  0
  5  7  1  0  0  0  0
  5  8  2  0  0  0  0
  6  8  1  0  0  0  0
  6  9  1  0  0  0  0
  8 10  1  0  0  0  0
  9 11  1  0  0  0  0
  9 12  1  0  0  0  0
 10 11  1  0  0  0  0
 10 13  2  0  0  0  0
 11 14  1  0  0  0  0
 12 15  2  0  0  0  0
 12 16  1  0  0  0  0
 14 17  1  0  0  0  0
 14 18  1  0  0  0  0
 16 19  1  0  0  0  0
 17 20  1  0  0  0  0
 19 21  1  0  0  0  0
 20 22  1  0  0  0  0
 20 23  1  0  0  0  0
 21 24  1  0  0  0  0
 22 25  1  0  0  0  0
 24 26  1  0  0  0  0
M  END

$$$$

     RDKit          3D 0   0.00000     0.00000     0

 25 26  0  0  0  0              1 V2000 
   -0.5280    2.7790    1.7700 Br  0  0  0  0  0  0  0  0  0  0  0  0
    1.2870    3.0900    1.3340 C   0  0  0  0  0  0  0  0  0  0  0  0
    2.0760    2.0230    0.8870 C   0  0  0  0  0  0  0  0  0  0  0  0
    1.8140    4.3870    1.4670 C   0  0  0  0  0  0  0  0  0  0  0  0
    3.4020    2.2820    0.5780 C   0  0  0  0  0  0  0  0  0  0  0  0
    3.1500    4.6390    1.1510 C   0  0  0  0  0  0  0  0  0  0  0  0
    3.9130    3.5720    0.7120 C   0  0  0  0  0  0  0  0  0  0  0  0
    4.4790    1.3430    0.1010 C   0  0  0  0  0  0  0  0  0  0  0  0
    5.3170    3.5640    0.2910 C   0  0  0  0  0  0  0  0  0  0  0  0
    5.6060    2.2660   -0.1180 N   0  0  0  0  0  0  0  0  0  0  0  0
    4.7720    0.2860    1.1810 C   0  0  0  0  0  0  0  0  0  0  0  0
    6.0340    4.5470    0.2850 O   0  0  0  0  0  0  0  0  0  0  0  0
    6.9080    1.8880   -0.6910 C   0  0  0  0  0  0  0  0  0  0  0  0
    5.3050    0.5630    2.2580 O   0  0  0  0  0  0  0  0  0  0  0  0
    4.3840   -1.0090    0.9510 N   0  0  0  0  0  0  0  0  0  0  0  0
    7.8880    1.4400    0.4140 C   0  0  0  0  0  0  0  0  0  0  0  0
    6.7720    0.8580   -1.8120 C   0  0  0  0  0  0  0  0  0  0  0  0
    3.7130   -1.5440   -0.2210 C   0  0  0  0  0  0  0  0  0  0  0  0
    9.3480    1.1810   -0.0270 C   0  0  0  0  0  0  0  0  0  0  0  0
    3.2950   -2.9950   -0.0120 C   0  0  0  0  0  0  0  0  0  0  0  0
   10.0030    2.4400   -0.6270 C   0  0  0  0  0  0  0  0  0  0  0  0
   10.1380    0.6520    1.1790 C   0  0  0  0  0  0  0  0  0  0  0  0
    2.5850   -3.5500   -1.2450 C   0  0  0  0  0  0  0  0  0  0  0  0
   11.4440    2.2330   -1.0740 C   0  0  0  0  0  0  0  0  0  0  0  0
    2.1580   -4.9940   -1.0400 C   0  0  0  0  0  0  0  0  0  0  0  0
  1  2  1  0  0  0  0
  2  3  2  0  0  0  0
  2  4  1  0  0  0  0
  3  5  1  0  0  0  0
  4  6  2  0  0  0  0
  5  7  2  0  0  0  0
  5  8  1  0  0  0  0
  6  7  1  0  0  0  0
  7  9  1  0  0  0  0
  8 10  1  0  0  0  0
  8 11  1  0  0  0  0
  9 10  1  0  0  0  0
  9 12  2  0  0  0  0
 10 13  1  0  0  0  0
 11 14  2  0  0  0  0
 11 15  1  0  0  0  0
 13 16  1  0  0  0  0
 13 17  1  0  0  0  0
 15 18  1  0  0  0  0
 16 19  1  0  0  0  0
 18 20  1  0  0  0  0
 19 21  1  0  0  0  0
 19 22  1  0  0  0  0
 20 23  1  0  0  0  0
 21 24  1  0  0  0  0
 23 25  1  0  0  0  0
M  END

$$$$

     RDKit          3D 0   0.00000     0.00000     0

 25 26  0  0  0  0              1 V2000 
    0.5520    2.4040    1.7420 Br  0  0  0  0  0  0  0  0  0  0  0  0
    1.7680    1.0550    1.2120 C   0  0  0  0  0  0  0  0  0  0  0  0
    3.0750    1.4040    0.8760 C   0  0  0  0  0  0  0  0  0  0  0  0
    1.3350   -0.2820    1.1610 C   0  0  0  0  0  0  0  0  0  0  0  0
    3.9180    0.3760    0.4970 C   0  0  0  0  0  0  0  0  0  0  0  0
    2.2120   -1.3020    0.7740 C   0  0  0  0  0  0  0  0  0  0  0  0
    5.3170    0.4540    0.0720 C   0  0  0  0  0  0  0  0  0  0  0  0
    3.5120   -0.9570    0.4430 C   0  0  0  0  0  0  0  0  0  0  0  0
    5.9530    1.4890    0.0040 O   0  0  0  0  0  0  0  0  0  0  0  0
    5.7120   -0.8390   -0.2550 N   0  0  0  0  0  0  0  0  0  0  0  0
    4.6610   -1.8350    0.0210 C   0  0  0  0  0  0  0  0  0  0  0  0
    7.0420   -1.1510   -0.8020 C   0  0  0  0  0  0  0  0  0  0  0  0
    5.0370   -2.7980    1.1610 C   0  0  0  0  0  0  0  0  0  0  0  0
    8.0280   -1.5220    0.3280 C   0  0  0  0  0  0  0  0  0  0  0  0
    6.9710   -2.1840   -1.9220 C   0  0  0  0  0  0  0  0  0  0  0  0
    5.5440   -2.4140    2.2180 O   0  0  0  0  0  0  0  0  0  0  0  0
    4.7590   -4.1320    1.0090 N   0  0  0  0  0  0  0  0  0  0  0  0
    9.5150   -1.5500   -0.1030 C   0  0  0  0  0  0  0  0  0  0  0  0
    4.1410   -4.7900   -0.1280 C   0  0  0  0  0  0  0  0  0  0  0  0
   10.3900   -0.9430    1.0150 C   0  0  0  0  0  0  0  0  0  0  0  0
    9.9610   -2.9800   -0.4290 C   0  0  0  0  0  0  0  0  0  0  0  0
    3.8580   -6.2600    0.1630 C   0  0  0  0  0  0  0  0  0  0  0  0
   11.8630   -0.8240    0.6500 C   0  0  0  0  0  0  0  0  0  0  0  0
    3.1980   -6.9450   -1.0320 C   0  0  0  0  0  0  0  0  0  0  0  0
    2.9130   -8.4110   -0.7480 C   0  0  0  0  0  0  0  0  0  0  0  0
  1  2  1  0  0  0  0
  2  3  2  0  0  0  0
  2  4  1  0  0  0  0
  3  5  1  0  0  0  0
  4  6  2  0  0  0  0
  5  7  1  0  0  0  0
  5  8  2  0  0  0  0
  6  8  1  0  0  0  0
  7  9  2  0  0  0  0
  7 10  1  0  0  0  0
  8 11  1  0  0  0  0
 10 11  1  0  0  0  0
 10 12  1  0  0  0  0
 11 13  1  0  0  0  0
 12 14  1  0  0  0  0
 12 15  1  0  0  0  0
 13 16  2  0  0  0  0
 13 17  1  0  0  0  0
 14 18  1  0  0  0  0
 17 19  1  0  0  0  0
 18 20  1  0  0  0  0
 18 21  1  0  0  0  0
 19 22  1  0  0  0  0
 20 23  1  0  0  0  0
 22 24  1  0  0  0  0
 24 25  1  0  0  0  0
M  END

$$$$

     RDKit          3D 0   0.00000     0.00000     0

 25 26  0  0  0  0              1 V2000 
    0.9250    2.2830    0.2860 Br  0  0  0  0  0  0  0  0  0  0  0  0
    0.3460    0.4850    0.2630 C   0  0  0  0  0  0  0  0  0  0  0  0
    1.1990   -0.5890    0.0720 C   0  0  0  0  0  0  0  0  0  0  0  0
   -1.0160    0.2190    0.4440 C   0  0  0  0  0  0  0  0  0  0  0  0
    2.6510   -0.6380   -0.1710 C   0  0  0  0  0  0  0  0  0  0  0  0
    0.7240   -1.9050    0.0600 C   0  0  0  0  0  0  0  0  0  0  0  0
   -1.4970   -1.1010    0.4280 C   0  0  0  0  0  0  0  0  0  0  0  0
    3.3900    0.3270   -0.2340 O   0  0  0  0  0  0  0  0  0  0  0  0
    2.9910   -1.9750   -0.3560 N   0  0  0  0  0  0  0  0  0  0  0  0
   -0.6260   -2.1750    0.2340 C   0  0  0  0  0  0  0  0  0  0  0  0
    1.8540   -2.8800   -0.1380 C   0  0  0  0  0  0  0  0  0  0  0  0
    4.3510   -2.4060   -0.7190 C   0  0  0  0  0  0  0  0  0  0  0  0
    2.0200   -3.7550    1.1170 C   0  0  0  0  0  0  0  0  0  0  0  0
    5.1880   -2.7160    0.5400 C   0  0  0  0  0  0  0  0  0  0  0  0
    4.3450   -3.5590   -1.7220 C   0  0  0  0  0  0  0  0  0  0  0  0
    2.4070   -3.3040    2.1980 O   0  0  0  0  0  0  0  0  0  0  0  0
    1.6860   -5.0830    1.0380 N   0  0  0  0  0  0  0  0  0  0  0  0
    6.6890   -3.0110    0.3100 C   0  0  0  0  0  0  0  0  0  0  0  0
    1.1830   -5.8120   -0.1130 C   0  0  0  0  0  0  0  0  0  0  0  0
    7.4210   -1.8170   -0.3330 C   0  0  0  0  0  0  0  0  0  0  0  0
    7.3220   -3.4100    1.6500 C   0  0  0  0  0  0  0  0  0  0  0  0
    0.7640   -7.2290    0.2650 C   0  0  0  0  0  0  0  0  0  0  0  0
    8.9020   -2.0640   -0.5840 C   0  0  0  0  0  0  0  0  0  0  0  0
    0.2390   -7.9950   -0.9480 C   0  0  0  0  0  0  0  0  0  0  0  0
   -0.1760   -9.4090   -0.5750 C   0  0  0  0  0  0  0  0  0  0  0  0
  1  2  1  0  0  0  0
  2  3  2  0  0  0  0
  2  4  1  0  0  0  0
  3  5  1  0  0  0  0
  3  6  1  0  0  0  0
  4  7  2  0  0  0  0
  5  8  2  0  0  0  0
  5  9  1  0  0  0  0
  6 10  2  0  0  0  0
  6 11  1  0  0  0  0
  7 10  1  0  0  0  0
  9 11  1  0  0  0  0
  9 12  1  0  0  0  0
 11 13  1  0  0  0  0
 12 14  1  0  0  0  0
 12 15  1  0  0  0  0
 13 16  2  0  0  0  0
 13 17  1  0  0  0  0
 14 18  1  0  0  0  0
 17 19  1  0  0  0  0
 18 20  1  0  0  0  0
 18 21  1  0  0  0  0
 19 22  1  0  0  0  0
 20 23  1  0  0  0  0
 22 24  1  0  0  0  0
 24 25  1  0  0  0  0
M  END

$$$$

     RDKit          3D 0   0.00000     0.00000     0

 25 26  0  0  0  0              1 V2000 
   -0.6440    1.0240   -1.2470 Br  0  0  0  0  0  0  0  0  0  0  0  0
    0.0330    2.1530    0.1060 C   0  0  0  0  0  0  0  0  0  0  0  0
    1.3660    2.5260    0.1580 C   0  0  0  0  0  0  0  0  0  0  0  0
   -0.8480    2.6490    1.0770 C   0  0  0  0  0  0  0  0  0  0  0  0
    1.7850    3.4050    1.1600 C   0  0  0  0  0  0  0  0  0  0  0  0
    2.5400    2.1430   -0.7090 C   0  0  0  0  0  0  0  0  0  0  0  0
   -0.3960    3.5180    2.0860 C   0  0  0  0  0  0  0  0  0  0  0  0
    3.2060    3.7030    0.9650 C   0  0  0  0  0  0  0  0  0  0  0  0
    0.9390    3.9110    2.1310 C   0  0  0  0  0  0  0  0  0  0  0  0
    3.6040    3.0140   -0.1730 N   0  0  0  0  0  0  0  0  0  0  0  0
    2.8640    0.6420   -0.5840 C   0  0  0  0  0  0  0  0  0  0  0  0
    3.8580    4.4370    1.6810 O   0  0  0  0  0  0  0  0  0  0  0  0
    4.9440    3.1730   -0.7700 C   0  0  0  0  0  0  0  0  0  0  0  0
    2.5660   -0.1570   -1.4710 O   0  0  0  0  0  0  0  0  0  0  0  0
    3.3860    0.2520    0.6380 N   0  0  0  0  0  0  0  0  0  0  0  0
    5.9450    2.1670   -0.1680 C   0  0  0  0  0  0  0  0  0  0  0  0
    4.9100    3.1230   -2.2970 C   0  0  0  0  0  0  0  0  0  0  0  0
    3.6370   -1.1350    0.9720 C   0  0  0  0  0  0  0  0  0  0  0  0
    7.4360    2.3760   -0.5250 C   0  0  0  0  0  0  0  0  0  0  0  0
    5.0160   -1.5830    0.4960 C   0  0  0  0  0  0  0  0  0  0  0  0
    7.9590    3.7480   -0.0550 C   0  0  0  0  0  0  0  0  0  0  0  0
    8.2500    1.2230    0.0800 C   0  0  0  0  0  0  0  0  0  0  0  0
    5.2830   -3.0460    0.8430 C   0  0  0  0  0  0  0  0  0  0  0  0
    9.4270    3.9950   -0.3810 C   0  0  0  0  0  0  0  0  0  0  0  0
    6.6580   -3.4850    0.3660 C   0  0  0  0  0  0  0  0  0  0  0  0
  1  2  1  0  0  0  0
  2  3  2  0  0  0  0
  2  4  1  0  0  0  0
  3  5  1  0  0  0  0
  3  6  1  0  0  0  0
  4  7  2  0  0  0  0
  5  8  1  0  0  0  0
  5  9  2  0  0  0  0
  6 10  1  0  0  0  0
  6 11  1  0  0  0  0
  7  9  1  0  0  0  0
  8 10  1  0  0  0  0
  8 12  2  0  0  0  0
 10 13  1  0  0  0  0
 11 14  2  0  0  0  0
 11 15  1  0  0  0  0
 13 16  1  0  0  0  0
 13 17  1  0  0  0  0
 15 18  1  0  0  0  0
 16 19  1  0  0  0  0
 18 20  1  0  0  0  0
 19 21  1  0  0  0  0
 19 22  1  0  0  0  0
 20 23  1  0  0  0  0
 21 24  1  0  0  0  0
 23 25  1  0  0  0  0
M  END

$$$$

     RDKit          3D 0   0.00000     0.00000     0

 25 26  0  0  0  0              1 V2000 
   -0.0940    2.2550    2.5960 Cl  0  0  0  0  0  0  0  0  0  0  0  0
    1.5080    2.5990    2.0640 C   0  0  0  0  0  0  0  0  0  0  0  0
    2.2600    1.5880    1.4550 C   0  0  0  0  0  0  0  0  0  0  0  0
    2.0340    3.8910    2.2500 C   0  0  0  0  0  0  0  0  0  0  0  0
    3.5460    1.8940    1.0380 C   0  0  0  0  0  0  0  0  0  0  0  0
    3.3290    4.1930    1.8250 C   0  0  0  0  0  0  0  0  0  0  0  0
    4.0540    3.1790    1.2260 C   0  0  0  0  0  0  0  0  0  0  0  0
    4.5790    1.0170    0.3790 C   0  0  0  0  0  0  0  0  0  0  0  0
    5.4070    3.2320    0.6680 C   0  0  0  0  0  0  0  0  0  0  0  0
    5.6690    1.9770    0.1300 N   0  0  0  0  0  0  0  0  0  0  0  0
    4.9890   -0.1220    1.3300 C   0  0  0  0  0  0  0  0  0  0  0  0
    6.1090    4.2260    0.6720 O   0  0  0  0  0  0  0  0  0  0  0  0
    6.9150    1.6730   -0.5910 C   0  0  0  0  0  0  0  0  0  0  0  0
    5.6190    0.0730    2.3710 O   0  0  0  0  0  0  0  0  0  0  0  0
    4.5970   -1.4010    1.0240 N   0  0  0  0  0  0  0  0  0  0  0  0
    8.0110    1.1990    0.3860 C   0  0  0  0  0  0  0  0  0  0  0  0
    6.7010    0.7020   -1.7520 C   0  0  0  0  0  0  0  0  0  0  0  0
    3.8270   -1.8480   -0.1230 C   0  0  0  0  0  0  0  0  0  0  0  0
    9.4350    1.0520   -0.2010 C   0  0  0  0  0  0  0  0  0  0  0  0
    3.4860   -3.3320   -0.0260 C   0  0  0  0  0  0  0  0  0  0  0  0
    9.9690    2.3870   -0.7590 C   0  0  0  0  0  0  0  0  0  0  0  0
   10.3570    0.4810    0.8850 C   0  0  0  0  0  0  0  0  0  0  0  0
    2.6800   -3.7960   -1.2380 C   0  0  0  0  0  0  0  0  0  0  0  0
   11.3850    2.3070   -1.3140 C   0  0  0  0  0  0  0  0  0  0  0  0
    2.3380   -5.2750   -1.1470 C   0  0  0  0  0  0  0  0  0  0  0  0
  1  2  1  0  0  0  0
  2  3  2  0  0  0  0
  2  4  1  0  0  0  0
  3  5  1  0  0  0  0
  4  6  2  0  0  0  0
  5  7  2  0  0  0  0
  5  8  1  0  0  0  0
  6  7  1  0  0  0  0
  7  9  1  0  0  0  0
  8 10  1  0  0  0  0
  8 11  1  0  0  0  0
  9 10  1  0  0  0  0
  9 12  2  0  0  0  0
 10 13  1  0  0  0  0
 11 14  2  0  0  0  0
 11 15  1  0  0  0  0
 13 16  1  0  0  0  0
 13 17  1  0  0  0  0
 15 18  1  0  0  0  0
 16 19  1  0  0  0  0
 18 20  1  0  0  0  0
 19 21  1  0  0  0  0
 19 22  1  0  0  0  0
 20 23  1  0  0  0  0
 21 24  1  0  0  0  0
 23 25  1  0  0  0  0
M  END

$$$$

     RDKit          3D 0   0.00000     0.00000     0

 25 26  0  0  0  0              1 V2000 
    0.6860    2.6860    2.1170 I   0  0  0  0  0  0  0  0  0  0  0  0
    1.9130    1.1530    1.4280 C   0  0  0  0  0  0  0  0  0  0  0  0
    3.2350    1.4340    1.0840 C   0  0  0  0  0  0  0  0  0  0  0  0
    1.3940   -0.1500    1.3140 C   0  0  0  0  0  0  0  0  0  0  0  0
    4.0030    0.3760    0.6350 C   0  0  0  0  0  0  0  0  0  0  0  0
    2.1970   -1.2010    0.8540 C   0  0  0  0  0  0  0  0  0  0  0  0
    5.3980    0.3880    0.1890 C   0  0  0  0  0  0  0  0  0  0  0  0
    3.5110   -0.9230    0.5160 C   0  0  0  0  0  0  0  0  0  0  0  0
    6.0980    1.3830    0.1650 O   0  0  0  0  0  0  0  0  0  0  0  0
    5.7030   -0.9070   -0.2140 N   0  0  0  0  0  0  0  0  0  0  0  0
    4.5930   -1.8470    0.0220 C   0  0  0  0  0  0  0  0  0  0  0  0
    7.0060   -1.2670   -0.7960 C   0  0  0  0  0  0  0  0  0  0  0  0
    4.9180   -2.9020    1.0930 C   0  0  0  0  0  0  0  0  0  0  0  0
    8.0140   -1.6440    0.3100 C   0  0  0  0  0  0  0  0  0  0  0  0
    6.8890   -2.3410   -1.8770 C   0  0  0  0  0  0  0  0  0  0  0  0
    5.4550   -2.6200    2.1670 O   0  0  0  0  0  0  0  0  0  0  0  0
    4.5570   -4.2050    0.8590 N   0  0  0  0  0  0  0  0  0  0  0  0
    9.4790   -1.8550   -0.1410 C   0  0  0  0  0  0  0  0  0  0  0  0
    3.8930   -4.7490   -0.3130 C   0  0  0  0  0  0  0  0  0  0  0  0
   10.0740   -0.5860   -0.7830 C   0  0  0  0  0  0  0  0  0  0  0  0
   10.3020   -2.3180    1.0690 C   0  0  0  0  0  0  0  0  0  0  0  0
    3.5970   -6.2360   -0.1490 C   0  0  0  0  0  0  0  0  0  0  0  0
   11.5250   -0.7360   -1.2220 C   0  0  0  0  0  0  0  0  0  0  0  0
    2.9030   -6.8020   -1.3860 C   0  0  0  0  0  0  0  0  0  0  0  0
    2.6170   -8.2870   -1.2340 C   0  0  0  0  0  0  0  0  0  0  0  0
  1  2  1  0  0  0  0
  2  3  2  0  0  0  0
  2  4  1  0  0  0  0
  3  5  1  0  0  0  0
  4  6  2  0  0  0  0
  5  7  1  0  0  0  0
  5  8  2  0  0  0  0
  6  8  1  0  0  0  0
  7  9  2  0  0  0  0
  7 10  1  0  0  0  0
  8 11  1  0  0  0  0
 10 11  1  0  0  0  0
 10 12  1  0  0  0  0
 11 13  1  0  0  0  0
 12 14  1  0  0  0  0
 12 15  1  0  0  0  0
 13 16  2  0  0  0  0
 13 17  1  0  0  0  0
 14 18  1  0  0  0  0
 17 19  1  0  0  0  0
 18 20  1  0  0  0  0
 18 21  1  0  0  0  0
 19 22  1  0  0  0  0
 20 23  1  0  0  0  0
 22 24  1  0  0  0  0
 24 25  1  0  0  0  0
M  END

$$$$

     RDKit          3D 0   0.00000     0.00000     0

 28 29  0  0  0  0              1 V2000 
   -1.0590    1.4830    2.3610 F   0  0  0  0  0  0  0  0  0  0  0  0
   -0.8720    2.8290    2.2560 C   0  0  0  0  0  0  0  0  0  0  0  0
   -1.7320    3.2510    1.2890 F   0  0  0  0  0  0  0  0  0  0  0  0
   -1.3300    3.3590    3.4240 F   0  0  0  0  0  0  0  0  0  0  0  0
    0.5560    3.2090    1.9560 C   0  0  0  0  0  0  0  0  0  0  0  0
    1.4140    2.2940    1.3160 C   0  0  0  0  0  0  0  0  0  0  0  0
    1.0250    4.5020    2.2890 C   0  0  0  0  0  0  0  0  0  0  0  0
    2.7160    2.6830    1.0400 C   0  0  0  0  0  0  0  0  0  0  0  0
    2.3370    4.8880    2.0040 C   0  0  0  0  0  0  0  0  0  0  0  0
    3.1520    3.9600    1.3840 C   0  0  0  0  0  0  0  0  0  0  0  0
    3.8350    1.9060    0.3970 C   0  0  0  0  0  0  0  0  0  0  0  0
    4.5430    4.1110    0.9520 C   0  0  0  0  0  0  0  0  0  0  0  0
    4.9010    2.9210    0.3280 N   0  0  0  0  0  0  0  0  0  0  0  0
    4.2120    0.7010    1.2760 C   0  0  0  0  0  0  0  0  0  0  0  0
    5.2010    5.1230    1.1040 O   0  0  0  0  0  0  0  0  0  0  0  0
    6.2110    2.7240   -0.3110 C   0  0  0  0  0  0  0  0  0  0  0  0
    4.7420    0.8220    2.3820 O   0  0  0  0  0  0  0  0  0  0  0  0
    3.9050   -0.5580    0.8260 N   0  0  0  0  0  0  0  0  0  0  0  0
    7.2370    2.1650    0.6970 C   0  0  0  0  0  0  0  0  0  0  0  0
    6.1190    1.8850   -1.5850 C   0  0  0  0  0  0  0  0  0  0  0  0
    3.2610   -0.9280   -0.4210 C   0  0  0  0  0  0  0  0  0  0  0  0
    8.7030    2.0860    0.2090 C   0  0  0  0  0  0  0  0  0  0  0  0
    3.0170   -2.4310   -0.5300 C   0  0  0  0  0  0  0  0  0  0  0  0
    9.2640    3.4740   -0.1590 C   0  0  0  0  0  0  0  0  0  0  0  0
    9.5450    1.4050    1.2970 C   0  0  0  0  0  0  0  0  0  0  0  0
    4.3150   -3.2270   -0.6870 C   0  0  0  0  0  0  0  0  0  0  0  0
   10.7130    3.4520   -0.6290 C   0  0  0  0  0  0  0  0  0  0  0  0
    4.0370   -4.7160   -0.8220 C   0  0  0  0  0  0  0  0  0  0  0  0
  1  2  1  0  0  0  0
  2  3  1  0  0  0  0
  2  4  1  0  0  0  0
  2  5  1  0  0  0  0
  5  6  2  0  0  0  0
  5  7  1  0  0  0  0
  6  8  1  0  0  0  0
  7  9  2  0  0  0  0
  8 10  2  0  0  0  0
  8 11  1  0  0  0  0
  9 10  1  0  0  0  0
 10 12  1  0  0  0  0
 11 13  1  0  0  0  0
 11 14  1  0  0  0  0
 12 13  1  0  0  0  0
 12 15  2  0  0  0  0
 13 16  1  0  0  0  0
 14 17  2  0  0  0  0
 14 18  1  0  0  0  0
 16 19  1  0  0  0  0
 16 20  1  0  0  0  0
 18 21  1  0  0  0  0
 19 22  1  0  0  0  0
 21 23  1  0  0  0  0
 22 24  1  0  0  0  0
 22 25  1  0  0  0  0
 23 26  1  0  0  0  0
 24 27  1  0  0  0  0
 26 28  1  0  0  0  0
M  END

$$$$

     RDKit          3D 0   0.00000     0.00000     0

 28 29  0  0  0  0              1 V2000 
    3.2900    1.7920    0.2080 F   0  0  0  0  0  0  0  0  0  0  0  0
    2.4320    1.3820   -0.7650 C   0  0  0  0  0  0  0  0  0  0  0  0
    1.4130    2.2920   -0.7450 F   0  0  0  0  0  0  0  0  0  0  0  0
    3.0570    1.5770   -1.9570 F   0  0  0  0  0  0  0  0  0  0  0  0
    1.9460   -0.0240   -0.5760 C   0  0  0  0  0  0  0  0  0  0  0  0
    2.8130   -1.1070   -0.5380 C   0  0  0  0  0  0  0  0  0  0  0  0
    0.5780   -0.3090   -0.4340 C   0  0  0  0  0  0  0  0  0  0  0  0
    4.2750   -1.1440   -0.6850 C   0  0  0  0  0  0  0  0  0  0  0  0
    2.3680   -2.4210   -0.3640 C   0  0  0  0  0  0  0  0  0  0  0  0
    0.1200   -1.6270   -0.2640 C   0  0  0  0  0  0  0  0  0  0  0  0
    4.9730   -0.1650   -0.8650 O   0  0  0  0  0  0  0  0  0  0  0  0
    4.6610   -2.4780   -0.6200 N   0  0  0  0  0  0  0  0  0  0  0  0
    1.0170   -2.6960   -0.2270 C   0  0  0  0  0  0  0  0  0  0  0  0
    3.5330   -3.3760   -0.3320 C   0  0  0  0  0  0  0  0  0  0  0  0
    6.0550   -2.9090   -0.8110 C   0  0  0  0  0  0  0  0  0  0  0  0
    3.6320   -4.0330    1.0560 C   0  0  0  0  0  0  0  0  0  0  0  0
    6.8130   -2.9280    0.5330 C   0  0  0  0  0  0  0  0  0  0  0  0
    6.1580   -4.2340   -1.5640 C   0  0  0  0  0  0  0  0  0  0  0  0
    3.9460   -3.4060    2.0710 O   0  0  0  0  0  0  0  0  0  0  0  0
    3.3130   -5.3610    1.1740 N   0  0  0  0  0  0  0  0  0  0  0  0
    8.3370   -3.1860    0.4580 C   0  0  0  0  0  0  0  0  0  0  0  0
    2.8920   -6.2730    0.1270 C   0  0  0  0  0  0  0  0  0  0  0  0
    9.0650   -2.1120   -0.3740 C   0  0  0  0  0  0  0  0  0  0  0  0
    8.8920   -3.2680    1.8870 C   0  0  0  0  0  0  0  0  0  0  0  0
    2.5280   -7.6430    0.6910 C   0  0  0  0  0  0  0  0  0  0  0  0
   10.5720   -2.3180   -0.4680 C   0  0  0  0  0  0  0  0  0  0  0  0
    2.0760   -8.5960   -0.4140 C   0  0  0  0  0  0  0  0  0  0  0  0
    1.7140   -9.9630    0.1440 C   0  0  0  0  0  0  0  0  0  0  0  0
  1  2  1  0  0  0  0
  2  3  1  0  0  0  0
  2  4  1  0  0  0  0
  2  5  1  0  0  0  0
  5  6  2  0  0  0  0
  5  7  1  0  0  0  0
  6  8  1  0  0  0  0
  6  9  1  0  0  0  0
  7 10  2  0  0  0  0
  8 11  2  0  0  0  0
  8 12  1  0  0  0  0
  9 13  2  0  0  0  0
  9 14  1  0  0  0  0
 10 13  1  0  0  0  0
 12 14  1  0  0  0  0
 12 15  1  0  0  0  0
 14 16  1  0  0  0  0
 15 17  1  0  0  0  0
 15 18  1  0  0  0  0
 16 19  2  0  0  0  0
 16 20  1  0  0  0  0
 17 21  1  0  0  0  0
 20 22  1  0  0  0  0
 21 23  1  0  0  0  0
 21 24  1  0  0  0  0
 22 25  1  0  0  0  0
 23 26  1  0  0  0  0
 25 27  1  0  0  0  0
 27 28  1  0  0  0  0
M  END

$$$$

     RDKit          3D 0   0.00000     0.00000     0

 26 27  0  0  0  0              1 V2000 
   -0.3440    2.9780    0.1770 Br  0  0  0  0  0  0  0  0  0  0  0  0
    1.5240    3.1000   -0.0980 C   0  0  0  0  0  0  0  0  0  0  0  0
    2.1100    4.3600   -0.2970 C   0  0  0  0  0  0  0  0  0  0  0  0
    2.2940    1.9340   -0.0990 C   0  0  0  0  0  0  0  0  0  0  0  0
    3.4880    4.4710   -0.5040 C   0  0  0  0  0  0  0  0  0  0  0  0
    3.6610    2.0540   -0.3010 C   0  0  0  0  0  0  0  0  0  0  0  0
    4.1660    6.0310   -0.7520 Cl  0  0  0  0  0  0  0  0  0  0  0  0
    4.2440    3.3100   -0.5040 C   0  0  0  0  0  0  0  0  0  0  0  0
    4.7060    0.9700   -0.3360 C   0  0  0  0  0  0  0  0  0  0  0  0
    5.6850    3.1080   -0.7120 C   0  0  0  0  0  0  0  0  0  0  0  0
    5.9180    1.7370   -0.6490 N   0  0  0  0  0  0  0  0  0  0  0  0
    4.7840    0.2510    1.0230 C   0  0  0  0  0  0  0  0  0  0  0  0
    6.4970    3.9890   -0.9210 O   0  0  0  0  0  0  0  0  0  0  0  0
    7.2540    1.1520   -0.8530 C   0  0  0  0  0  0  0  0  0  0  0  0
    5.2220    0.7920    2.0400 O   0  0  0  0  0  0  0  0  0  0  0  0
    4.3050   -1.0320    1.1110 N   0  0  0  0  0  0  0  0  0  0  0  0
    8.0320    1.1030    0.4820 C   0  0  0  0  0  0  0  0  0  0  0  0
    7.1830   -0.2140   -1.5400 C   0  0  0  0  0  0  0  0  0  0  0  0
    3.7220   -1.8420    0.0560 C   0  0  0  0  0  0  0  0  0  0  0  0
    9.5430    1.4350    0.4230 C   0  0  0  0  0  0  0  0  0  0  0  0
    3.1710   -3.1570    0.5990 C   0  0  0  0  0  0  0  0  0  0  0  0
    9.7820    2.9120    0.0470 C   0  0  0  0  0  0  0  0  0  0  0  0
   10.3210    0.4770   -0.4790 C   0  0  0  0  0  0  0  0  0  0  0  0
    2.5510   -4.0000   -0.5150 C   0  0  0  0  0  0  0  0  0  0  0  0
   11.2280    3.3560    0.2300 C   0  0  0  0  0  0  0  0  0  0  0  0
    1.9940   -5.3090    0.0200 C   0  0  0  0  0  0  0  0  0  0  0  0
  1  2  1  0  0  0  0
  2  3  2  0  0  0  0
  2  4  1  0  0  0  0
  3  5  1  0  0  0  0
  4  6  2  0  0  0  0
  5  7  1  0  0  0  0
  5  8  2  0  0  0  0
  6  8  1  0  0  0  0
  6  9  1  0  0  0  0
  8 10  1  0  0  0  0
  9 11  1  0  0  0  0
  9 12  1  0  0  0  0
 10 11  1  0  0  0  0
 10 13  2  0  0  0  0
 11 14  1  0  0  0  0
 12 15  2  0  0  0  0
 12 16  1  0  0  0  0
 14 17  1  0  0  0  0
 14 18  1  0  0  0  0
 16 19  1  0  0  0  0
 17 20  1  0  0  0  0
 19 21  1  0  0  0  0
 20 22  1  0  0  0  0
 20 23  1  0  0  0  0
 21 24  1  0  0  0  0
 22 25  1  0  0  0  0
 24 26  1  0  0  0  0
M  END

$$$$

     RDKit          3D 0   0.00000     0.00000     0

 25 26  0  0  0  0              1 V2000 
   -0.1870    2.8150    0.8820 Br  0  0  0  0  0  0  0  0  0  0  0  0
    1.6720    2.9900    0.5730 C   0  0  0  0  0  0  0  0  0  0  0  0
    2.4300    1.8480    0.2900 C   0  0  0  0  0  0  0  0  0  0  0  0
    2.2620    4.2660    0.6320 C   0  0  0  0  0  0  0  0  0  0  0  0
    3.7890    2.0070    0.0700 C   0  0  0  0  0  0  0  0  0  0  0  0
    3.6320    4.4180    0.4070 C   0  0  0  0  0  0  0  0  0  0  0  0
    4.3620    3.2770    0.1300 C   0  0  0  0  0  0  0  0  0  0  0  0
    4.8400    0.9750   -0.2410 C   0  0  0  0  0  0  0  0  0  0  0  0
    5.7930    3.1560   -0.1580 C   0  0  0  0  0  0  0  0  0  0  0  0
    6.0420    1.8110   -0.4080 N   0  0  0  0  0  0  0  0  0  0  0  0
    4.9650   -0.0360    0.9130 C   0  0  0  0  0  0  0  0  0  0  0  0
    6.5670    4.0950   -0.1830 O   0  0  0  0  0  0  0  0  0  0  0  0
    7.3750    1.3060   -0.7740 C   0  0  0  0  0  0  0  0  0  0  0  0
    5.4460    0.2570    2.0100 O   0  0  0  0  0  0  0  0  0  0  0  0
    4.4800   -1.3050    0.7240 N   0  0  0  0  0  0  0  0  0  0  0  0
    8.1880    0.9560    0.4940 C   0  0  0  0  0  0  0  0  0  0  0  0
    7.2930    0.1370   -1.7590 C   0  0  0  0  0  0  0  0  0  0  0  0
    3.8490   -1.8540   -0.4630 C   0  0  0  0  0  0  0  0  0  0  0  0
    9.6930    1.3180    0.4800 C   0  0  0  0  0  0  0  0  0  0  0  0
    3.2670   -3.2380   -0.1950 C   0  0  0  0  0  0  0  0  0  0  0  0
    9.9050    2.8460    0.4620 C   0  0  0  0  0  0  0  0  0  0  0  0
   10.4570    0.6170   -0.6410 C   0  0  0  0  0  0  0  0  0  0  0  0
    2.5880   -3.8070   -1.4400 C   0  0  0  0  0  0  0  0  0  0  0  0
   11.3470    3.2590    0.7280 C   0  0  0  0  0  0  0  0  0  0  0  0
    1.9970   -5.1820   -1.1720 C   0  0  0  0  0  0  0  0  0  0  0  0
  1  2  1  0  0  0  0
  2  3  2  0  0  0  0
  2  4  1  0  0  0  0
  3  5  1  0  0  0  0
  4  6  2  0  0  0  0
  5  7  2  0  0  0  0
  5  8  1  0  0  0  0
  6  7  1  0  0  0  0
  7  9  1  0  0  0  0
  8 10  1  0  0  0  0
  8 11  1  0  0  0  0
  9 10  1  0  0  0  0
  9 12  2  0  0  0  0
 10 13  1  0  0  0  0
 11 14  2  0  0  0  0
 11 15  1  0  0  0  0
 13 16  1  0  0  0  0
 13 17  1  0  0  0  0
 15 18  1  0  0  0  0
 16 19  1  0  0  0  0
 18 20  1  0  0  0  0
 19 21  1  0  0  0  0
 19 22  1  0  0  0  0
 20 23  1  0  0  0  0
 21 24  1  0  0  0  0
 23 25  1  0  0  0  0
M  END

$$$$

     RDKit          3D 0   0.00000     0.00000     0

 25 26  0  0  0  0              1 V2000 
    1.1890    3.1630   -0.8110 Br  0  0  0  0  0  0  0  0  0  0  0  0
    2.1800    1.5540   -0.7110 C   0  0  0  0  0  0  0  0  0  0  0  0
    3.5680    1.5970   -0.8200 C   0  0  0  0  0  0  0  0  0  0  0  0
    1.5000    0.3360   -0.5290 C   0  0  0  0  0  0  0  0  0  0  0  0
    4.2380    0.3900   -0.7390 C   0  0  0  0  0  0  0  0  0  0  0  0
    2.2060   -0.8700   -0.4500 C   0  0  0  0  0  0  0  0  0  0  0  0
    5.6770    0.1400   -0.8400 C   0  0  0  0  0  0  0  0  0  0  0  0
    3.5870   -0.8290   -0.5560 C   0  0  0  0  0  0  0  0  0  0  0  0
    6.5120    1.0090   -1.0080 O   0  0  0  0  0  0  0  0  0  0  0  0
    5.8550   -1.2350   -0.7370 N   0  0  0  0  0  0  0  0  0  0  0  0
    4.5890   -1.9510   -0.4950 C   0  0  0  0  0  0  0  0  0  0  0  0
    7.1780   -1.8740   -0.8360 C   0  0  0  0  0  0  0  0  0  0  0  0
    4.5440   -2.6420    0.8790 C   0  0  0  0  0  0  0  0  0  0  0  0
    7.8440   -1.9580    0.5570 C   0  0  0  0  0  0  0  0  0  0  0  0
    7.1030   -3.2330   -1.5350 C   0  0  0  0  0  0  0  0  0  0  0  0
    4.9380   -2.1000    1.9140 O   0  0  0  0  0  0  0  0  0  0  0  0
    4.0030   -3.9000    0.9610 N   0  0  0  0  0  0  0  0  0  0  0  0
    9.3680   -1.6970    0.6210 C   0  0  0  0  0  0  0  0  0  0  0  0
    3.4530   -4.7070   -0.1140 C   0  0  0  0  0  0  0  0  0  0  0  0
    9.7060   -0.2340    0.2700 C   0  0  0  0  0  0  0  0  0  0  0  0
   10.1720   -2.6910   -0.2160 C   0  0  0  0  0  0  0  0  0  0  0  0
    2.8130   -5.9840    0.4210 C   0  0  0  0  0  0  0  0  0  0  0  0
   11.1420    0.1500    0.6010 C   0  0  0  0  0  0  0  0  0  0  0  0
    2.2220   -6.8250   -0.7090 C   0  0  0  0  0  0  0  0  0  0  0  0
    1.5840   -8.0990   -0.1790 C   0  0  0  0  0  0  0  0  0  0  0  0
  1  2  1  0  0  0  0
  2  3  2  0  0  0  0
  2  4  1  0  0  0  0
  3  5  1  0  0  0  0
  4  6  2  0  0  0  0
  5  7  1  0  0  0  0
  5  8  2  0  0  0  0
  6  8  1  0  0  0  0
  7  9  2  0  0  0  0
  7 10  1  0  0  0  0
  8 11  1  0  0  0  0
 10 11  1  0  0  0  0
 10 12  1  0  0  0  0
 11 13  1  0  0  0  0
 12 14  1  0  0  0  0
 12 15  1  0  0  0  0
 13 16  2  0  0  0  0
 13 17  1  0  0  0  0
 14 18  1  0  0  0  0
 17 19  1  0  0  0  0
 18 20  1  0  0  0  0
 18 21  1  0  0  0  0
 19 22  1  0  0  0  0
 20 23  1  0  0  0  0
 22 24  1  0  0  0  0
 24 25  1  0  0  0  0
M  END

$$$$

     RDKit          3D 0   0.00000     0.00000     0

 25 26  0  0  0  0              1 V2000 
    1.3400    1.7810   -0.4710 Br  0  0  0  0  0  0  0  0  0  0  0  0
    0.6710    0.0250   -0.2780 C   0  0  0  0  0  0  0  0  0  0  0  0
    1.4750   -1.1030   -0.2810 C   0  0  0  0  0  0  0  0  0  0  0  0
   -0.7080   -0.1520   -0.1260 C   0  0  0  0  0  0  0  0  0  0  0  0
    2.9320   -1.2480   -0.4370 C   0  0  0  0  0  0  0  0  0  0  0  0
    0.9350   -2.3860   -0.1340 C   0  0  0  0  0  0  0  0  0  0  0  0
   -1.2540   -1.4380    0.0160 C   0  0  0  0  0  0  0  0  0  0  0  0
    3.7210   -0.3340   -0.5920 O   0  0  0  0  0  0  0  0  0  0  0  0
    3.2140   -2.6100   -0.4000 N   0  0  0  0  0  0  0  0  0  0  0  0
   -0.4320   -2.5670    0.0130 C   0  0  0  0  0  0  0  0  0  0  0  0
    2.0200   -3.4290   -0.1560 C   0  0  0  0  0  0  0  0  0  0  0  0
    4.5790   -3.1390   -0.5630 C   0  0  0  0  0  0  0  0  0  0  0  0
    2.0750   -4.1830    1.1850 C   0  0  0  0  0  0  0  0  0  0  0  0
    5.3000   -3.1980    0.8030 C   0  0  0  0  0  0  0  0  0  0  0  0
    4.5890   -4.4840   -1.2920 C   0  0  0  0  0  0  0  0  0  0  0  0
    2.4450   -3.6540    2.2350 O   0  0  0  0  0  0  0  0  0  0  0  0
    1.6580   -5.4900    1.2180 N   0  0  0  0  0  0  0  0  0  0  0  0
    6.8020   -2.8240    0.8210 C   0  0  0  0  0  0  0  0  0  0  0  0
    1.1600   -6.2970    0.1180 C   0  0  0  0  0  0  0  0  0  0  0  0
    7.0170   -1.3350    0.4840 C   0  0  0  0  0  0  0  0  0  0  0  0
    7.6480   -3.7430   -0.0580 C   0  0  0  0  0  0  0  0  0  0  0  0
    0.7170   -7.6770    0.5930 C   0  0  0  0  0  0  0  0  0  0  0  0
    8.4370   -0.8530    0.7560 C   0  0  0  0  0  0  0  0  0  0  0  0
    0.1990   -8.5240   -0.5690 C   0  0  0  0  0  0  0  0  0  0  0  0
   -0.2490   -9.8990   -0.1000 C   0  0  0  0  0  0  0  0  0  0  0  0
  1  2  1  0  0  0  0
  2  3  2  0  0  0  0
  2  4  1  0  0  0  0
  3  5  1  0  0  0  0
  3  6  1  0  0  0  0
  4  7  2  0  0  0  0
  5  8  2  0  0  0  0
  5  9  1  0  0  0  0
  6 10  2  0  0  0  0
  6 11  1  0  0  0  0
  7 10  1  0  0  0  0
  9 11  1  0  0  0  0
  9 12  1  0  0  0  0
 11 13  1  0  0  0  0
 12 14  1  0  0  0  0
 12 15  1  0  0  0  0
 13 16  2  0  0  0  0
 13 17  1  0  0  0  0
 14 18  1  0  0  0  0
 17 19  1  0  0  0  0
 18 20  1  0  0  0  0
 18 21  1  0  0  0  0
 19 22  1  0  0  0  0
 20 23  1  0  0  0  0
 22 24  1  0  0  0  0
 24 25  1  0  0  0  0
M  END

$$$$

     RDKit          3D 0   0.00000     0.00000     0

 25 26  0  0  0  0              1 V2000 
    0.5210    0.0790   -2.3570 Br  0  0  0  0  0  0  0  0  0  0  0  0
    0.5530    1.3210   -0.9350 C   0  0  0  0  0  0  0  0  0  0  0  0
    1.6940    2.0320   -0.6010 C   0  0  0  0  0  0  0  0  0  0  0  0
   -0.6230    1.5450   -0.2070 C   0  0  0  0  0  0  0  0  0  0  0  0
    1.6290    2.9700    0.4330 C   0  0  0  0  0  0  0  0  0  0  0  0
    3.0920    1.9910   -1.1650 C   0  0  0  0  0  0  0  0  0  0  0  0
   -0.6560    2.4820    0.8410 C   0  0  0  0  0  0  0  0  0  0  0  0
    2.9300    3.6320    0.5540 C   0  0  0  0  0  0  0  0  0  0  0  0
    0.4830    3.2140    1.1680 C   0  0  0  0  0  0  0  0  0  0  0  0
    3.7430    3.0970   -0.4360 N   0  0  0  0  0  0  0  0  0  0  0  0
    3.7570    0.6260   -0.9100 C   0  0  0  0  0  0  0  0  0  0  0  0
    3.1890    4.4950    1.3710 O   0  0  0  0  0  0  0  0  0  0  0  0
    5.1000    3.6080   -0.7210 C   0  0  0  0  0  0  0  0  0  0  0  0
    3.8860   -0.2060   -1.8080 O   0  0  0  0  0  0  0  0  0  0  0  0
    4.0650    0.3630    0.4130 N   0  0  0  0  0  0  0  0  0  0  0  0
    6.1540    2.8670    0.1300 C   0  0  0  0  0  0  0  0  0  0  0  0
    5.4020    3.6070   -2.2170 C   0  0  0  0  0  0  0  0  0  0  0  0
    4.5770   -0.9190    0.8520 C   0  0  0  0  0  0  0  0  0  0  0  0
    7.5820    3.4580    0.2320 C   0  0  0  0  0  0  0  0  0  0  0  0
    3.4420   -1.9050    1.1150 C   0  0  0  0  0  0  0  0  0  0  0  0
    7.5810    4.9650    0.5380 C   0  0  0  0  0  0  0  0  0  0  0  0
    8.4550    3.1050   -0.9760 C   0  0  0  0  0  0  0  0  0  0  0  0
    3.9760   -3.2480    1.6100 C   0  0  0  0  0  0  0  0  0  0  0  0
    8.9530    5.5060    0.9170 C   0  0  0  0  0  0  0  0  0  0  0  0
    2.8470   -4.2310    1.8780 C   0  0  0  0  0  0  0  0  0  0  0  0
  1  2  1  0  0  0  0
  2  3  2  0  0  0  0
  2  4  1  0  0  0  0
  3  5  1  0  0  0  0
  3  6  1  0  0  0  0
  4  7  2  0  0  0  0
  5  8  1  0  0  0  0
  5  9  2  0  0  0  0
  6 10  1  0  0  0  0
  6 11  1  0  0  0  0
  7  9  1  0  0  0  0
  8 10  1  0  0  0  0
  8 12  2  0  0  0  0
 10 13  1  0  0  0  0
 11 14  2  0  0  0  0
 11 15  1  0  0  0  0
 13 16  1  0  0  0  0
 13 17  1  0  0  0  0
 15 18  1  0  0  0  0
 16 19  1  0  0  0  0
 18 20  1  0  0  0  0
 19 21  1  0  0  0  0
 19 22  1  0  0  0  0
 20 23  1  0  0  0  0
 21 24  1  0  0  0  0
 23 25  1  0  0  0  0
M  END

$$$$

     RDKit          3D 0   0.00000     0.00000     0

 25 26  0  0  0  0              1 V2000 
    0.8880    2.7640    0.1510 I   0  0  0  0  0  0  0  0  0  0  0  0
    2.0790    1.0680   -0.0360 C   0  0  0  0  0  0  0  0  0  0  0  0
    3.4440    1.2110   -0.2810 C   0  0  0  0  0  0  0  0  0  0  0  0
    1.4910   -0.2060    0.0850 C   0  0  0  0  0  0  0  0  0  0  0  0
    4.1840    0.0490   -0.3950 C   0  0  0  0  0  0  0  0  0  0  0  0
    2.2680   -1.3650   -0.0350 C   0  0  0  0  0  0  0  0  0  0  0  0
    5.6160   -0.0960   -0.6680 C   0  0  0  0  0  0  0  0  0  0  0  0
    3.6250   -1.2230   -0.2750 C   0  0  0  0  0  0  0  0  0  0  0  0
    6.3790    0.8390   -0.8280 O   0  0  0  0  0  0  0  0  0  0  0  0
    5.8780   -1.4600   -0.7300 N   0  0  0  0  0  0  0  0  0  0  0  0
    4.6880   -2.2770   -0.4360 C   0  0  0  0  0  0  0  0  0  0  0  0
    7.2140   -1.9980   -1.0340 C   0  0  0  0  0  0  0  0  0  0  0  0
    4.8300   -3.1010    0.8560 C   0  0  0  0  0  0  0  0  0  0  0  0
    8.0340   -2.1780    0.2640 C   0  0  0  0  0  0  0  0  0  0  0  0
    7.1350   -3.2830   -1.8610 C   0  0  0  0  0  0  0  0  0  0  0  0
    5.3020   -2.6380    1.8970 O   0  0  0  0  0  0  0  0  0  0  0  0
    4.3730   -4.3950    0.8590 N   0  0  0  0  0  0  0  0  0  0  0  0
    9.5400   -1.8240    0.1940 C   0  0  0  0  0  0  0  0  0  0  0  0
    3.7620   -5.1280   -0.2360 C   0  0  0  0  0  0  0  0  0  0  0  0
    9.7540   -0.3130   -0.0260 C   0  0  0  0  0  0  0  0  0  0  0  0
   10.2980   -2.6690   -0.8280 C   0  0  0  0  0  0  0  0  0  0  0  0
    3.2510   -6.4900    0.2200 C   0  0  0  0  0  0  0  0  0  0  0  0
   11.1990    0.1280    0.1670 C   0  0  0  0  0  0  0  0  0  0  0  0
    2.6070   -7.2580   -0.9330 C   0  0  0  0  0  0  0  0  0  0  0  0
    2.0900   -8.6140   -0.4810 C   0  0  0  0  0  0  0  0  0  0  0  0
  1  2  1  0  0  0  0
  2  3  2  0  0  0  0
  2  4  1  0  0  0  0
  3  5  1  0  0  0  0
  4  6  2  0  0  0  0
  5  7  1  0  0  0  0
  5  8  2  0  0  0  0
  6  8  1  0  0  0  0
  7  9  2  0  0  0  0
  7 10  1  0  0  0  0
  8 11  1  0  0  0  0
 10 11  1  0  0  0  0
 10 12  1  0  0  0  0
 11 13  1  0  0  0  0
 12 14  1  0  0  0  0
 12 15  1  0  0  0  0
 13 16  2  0  0  0  0
 13 17  1  0  0  0  0
 14 18  1  0  0  0  0
 17 19  1  0  0  0  0
 18 20  1  0  0  0  0
 18 21  1  0  0  0  0
 19 22  1  0  0  0  0
 20 23  1  0  0  0  0
 22 24  1  0  0  0  0
 24 25  1  0  0  0  0
M  END

$$$$

     RDKit          3D 0   0.00000     0.00000     0

 28 29  0  0  0  0              1 V2000 
   -1.1440    1.7350    0.6390 F   0  0  0  0  0  0  0  0  0  0  0  0
   -0.8350    3.0610    0.6850 C   0  0  0  0  0  0  0  0  0  0  0  0
   -1.6020    3.6550   -0.2700 F   0  0  0  0  0  0  0  0  0  0  0  0
   -1.3060    3.5130    1.8800 F   0  0  0  0  0  0  0  0  0  0  0  0
    0.6350    3.3450    0.5010 C   0  0  0  0  0  0  0  0  0  0  0  0
    1.5550    2.2930    0.3380 C   0  0  0  0  0  0  0  0  0  0  0  0
    1.0880    4.6860    0.4950 C   0  0  0  0  0  0  0  0  0  0  0  0
    2.8970    2.6010    0.1730 C   0  0  0  0  0  0  0  0  0  0  0  0
    2.4410    4.9890    0.3250 C   0  0  0  0  0  0  0  0  0  0  0  0
    3.3140    3.9300    0.1660 C   0  0  0  0  0  0  0  0  0  0  0  0
    4.0770    1.6840   -0.0100 C   0  0  0  0  0  0  0  0  0  0  0  0
    4.7620    3.9640   -0.0490 C   0  0  0  0  0  0  0  0  0  0  0  0
    5.1790    2.6450   -0.1880 N   0  0  0  0  0  0  0  0  0  0  0  0
    4.2600    0.7830    1.2240 C   0  0  0  0  0  0  0  0  0  0  0  0
    5.4210    4.9850   -0.1100 O   0  0  0  0  0  0  0  0  0  0  0  0
    6.5800    2.2780   -0.4560 C   0  0  0  0  0  0  0  0  0  0  0  0
    4.6280    1.2140    2.3190 O   0  0  0  0  0  0  0  0  0  0  0  0
    3.9620   -0.5510    1.1070 N   0  0  0  0  0  0  0  0  0  0  0  0
    7.3610    2.1310    0.8710 C   0  0  0  0  0  0  0  0  0  0  0  0
    6.6830    1.0340   -1.3410 C   0  0  0  0  0  0  0  0  0  0  0  0
    3.4910   -1.2590   -0.0710 C   0  0  0  0  0  0  0  0  0  0  0  0
    8.8330    2.6100    0.8800 C   0  0  0  0  0  0  0  0  0  0  0  0
    3.1890   -2.7210    0.2390 C   0  0  0  0  0  0  0  0  0  0  0  0
    8.9330    4.1370    0.6820 C   0  0  0  0  0  0  0  0  0  0  0  0
    9.7110    1.8430   -0.1070 C   0  0  0  0  0  0  0  0  0  0  0  0
    2.6980   -3.4600   -1.0040 C   0  0  0  0  0  0  0  0  0  0  0  0
   10.3230    4.6920    0.9630 C   0  0  0  0  0  0  0  0  0  0  0  0
    2.3870   -4.9160   -0.6970 C   0  0  0  0  0  0  0  0  0  0  0  0
  1  2  1  0  0  0  0
  2  3  1  0  0  0  0
  2  4  1  0  0  0  0
  2  5  1  0  0  0  0
  5  6  2  0  0  0  0
  5  7  1  0  0  0  0
  6  8  1  0  0  0  0
  7  9  2  0  0  0  0
  8 10  2  0  0  0  0
  8 11  1  0  0  0  0
  9 10  1  0  0  0  0
 10 12  1  0  0  0  0
 11 13  1  0  0  0  0
 11 14  1  0  0  0  0
 12 13  1  0  0  0  0
 12 15  2  0  0  0  0
 13 16  1  0  0  0  0
 14 17  2  0  0  0  0
 14 18  1  0  0  0  0
 16 19  1  0  0  0  0
 16 20  1  0  0  0  0
 18 21  1  0  0  0  0
 19 22  1  0  0  0  0
 21 23  1  0  0  0  0
 22 24  1  0  0  0  0
 22 25  1  0  0  0  0
 23 26  1  0  0  0  0
 24 27  1  0  0  0  0
 26 28  1  0  0  0  0
M  END

$$$$

     RDKit          3D 0   0.00000     0.00000     0

 28 29  0  0  0  0              1 V2000 
    1.7360    2.1160   -0.7510 F   0  0  0  0  0  0  0  0  0  0  0  0
    2.6860    1.1350   -0.7760 C   0  0  0  0  0  0  0  0  0  0  0  0
    3.3080    1.2760   -1.9780 F   0  0  0  0  0  0  0  0  0  0  0  0
    3.5840    1.4890    0.1820 F   0  0  0  0  0  0  0  0  0  0  0  0
    2.1040   -0.2310   -0.5700 C   0  0  0  0  0  0  0  0  0  0  0  0
    2.8900   -1.3750   -0.5440 C   0  0  0  0  0  0  0  0  0  0  0  0
    0.7220   -0.4150   -0.3950 C   0  0  0  0  0  0  0  0  0  0  0  0
    4.3430   -1.5170   -0.7180 C   0  0  0  0  0  0  0  0  0  0  0  0
    2.3560   -2.6520   -0.3490 C   0  0  0  0  0  0  0  0  0  0  0  0
    0.1740   -1.6960   -0.2040 C   0  0  0  0  0  0  0  0  0  0  0  0
    5.1070   -0.5920   -0.9150 O   0  0  0  0  0  0  0  0  0  0  0  0
    4.6340   -2.8730   -0.6420 N   0  0  0  0  0  0  0  0  0  0  0  0
    0.9920   -2.8260   -0.1800 C   0  0  0  0  0  0  0  0  0  0  0  0
    3.4470   -3.6890   -0.3460 C   0  0  0  0  0  0  0  0  0  0  0  0
    5.9960   -3.4040   -0.8160 C   0  0  0  0  0  0  0  0  0  0  0  0
    3.5270   -4.3790    1.0270 C   0  0  0  0  0  0  0  0  0  0  0  0
    6.7460   -3.4220    0.5360 C   0  0  0  0  0  0  0  0  0  0  0  0
    5.9940   -4.7700   -1.5050 C   0  0  0  0  0  0  0  0  0  0  0  0
    3.9280   -3.8070    2.0420 O   0  0  0  0  0  0  0  0  0  0  0  0
    3.0880   -5.6750    1.1310 N   0  0  0  0  0  0  0  0  0  0  0  0
    8.2420   -3.0260    0.5100 C   0  0  0  0  0  0  0  0  0  0  0  0
    2.5570   -6.5250    0.0810 C   0  0  0  0  0  0  0  0  0  0  0  0
    8.4250   -1.5400    0.1420 C   0  0  0  0  0  0  0  0  0  0  0  0
    9.0790   -3.9480   -0.3750 C   0  0  0  0  0  0  0  0  0  0  0  0
    2.0310   -7.8420    0.6410 C   0  0  0  0  0  0  0  0  0  0  0  0
    9.8430   -1.0310    0.3660 C   0  0  0  0  0  0  0  0  0  0  0  0
    1.4700   -8.7310   -0.4670 C   0  0  0  0  0  0  0  0  0  0  0  0
    0.9270  -10.0380    0.0870 C   0  0  0  0  0  0  0  0  0  0  0  0
  1  2  1  0  0  0  0
  2  3  1  0  0  0  0
  2  4  1  0  0  0  0
  2  5  1  0  0  0  0
  5  6  2  0  0  0  0
  5  7  1  0  0  0  0
  6  8  1  0  0  0  0
  6  9  1  0  0  0  0
  7 10  2  0  0  0  0
  8 11  2  0  0  0  0
  8 12  1  0  0  0  0
  9 13  2  0  0  0  0
  9 14  1  0  0  0  0
 10 13  1  0  0  0  0
 12 14  1  0  0  0  0
 12 15  1  0  0  0  0
 14 16  1  0  0  0  0
 15 17  1  0  0  0  0
 15 18  1  0  0  0  0
 16 19  2  0  0  0  0
 16 20  1  0  0  0  0
 17 21  1  0  0  0  0
 20 22  1  0  0  0  0
 21 23  1  0  0  0  0
 21 24  1  0  0  0  0
 22 25  1  0  0  0  0
 23 26  1  0  0  0  0
 25 27  1  0  0  0  0
 27 28  1  0  0  0  0
M  END

$$$$

     RDKit          3D 0   0.00000     0.00000     0

 26 27  0  0  0  0              1 V2000 
    0.2470    2.9910   -3.3820 Br  0  0  0  0  0  0  0  0  0  0  0  0
    1.6030    2.7950   -2.0760 C   0  0  0  0  0  0  0  0  0  0  0  0
    1.4000    3.3170   -0.7890 C   0  0  0  0  0  0  0  0  0  0  0  0
    2.7850    2.1310   -2.4120 C   0  0  0  0  0  0  0  0  0  0  0  0
    2.3900    3.1840    0.1910 C   0  0  0  0  0  0  0  0  0  0  0  0
    3.7560    1.9960   -1.4300 C   0  0  0  0  0  0  0  0  0  0  0  0
    2.1030    3.8370    1.7530 Cl  0  0  0  0  0  0  0  0  0  0  0  0
    3.5590    2.5260   -0.1500 C   0  0  0  0  0  0  0  0  0  0  0  0
    5.1030    1.3360   -1.5250 C   0  0  0  0  0  0  0  0  0  0  0  0
    4.7620    2.2330    0.6490 C   0  0  0  0  0  0  0  0  0  0  0  0
    5.6530    1.5620   -0.1840 N   0  0  0  0  0  0  0  0  0  0  0  0
    5.0500   -0.1140   -2.0300 C   0  0  0  0  0  0  0  0  0  0  0  0
    4.9210    2.5360    1.8160 O   0  0  0  0  0  0  0  0  0  0  0  0
    7.0080    1.1580    0.2470 C   0  0  0  0  0  0  0  0  0  0  0  0
    5.6560   -0.4260   -3.0620 O   0  0  0  0  0  0  0  0  0  0  0  0
    4.3180   -1.0810   -1.4030 N   0  0  0  0  0  0  0  0  0  0  0  0
    8.0710    1.4980   -0.8210 C   0  0  0  0  0  0  0  0  0  0  0  0
    7.0160   -0.3160    0.6600 C   0  0  0  0  0  0  0  0  0  0  0  0
    3.4760   -0.9960   -0.2220 C   0  0  0  0  0  0  0  0  0  0  0  0
    9.5060    1.8180   -0.3360 C   0  0  0  0  0  0  0  0  0  0  0  0
    3.1810   -2.3810    0.3480 C   0  0  0  0  0  0  0  0  0  0  0  0
    9.5420    3.0990    0.5220 C   0  0  0  0  0  0  0  0  0  0  0  0
   10.1830    0.6420    0.3630 C   0  0  0  0  0  0  0  0  0  0  0  0
    2.2890   -2.2910    1.5850 C   0  0  0  0  0  0  0  0  0  0  0  0
   10.9520    3.6170    0.7730 C   0  0  0  0  0  0  0  0  0  0  0  0
    2.0080   -3.6650    2.1700 C   0  0  0  0  0  0  0  0  0  0  0  0
  1  2  1  0  0  0  0
  2  3  2  0  0  0  0
  2  4  1  0  0  0  0
  3  5  1  0  0  0  0
  4  6  2  0  0  0  0
  5  7  1  0  0  0  0
  5  8  2  0  0  0  0
  6  8  1  0  0  0  0
  6  9  1  0  0  0  0
  8 10  1  0  0  0  0
  9 11  1  0  0  0  0
  9 12  1  0  0  0  0
 10 11  1  0  0  0  0
 10 13  2  0  0  0  0
 11 14  1  0  0  0  0
 12 15  2  0  0  0  0
 12 16  1  0  0  0  0
 14 17  1  0  0  0  0
 14 18  1  0  0  0  0
 16 19  1  0  0  0  0
 17 20  1  0  0  0  0
 19 21  1  0  0  0  0
 20 22  1  0  0  0  0
 20 23  1  0  0  0  0
 21 24  1  0  0  0  0
 22 25  1  0  0  0  0
 24 26  1  0  0  0  0
M  END

$$$$

     RDKit          3D 0   0.00000     0.00000     0

 25 26  0  0  0  0              1 V2000 
    0.7000    3.1340   -3.8540 Br  0  0  0  0  0  0  0  0  0  0  0  0
    1.9870    2.9470   -2.4780 C   0  0  0  0  0  0  0  0  0  0  0  0
    3.1730    2.2530   -2.7390 C   0  0  0  0  0  0  0  0  0  0  0  0
    1.7280    3.5100   -1.2140 C   0  0  0  0  0  0  0  0  0  0  0  0
    4.0900    2.1280   -1.7080 C   0  0  0  0  0  0  0  0  0  0  0  0
    2.6630    3.3870   -0.1840 C   0  0  0  0  0  0  0  0  0  0  0  0
    3.8290    2.6980   -0.4620 C   0  0  0  0  0  0  0  0  0  0  0  0
    5.4320    1.4490   -1.6920 C   0  0  0  0  0  0  0  0  0  0  0  0
    4.9660    2.4270    0.4240 C   0  0  0  0  0  0  0  0  0  0  0  0
    5.9020    1.7200   -0.3250 N   0  0  0  0  0  0  0  0  0  0  0  0
    5.3890   -0.0180   -2.1420 C   0  0  0  0  0  0  0  0  0  0  0  0
    5.0260    2.7850    1.5850 O   0  0  0  0  0  0  0  0  0  0  0  0
    7.2250    1.3300    0.2010 C   0  0  0  0  0  0  0  0  0  0  0  0
    6.0530   -0.3790   -3.1210 O   0  0  0  0  0  0  0  0  0  0  0  0
    4.6080   -0.9520   -1.5230 N   0  0  0  0  0  0  0  0  0  0  0  0
    8.3530    1.6770   -0.7960 C   0  0  0  0  0  0  0  0  0  0  0  0
    7.2220   -0.1410    0.6230 C   0  0  0  0  0  0  0  0  0  0  0  0
    3.6980   -0.8100   -0.3990 C   0  0  0  0  0  0  0  0  0  0  0  0
    9.7510    2.0080   -0.2200 C   0  0  0  0  0  0  0  0  0  0  0  0
    3.3240   -2.1690    0.1840 C   0  0  0  0  0  0  0  0  0  0  0  0
    9.7190    3.2760    0.6570 C   0  0  0  0  0  0  0  0  0  0  0  0
   10.4020    0.8300    0.5010 C   0  0  0  0  0  0  0  0  0  0  0  0
    2.3580   -2.0220    1.3580 C   0  0  0  0  0  0  0  0  0  0  0  0
   11.1050    3.8120    0.9930 C   0  0  0  0  0  0  0  0  0  0  0  0
    1.9820   -3.3740    1.9430 C   0  0  0  0  0  0  0  0  0  0  0  0
  1  2  1  0  0  0  0
  2  3  2  0  0  0  0
  2  4  1  0  0  0  0
  3  5  1  0  0  0  0
  4  6  2  0  0  0  0
  5  7  2  0  0  0  0
  5  8  1  0  0  0  0
  6  7  1  0  0  0  0
  7  9  1  0  0  0  0
  8 10  1  0  0  0  0
  8 11  1  0  0  0  0
  9 10  1  0  0  0  0
  9 12  2  0  0  0  0
 10 13  1  0  0  0  0
 11 14  2  0  0  0  0
 11 15  1  0  0  0  0
 13 16  1  0  0  0  0
 13 17  1  0  0  0  0
 15 18  1  0  0  0  0
 16 19  1  0  0  0  0
 18 20  1  0  0  0  0
 19 21  1  0  0  0  0
 19 22  1  0  0  0  0
 20 23  1  0  0  0  0
 21 24  1  0  0  0  0
 23 25  1  0  0  0  0
M  END

$$$$

     RDKit          3D 0   0.00000     0.00000     0

 25 26  0  0  0  0              1 V2000 
   -0.1900    0.9890   -0.9010 Br  0  0  0  0  0  0  0  0  0  0  0  0
    1.5060    0.1850   -1.1400 C   0  0  0  0  0  0  0  0  0  0  0  0
    2.4060    0.1560   -0.0760 C   0  0  0  0  0  0  0  0  0  0  0  0
    1.8350   -0.3720   -2.3900 C   0  0  0  0  0  0  0  0  0  0  0  0
    3.6280   -0.4450   -0.3090 C   0  0  0  0  0  0  0  0  0  0  0  0
    3.0810   -0.9760   -2.5960 C   0  0  0  0  0  0  0  0  0  0  0  0
    4.7530   -0.6180    0.6170 C   0  0  0  0  0  0  0  0  0  0  0  0
    3.9720   -1.0130   -1.5370 C   0  0  0  0  0  0  0  0  0  0  0  0
    4.7490   -0.2400    1.7730 O   0  0  0  0  0  0  0  0  0  0  0  0
    5.7620   -1.2650   -0.0900 N   0  0  0  0  0  0  0  0  0  0  0  0
    5.3580   -1.5890   -1.4660 C   0  0  0  0  0  0  0  0  0  0  0  0
    7.0900   -1.5590    0.4850 C   0  0  0  0  0  0  0  0  0  0  0  0
    5.4440   -3.0640   -1.8840 C   0  0  0  0  0  0  0  0  0  0  0  0
    8.2220   -1.2250   -0.5100 C   0  0  0  0  0  0  0  0  0  0  0  0
    7.1370   -2.9830    1.0320 C   0  0  0  0  0  0  0  0  0  0  0  0
    6.1750   -3.3950   -2.8250 O   0  0  0  0  0  0  0  0  0  0  0  0
    4.7090   -4.0420   -1.2750 N   0  0  0  0  0  0  0  0  0  0  0  0
    9.6870   -1.2480   -0.0140 C   0  0  0  0  0  0  0  0  0  0  0  0
    3.7390   -3.9440   -0.1990 C   0  0  0  0  0  0  0  0  0  0  0  0
    9.8740   -0.5010    1.3180 C   0  0  0  0  0  0  0  0  0  0  0  0
   10.2770   -2.6610    0.0160 C   0  0  0  0  0  0  0  0  0  0  0  0
    3.4130   -5.3180    0.3800 C   0  0  0  0  0  0  0  0  0  0  0  0
   11.3350   -0.2700    1.6800 C   0  0  0  0  0  0  0  0  0  0  0  0
    2.3830   -5.2140    1.5040 C   0  0  0  0  0  0  0  0  0  0  0  0
    2.0560   -6.5790    2.0870 C   0  0  0  0  0  0  0  0  0  0  0  0
  1  2  1  0  0  0  0
  2  3  2  0  0  0  0
  2  4  1  0  0  0  0
  3  5  1  0  0  0  0
  4  6  2  0  0  0  0
  5  7  1  0  0  0  0
  5  8  2  0  0  0  0
  6  8  1  0  0  0  0
  7  9  2  0  0  0  0
  7 10  1  0  0  0  0
  8 11  1  0  0  0  0
 10 11  1  0  0  0  0
 10 12  1  0  0  0  0
 11 13  1  0  0  0  0
 12 14  1  0  0  0  0
 12 15  1  0  0  0  0
 13 16  2  0  0  0  0
 13 17  1  0  0  0  0
 14 18  1  0  0  0  0
 17 19  1  0  0  0  0
 18 20  1  0  0  0  0
 18 21  1  0  0  0  0
 19 22  1  0  0  0  0
 20 23  1  0  0  0  0
 22 24  1  0  0  0  0
 24 25  1  0  0  0  0
M  END

$$$$

     RDKit          3D 0   0.00000     0.00000     0

 25 26  0  0  0  0              1 V2000 
   -1.1010   -0.5240    1.0970 Br  0  0  0  0  0  0  0  0  0  0  0  0
   -0.4680   -1.3400   -0.4830 C   0  0  0  0  0  0  0  0  0  0  0  0
    0.8030   -1.8750   -0.6090 C   0  0  0  0  0  0  0  0  0  0  0  0
   -1.3230   -1.4140   -1.5890 C   0  0  0  0  0  0  0  0  0  0  0  0
    1.9210   -1.9500    0.3500 C   0  0  0  0  0  0  0  0  0  0  0  0
    1.2240   -2.4820   -1.7990 C   0  0  0  0  0  0  0  0  0  0  0  0
   -0.8990   -2.0130   -2.7870 C   0  0  0  0  0  0  0  0  0  0  0  0
    1.8990   -1.5340    1.4930 O   0  0  0  0  0  0  0  0  0  0  0  0
    2.9830   -2.5690   -0.3040 N   0  0  0  0  0  0  0  0  0  0  0  0
    0.3840   -2.5510   -2.9000 C   0  0  0  0  0  0  0  0  0  0  0  0
    2.6330   -2.9840   -1.6650 C   0  0  0  0  0  0  0  0  0  0  0  0
    4.3140   -2.7520    0.3100 C   0  0  0  0  0  0  0  0  0  0  0  0
    2.8000   -4.4740   -1.9970 C   0  0  0  0  0  0  0  0  0  0  0  0
    5.4440   -2.3870   -0.6770 C   0  0  0  0  0  0  0  0  0  0  0  0
    4.4410   -4.1450    0.9190 C   0  0  0  0  0  0  0  0  0  0  0  0
    3.5670   -4.8190   -2.9040 O   0  0  0  0  0  0  0  0  0  0  0  0
    2.1010   -5.4530   -1.3500 N   0  0  0  0  0  0  0  0  0  0  0  0
    6.8940   -2.2810   -0.1500 C   0  0  0  0  0  0  0  0  0  0  0  0
    1.1030   -5.3440   -0.3010 C   0  0  0  0  0  0  0  0  0  0  0  0
    6.9950   -1.4600    1.1480 C   0  0  0  0  0  0  0  0  0  0  0  0
    7.5830   -3.6440   -0.0380 C   0  0  0  0  0  0  0  0  0  0  0  0
    0.7800   -6.7090    0.3010 C   0  0  0  0  0  0  0  0  0  0  0  0
    8.4270   -1.0990    1.5220 C   0  0  0  0  0  0  0  0  0  0  0  0
   -0.2760   -6.5920    1.3990 C   0  0  0  0  0  0  0  0  0  0  0  0
   -0.6110   -7.9490    1.9960 C   0  0  0  0  0  0  0  0  0  0  0  0
  1  2  1  0  0  0  0
  2  3  2  0  0  0  0
  2  4  1  0  0  0  0
  3  5  1  0  0  0  0
  3  6  1  0  0  0  0
  4  7  2  0  0  0  0
  5  8  2  0  0  0  0
  5  9  1  0  0  0  0
  6 10  2  0  0  0  0
  6 11  1  0  0  0  0
  7 10  1  0  0  0  0
  9 11  1  0  0  0  0
  9 12  1  0  0  0  0
 11 13  1  0  0  0  0
 12 14  1  0  0  0  0
 12 15  1  0  0  0  0
 13 16  2  0  0  0  0
 13 17  1  0  0  0  0
 14 18  1  0  0  0  0
 17 19  1  0  0  0  0
 18 20  1  0  0  0  0
 18 21  1  0  0  0  0
 19 22  1  0  0  0  0
 20 23  1  0  0  0  0
 22 24  1  0  0  0  0
 24 25  1  0  0  0  0
M  END

$$$$

     RDKit          3D 0   0.00000     0.00000     0

 25 26  0  0  0  0              1 V2000 
    0.5210    1.9220   -3.2880 Br  0  0  0  0  0  0  0  0  0  0  0  0
    0.3710    2.6100   -1.5350 C   0  0  0  0  0  0  0  0  0  0  0  0
    1.4730    2.7890   -0.7160 C   0  0  0  0  0  0  0  0  0  0  0  0
   -0.8950    2.9750   -1.0590 C   0  0  0  0  0  0  0  0  0  0  0  0
    1.2920    3.3540    0.5490 C   0  0  0  0  0  0  0  0  0  0  0  0
    2.9320    2.4760   -0.9310 C   0  0  0  0  0  0  0  0  0  0  0  0
   -1.0520    3.5240    0.2260 C   0  0  0  0  0  0  0  0  0  0  0  0
    2.6010    3.5110    1.1880 C   0  0  0  0  0  0  0  0  0  0  0  0
    0.0560    3.7250    1.0470 C   0  0  0  0  0  0  0  0  0  0  0  0
    3.5470    3.0670    0.2740 N   0  0  0  0  0  0  0  0  0  0  0  0
    3.1700    0.9580   -1.0490 C   0  0  0  0  0  0  0  0  0  0  0  0
    2.7700    3.9720    2.3010 O   0  0  0  0  0  0  0  0  0  0  0  0
    5.0020    3.2010    0.4960 C   0  0  0  0  0  0  0  0  0  0  0  0
    3.3760    0.4210   -2.1360 O   0  0  0  0  0  0  0  0  0  0  0  0
    3.0060    0.2440    0.1250 N   0  0  0  0  0  0  0  0  0  0  0  0
    5.7320    3.6520   -0.7870 C   0  0  0  0  0  0  0  0  0  0  0  0
    5.5790    1.9370    1.1250 C   0  0  0  0  0  0  0  0  0  0  0  0
    3.0770   -1.2030    0.1740 C   0  0  0  0  0  0  0  0  0  0  0  0
    7.2120    4.0940   -0.6900 C   0  0  0  0  0  0  0  0  0  0  0  0
    4.5140   -1.6860    0.3430 C   0  0  0  0  0  0  0  0  0  0  0  0
    7.4670    5.0620    0.4790 C   0  0  0  0  0  0  0  0  0  0  0  0
    8.1820    2.9100   -0.6960 C   0  0  0  0  0  0  0  0  0  0  0  0
    4.5860   -3.2110    0.4050 C   0  0  0  0  0  0  0  0  0  0  0  0
    8.8320    5.7350    0.4200 C   0  0  0  0  0  0  0  0  0  0  0  0
    6.0170   -3.6930    0.5820 C   0  0  0  0  0  0  0  0  0  0  0  0
  1  2  1  0  0  0  0
  2  3  2  0  0  0  0
  2  4  1  0  0  0  0
  3  5  1  0  0  0  0
  3  6  1  0  0  0  0
  4  7  2  0  0  0  0
  5  8  1  0  0  0  0
  5  9  2  0  0  0  0
  6 10  1  0  0  0  0
  6 11  1  0  0  0  0
  7  9  1  0  0  0  0
  8 10  1  0  0  0  0
  8 12  2  0  0  0  0
 10 13  1  0  0  0  0
 11 14  2  0  0  0  0
 11 15  1  0  0  0  0
 13 16  1  0  0  0  0
 13 17  1  0  0  0  0
 15 18  1  0  0  0  0
 16 19  1  0  0  0  0
 18 20  1  0  0  0  0
 19 21  1  0  0  0  0
 19 22  1  0  0  0  0
 20 23  1  0  0  0  0
 21 24  1  0  0  0  0
 23 25  1  0  0  0  0
M  END

$$$$

     RDKit          3D 0   0.00000     0.00000     0

 25 26  0  0  0  0              1 V2000 
    0.7690    2.1500   -4.3040 Cl  0  0  0  0  0  0  0  0  0  0  0  0
    1.8670    2.2280   -2.9790 C   0  0  0  0  0  0  0  0  0  0  0  0
    3.1020    1.5780   -3.0730 C   0  0  0  0  0  0  0  0  0  0  0  0
    1.5030    2.9450   -1.8240 C   0  0  0  0  0  0  0  0  0  0  0  0
    3.9590    1.6540   -1.9870 C   0  0  0  0  0  0  0  0  0  0  0  0
    2.3760    3.0250   -0.7370 C   0  0  0  0  0  0  0  0  0  0  0  0
    3.5910    2.3750   -0.8500 C   0  0  0  0  0  0  0  0  0  0  0  0
    5.3290    1.0640   -1.8000 C   0  0  0  0  0  0  0  0  0  0  0  0
    4.6820    2.2970    0.1270 C   0  0  0  0  0  0  0  0  0  0  0  0
    5.6970    1.5470   -0.4600 N   0  0  0  0  0  0  0  0  0  0  0  0
    5.3920   -0.4510   -2.0380 C   0  0  0  0  0  0  0  0  0  0  0  0
    4.6510    2.8160    1.2270 O   0  0  0  0  0  0  0  0  0  0  0  0
    7.0010    1.3060    0.1900 C   0  0  0  0  0  0  0  0  0  0  0  0
    6.1460   -0.9050   -2.9070 O   0  0  0  0  0  0  0  0  0  0  0  0
    4.6130   -1.3350   -1.3480 N   0  0  0  0  0  0  0  0  0  0  0  0
    8.1670    1.5600   -0.7890 C   0  0  0  0  0  0  0  0  0  0  0  0
    7.0290   -0.0800    0.8330 C   0  0  0  0  0  0  0  0  0  0  0  0
    3.6150   -1.0930   -0.3200 C   0  0  0  0  0  0  0  0  0  0  0  0
    9.5530    1.9230   -0.2050 C   0  0  0  0  0  0  0  0  0  0  0  0
    3.2730   -2.3760    0.4320 C   0  0  0  0  0  0  0  0  0  0  0  0
    9.5010    3.2090    0.6420 C   0  0  0  0  0  0  0  0  0  0  0  0
   10.2160    0.7680    0.5430 C   0  0  0  0  0  0  0  0  0  0  0  0
    2.2260   -2.1190    1.5140 C   0  0  0  0  0  0  0  0  0  0  0  0
   10.8790    3.7700    0.9680 C   0  0  0  0  0  0  0  0  0  0  0  0
    1.8920   -3.3900    2.2780 C   0  0  0  0  0  0  0  0  0  0  0  0
  1  2  1  0  0  0  0
  2  3  2  0  0  0  0
  2  4  1  0  0  0  0
  3  5  1  0  0  0  0
  4  6  2  0  0  0  0
  5  7  2  0  0  0  0
  5  8  1  0  0  0  0
  6  7  1  0  0  0  0
  7  9  1  0  0  0  0
  8 10  1  0  0  0  0
  8 11  1  0  0  0  0
  9 10  1  0  0  0  0
  9 12  2  0  0  0  0
 10 13  1  0  0  0  0
 11 14  2  0  0  0  0
 11 15  1  0  0  0  0
 13 16  1  0  0  0  0
 13 17  1  0  0  0  0
 15 18  1  0  0  0  0
 16 19  1  0  0  0  0
 18 20  1  0  0  0  0
 19 21  1  0  0  0  0
 19 22  1  0  0  0  0
 20 23  1  0  0  0  0
 21 24  1  0  0  0  0
 23 25  1  0  0  0  0
M  END

$$$$

     RDKit          3D 0   0.00000     0.00000     0

 25 26  0  0  0  0              1 V2000 
   -0.0780    1.6220    0.1210 I   0  0  0  0  0  0  0  0  0  0  0  0
    1.6400    0.5890   -0.4390 C   0  0  0  0  0  0  0  0  0  0  0  0
    2.6210    0.3210    0.5160 C   0  0  0  0  0  0  0  0  0  0  0  0
    1.7930    0.1740   -1.7760 C   0  0  0  0  0  0  0  0  0  0  0  0
    3.7390   -0.3690    0.0870 C   0  0  0  0  0  0  0  0  0  0  0  0
    2.9370   -0.5240   -2.1810 C   0  0  0  0  0  0  0  0  0  0  0  0
    4.9120   -0.7810    0.8640 C   0  0  0  0  0  0  0  0  0  0  0  0
    3.9050   -0.7990   -1.2300 C   0  0  0  0  0  0  0  0  0  0  0  0
    5.0520   -0.5620    2.0520 O   0  0  0  0  0  0  0  0  0  0  0  0
    5.7740   -1.4290   -0.0150 N   0  0  0  0  0  0  0  0  0  0  0  0
    5.2170   -1.5190   -1.3750 C   0  0  0  0  0  0  0  0  0  0  0  0
    7.1030   -1.9290    0.3860 C   0  0  0  0  0  0  0  0  0  0  0  0
    5.0880   -2.9170   -1.9960 C   0  0  0  0  0  0  0  0  0  0  0  0
    8.1960   -1.5340   -0.6310 C   0  0  0  0  0  0  0  0  0  0  0  0
    7.0550   -3.4360    0.6540 C   0  0  0  0  0  0  0  0  0  0  0  0
    5.6660   -3.1720   -3.0590 O   0  0  0  0  0  0  0  0  0  0  0  0
    4.3120   -3.8950   -1.4420 N   0  0  0  0  0  0  0  0  0  0  0  0
    9.6060   -1.2220   -0.0710 C   0  0  0  0  0  0  0  0  0  0  0  0
    3.4880   -3.8670   -0.2460 C   0  0  0  0  0  0  0  0  0  0  0  0
    9.5950    0.0390    0.8170 C   0  0  0  0  0  0  0  0  0  0  0  0
   10.2470   -2.4140    0.6380 C   0  0  0  0  0  0  0  0  0  0  0  0
    3.1080   -5.2780    0.1940 C   0  0  0  0  0  0  0  0  0  0  0  0
   10.9890    0.5630    1.1370 C   0  0  0  0  0  0  0  0  0  0  0  0
    2.2510   -5.2560    1.4580 C   0  0  0  0  0  0  0  0  0  0  0  0
    1.8910   -6.6620    1.9110 C   0  0  0  0  0  0  0  0  0  0  0  0
  1  2  1  0  0  0  0
  2  3  2  0  0  0  0
  2  4  1  0  0  0  0
  3  5  1  0  0  0  0
  4  6  2  0  0  0  0
  5  7  1  0  0  0  0
  5  8  2  0  0  0  0
  6  8  1  0  0  0  0
  7  9  2  0  0  0  0
  7 10  1  0  0  0  0
  8 11  1  0  0  0  0
 10 11  1  0  0  0  0
 10 12  1  0  0  0  0
 11 13  1  0  0  0  0
 12 14  1  0  0  0  0
 12 15  1  0  0  0  0
 13 16  2  0  0  0  0
 13 17  1  0  0  0  0
 14 18  1  0  0  0  0
 17 19  1  0  0  0  0
 18 20  1  0  0  0  0
 18 21  1  0  0  0  0
 19 22  1  0  0  0  0
 20 23  1  0  0  0  0
 22 24  1  0  0  0  0
 24 25  1  0  0  0  0
M  END

$$$$

     RDKit          3D 0   0.00000     0.00000     0

 28 29  0  0  0  0              1 V2000 
   -1.8610    3.1230   -0.3070 F   0  0  0  0  0  0  0  0  0  0  0  0
   -0.7930    3.4440   -1.0890 C   0  0  0  0  0  0  0  0  0  0  0  0
   -0.8610    2.6150   -2.1670 F   0  0  0  0  0  0  0  0  0  0  0  0
   -1.0380    4.6960   -1.5630 F   0  0  0  0  0  0  0  0  0  0  0  0
    0.5190    3.3580   -0.3510 C   0  0  0  0  0  0  0  0  0  0  0  0
    1.6680    2.8650   -0.9970 C   0  0  0  0  0  0  0  0  0  0  0  0
    0.6000    3.8080    0.9890 C   0  0  0  0  0  0  0  0  0  0  0  0
    2.8580    2.8180   -0.2880 C   0  0  0  0  0  0  0  0  0  0  0  0
    1.8060    3.7660    1.6930 C   0  0  0  0  0  0  0  0  0  0  0  0
    2.9100    3.2710    1.0300 C   0  0  0  0  0  0  0  0  0  0  0  0
    4.2170    2.3430   -0.7220 C   0  0  0  0  0  0  0  0  0  0  0  0
    4.2850    3.1240    1.5210 C   0  0  0  0  0  0  0  0  0  0  0  0
    5.0380    2.6160    0.4670 N   0  0  0  0  0  0  0  0  0  0  0  0
    4.2270    0.9080   -1.2660 C   0  0  0  0  0  0  0  0  0  0  0  0
    4.6430    3.4230    2.6440 O   0  0  0  0  0  0  0  0  0  0  0  0
    6.4990    2.4210    0.5410 C   0  0  0  0  0  0  0  0  0  0  0  0
    4.6000    0.6940   -2.4250 O   0  0  0  0  0  0  0  0  0  0  0  0
    3.8010   -0.1600   -0.5280 N   0  0  0  0  0  0  0  0  0  0  0  0
    7.2050    3.0160   -0.6970 C   0  0  0  0  0  0  0  0  0  0  0  0
    6.8370    0.9490    0.7820 C   0  0  0  0  0  0  0  0  0  0  0  0
    3.2610   -0.2050    0.8200 C   0  0  0  0  0  0  0  0  0  0  0  0
    8.6550    3.5310   -0.5310 C   0  0  0  0  0  0  0  0  0  0  0  0
    3.0990   -1.6350    1.3330 C   0  0  0  0  0  0  0  0  0  0  0  0
    8.7330    4.7030    0.4680 C   0  0  0  0  0  0  0  0  0  0  0  0
    9.6540    2.4250   -0.1940 C   0  0  0  0  0  0  0  0  0  0  0  0
    1.9790   -2.3930    0.6160 C   0  0  0  0  0  0  0  0  0  0  0  0
   10.0650    5.4400    0.4280 C   0  0  0  0  0  0  0  0  0  0  0  0
    1.8140   -3.7980    1.1740 C   0  0  0  0  0  0  0  0  0  0  0  0
  1  2  1  0  0  0  0
  2  3  1  0  0  0  0
  2  4  1  0  0  0  0
  2  5  1  0  0  0  0
  5  6  2  0  0  0  0
  5  7  1  0  0  0  0
  6  8  1  0  0  0  0
  7  9  2  0  0  0  0
  8 10  2  0  0  0  0
  8 11  1  0  0  0  0
  9 10  1  0  0  0  0
 10 12  1  0  0  0  0
 11 13  1  0  0  0  0
 11 14  1  0  0  0  0
 12 13  1  0  0  0  0
 12 15  2  0  0  0  0
 13 16  1  0  0  0  0
 14 17  2  0  0  0  0
 14 18  1  0  0  0  0
 16 19  1  0  0  0  0
 16 20  1  0  0  0  0
 18 21  1  0  0  0  0
 19 22  1  0  0  0  0
 21 23  1  0  0  0  0
 22 24  1  0  0  0  0
 22 25  1  0  0  0  0
 23 26  1  0  0  0  0
 24 27  1  0  0  0  0
 26 28  1  0  0  0  0
M  END

$$$$

     RDKit          3D 0   0.00000     0.00000     0

 28 29  0  0  0  0              1 V2000 
   -0.3370   -0.6270    0.6540 F   0  0  0  0  0  0  0  0  0  0  0  0
    0.9810   -0.9840    0.6840 C   0  0  0  0  0  0  0  0  0  0  0  0
    1.6650    0.1900    0.7530 F   0  0  0  0  0  0  0  0  0  0  0  0
    1.1490   -1.6140    1.8780 F   0  0  0  0  0  0  0  0  0  0  0  0
    1.3750   -1.8320   -0.4890 C   0  0  0  0  0  0  0  0  0  0  0  0
    2.6660   -2.3180   -0.6510 C   0  0  0  0  0  0  0  0  0  0  0  0
    0.4450   -2.1790   -1.4830 C   0  0  0  0  0  0  0  0  0  0  0  0
    3.8570   -2.1240    0.1920 C   0  0  0  0  0  0  0  0  0  0  0  0
    3.0350   -3.1290   -1.7290 C   0  0  0  0  0  0  0  0  0  0  0  0
    0.8130   -2.9770   -2.5820 C   0  0  0  0  0  0  0  0  0  0  0  0
    3.8750   -1.4720    1.2180 O   0  0  0  0  0  0  0  0  0  0  0  0
    4.9070   -2.8080   -0.4130 N   0  0  0  0  0  0  0  0  0  0  0  0
    2.1160   -3.4570   -2.7130 C   0  0  0  0  0  0  0  0  0  0  0  0
    4.4840   -3.5150   -1.6250 C   0  0  0  0  0  0  0  0  0  0  0  0
    6.2890   -2.7860    0.1080 C   0  0  0  0  0  0  0  0  0  0  0  0
    4.7140   -5.0340   -1.6960 C   0  0  0  0  0  0  0  0  0  0  0  0
    7.3240   -2.6660   -1.0310 C   0  0  0  0  0  0  0  0  0  0  0  0
    6.5280   -3.9660    1.0450 C   0  0  0  0  0  0  0  0  0  0  0  0
    5.2850   -5.5160   -2.6830 O   0  0  0  0  0  0  0  0  0  0  0  0
    4.2460   -5.9060   -0.7560 N   0  0  0  0  0  0  0  0  0  0  0  0
    8.8030   -2.3840   -0.6730 C   0  0  0  0  0  0  0  0  0  0  0  0
    3.4710   -5.6890    0.4530 C   0  0  0  0  0  0  0  0  0  0  0  0
    8.9590   -1.2320    0.3340 C   0  0  0  0  0  0  0  0  0  0  0  0
    9.5590   -3.6450   -0.2450 C   0  0  0  0  0  0  0  0  0  0  0  0
    2.0030   -6.0510    0.2430 C   0  0  0  0  0  0  0  0  0  0  0  0
   10.3960   -0.7520    0.4830 C   0  0  0  0  0  0  0  0  0  0  0  0
    1.1690   -5.7200    1.4800 C   0  0  0  0  0  0  0  0  0  0  0  0
   -0.3000   -6.0480    1.2650 C   0  0  0  0  0  0  0  0  0  0  0  0
  1  2  1  0  0  0  0
  2  3  1  0  0  0  0
  2  4  1  0  0  0  0
  2  5  1  0  0  0  0
  5  6  2  0  0  0  0
  5  7  1  0  0  0  0
  6  8  1  0  0  0  0
  6  9  1  0  0  0  0
  7 10  2  0  0  0  0
  8 11  2  0  0  0  0
  8 12  1  0  0  0  0
  9 13  2  0  0  0  0
  9 14  1  0  0  0  0
 10 13  1  0  0  0  0
 12 14  1  0  0  0  0
 12 15  1  0  0  0  0
 14 16  1  0  0  0  0
 15 17  1  0  0  0  0
 15 18  1  0  0  0  0
 16 19  2  0  0  0  0
 16 20  1  0  0  0  0
 17 21  1  0  0  0  0
 20 22  1  0  0  0  0
 21 23  1  0  0  0  0
 21 24  1  0  0  0  0
 22 25  1  0  0  0  0
 23 26  1  0  0  0  0
 25 27  1  0  0  0  0
 27 28  1  0  0  0  0
M  END

$$$$

     RDKit          3D 0   0.00000     0.00000     0

 26 27  0  0  0  0              1 V2000 
    0.5270    2.7560   -3.9960 Br  0  0  0  0  0  0  0  0  0  0  0  0
    1.6660    2.6760   -2.4870 C   0  0  0  0  0  0  0  0  0  0  0  0
    1.2040    3.1550   -1.2500 C   0  0  0  0  0  0  0  0  0  0  0  0
    2.9490    2.1410   -2.6250 C   0  0  0  0  0  0  0  0  0  0  0  0
    2.0300    3.1070   -0.1220 C   0  0  0  0  0  0  0  0  0  0  0  0
    3.7560    2.0910   -1.4980 C   0  0  0  0  0  0  0  0  0  0  0  0
    1.4280    3.7020    1.3720 Cl  0  0  0  0  0  0  0  0  0  0  0  0
    3.3010    2.5760   -0.2670 C   0  0  0  0  0  0  0  0  0  0  0  0
    5.1610    1.5710   -1.3720 C   0  0  0  0  0  0  0  0  0  0  0  0
    4.3830    2.3960    0.7160 C   0  0  0  0  0  0  0  0  0  0  0  0
    5.4630    1.8370    0.0370 N   0  0  0  0  0  0  0  0  0  0  0  0
    5.3280    0.1260   -1.8670 C   0  0  0  0  0  0  0  0  0  0  0  0
    4.3210    2.6940    1.8930 O   0  0  0  0  0  0  0  0  0  0  0  0
    6.7680    1.5790    0.6720 C   0  0  0  0  0  0  0  0  0  0  0  0
    6.0810   -0.1130   -2.8180 O   0  0  0  0  0  0  0  0  0  0  0  0
    4.6260   -0.9170   -1.3340 N   0  0  0  0  0  0  0  0  0  0  0  0
    7.9430    2.0270   -0.2260 C   0  0  0  0  0  0  0  0  0  0  0  0
    6.8730    0.1340    1.1550 C   0  0  0  0  0  0  0  0  0  0  0  0
    3.6330   -0.9310   -0.2730 C   0  0  0  0  0  0  0  0  0  0  0  0
    9.3270    2.0000    0.4680 C   0  0  0  0  0  0  0  0  0  0  0  0
    3.3830   -2.3490    0.2330 C   0  0  0  0  0  0  0  0  0  0  0  0
   10.1380    3.2500    0.0590 C   0  0  0  0  0  0  0  0  0  0  0  0
   10.0870    0.7160    0.1160 C   0  0  0  0  0  0  0  0  0  0  0  0
    2.3490   -2.3620    1.3570 C   0  0  0  0  0  0  0  0  0  0  0  0
   11.4800    3.3730    0.7680 C   0  0  0  0  0  0  0  0  0  0  0  0
    2.0980   -3.7730    1.8680 C   0  0  0  0  0  0  0  0  0  0  0  0
  1  2  1  0  0  0  0
  2  3  2  0  0  0  0
  2  4  1  0  0  0  0
  3  5  1  0  0  0  0
  4  6  2  0  0  0  0
  5  7  1  0  0  0  0
  5  8  2  0  0  0  0
  6  8  1  0  0  0  0
  6  9  1  0  0  0  0
  8 10  1  0  0  0  0
  9 11  1  0  0  0  0
  9 12  1  0  0  0  0
 10 11  1  0  0  0  0
 10 13  2  0  0  0  0
 11 14  1  0  0  0  0
 12 15  2  0  0  0  0
 12 16  1  0  0  0  0
 14 17  1  0  0  0  0
 14 18  1  0  0  0  0
 16 19  1  0  0  0  0
 17 20  1  0  0  0  0
 19 21  1  0  0  0  0
 20 22  1  0  0  0  0
 20 23  1  0  0  0  0
 21 24  1  0  0  0  0
 22 25  1  0  0  0  0
 24 26  1  0  0  0  0
M  END

$$$$

     RDKit          3D 0   0.00000     0.00000     0

 25 26  0  0  0  0              1 V2000 
    0.4890    2.6470   -3.7770 Br  0  0  0  0  0  0  0  0  0  0  0  0
    1.6590    2.5530   -2.2920 C   0  0  0  0  0  0  0  0  0  0  0  0
    2.9270    1.9850   -2.4550 C   0  0  0  0  0  0  0  0  0  0  0  0
    1.2340    3.0560   -1.0490 C   0  0  0  0  0  0  0  0  0  0  0  0
    3.7560    1.9250   -1.3460 C   0  0  0  0  0  0  0  0  0  0  0  0
    2.0790    2.9990    0.0610 C   0  0  0  0  0  0  0  0  0  0  0  0
    3.3270    2.4340   -0.1200 C   0  0  0  0  0  0  0  0  0  0  0  0
    5.1490    1.3760   -1.2160 C   0  0  0  0  0  0  0  0  0  0  0  0
    4.4000    2.2470    0.8640 C   0  0  0  0  0  0  0  0  0  0  0  0
    5.4630    1.6520    0.1940 N   0  0  0  0  0  0  0  0  0  0  0  0
    5.2880   -0.0780   -1.6880 C   0  0  0  0  0  0  0  0  0  0  0  0
    4.3190    2.5770    2.0330 O   0  0  0  0  0  0  0  0  0  0  0  0
    6.7600    1.3690    0.8320 C   0  0  0  0  0  0  0  0  0  0  0  0
    6.0570   -0.3510   -2.6180 O   0  0  0  0  0  0  0  0  0  0  0  0
    4.5530   -1.0960   -1.1500 N   0  0  0  0  0  0  0  0  0  0  0  0
    7.9460    1.7670   -0.0740 C   0  0  0  0  0  0  0  0  0  0  0  0
    6.8230   -0.0690    1.3420 C   0  0  0  0  0  0  0  0  0  0  0  0
    3.5420   -1.0630   -0.1080 C   0  0  0  0  0  0  0  0  0  0  0  0
    9.3280    1.7160    0.6220 C   0  0  0  0  0  0  0  0  0  0  0  0
    3.2080   -2.4680    0.3870 C   0  0  0  0  0  0  0  0  0  0  0  0
   10.1740    2.9340    0.1880 C   0  0  0  0  0  0  0  0  0  0  0  0
   10.0520    0.4040    0.2970 C   0  0  0  0  0  0  0  0  0  0  0  0
    2.1490   -2.4300    1.4880 C   0  0  0  0  0  0  0  0  0  0  0  0
   11.5200    3.0320    0.8930 C   0  0  0  0  0  0  0  0  0  0  0  0
    1.8130   -3.8260    1.9860 C   0  0  0  0  0  0  0  0  0  0  0  0
  1  2  1  0  0  0  0
  2  3  2  0  0  0  0
  2  4  1  0  0  0  0
  3  5  1  0  0  0  0
  4  6  2  0  0  0  0
  5  7  2  0  0  0  0
  5  8  1  0  0  0  0
  6  7  1  0  0  0  0
  7  9  1  0  0  0  0
  8 10  1  0  0  0  0
  8 11  1  0  0  0  0
  9 10  1  0  0  0  0
  9 12  2  0  0  0  0
 10 13  1  0  0  0  0
 11 14  2  0  0  0  0
 11 15  1  0  0  0  0
 13 16  1  0  0  0  0
 13 17  1  0  0  0  0
 15 18  1  0  0  0  0
 16 19  1  0  0  0  0
 18 20  1  0  0  0  0
 19 21  1  0  0  0  0
 19 22  1  0  0  0  0
 20 23  1  0  0  0  0
 21 24  1  0  0  0  0
 23 25  1  0  0  0  0
M  END

$$$$

     RDKit          3D 0   0.00000     0.00000     0

 25 26  0  0  0  0              1 V2000 
   -0.4660    0.8250   -0.0160 Br  0  0  0  0  0  0  0  0  0  0  0  0
    1.2570    0.1390   -0.3910 C   0  0  0  0  0  0  0  0  0  0  0  0
    2.1870    0.0200    0.6410 C   0  0  0  0  0  0  0  0  0  0  0  0
    1.5760   -0.2400   -1.7090 C   0  0  0  0  0  0  0  0  0  0  0  0
    3.4270   -0.4890    0.3070 C   0  0  0  0  0  0  0  0  0  0  0  0
    2.8420   -0.7530   -2.0170 C   0  0  0  0  0  0  0  0  0  0  0  0
    4.5830   -0.7220    1.1780 C   0  0  0  0  0  0  0  0  0  0  0  0
    3.7620   -0.8800   -0.9900 C   0  0  0  0  0  0  0  0  0  0  0  0
    4.5940   -0.4920    2.3720 O   0  0  0  0  0  0  0  0  0  0  0  0
    5.6010   -1.2250    0.3740 N   0  0  0  0  0  0  0  0  0  0  0  0
    5.1750   -1.3910   -1.0240 C   0  0  0  0  0  0  0  0  0  0  0  0
    6.9540   -1.5190    0.8750 C   0  0  0  0  0  0  0  0  0  0  0  0
    5.3130   -2.7940   -1.6340 C   0  0  0  0  0  0  0  0  0  0  0  0
    8.0450   -0.9700   -0.0690 C   0  0  0  0  0  0  0  0  0  0  0  0
    7.1120   -3.0000    1.2130 C   0  0  0  0  0  0  0  0  0  0  0  0
    6.0060   -2.9590   -2.6450 O   0  0  0  0  0  0  0  0  0  0  0  0
    4.6560   -3.8800   -1.1280 N   0  0  0  0  0  0  0  0  0  0  0  0
    9.4810   -1.0370    0.5070 C   0  0  0  0  0  0  0  0  0  0  0  0
    3.7400   -3.9730   -0.0050 C   0  0  0  0  0  0  0  0  0  0  0  0
   10.2430    0.2590    0.1560 C   0  0  0  0  0  0  0  0  0  0  0  0
   10.2230   -2.2690   -0.0260 C   0  0  0  0  0  0  0  0  0  0  0  0
    3.5080   -5.4250    0.4040 C   0  0  0  0  0  0  0  0  0  0  0  0
   11.6330    0.3400    0.7730 C   0  0  0  0  0  0  0  0  0  0  0  0
    2.5430   -5.5200    1.5850 C   0  0  0  0  0  0  0  0  0  0  0  0
    2.3110   -6.9640    2.0010 C   0  0  0  0  0  0  0  0  0  0  0  0
  1  2  1  0  0  0  0
  2  3  2  0  0  0  0
  2  4  1  0  0  0  0
  3  5  1  0  0  0  0
  4  6  2  0  0  0  0
  5  7  1  0  0  0  0
  5  8  2  0  0  0  0
  6  8  1  0  0  0  0
  7  9  2  0  0  0  0
  7 10  1  0  0  0  0
  8 11  1  0  0  0  0
 10 11  1  0  0  0  0
 10 12  1  0  0  0  0
 11 13  1  0  0  0  0
 12 14  1  0  0  0  0
 12 15  1  0  0  0  0
 13 16  2  0  0  0  0
 13 17  1  0  0  0  0
 14 18  1  0  0  0  0
 17 19  1  0  0  0  0
 18 20  1  0  0  0  0
 18 21  1  0  0  0  0
 19 22  1  0  0  0  0
 20 23  1  0  0  0  0
 22 24  1  0  0  0  0
 24 25  1  0  0  0  0
M  END

$$$$

     RDKit          3D 0   0.00000     0.00000     0

 25 26  0  0  0  0              1 V2000 
   -1.5360   -1.4020    0.9640 Br  0  0  0  0  0  0  0  0  0  0  0  0
   -0.6600   -2.1750   -0.5190 C   0  0  0  0  0  0  0  0  0  0  0  0
    0.6830   -2.5100   -0.5210 C   0  0  0  0  0  0  0  0  0  0  0  0
   -1.4030   -2.4310   -1.6770 C   0  0  0  0  0  0  0  0  0  0  0  0
    1.7210   -2.3580    0.5170 C   0  0  0  0  0  0  0  0  0  0  0  0
    1.2850   -3.1020   -1.6380 C   0  0  0  0  0  0  0  0  0  0  0  0
   -0.7960   -3.0060   -2.8060 C   0  0  0  0  0  0  0  0  0  0  0  0
    1.5490   -1.8870    1.6250 O   0  0  0  0  0  0  0  0  0  0  0  0
    2.9110   -2.8470   -0.0180 N   0  0  0  0  0  0  0  0  0  0  0  0
    0.5580   -3.3440   -2.7940 C   0  0  0  0  0  0  0  0  0  0  0  0
    2.7390   -3.3760   -1.3720 C   0  0  0  0  0  0  0  0  0  0  0  0
    4.1960   -2.7990    0.7030 C   0  0  0  0  0  0  0  0  0  0  0  0
    3.1370   -4.8380   -1.6350 C   0  0  0  0  0  0  0  0  0  0  0  0
    5.3720   -2.4270   -0.2280 C   0  0  0  0  0  0  0  0  0  0  0  0
    4.4210   -4.0770    1.5060 C   0  0  0  0  0  0  0  0  0  0  0  0
    3.8740   -5.1030   -2.5930 O   0  0  0  0  0  0  0  0  0  0  0  0
    2.6470   -5.8880   -0.9150 N   0  0  0  0  0  0  0  0  0  0  0  0
    6.7120   -2.1580    0.5000 C   0  0  0  0  0  0  0  0  0  0  0  0
    1.7000   -5.9380    0.1860 C   0  0  0  0  0  0  0  0  0  0  0  0
    7.4280   -0.9590   -0.1610 C   0  0  0  0  0  0  0  0  0  0  0  0
    7.6040   -3.4050    0.4780 C   0  0  0  0  0  0  0  0  0  0  0  0
    0.3180   -6.3750   -0.2920 C   0  0  0  0  0  0  0  0  0  0  0  0
    8.7110   -0.5430    0.5450 C   0  0  0  0  0  0  0  0  0  0  0  0
   -0.7030   -6.3240    0.8430 C   0  0  0  0  0  0  0  0  0  0  0  0
   -2.0870   -6.7290    0.3620 C   0  0  0  0  0  0  0  0  0  0  0  0
  1  2  1  0  0  0  0
  2  3  2  0  0  0  0
  2  4  1  0  0  0  0
  3  5  1  0  0  0  0
  3  6  1  0  0  0  0
  4  7  2  0  0  0  0
  5  8  2  0  0  0  0
  5  9  1  0  0  0  0
  6 10  2  0  0  0  0
  6 11  1  0  0  0  0
  7 10  1  0  0  0  0
  9 11  1  0  0  0  0
  9 12  1  0  0  0  0
 11 13  1  0  0  0  0
 12 14  1  0  0  0  0
 12 15  1  0  0  0  0
 13 16  2  0  0  0  0
 13 17  1  0  0  0  0
 14 18  1  0  0  0  0
 17 19  1  0  0  0  0
 18 20  1  0  0  0  0
 18 21  1  0  0  0  0
 19 22  1  0  0  0  0
 20 23  1  0  0  0  0
 22 24  1  0  0  0  0
 24 25  1  0  0  0  0
M  END

$$$$

     RDKit          3D 0   0.00000     0.00000     0

 25 26  0  0  0  0              1 V2000 
    1.0120    1.6790   -3.6040 Br  0  0  0  0  0  0  0  0  0  0  0  0
    0.6930    2.4650   -1.9170 C   0  0  0  0  0  0  0  0  0  0  0  0
    1.7010    2.6540   -0.9870 C   0  0  0  0  0  0  0  0  0  0  0  0
   -0.6040    2.8970   -1.6090 C   0  0  0  0  0  0  0  0  0  0  0  0
    1.4000    3.2940    0.2180 C   0  0  0  0  0  0  0  0  0  0  0  0
    3.1600    2.2660   -1.0060 C   0  0  0  0  0  0  0  0  0  0  0  0
   -0.8840    3.5210   -0.3810 C   0  0  0  0  0  0  0  0  0  0  0  0
    2.6330    3.4530    0.9920 C   0  0  0  0  0  0  0  0  0  0  0  0
    0.1300    3.7340    0.5500 C   0  0  0  0  0  0  0  0  0  0  0  0
    3.6580    2.9260    0.2170 N   0  0  0  0  0  0  0  0  0  0  0  0
    3.3100    0.7320   -0.9800 C   0  0  0  0  0  0  0  0  0  0  0  0
    2.6930    3.9880    2.0820 O   0  0  0  0  0  0  0  0  0  0  0  0
    5.0850    3.0900    0.5540 C   0  0  0  0  0  0  0  0  0  0  0  0
    3.5240    0.0850   -2.0050 O   0  0  0  0  0  0  0  0  0  0  0  0
    3.0400    0.1400    0.2410 N   0  0  0  0  0  0  0  0  0  0  0  0
    5.7780    3.9870   -0.4970 C   0  0  0  0  0  0  0  0  0  0  0  0
    5.7940    1.7610    0.7900 C   0  0  0  0  0  0  0  0  0  0  0  0
    2.9880   -1.2960    0.4170 C   0  0  0  0  0  0  0  0  0  0  0  0
[truncated: 1,276,638 more chars]
