# Supplementary material for: Chemoinformatics-based enumeration of chemical libraries: a tutorial
Source: J Cheminform. 2020 Oct 27;12:64. doi: 10.1186/s13321-020-00466-z (PMC7590480; doi:10.1186/s13321-020-00466-z)
Supplement: Supplementary file 1 — Additional file 1. This document describes the substructure search in the ZINC database; the filter parameters for Congreve’s Rule of 3 used in the FAF-Drugs server; the instructions for filtering substructures in Data Warrior and Figure S1. [file 13321_2020_466_MOESM1_ESM.zip › Additional file 1/Example 3/synquestecbb.sdf]

Compound_3
 OpenBabel07072023573D

 17 16  0  0  0  0  0  0  0  0999 V2000
    2.0507    1.4728    0.0000 C   0  0  0  0  0  0  0  0  0  0  0  0
    1.5300   -0.0000    0.0000 C   0  0  0  0  0  0  0  0  0  0  0  0
    2.0507   -0.7364   -1.2755 C   0  0  0  0  0  0  0  0  0  0  0  0
   -0.0321   -0.0000   -0.0000 C   0  0  0  0  0  0  0  0  0  0  0  0
    2.0507   -0.7364    1.2755 C   0  0  0  0  0  0  0  0  0  0  0  0
    3.1429    1.4984    0.0000 H   0  0  0  0  0  0  0  0  0  0  0  0
    1.6987    2.0090   -0.8844 H   0  0  0  0  0  0  0  0  0  0  0  0
    1.6987    2.0090    0.8844 H   0  0  0  0  0  0  0  0  0  0  0  0
    1.6987   -0.2386   -2.1820 H   0  0  0  0  0  0  0  0  0  0  0  0
    1.6987   -1.7704   -1.2976 H   0  0  0  0  0  0  0  0  0  0  0  0
    3.1429   -0.7492   -1.2976 H   0  0  0  0  0  0  0  0  0  0  0  0
   -0.4203    0.5106   -0.8844 H   0  0  0  0  0  0  0  0  0  0  0  0
   -0.4203    0.5106    0.8844 H   0  0  0  0  0  0  0  0  0  0  0  0
   -0.4203   -1.0212   -0.0000 H   0  0  0  0  0  0  0  0  0  0  0  0
    3.1429   -0.7492    1.2976 H   0  0  0  0  0  0  0  0  0  0  0  0
    1.6987   -1.7704    1.2976 H   0  0  0  0  0  0  0  0  0  0  0  0
    1.6987   -0.2386    2.1820 H   0  0  0  0  0  0  0  0  0  0  0  0
  1  2  1  0  0  0  0
  1  6  1  0  0  0  0
  1  7  1  0  0  0  0
  1  8  1  0  0  0  0
  2  3  1  0  0  0  0
  2  4  1  0  0  0  0
  2  5  1  0  0  0  0
  3  9  1  0  0  0  0
  3 10  1  0  0  0  0
  3 11  1  0  0  0  0
  4 12  1  0  0  0  0
  4 13  1  0  0  0  0
  4 14  1  0  0  0  0
  5 15  1  0  0  0  0
  5 16  1  0  0  0  0
  5 17  1  0  0  0  0
M  END
>  <supplier_code>
1100-1-01

>  <zinc_id>
ZINC000002040556

>  <catalog_short_name>
synquestbbe

$$$$
Compound_6
 OpenBabel07072023573D

 14 13  0  0  0  0  0  0  0  0999 V2000
    2.0575    1.4744   -0.0102 C   0  0  0  0  0  0  0  0  0  0  0  0
    1.5159    0.0200    0.0346 C   0  0  0  0  0  0  0  0  0  0  0  0
    2.0575   -0.7460    1.2717 C   0  0  0  0  0  0  0  0  0  0  0  0
   -0.0359   -0.0059   -0.0102 C   0  0  0  0  0  0  0  0  0  0  0  0
    1.7224    2.0389    0.8631 H   0  0  0  0  0  0  0  0  0  0  0  0
    3.1494    1.4727   -0.0274 H   0  0  0  0  0  0  0  0  0  0  0  0
    1.7068    1.9827   -0.9108 H   0  0  0  0  0  0  0  0  0  0  0  0
    1.8809   -0.4962   -0.8595 H   0  0  0  0  0  0  0  0  0  0  0  0
    1.7068   -1.7801    1.2617 H   0  0  0  0  0  0  0  0  0  0  0  0
    3.1494   -0.7601    1.2617 H   0  0  0  0  0  0  0  0  0  0  0  0
    1.7224   -0.2720    2.1973 H   0  0  0  0  0  0  0  0  0  0  0  0
   -0.3983   -1.0359   -0.0274 H   0  0  0  0  0  0  0  0  0  0  0  0
   -0.3983    0.4942   -0.9108 H   0  0  0  0  0  0  0  0  0  0  0  0
   -0.4564    0.4983    0.8631 H   0  0  0  0  0  0  0  0  0  0  0  0
  1  2  1  0  0  0  0
  1  5  1  0  0  0  0
  1  6  1  0  0  0  0
  1  7  1  0  0  0  0
  2  3  1  0  0  0  0
  2  4  1  0  0  0  0
  2  8  1  0  0  0  0
  3  9  1  0  0  0  0
  3 10  1  0  0  0  0
  3 11  1  0  0  0  0
  4 12  1  0  0  0  0
  4 13  1  0  0  0  0
  4 14  1  0  0  0  0
M  END
>  <supplier_code>
1100-1-19

>  <zinc_id>
ZINC000008214586

>  <catalog_short_name>
synquestbbe

$$$$
Compound_7
 OpenBabel07072023573D

 17 16  0  0  0  0  0  0  0  0999 V2000
   -0.1575   -0.2684    0.1403 C   0  0  0  0  0  0  0  0  0  0  0  0
    1.2853    0.1731   -0.2002 C   0  0  0  0  0  0  0  0  0  0  0  0
    1.4715    1.6970   -0.4874 C   0  0  0  0  0  0  0  0  0  0  0  0
    2.9709    2.0454   -0.6997 C   0  0  0  0  0  0  0  0  0  0  0  0
    0.6364    2.2001   -1.6984 C   0  0  0  0  0  0  0  0  0  0  0  0
   -0.5409    0.2955    0.9923 H   0  0  0  0  0  0  0  0  0  0  0  0
   -0.1662   -1.3305    0.3920 H   0  0  0  0  0  0  0  0  0  0  0  0
   -0.8203   -0.1242   -0.7127 H   0  0  0  0  0  0  0  0  0  0  0  0
    1.9159   -0.1008    0.6521 H   0  0  0  0  0  0  0  0  0  0  0  0
    1.6294   -0.4066   -1.0602 H   0  0  0  0  0  0  0  0  0  0  0  0
    1.1342    2.2484    0.3962 H   0  0  0  0  0  0  0  0  0  0  0  0
    3.5585    1.7574    0.1731 H   0  0  0  0  0  0  0  0  0  0  0  0
    3.0971    3.1193   -0.8477 H   0  0  0  0  0  0  0  0  0  0  0  0
    3.3695    1.5279   -1.5735 H   0  0  0  0  0  0  0  0  0  0  0  0
   -0.4298    2.0847   -1.5045 H   0  0  0  0  0  0  0  0  0  0  0  0
    0.8200    3.2625   -1.8722 H   0  0  0  0  0  0  0  0  0  0  0  0
    0.8942    1.6461   -2.6037 H   0  0  0  0  0  0  0  0  0  0  0  0
  1  2  1  0  0  0  0
  1  6  1  0  0  0  0
  1  7  1  0  0  0  0
  1  8  1  0  0  0  0
  2  3  1  0  0  0  0
  2  9  1  0  0  0  0
  2 10  1  0  0  0  0
  3  4  1  0  0  0  0
  3  5  1  0  0  0  0
  3 11  1  0  0  0  0
  4 12  1  0  0  0  0
  4 13  1  0  0  0  0
  4 14  1  0  0  0  0
  5 15  1  0  0  0  0
  5 16  1  0  0  0  0
  5 17  1  0  0  0  0
M  END
>  <supplier_code>
1100-1-20

>  <zinc_id>
ZINC000001709041

>  <catalog_short_name>
synquestbbe

$$$$
Compound_13
 OpenBabel07072023573D

 14 13  0  0  0  0  0  0  0  0999 V2000
    2.6489    1.2084   -2.0930 C   0  0  0  0  0  0  0  0  0  0  0  0
    1.2975    0.8343   -1.4451 C   0  0  0  0  0  0  0  0  0  0  0  0
    1.4651    0.0628   -0.1087 C   0  0  0  0  0  0  0  0  0  0  0  0
    0.1138   -0.3113    0.5392 C   0  0  0  0  0  0  0  0  0  0  0  0
    3.2259    1.8477   -1.4209 H   0  0  0  0  0  0  0  0  0  0  0  0
    2.4788    1.7478   -3.0274 H   0  0  0  0  0  0  0  0  0  0  0  0
    3.2259    0.3067   -2.3106 H   0  0  0  0  0  0  0  0  0  0  0  0
    0.7318    0.2201   -2.1501 H   0  0  0  0  0  0  0  0  0  0  0  0
    0.7318    1.7520   -1.2657 H   0  0  0  0  0  0  0  0  0  0  0  0
    2.0308    0.6769    0.5964 H   0  0  0  0  0  0  0  0  0  0  0  0
    2.0308   -0.8549   -0.2880 H   0  0  0  0  0  0  0  0  0  0  0  0
    0.2838   -0.8508    1.4736 H   0  0  0  0  0  0  0  0  0  0  0  0
   -0.4632   -0.9506   -0.1328 H   0  0  0  0  0  0  0  0  0  0  0  0
   -0.4632    0.5904    0.7568 H   0  0  0  0  0  0  0  0  0  0  0  0
  1  2  1  0  0  0  0
  1  5  1  0  0  0  0
  1  6  1  0  0  0  0
  1  7  1  0  0  0  0
  2  3  1  0  0  0  0
  2  8  1  0  0  0  0
  2  9  1  0  0  0  0
  3  4  1  0  0  0  0
  3 10  1  0  0  0  0
  3 11  1  0  0  0  0
  4 12  1  0  0  0  0
  4 13  1  0  0  0  0
  4 14  1  0  0  0  0
M  END
>  <supplier_code>
1100-1-X0

>  <zinc_id>
ZINC000008214510

>  <catalog_short_name>
synquestbbe

$$$$
Compound_24
 OpenBabel07072023573D

  8  7  0  0  0  0  0  0  0  0999 V2000
   -0.9632   -1.0715   -1.0170 F   0  0  0  0  0  0  0  0  0  0  0  0
   -0.7428   -0.0351   -0.1174 C   0  0  0  0  0  0  0  0  0  0  0  0
   -1.3944   -0.3046    1.0843 F   0  0  0  0  0  0  0  0  0  0  0  0
   -1.2858    1.0858   -0.6825 F   0  0  0  0  0  0  0  0  0  0  0  0
    0.7486    0.0721    0.1092 C   0  0  0  0  0  0  0  0  0  0  0  0
    1.0206   -0.6806    1.2475 F   0  0  0  0  0  0  0  0  0  0  0  0
    1.1708    1.3512    0.3500 F   0  0  0  0  0  0  0  0  0  0  0  0
    1.4463   -0.4173   -0.9742 F   0  0  0  0  0  0  0  0  0  0  0  0
  1  2  1  0  0  0  0
  2  3  1  0  0  0  0
  2  4  1  0  0  0  0
  2  5  1  0  0  0  0
  5  6  1  0  0  0  0
  5  7  1  0  0  0  0
  5  8  1  0  0  0  0
M  END
>  <supplier_code>
1100-2-26

>  <zinc_id>
ZINC000043356565

>  <catalog_short_name>
synquestbbe

$$$$
Compound_26
 OpenBabel07072023573D

  5  4  0  0  0  0  0  0  0  0999 V2000
    1.0892   -0.0994   -0.2738 F   0  0  0  0  0  0  0  0  0  0  0  0
    1.0437    0.3682    1.0142 C   0  0  0  0  0  0  0  0  0  0  0  0
    1.2947   -0.6619    1.8834 F   0  0  0  0  0  0  0  0  0  0  0  0
    1.9904    1.3461    1.1790 F   0  0  0  0  0  0  0  0  0  0  0  0
    0.0555    0.7814    1.2160 H   0  0  0  0  0  0  0  0  0  0  0  0
  1  2  1  0  0  0  0
  2  3  1  0  0  0  0
  2  4  1  0  0  0  0
  2  5  1  0  0  0  0
M  END
>  <supplier_code>
1100-3-03

>  <zinc_id>
ZINC000058632420

>  <catalog_short_name>
synquestbbe

$$$$
Compound_27
 OpenBabel07072023573D

  8  7  0  0  0  0  0  0  0  0999 V2000
    1.3821   -0.0433    0.0000 F   0  0  0  0  0  0  0  0  0  0  0  0
    0.0075   -0.0060    0.0000 C   0  0  0  0  0  0  0  0  0  0  0  0
   -0.5105    1.4492    0.0000 C   0  0  0  0  0  0  0  0  0  0  0  0
   -0.0718    2.1187   -1.1173 F   0  0  0  0  0  0  0  0  0  0  0  0
   -0.0718    2.1187    1.1173 F   0  0  0  0  0  0  0  0  0  0  0  0
   -1.8836    1.4652   -0.0000 F   0  0  0  0  0  0  0  0  0  0  0  0
   -0.3523   -0.5337    0.8851 H   0  0  0  0  0  0  0  0  0  0  0  0
   -0.3523   -0.5337   -0.8851 H   0  0  0  0  0  0  0  0  0  0  0  0
  1  2  1  0  0  0  0
  2  3  1  0  0  0  0
  2  7  1  0  0  0  0
  2  8  1  0  0  0  0
  3  4  1  0  0  0  0
  3  5  1  0  0  0  0
  3  6  1  0  0  0  0
M  END
>  <supplier_code>
1100-3-09

>  <zinc_id>
ZINC000008214630

>  <catalog_short_name>
synquestbbe

$$$$
Compound_28
 OpenBabel07072023573D

 11 10  0  0  0  0  0  0  0  0999 V2000
    0.4446    0.0687   -2.3085 F   0  0  0  0  0  0  0  0  0  0  0  0
    0.9138    0.9594   -1.3659 C   0  0  0  0  0  0  0  0  0  0  0  0
    1.8146    0.1997   -0.3467 C   0  0  0  0  0  0  0  0  0  0  0  0
    1.1093   -0.7585    0.3419 F   0  0  0  0  0  0  0  0  0  0  0  0
    2.3738    1.0605    0.5678 F   0  0  0  0  0  0  0  0  0  0  0  0
    2.8539   -0.4332   -0.9892 F   0  0  0  0  0  0  0  0  0  0  0  0
   -0.2896    1.7304   -0.7457 C   0  0  0  0  0  0  0  0  0  0  0  0
   -1.1511    0.8859   -0.0866 F   0  0  0  0  0  0  0  0  0  0  0  0
    0.1336    2.6901    0.1431 F   0  0  0  0  0  0  0  0  0  0  0  0
   -1.0111    2.3784   -1.7220 F   0  0  0  0  0  0  0  0  0  0  0  0
    1.5393    1.6798   -1.9008 H   0  0  0  0  0  0  0  0  0  0  0  0
  1  2  1  0  0  0  0
  2  3  1  0  0  0  0
  2  7  1  0  0  0  0
  2 11  1  0  0  0  0
  3  4  1  0  0  0  0
  3  5  1  0  0  0  0
  3  6  1  0  0  0  0
  7  8  1  0  0  0  0
  7  9  1  0  0  0  0
  7 10  1  0  0  0  0
M  END
>  <supplier_code>
1100-3-31

>  <zinc_id>
ZINC000008214485

>  <catalog_short_name>
synquestbbe

$$$$
Compound_29
 OpenBabel07072023573D

  5  4  0  0  0  0  0  0  0  0999 V2000
    1.3515   -1.1216   -0.1475 Cl  0  0  0  0  0  0  0  0  0  0  0  0
   -0.0191    0.0038    0.0167 C   0  0  0  0  0  0  0  0  0  0  0  0
    0.6203    1.6534   -0.0471 Cl  0  0  0  0  0  0  0  0  0  0  0  0
   -1.1044   -0.2131   -1.3688 Cl  0  0  0  0  0  0  0  0  0  0  0  0
   -0.8483   -0.3225    1.5467 Cl  0  0  0  0  0  0  0  0  0  0  0  0
  1  2  1  0  0  0  0
  2  3  1  0  0  0  0
  2  4  1  0  0  0  0
  2  5  1  0  0  0  0
M  END
>  <supplier_code>
1100-4-01

>  <zinc_id>
ZINC000008214515

>  <catalog_short_name>
synquestbbe

$$$$
Compound_31
 OpenBabel07072023573D

 11 10  0  0  0  0  0  0  0  0999 V2000
    1.7889   -0.1094   -0.0742 Cl  0  0  0  0  0  0  0  0  0  0  0  0
    0.1982    0.2522    0.5952 C   0  0  0  0  0  0  0  0  0  0  0  0
   -0.5687    1.3468   -0.1989 C   0  0  0  0  0  0  0  0  0  0  0  0
   -0.8078    0.8368   -1.8750 Cl  0  0  0  0  0  0  0  0  0  0  0  0
   -1.9346    1.6781    0.4656 C   0  0  0  0  0  0  0  0  0  0  0  0
   -2.8141    2.9680   -0.3540 Cl  0  0  0  0  0  0  0  0  0  0  0  0
    0.3528    0.5843    1.6243 H   0  0  0  0  0  0  0  0  0  0  0  0
   -0.3836   -0.6733    0.6166 H   0  0  0  0  0  0  0  0  0  0  0  0
    0.0397    2.2555   -0.2135 H   0  0  0  0  0  0  0  0  0  0  0  0
   -1.7733    2.0056    1.4950 H   0  0  0  0  0  0  0  0  0  0  0  0
   -2.5691    0.7878    0.4838 H   0  0  0  0  0  0  0  0  0  0  0  0
  1  2  1  0  0  0  0
  2  3  1  0  0  0  0
  2  7  1  0  0  0  0
  2  8  1  0  0  0  0
  3  4  1  0  0  0  0
  3  5  1  0  0  0  0
  3  9  1  0  0  0  0
  5  6  1  0  0  0  0
  5 10  1  0  0  0  0
  5 11  1  0  0  0  0
M  END
>  <supplier_code>
1100-5-10

>  <zinc_id>
ZINC000001667602

>  <catalog_short_name>
synquestbbe

$$$$
Compound_32
 OpenBabel07072023573D

  8  7  0  0  0  0  0  0  0  0999 V2000
   -0.0094    0.0003   -0.0000 C   0  0  0  0  0  0  0  0  0  0  0  0
    1.5340   -0.0074    0.0000 C   0  0  0  0  0  0  0  0  0  0  0  0
    2.1526   -0.8270   -1.4310 Cl  0  0  0  0  0  0  0  0  0  0  0  0
    2.1526   -0.8270    1.4310 Cl  0  0  0  0  0  0  0  0  0  0  0  0
   -0.3865    0.5176   -0.8829 H   0  0  0  0  0  0  0  0  0  0  0  0
   -0.3865    0.5176    0.8829 H   0  0  0  0  0  0  0  0  0  0  0  0
   -0.3999   -1.0197    0.0000 H   0  0  0  0  0  0  0  0  0  0  0  0
    1.9078    1.0167   -0.0000 H   0  0  0  0  0  0  0  0  0  0  0  0
  1  2  1  0  0  0  0
  1  5  1  0  0  0  0
  1  6  1  0  0  0  0
  1  7  1  0  0  0  0
  2  3  1  0  0  0  0
  2  4  1  0  0  0  0
  2  8  1  0  0  0  0
M  END
>  <supplier_code>
1100-5-12

>  <zinc_id>
ZINC000008681670

>  <catalog_short_name>
synquestbbe

$$$$
Compound_33
 OpenBabel07072023573D

  8  7  0  0  0  0  0  0  0  0999 V2000
   -0.8963   -1.5342   -0.0977 Cl  0  0  0  0  0  0  0  0  0  0  0  0
    0.0766   -0.0822   -0.3145 C   0  0  0  0  0  0  0  0  0  0  0  0
   -0.8196    1.1716   -0.4044 C   0  0  0  0  0  0  0  0  0  0  0  0
    0.1533    2.6236   -0.6212 Cl  0  0  0  0  0  0  0  0  0  0  0  0
    0.7603    0.0035    0.5318 H   0  0  0  0  0  0  0  0  0  0  0  0
    0.6616   -0.1933   -1.2290 H   0  0  0  0  0  0  0  0  0  0  0  0
   -1.5033    1.0859   -1.2507 H   0  0  0  0  0  0  0  0  0  0  0  0
   -1.4046    1.2827    0.5102 H   0  0  0  0  0  0  0  0  0  0  0  0
  1  2  1  0  0  0  0
  2  3  1  0  0  0  0
  2  5  1  0  0  0  0
  2  6  1  0  0  0  0
  3  4  1  0  0  0  0
  3  7  1  0  0  0  0
  3  8  1  0  0  0  0
M  END
>  <supplier_code>
1100-5-15

>  <zinc_id>
ZINC000008220695

>  <catalog_short_name>
synquestbbe

$$$$
Compound_34
 OpenBabel07072023573D

 11 10  0  0  0  0  0  0  0  0999 V2000
   -3.4929    0.5709    0.3953 Cl  0  0  0  0  0  0  0  0  0  0  0  0
   -1.9659    1.4334    0.5453 C   0  0  0  0  0  0  0  0  0  0  0  0
   -0.7683    0.5382    0.1416 C   0  0  0  0  0  0  0  0  0  0  0  0
    0.5775    1.2934    0.2721 C   0  0  0  0  0  0  0  0  0  0  0  0
    1.9353    0.2720   -0.1877 Cl  0  0  0  0  0  0  0  0  0  0  0  0
   -1.8579    1.7611    1.5820 H   0  0  0  0  0  0  0  0  0  0  0  0
   -2.0074    2.3175   -0.0955 H   0  0  0  0  0  0  0  0  0  0  0  0
   -0.7483   -0.3479    0.7820 H   0  0  0  0  0  0  0  0  0  0  0  0
   -0.8976    0.2075   -0.8926 H   0  0  0  0  0  0  0  0  0  0  0  0
    0.7277    1.6188    1.3043 H   0  0  0  0  0  0  0  0  0  0  0  0
    0.5781    2.1752   -0.3732 H   0  0  0  0  0  0  0  0  0  0  0  0
  1  2  1  0  0  0  0
  2  3  1  0  0  0  0
  2  6  1  0  0  0  0
  2  7  1  0  0  0  0
  3  4  1  0  0  0  0
  3  8  1  0  0  0  0
  3  9  1  0  0  0  0
  4  5  1  0  0  0  0
  4 10  1  0  0  0  0
  4 11  1  0  0  0  0
M  END
>  <supplier_code>
1100-5-19

>  <zinc_id>
ZINC000001693328

>  <catalog_short_name>
synquestbbe

$$$$
Compound_36
 OpenBabel07072023573D

 14 13  0  0  0  0  0  0  0  0999 V2000
    2.2038   -0.9116   -1.0060 C   0  0  0  0  0  0  0  0  0  0  0  0
    1.2994    0.2038   -0.4363 C   0  0  0  0  0  0  0  0  0  0  0  0
    2.1153    1.3789    0.1664 C   0  0  0  0  0  0  0  0  0  0  0  0
    1.2150    2.5001    0.7390 C   0  0  0  0  0  0  0  0  0  0  0  0
    2.1717    3.8153    1.4136 Cl  0  0  0  0  0  0  0  0  0  0  0  0
    2.8390   -0.5140   -1.8008 H   0  0  0  0  0  0  0  0  0  0  0  0
    1.5906   -1.7156   -1.4184 H   0  0  0  0  0  0  0  0  0  0  0  0
    2.8367   -1.3246   -0.2173 H   0  0  0  0  0  0  0  0  0  0  0  0
    0.6593    0.5794   -1.2396 H   0  0  0  0  0  0  0  0  0  0  0  0
    0.6570   -0.2275    0.3366 H   0  0  0  0  0  0  0  0  0  0  0  0
    2.7569    1.8035   -0.6105 H   0  0  0  0  0  0  0  0  0  0  0  0
    2.7546    0.9962    0.9665 H   0  0  0  0  0  0  0  0  0  0  0  0
    0.5814    2.9109   -0.0496 H   0  0  0  0  0  0  0  0  0  0  0  0
    0.5791    2.1013    1.5320 H   0  0  0  0  0  0  0  0  0  0  0  0
  1  2  1  0  0  0  0
  1  6  1  0  0  0  0
  1  7  1  0  0  0  0
  1  8  1  0  0  0  0
  2  3  1  0  0  0  0
  2  9  1  0  0  0  0
  2 10  1  0  0  0  0
  3  4  1  0  0  0  0
  3 11  1  0  0  0  0
  3 12  1  0  0  0  0
  4  5  1  0  0  0  0
  4 13  1  0  0  0  0
  4 14  1  0  0  0  0
M  END
>  <supplier_code>
1100-5-32

>  <zinc_id>
ZINC000001586730

>  <catalog_short_name>
synquestbbe

$$$$
Compound_37
 OpenBabel07072023573D

  8  7  0  0  0  0  0  0  0  0999 V2000
    1.6586   -0.7798   -0.3918 Cl  0  0  0  0  0  0  0  0  0  0  0  0
    0.3251    0.3687   -0.4928 C   0  0  0  0  0  0  0  0  0  0  0  0
    0.3965    1.4573    0.6049 C   0  0  0  0  0  0  0  0  0  0  0  0
    1.8499    2.4448    0.4785 Cl  0  0  0  0  0  0  0  0  0  0  0  0
   -0.9839    2.5443    0.4933 Cl  0  0  0  0  0  0  0  0  0  0  0  0
    0.3400    0.8286   -1.4846 H   0  0  0  0  0  0  0  0  0  0  0  0
   -0.6028   -0.1972   -0.3859 H   0  0  0  0  0  0  0  0  0  0  0  0
    0.3802    0.9898    1.5913 H   0  0  0  0  0  0  0  0  0  0  0  0
  1  2  1  0  0  0  0
  2  3  1  0  0  0  0
  2  6  1  0  0  0  0
  2  7  1  0  0  0  0
  3  4  1  0  0  0  0
  3  5  1  0  0  0  0
  3  8  1  0  0  0  0
M  END
>  <supplier_code>
1100-5-X2

>  <zinc_id>
ZINC000008585885

>  <catalog_short_name>
synquestbbe

$$$$
Compound_38
 OpenBabel07072023573D

  5  4  0  0  0  0  0  0  0  0999 V2000
   -0.0603   -0.9426   -1.0822 F   0  0  0  0  0  0  0  0  0  0  0  0
    0.0033   -0.0961   -0.0007 C   0  0  0  0  0  0  0  0  0  0  0  0
   -0.0139   -0.7865    1.1907 F   0  0  0  0  0  0  0  0  0  0  0  0
   -1.4293    0.9567   -0.0386 Cl  0  0  0  0  0  0  0  0  0  0  0  0
    1.5003    0.8685   -0.0692 Cl  0  0  0  0  0  0  0  0  0  0  0  0
  1  2  1  0  0  0  0
  2  3  1  0  0  0  0
  2  4  1  0  0  0  0
  2  5  1  0  0  0  0
M  END
>  <supplier_code>
1100-6-02

>  <zinc_id>
ZINC000008214541

>  <catalog_short_name>
synquestbbe

$$$$
Compound_39
 OpenBabel07072023573D

  5  4  0  0  0  0  0  0  0  0999 V2000
   -0.0694   -0.0199    1.4864 F   0  0  0  0  0  0  0  0  0  0  0  0
   -0.0046   -0.0060    0.1061 C   0  0  0  0  0  0  0  0  0  0  0  0
   -0.6266    1.5364   -0.5407 Cl  0  0  0  0  0  0  0  0  0  0  0  0
    1.6693   -0.1750   -0.4736 Cl  0  0  0  0  0  0  0  0  0  0  0  0
   -0.9687   -1.3355   -0.5782 Cl  0  0  0  0  0  0  0  0  0  0  0  0
  1  2  1  0  0  0  0
  2  3  1  0  0  0  0
  2  4  1  0  0  0  0
  2  5  1  0  0  0  0
M  END
>  <supplier_code>
1100-6-03

>  <zinc_id>
ZINC000008214698

>  <catalog_short_name>
synquestbbe

$$$$
Compound_42
 OpenBabel07072023573D

  5  4  0  0  0  0  0  0  0  0999 V2000
    1.2284   -0.2963    2.2732 F   0  0  0  0  0  0  0  0  0  0  0  0
    0.9663    0.5687    1.2423 C   0  0  0  0  0  0  0  0  0  0  0  0
    1.5995    1.7622    1.4751 F   0  0  0  0  0  0  0  0  0  0  0  0
    1.5516   -0.1208   -0.2640 Cl  0  0  0  0  0  0  0  0  0  0  0  0
   -0.1086    0.7353    1.1722 H   0  0  0  0  0  0  0  0  0  0  0  0
  1  2  1  0  0  0  0
  2  3  1  0  0  0  0
  2  4  1  0  0  0  0
  2  5  1  0  0  0  0
M  END
>  <supplier_code>
1100-7-03

>  <zinc_id>
ZINC000043356566

>  <catalog_short_name>
synquestbbe

$$$$
Compound_43
 OpenBabel07072023573D

  8  7  0  0  0  0  0  0  0  0999 V2000
    2.1507    2.0262   -1.6823 F   0  0  0  0  0  0  0  0  0  0  0  0
    2.2897    1.9746   -0.3168 C   0  0  0  0  0  0  0  0  0  0  0  0
    1.3386    2.7985    0.2362 F   0  0  0  0  0  0  0  0  0  0  0  0
    3.5255    2.4703    0.0205 F   0  0  0  0  0  0  0  0  0  0  0  0
    2.1095    0.5318    0.2050 C   0  0  0  0  0  0  0  0  0  0  0  0
    3.3024   -0.5745   -0.4696 Cl  0  0  0  0  0  0  0  0  0  0  0  0
    2.2072    0.5145    1.2930 H   0  0  0  0  0  0  0  0  0  0  0  0
    1.1158    0.1620   -0.0588 H   0  0  0  0  0  0  0  0  0  0  0  0
  1  2  1  0  0  0  0
  2  3  1  0  0  0  0
  2  4  1  0  0  0  0
  2  5  1  0  0  0  0
  5  6  1  0  0  0  0
  5  7  1  0  0  0  0
  5  8  1  0  0  0  0
M  END
>  <supplier_code>
1100-7-10

>  <zinc_id>
ZINC000040135787

>  <catalog_short_name>
synquestbbe

$$$$
Compound_44
 OpenBabel07072023573D

 11 10  0  0  0  0  0  0  0  0999 V2000
    2.8248    2.7011   -0.8994 C   0  0  0  0  0  0  0  0  0  0  0  0
    3.1249    1.1887   -1.0564 C   0  0  0  0  0  0  0  0  0  0  0  0
    4.4843    0.9954   -0.9542 F   0  0  0  0  0  0  0  0  0  0  0  0
    2.7439    0.7916   -2.3184 F   0  0  0  0  0  0  0  0  0  0  0  0
    2.3831    0.3480    0.0157 C   0  0  0  0  0  0  0  0  0  0  0  0
    2.6976   -1.3803   -0.1273 Cl  0  0  0  0  0  0  0  0  0  0  0  0
    3.3552    3.2765   -1.6621 H   0  0  0  0  0  0  0  0  0  0  0  0
    1.7534    2.8880   -1.0064 H   0  0  0  0  0  0  0  0  0  0  0  0
    3.1456    3.0511    0.0848 H   0  0  0  0  0  0  0  0  0  0  0  0
    2.6934    0.6619    1.0146 H   0  0  0  0  0  0  0  0  0  0  0  0
    1.3052    0.4993   -0.0736 H   0  0  0  0  0  0  0  0  0  0  0  0
  1  2  1  0  0  0  0
  1  7  1  0  0  0  0
  1  8  1  0  0  0  0
  1  9  1  0  0  0  0
  2  3  1  0  0  0  0
  2  4  1  0  0  0  0
  2  5  1  0  0  0  0
  5  6  1  0  0  0  0
  5 10  1  0  0  0  0
  5 11  1  0  0  0  0
M  END
>  <supplier_code>
1100-7-64

>  <zinc_id>
ZINC000001847440

>  <catalog_short_name>
synquestbbe

$$$$
Compound_46
 OpenBabel07072023573D

  5  4  0  0  0  0  0  0  0  0999 V2000
    1.7484   -0.1225   -0.2548 Br  0  0  0  0  0  0  0  0  0  0  0  0
    0.9209    0.6315    1.3136 C   0  0  0  0  0  0  0  0  0  0  0  0
    1.2546   -0.5118    2.8285 Br  0  0  0  0  0  0  0  0  0  0  0  0
    1.6595    2.3787    1.6525 Br  0  0  0  0  0  0  0  0  0  0  0  0
   -0.1538    0.7164    1.1522 H   0  0  0  0  0  0  0  0  0  0  0  0
  1  2  1  0  0  0  0
  2  3  1  0  0  0  0
  2  4  1  0  0  0  0
  2  5  1  0  0  0  0
M  END
>  <supplier_code>
1100-9-03

>  <zinc_id>
ZINC000008101061

>  <catalog_short_name>
synquestbbe

$$$$
Compound_47
 OpenBabel07072023573D

 11 10  0  0  0  0  0  0  0  0999 V2000
    1.9715   -0.5943   -0.4024 Br  0  0  0  0  0  0  0  0  0  0  0  0
    0.2252    0.0498    0.1016 C   0  0  0  0  0  0  0  0  0  0  0  0
    0.2685    1.5609    0.4258 C   0  0  0  0  0  0  0  0  0  0  0  0
   -1.1228    2.0985    0.8327 C   0  0  0  0  0  0  0  0  0  0  0  0
   -1.0406    3.9834    1.2312 Br  0  0  0  0  0  0  0  0  0  0  0  0
   -0.1120   -0.5148    0.9744 H   0  0  0  0  0  0  0  0  0  0  0  0
   -0.4642   -0.1402   -0.7247 H   0  0  0  0  0  0  0  0  0  0  0  0
    0.9744    1.7343    1.2413 H   0  0  0  0  0  0  0  0  0  0  0  0
    0.6236    2.1074   -0.4510 H   0  0  0  0  0  0  0  0  0  0  0  0
   -1.4864    1.5740    1.7198 H   0  0  0  0  0  0  0  0  0  0  0  0
   -1.8386    1.9486    0.0207 H   0  0  0  0  0  0  0  0  0  0  0  0
  1  2  1  0  0  0  0
  2  3  1  0  0  0  0
  2  6  1  0  0  0  0
  2  7  1  0  0  0  0
  3  4  1  0  0  0  0
  3  8  1  0  0  0  0
  3  9  1  0  0  0  0
  4  5  1  0  0  0  0
  4 10  1  0  0  0  0
  4 11  1  0  0  0  0
M  END
>  <supplier_code>
1100-9-13

>  <zinc_id>
ZINC000001691289

>  <catalog_short_name>
synquestbbe

$$$$
Compound_48
 OpenBabel07072023573D

 14 13  0  0  0  0  0  0  0  0999 V2000
    2.2539   -0.9432   -0.9295 C   0  0  0  0  0  0  0  0  0  0  0  0
    1.3284    0.1642   -0.3791 C   0  0  0  0  0  0  0  0  0  0  0  0
    2.1185    1.3800    0.1738 C   0  0  0  0  0  0  0  0  0  0  0  0
    1.1974    2.4909    0.7258 C   0  0  0  0  0  0  0  0  0  0  0  0
    2.2374    3.9716    1.3970 Br  0  0  0  0  0  0  0  0  0  0  0  0
    2.8649   -0.5538   -1.7471 H   0  0  0  0  0  0  0  0  0  0  0  0
    1.6563   -1.7761   -1.3067 H   0  0  0  0  0  0  0  0  0  0  0  0
    2.9107   -1.3146   -0.1396 H   0  0  0  0  0  0  0  0  0  0  0  0
    0.6655    0.4962   -1.1823 H   0  0  0  0  0  0  0  0  0  0  0  0
    0.7110   -0.2606    0.4168 H   0  0  0  0  0  0  0  0  0  0  0  0
    2.7350    1.8024   -0.6235 H   0  0  0  0  0  0  0  0  0  0  0  0
    2.7806    1.0452    0.9762 H   0  0  0  0  0  0  0  0  0  0  0  0
    0.5403    2.8626   -0.0630 H   0  0  0  0  0  0  0  0  0  0  0  0
    0.5861    2.1025    1.5429 H   0  0  0  0  0  0  0  0  0  0  0  0
  1  2  1  0  0  0  0
  1  6  1  0  0  0  0
  1  7  1  0  0  0  0
  1  8  1  0  0  0  0
  2  3  1  0  0  0  0
  2  9  1  0  0  0  0
  2 10  1  0  0  0  0
  3  4  1  0  0  0  0
  3 11  1  0  0  0  0
  3 12  1  0  0  0  0
  4  5  1  0  0  0  0
  4 13  1  0  0  0  0
  4 14  1  0  0  0  0
M  END
>  <supplier_code>
1100-9-15

>  <zinc_id>
ZINC000002041078

>  <catalog_short_name>
synquestbbe

$$$$
Compound_50
 OpenBabel07072023573D

 11 10  0  0  0  0  0  0  0  0999 V2000
    0.7450   -0.5984   -0.7318 C   0  0  0  0  0  0  0  0  0  0  0  0
    0.8728    0.3926    0.4476 C   0  0  0  0  0  0  0  0  0  0  0  0
    1.8612    1.5428    0.1513 C   0  0  0  0  0  0  0  0  0  0  0  0
    1.9873    2.7522    1.6497 Br  0  0  0  0  0  0  0  0  0  0  0  0
    0.3824   -0.0846   -1.6242 H   0  0  0  0  0  0  0  0  0  0  0  0
    0.0389   -1.3909   -0.4779 H   0  0  0  0  0  0  0  0  0  0  0  0
    1.7119   -1.0543   -0.9534 H   0  0  0  0  0  0  0  0  0  0  0  0
   -0.1145    0.8121    0.6607 H   0  0  0  0  0  0  0  0  0  0  0  0
    1.2128   -0.1560    1.3305 H   0  0  0  0  0  0  0  0  0  0  0  0
    2.8562    1.1402   -0.0482 H   0  0  0  0  0  0  0  0  0  0  0  0
    1.5262    2.1102   -0.7193 H   0  0  0  0  0  0  0  0  0  0  0  0
  1  2  1  0  0  0  0
  1  5  1  0  0  0  0
  1  6  1  0  0  0  0
  1  7  1  0  0  0  0
  2  3  1  0  0  0  0
  2  8  1  0  0  0  0
  2  9  1  0  0  0  0
  3  4  1  0  0  0  0
  3 10  1  0  0  0  0
  3 11  1  0  0  0  0
M  END
>  <supplier_code>
1100-9-37

>  <zinc_id>
ZINC000002012917

>  <catalog_short_name>
synquestbbe

$$$$
Compound_54
 OpenBabel07072023573D

  8  7  0  0  1  0  0  0  0  0999 V2000
    0.0553    0.2855    2.0208 F   0  0  0  0  0  0  0  0  0  0  0  0
    0.1160   -0.0611    0.6921 C   0  0  1  0  0  0  0  0  0  0  0  0
   -1.0224    1.1492   -0.2924 Br  0  0  0  0  0  0  0  0  0  0  0  0
    1.5714   -0.0177    0.1714 C   0  0  0  0  0  0  0  0  0  0  0  0
    2.3626   -0.8925    0.8771 F   0  0  0  0  0  0  0  0  0  0  0  0
    2.1029    1.2429    0.2973 F   0  0  0  0  0  0  0  0  0  0  0  0
    1.6184   -0.3787   -1.1534 F   0  0  0  0  0  0  0  0  0  0  0  0
   -0.2864   -1.0701    0.5823 H   0  0  0  0  0  0  0  0  0  0  0  0
  2  1  1  0  0  0  0
  2  3  1  0  0  0  0
  2  4  1  0  0  0  0
  2  8  1  6  0  0  0
  4  5  1  0  0  0  0
  4  6  1  0  0  0  0
  4  7  1  0  0  0  0
M  END
>  <supplier_code>
1100-B-17

>  <zinc_id>
ZINC000008214464

>  <catalog_short_name>
synquestbbe

$$$$
Compound_55
 OpenBabel07072023573D

  8  7  0  0  1  0  0  0  0  0999 V2000
   -0.0561    0.0329    1.9708 F   0  0  0  0  0  0  0  0  0  0  0  0
    0.4215    0.6314    0.8292 C   0  0  2  0  0  0  0  0  0  0  0  0
   -1.0839    1.0097   -0.3200 Br  0  0  0  0  0  0  0  0  0  0  0  0
    1.4606   -0.2690    0.1216 C   0  0  0  0  0  0  0  0  0  0  0  0
    0.9052   -1.4724   -0.2404 F   0  0  0  0  0  0  0  0  0  0  0  0
    2.5278   -0.5180    0.9513 F   0  0  0  0  0  0  0  0  0  0  0  0
    1.9384    0.3468   -1.0098 F   0  0  0  0  0  0  0  0  0  0  0  0
    0.8830    1.5810    1.1073 H   0  0  0  0  0  0  0  0  0  0  0  0
  2  1  1  0  0  0  0
  2  3  1  0  0  0  0
  2  4  1  0  0  0  0
  2  8  1  1  0  0  0
  4  5  1  0  0  0  0
  4  6  1  0  0  0  0
  4  7  1  0  0  0  0
M  END
>  <supplier_code>
1100-B-17

>  <zinc_id>
ZINC000040135788

>  <catalog_short_name>
synquestbbe

$$$$
Compound_56
 OpenBabel07072023573D

  8  7  0  0  0  0  0  0  0  0999 V2000
    1.7340   -0.0915    0.1303 Cl  0  0  0  0  0  0  0  0  0  0  0  0
    0.1740    0.2646   -0.6049 C   0  0  0  0  0  0  0  0  0  0  0  0
   -0.5640    1.3686    0.1778 C   0  0  0  0  0  0  0  0  0  0  0  0
   -2.2691    1.7449   -0.6413 Br  0  0  0  0  0  0  0  0  0  0  0  0
    0.3388    0.5847   -1.6350 H   0  0  0  0  0  0  0  0  0  0  0  0
   -0.4235   -0.6484   -0.6146 H   0  0  0  0  0  0  0  0  0  0  0  0
   -0.7373    1.0516    1.2083 H   0  0  0  0  0  0  0  0  0  0  0  0
    0.0266    2.2871    0.1860 H   0  0  0  0  0  0  0  0  0  0  0  0
  1  2  1  0  0  0  0
  2  3  1  0  0  0  0
  2  5  1  0  0  0  0
  2  6  1  0  0  0  0
  3  4  1  0  0  0  0
  3  7  1  0  0  0  0
  3  8  1  0  0  0  0
M  END
>  <supplier_code>
1100-D-03

>  <zinc_id>
ZINC000008860182

>  <catalog_short_name>
synquestbbe

$$$$
Compound_57
 OpenBabel07072023573D

 11 10  0  0  1  0  0  0  0  0999 V2000
   -0.4670    3.8838    1.2917 Cl  0  0  0  0  0  0  0  0  0  0  0  0
   -0.6735    2.1346    1.3285 C   0  0  0  0  0  0  0  0  0  0  0  0
   -0.2939    1.4590   -0.0160 C   0  0  1  0  0  0  0  0  0  0  0  0
    1.5605    1.8171   -0.4426 Br  0  0  0  0  0  0  0  0  0  0  0  0
   -0.5286   -0.0707    0.0341 C   0  0  0  0  0  0  0  0  0  0  0  0
   -0.1081   -0.9174   -1.6497 Br  0  0  0  0  0  0  0  0  0  0  0  0
   -1.7214    1.9350    1.5656 H   0  0  0  0  0  0  0  0  0  0  0  0
   -0.0587    1.7304    2.1344 H   0  0  0  0  0  0  0  0  0  0  0  0
   -0.9131    1.8801   -0.8132 H   0  0  0  0  0  0  0  0  0  0  0  0
    0.0887   -0.5206    0.8136 H   0  0  0  0  0  0  0  0  0  0  0  0
   -1.5764   -0.2860    0.2595 H   0  0  0  0  0  0  0  0  0  0  0  0
  1  2  1  0  0  0  0
  2  7  1  0  0  0  0
  2  8  1  0  0  0  0
  3  2  1  0  0  0  0
  3  4  1  0  0  0  0
  3  5  1  0  0  0  0
  3  9  1  6  0  0  0
  5  6  1  0  0  0  0
  5 10  1  0  0  0  0
  5 11  1  0  0  0  0
M  END
>  <supplier_code>
1100-D-12

>  <zinc_id>
ZINC000001569007

>  <catalog_short_name>
synquestbbe

$$$$
Compound_58
 OpenBabel07072023573D

 11 10  0  0  1  0  0  0  0  0999 V2000
   -0.3600    3.8540   -1.3582 Cl  0  0  0  0  0  0  0  0  0  0  0  0
   -1.1339    2.3447   -0.8821 C   0  0  0  0  0  0  0  0  0  0  0  0
   -0.1704    1.3904   -0.1276 C   0  0  2  0  0  0  0  0  0  0  0  0
    1.3397    0.9403   -1.2528 Br  0  0  0  0  0  0  0  0  0  0  0  0
   -0.8915    0.0940    0.3159 C   0  0  0  0  0  0  0  0  0  0  0  0
    0.2833   -1.0805    1.3005 Br  0  0  0  0  0  0  0  0  0  0  0  0
   -1.9833    2.6010   -0.2442 H   0  0  0  0  0  0  0  0  0  0  0  0
   -1.5166    1.8541   -1.7786 H   0  0  0  0  0  0  0  0  0  0  0  0
    0.2094    1.8994    0.7630 H   0  0  0  0  0  0  0  0  0  0  0  0
   -1.2698   -0.4430   -0.5558 H   0  0  0  0  0  0  0  0  0  0  0  0
   -1.7379    0.3342    0.9646 H   0  0  0  0  0  0  0  0  0  0  0  0
  1  2  1  0  0  0  0
  2  7  1  0  0  0  0
  2  8  1  0  0  0  0
  3  2  1  0  0  0  0
  3  4  1  0  0  0  0
  3  5  1  0  0  0  0
  3  9  1  1  0  0  0
  5  6  1  0  0  0  0
  5 10  1  0  0  0  0
  5 11  1  0  0  0  0
M  END
>  <supplier_code>
1100-D-12

>  <zinc_id>
ZINC000001576867

>  <catalog_short_name>
synquestbbe

$$$$
Compound_59
 OpenBabel07072023573D

  5  4  0  0  0  0  0  0  0  0999 V2000
   -0.3275   -1.0372   -0.9999 F   0  0  0  0  0  0  0  0  0  0  0  0
   -0.0594   -0.1214    0.0027 C   0  0  0  0  0  0  0  0  0  0  0  0
   -0.2228   -0.6520    1.2608 F   0  0  0  0  0  0  0  0  0  0  0  0
   -1.1497    1.2660   -0.1436 Cl  0  0  0  0  0  0  0  0  0  0  0  0
    1.7594    0.5445   -0.1201 Br  0  0  0  0  0  0  0  0  0  0  0  0
  1  2  1  0  0  0  0
  2  3  1  0  0  0  0
  2  4  1  0  0  0  0
  2  5  1  0  0  0  0
M  END
>  <supplier_code>
1100-E-01

>  <zinc_id>
ZINC000059972240

>  <catalog_short_name>
synquestbbe

$$$$
Compound_60
 OpenBabel07072023573D

  8  7  0  0  1  0  0  0  0  0999 V2000
    4.5331   -2.2829   -0.5103 F   0  0  0  0  0  0  0  0  0  0  0  0
    4.4989   -1.0024   -0.0151 C   0  0  0  0  0  0  0  0  0  0  0  0
    5.3344   -0.2188   -0.7744 F   0  0  0  0  0  0  0  0  0  0  0  0
    5.0052   -1.0250    1.2625 F   0  0  0  0  0  0  0  0  0  0  0  0
    3.0576   -0.4382   -0.0150 C   0  0  1  0  0  0  0  0  0  0  0  0
    2.3712   -0.3688   -1.6374 Cl  0  0  0  0  0  0  0  0  0  0  0  0
    1.8888   -1.5170    1.0809 Br  0  0  0  0  0  0  0  0  0  0  0  0
    3.0568    0.5761    0.3912 H   0  0  0  0  0  0  0  0  0  0  0  0
  1  2  1  0  0  0  0
  2  3  1  0  0  0  0
  2  4  1  0  0  0  0
  5  2  1  0  0  0  0
  5  6  1  0  0  0  0
  5  7  1  0  0  0  0
  5  8  1  1  0  0  0
M  END
>  <supplier_code>
1100-F-02

>  <zinc_id>
ZINC000008214397

>  <catalog_short_name>
synquestbbe

$$$$
Compound_61
 OpenBabel07072023573D

  8  7  0  0  1  0  0  0  0  0999 V2000
    2.0461    0.2680   -4.0766 F   0  0  0  0  0  0  0  0  0  0  0  0
    2.3809    1.2881   -3.2201 C   0  0  0  0  0  0  0  0  0  0  0  0
    1.6599    2.4017   -3.5797 F   0  0  0  0  0  0  0  0  0  0  0  0
    3.7111    1.5856   -3.3951 F   0  0  0  0  0  0  0  0  0  0  0  0
    2.0869    0.9062   -1.7492 C   0  0  2  0  0  0  0  0  0  0  0  0
    3.0067   -0.5066   -1.2331 Cl  0  0  0  0  0  0  0  0  0  0  0  0
    0.2113    0.5228   -1.4919 Br  0  0  0  0  0  0  0  0  0  0  0  0
    2.3531    1.7363   -1.0906 H   0  0  0  0  0  0  0  0  0  0  0  0
  1  2  1  0  0  0  0
  2  3  1  0  0  0  0
  2  4  1  0  0  0  0
  5  2  1  0  0  0  0
  5  6  1  0  0  0  0
  5  7  1  0  0  0  0
  5  8  1  1  0  0  0
M  END
>  <supplier_code>
1100-F-02

>  <zinc_id>
ZINC000008220828

>  <catalog_short_name>
synquestbbe

$$$$
Compound_65
 OpenBabel07072023573D

 11 10  0  0  0  0  0  0  0  0999 V2000
    0.7807   -0.6112   -0.7630 C   0  0  0  0  0  0  0  0  0  0  0  0
    0.8650    0.3746    0.4248 C   0  0  0  0  0  0  0  0  0  0  0  0
    1.8432    1.5409    0.1598 C   0  0  0  0  0  0  0  0  0  0  0  0
    1.9198    2.8614    1.8201 I   0  0  0  0  0  0  0  0  0  0  0  0
    0.4324   -0.0975   -1.6611 H   0  0  0  0  0  0  0  0  0  0  0  0
    0.0802   -1.4152   -0.5308 H   0  0  0  0  0  0  0  0  0  0  0  0
    1.7592   -1.0517   -0.9634 H   0  0  0  0  0  0  0  0  0  0  0  0
   -0.1326    0.7794    0.6168 H   0  0  0  0  0  0  0  0  0  0  0  0
    1.1917   -0.1731    1.3133 H   0  0  0  0  0  0  0  0  0  0  0  0
    2.8493    1.1549   -0.0171 H   0  0  0  0  0  0  0  0  0  0  0  0
    1.5218    2.1097   -0.7152 H   0  0  0  0  0  0  0  0  0  0  0  0
  1  2  1  0  0  0  0
  1  5  1  0  0  0  0
  1  6  1  0  0  0  0
  1  7  1  0  0  0  0
  2  3  1  0  0  0  0
  2  8  1  0  0  0  0
  2  9  1  0  0  0  0
  3  4  1  0  0  0  0
  3 10  1  0  0  0  0
  3 11  1  0  0  0  0
M  END
>  <supplier_code>
1100-H-X9

>  <zinc_id>
ZINC000002012813

>  <catalog_short_name>
synquestbbe

$$$$
Compound_69
 OpenBabel07072023573D

 15 15  0  0  0  0  0  0  0  0999 V2000
   -0.2343    0.3601   -1.9705 C   0  0  0  0  0  0  0  0  0  0  0  0
    1.1072   -0.2778   -1.5779 C   0  0  0  0  0  0  0  0  0  0  0  0
    1.9359    0.9001   -1.0339 C   0  0  0  0  0  0  0  0  0  0  0  0
    0.9168    1.8854   -0.4187 C   0  0  0  0  0  0  0  0  0  0  0  0
   -0.4816    1.4248   -0.8858 C   0  0  0  0  0  0  0  0  0  0  0  0
   -0.1462    0.8351   -2.9526 H   0  0  0  0  0  0  0  0  0  0  0  0
   -1.0360   -0.3826   -2.0030 H   0  0  0  0  0  0  0  0  0  0  0  0
    0.9521   -1.0261   -0.7931 H   0  0  0  0  0  0  0  0  0  0  0  0
    1.5928   -0.7533   -2.4339 H   0  0  0  0  0  0  0  0  0  0  0  0
    2.4712    1.3871   -1.8550 H   0  0  0  0  0  0  0  0  0  0  0  0
    2.6647    0.5579   -0.2936 H   0  0  0  0  0  0  0  0  0  0  0  0
    0.9758    1.8718    0.6730 H   0  0  0  0  0  0  0  0  0  0  0  0
    1.1190    2.9024   -0.7615 H   0  0  0  0  0  0  0  0  0  0  0  0
   -1.0288    0.9804   -0.0481 H   0  0  0  0  0  0  0  0  0  0  0  0
   -1.0664    2.2568   -1.2846 H   0  0  0  0  0  0  0  0  0  0  0  0
  1  2  1  0  0  0  0
  1  6  1  0  0  0  0
  1  7  1  0  0  0  0
  2  3  1  0  0  0  0
  2  8  1  0  0  0  0
  2  9  1  0  0  0  0
  3  4  1  0  0  0  0
  3 10  1  0  0  0  0
  3 11  1  0  0  0  0
  4  5  1  0  0  0  0
  4 12  1  0  0  0  0
  4 13  1  0  0  0  0
  5  1  1  0  0  0  0
  5 14  1  0  0  0  0
  5 15  1  0  0  0  0
M  END
>  <supplier_code>
1200-1-05

>  <zinc_id>
ZINC000001690078

>  <catalog_short_name>
synquestbbe

$$$$
Compound_77
 OpenBabel07072023573D

 12 12  0  0  0  0  0  0  0  0999 V2000
    0.8438    1.9316   -0.4916 F   0  0  0  0  0  0  0  0  0  0  0  0
    0.2723    0.9704    0.2986 C   0  0  0  0  0  0  0  0  0  0  0  0
    0.1144    1.4428    1.5820 F   0  0  0  0  0  0  0  0  0  0  0  0
   -0.9361    0.3984   -0.3658 C   0  0  0  0  0  0  0  0  0  0  0  0
   -2.0613    0.5822    0.3981 F   0  0  0  0  0  0  0  0  0  0  0  0
   -1.1501    0.7468   -1.6766 F   0  0  0  0  0  0  0  0  0  0  0  0
   -0.2961   -0.9634   -0.2759 C   0  0  0  0  0  0  0  0  0  0  0  0
    0.0046   -1.5378   -1.4798 F   0  0  0  0  0  0  0  0  0  0  0  0
   -1.0025   -1.8103    0.5338 F   0  0  0  0  0  0  0  0  0  0  0  0
    0.9609   -0.3666    0.3262 C   0  0  0  0  0  0  0  0  0  0  0  0
    2.0924   -0.4875   -0.4309 F   0  0  0  0  0  0  0  0  0  0  0  0
    1.1578   -0.9067    1.5818 F   0  0  0  0  0  0  0  0  0  0  0  0
  1  2  1  0  0  0  0
  2  3  1  0  0  0  0
  2  4  1  0  0  0  0
  4  5  1  0  0  0  0
  4  6  1  0  0  0  0
  4  7  1  0  0  0  0
  7  8  1  0  0  0  0
  7  9  1  0  0  0  0
  7 10  1  0  0  0  0
 10 11  1  0  0  0  0
 10 12  1  0  0  0  0
 10  2  1  0  0  0  0
M  END
>  <supplier_code>
1200-2-02

>  <zinc_id>
ZINC000002041042

>  <catalog_short_name>
synquestbbe

$$$$
Compound_86
 OpenBabel07072023573D

 12 12  0  0  1  0  0  0  0  0999 V2000
    1.1432   -1.7537    2.7188 F   0  0  0  0  0  0  0  0  0  0  0  0
    0.8271   -1.6556    1.3821 C   0  0  0  0  0  0  0  0  0  0  0  0
    1.7520   -2.3448    0.6301 F   0  0  0  0  0  0  0  0  0  0  0  0
   -0.6232   -2.0779    1.0656 C   0  0  0  0  0  0  0  0  0  0  0  0
   -0.9279   -0.6664    0.5332 C   0  0  0  0  0  0  0  0  0  0  0  0
    0.5152   -0.2244    0.8671 C   0  0  2  0  0  0  0  0  0  0  0  0
    1.2326    0.1390   -0.2507 F   0  0  0  0  0  0  0  0  0  0  0  0
    0.5994    1.0667    2.0709 Cl  0  0  0  0  0  0  0  0  0  0  0  0
   -0.7004   -2.8470    0.2921 H   0  0  0  0  0  0  0  0  0  0  0  0
   -1.2091   -2.3317    1.9531 H   0  0  0  0  0  0  0  0  0  0  0  0
   -1.1492   -0.6625   -0.5381 H   0  0  0  0  0  0  0  0  0  0  0  0
   -1.7017   -0.1537    1.1086 H   0  0  0  0  0  0  0  0  0  0  0  0
  1  2  1  0  0  0  0
  2  3  1  0  0  0  0
  2  4  1  0  0  0  0
  4  5  1  0  0  0  0
  4  9  1  0  0  0  0
  4 10  1  0  0  0  0
  5  6  1  0  0  0  0
  5 11  1  0  0  0  0
  5 12  1  0  0  0  0
  6  7  1  6  0  0  0
  6  8  1  0  0  0  0
  6  2  1  0  0  0  0
M  END
>  <supplier_code>
1200-7-03

>  <zinc_id>
ZINC000002584265

>  <catalog_short_name>
synquestbbe

$$$$
Compound_87
 OpenBabel07072023573D

 12 12  0  0  1  0  0  0  0  0999 V2000
   -0.2728   -0.2595   -1.3813 F   0  0  0  0  0  0  0  0  0  0  0  0
   -0.6305   -0.1169   -0.0576 C   0  0  0  0  0  0  0  0  0  0  0  0
   -1.4192    1.0014    0.1018 F   0  0  0  0  0  0  0  0  0  0  0  0
   -1.2782   -1.3905    0.5280 C   0  0  0  0  0  0  0  0  0  0  0  0
   -0.0993   -1.5514    1.5056 C   0  0  0  0  0  0  0  0  0  0  0  0
    0.5467   -0.2648    0.9435 C   0  0  1  0  0  0  0  0  0  0  0  0
    1.7673   -0.5020    0.3478 F   0  0  0  0  0  0  0  0  0  0  0  0
    0.7120    1.0234    2.1424 Cl  0  0  0  0  0  0  0  0  0  0  0  0
   -2.2260   -1.2020    1.0424 H   0  0  0  0  0  0  0  0  0  0  0  0
   -1.3542   -2.2153   -0.1873 H   0  0  0  0  0  0  0  0  0  0  0  0
   -0.4100   -1.4803    2.5522 H   0  0  0  0  0  0  0  0  0  0  0  0
    0.4855   -2.4561    1.3133 H   0  0  0  0  0  0  0  0  0  0  0  0
  1  2  1  0  0  0  0
  2  3  1  0  0  0  0
  2  4  1  0  0  0  0
  4  5  1  0  0  0  0
  4  9  1  0  0  0  0
  4 10  1  0  0  0  0
  5  6  1  0  0  0  0
  5 11  1  0  0  0  0
  5 12  1  0  0  0  0
  6  7  1  6  0  0  0
  6  8  1  0  0  0  0
  6  2  1  0  0  0  0
M  END
>  <supplier_code>
1200-7-03

>  <zinc_id>
ZINC000008100904

>  <catalog_short_name>
synquestbbe

$$$$
Compound_88
 OpenBabel07072023573D

  9  9  0  0  0  0  0  0  0  0999 V2000
    2.3547   -0.5112   -1.7261 Br  0  0  0  0  0  0  0  0  0  0  0  0
    1.5517    0.0024   -0.0461 C   0  0  0  0  0  0  0  0  0  0  0  0
    0.0187   -0.0252    0.0197 C   0  0  0  0  0  0  0  0  0  0  0  0
    0.7583    1.3170   -0.0287 C   0  0  0  0  0  0  0  0  0  0  0  0
    2.0626   -0.2547    0.8840 H   0  0  0  0  0  0  0  0  0  0  0  0
   -0.4137   -0.2836    0.9877 H   0  0  0  0  0  0  0  0  0  0  0  0
   -0.5088   -0.3075   -0.8939 H   0  0  0  0  0  0  0  0  0  0  0  0
    0.7791    1.8745    0.9104 H   0  0  0  0  0  0  0  0  0  0  0  0
    0.6894    1.8634   -0.9719 H   0  0  0  0  0  0  0  0  0  0  0  0
  1  2  1  0  0  0  0
  2  3  1  0  0  0  0
  2  5  1  0  0  0  0
  3  4  1  0  0  0  0
  3  6  1  0  0  0  0
  3  7  1  0  0  0  0
  4  2  1  0  0  0  0
  4  8  1  0  0  0  0
  4  9  1  0  0  0  0
M  END
>  <supplier_code>
1200-9-02

>  <zinc_id>
ZINC000001575579

>  <catalog_short_name>
synquestbbe

$$$$
Compound_90
 OpenBabel07072023573D

 12 12  0  0  0  0  0  0  0  0999 V2000
    1.8951   -0.7070    0.3620 Br  0  0  0  0  0  0  0  0  0  0  0  0
    0.4775   -0.0157   -0.7476 C   0  0  0  0  0  0  0  0  0  0  0  0
    0.2304    1.4676   -0.4013 C   0  0  0  0  0  0  0  0  0  0  0  0
   -0.4562    2.3657   -1.4444 C   0  0  0  0  0  0  0  0  0  0  0  0
    1.0421    2.5325   -1.1562 C   0  0  0  0  0  0  0  0  0  0  0  0
    0.7533   -0.1508   -1.7944 H   0  0  0  0  0  0  0  0  0  0  0  0
   -0.4310   -0.5851   -0.5499 H   0  0  0  0  0  0  0  0  0  0  0  0
   -0.0063    1.7181    0.6365 H   0  0  0  0  0  0  0  0  0  0  0  0
   -1.0946    3.1581   -1.0509 H   0  0  0  0  0  0  0  0  0  0  0  0
   -0.7031    1.9149   -2.4068 H   0  0  0  0  0  0  0  0  0  0  0  0
    1.3142    3.4196   -0.5802 H   0  0  0  0  0  0  0  0  0  0  0  0
    1.7144    2.1832   -1.9414 H   0  0  0  0  0  0  0  0  0  0  0  0
  1  2  1  0  0  0  0
  2  3  1  0  0  0  0
  2  6  1  0  0  0  0
  2  7  1  0  0  0  0
  3  4  1  0  0  0  0
  3  8  1  0  0  0  0
  4  5  1  0  0  0  0
  4  9  1  0  0  0  0
  4 10  1  0  0  0  0
  5  3  1  0  0  0  0
  5 11  1  0  0  0  0
  5 12  1  0  0  0  0
M  END
>  <supplier_code>
1200-9-X0

>  <zinc_id>
ZINC000002140848

>  <catalog_short_name>
synquestbbe

$$$$
Compound_91
 OpenBabel07072023573D

 12 11  0  0  0  0  0  0  0  0999 V2000
   -0.1329   -1.2287   -0.2289 C   0  0  0  0  0  0  0  0  0  0  0  0
   -0.0773    0.1598    0.1767 C   0  0  0  0  0  0  0  0  0  0  0  0
   -1.0391    1.0494   -0.1166 C   0  0  0  0  0  0  0  0  0  0  0  0
   -0.9716    2.4350    0.2983 C   0  0  0  0  0  0  0  0  0  0  0  0
   -0.6372   -1.8084    0.5457 H   0  0  0  0  0  0  0  0  0  0  0  0
    0.8785   -1.6209   -0.3560 H   0  0  0  0  0  0  0  0  0  0  0  0
   -0.6684   -1.3536   -1.1738 H   0  0  0  0  0  0  0  0  0  0  0  0
    0.7087    0.4535    0.7111 H   0  0  0  0  0  0  0  0  0  0  0  0
   -1.8336    0.7547   -0.6375 H   0  0  0  0  0  0  0  0  0  0  0  0
   -1.8513    2.9803   -0.0510 H   0  0  0  0  0  0  0  0  0  0  0  0
   -0.0825    2.9094   -0.1225 H   0  0  0  0  0  0  0  0  0  0  0  0
   -0.9340    2.5016    1.3878 H   0  0  0  0  0  0  0  0  0  0  0  0
  1  2  1  0  0  0  0
  1  5  1  0  0  0  0
  1  6  1  0  0  0  0
  1  7  1  0  0  0  0
  2  3  2  0  0  0  0
  2  8  1  0  0  0  0
  3  4  1  0  0  0  0
  3  9  1  0  0  0  0
  4 10  1  0  0  0  0
  4 11  1  0  0  0  0
  4 12  1  0  0  0  0
M  END
>  <supplier_code>
1300-1-04

>  <zinc_id>
ZINC000071771985

>  <catalog_short_name>
synquestbbe

$$$$
Compound_92
 OpenBabel07072023573D

 12 11  0  0  0  0  0  0  0  0999 V2000
   -0.6201    0.9862    0.3026 C   0  0  0  0  0  0  0  0  0  0  0  0
    0.0081   -0.0944   -0.1952 C   0  0  0  0  0  0  0  0  0  0  0  0
   -0.7317   -1.3237   -0.4570 C   0  0  0  0  0  0  0  0  0  0  0  0
    1.4378   -0.0518   -0.4802 C   0  0  0  0  0  0  0  0  0  0  0  0
   -1.5905    0.9680    0.5087 H   0  0  0  0  0  0  0  0  0  0  0  0
   -0.1304    1.8312    0.4775 H   0  0  0  0  0  0  0  0  0  0  0  0
   -0.7054   -1.9516    0.4350 H   0  0  0  0  0  0  0  0  0  0  0  0
   -0.2950   -1.8814   -1.2892 H   0  0  0  0  0  0  0  0  0  0  0  0
   -1.7731   -1.1247   -0.7170 H   0  0  0  0  0  0  0  0  0  0  0  0
    1.9657    0.6324    0.1868 H   0  0  0  0  0  0  0  0  0  0  0  0
    1.8973   -1.0357   -0.3583 H   0  0  0  0  0  0  0  0  0  0  0  0
    1.5856    0.2766   -1.5102 H   0  0  0  0  0  0  0  0  0  0  0  0
  1  2  2  0  0  0  0
  1  5  1  0  0  0  0
  1  6  1  0  0  0  0
  2  3  1  0  0  0  0
  2  4  1  0  0  0  0
  3  7  1  0  0  0  0
  3  8  1  0  0  0  0
  3  9  1  0  0  0  0
  4 10  1  0  0  0  0
  4 11  1  0  0  0  0
  4 12  1  0  0  0  0
M  END
>  <supplier_code>
1300-1-06

>  <zinc_id>
ZINC000059940055

>  <catalog_short_name>
synquestbbe

$$$$
Compound_96
 OpenBabel07072023573D

 15 14  0  0  0  0  0  0  0  0999 V2000
   -0.0535    0.0436    0.0451 C   0  0  0  0  0  0  0  0  0  0  0  0
    1.2391    0.1179   -0.2980 C   0  0  0  0  0  0  0  0  0  0  0  0
    1.8955   -0.8451   -1.1659 C   0  0  0  0  0  0  0  0  0  0  0  0
    2.4639   -2.0502   -0.3690 C   0  0  0  0  0  0  0  0  0  0  0  0
    3.1209   -3.1078   -1.2831 C   0  0  0  0  0  0  0  0  0  0  0  0
   -0.4439    0.7178    0.6572 H   0  0  0  0  0  0  0  0  0  0  0  0
   -0.6383   -0.6826   -0.2975 H   0  0  0  0  0  0  0  0  0  0  0  0
    1.7823    0.8626    0.0754 H   0  0  0  0  0  0  0  0  0  0  0  0
    1.1966   -1.2040   -1.9294 H   0  0  0  0  0  0  0  0  0  0  0  0
    2.7152   -0.3414   -1.6870 H   0  0  0  0  0  0  0  0  0  0  0  0
    3.2110   -1.6953    0.3488 H   0  0  0  0  0  0  0  0  0  0  0  0
    1.6567   -2.5324    0.1894 H   0  0  0  0  0  0  0  0  0  0  0  0
    3.5033   -3.9348   -0.6820 H   0  0  0  0  0  0  0  0  0  0  0  0
    2.3886   -3.5022   -1.9900 H   0  0  0  0  0  0  0  0  0  0  0  0
    3.9513   -2.6678   -1.8390 H   0  0  0  0  0  0  0  0  0  0  0  0
  1  2  2  0  0  0  0
  1  6  1  0  0  0  0
  1  7  1  0  0  0  0
  2  3  1  0  0  0  0
  2  8  1  0  0  0  0
  3  4  1  0  0  0  0
  3  9  1  0  0  0  0
  3 10  1  0  0  0  0
  4  5  1  0  0  0  0
  4 11  1  0  0  0  0
  4 12  1  0  0  0  0
  5 13  1  0  0  0  0
  5 14  1  0  0  0  0
  5 15  1  0  0  0  0
M  END
>  <supplier_code>
1300-1-09

>  <zinc_id>
ZINC000002013500

>  <catalog_short_name>
synquestbbe

$$$$
Compound_101
 OpenBabel07072023573D

 15 14  0  0  0  0  0  0  0  0999 V2000
    2.3416   -0.8077   -0.7994 C   0  0  0  0  0  0  0  0  0  0  0  0
    1.4872   -0.2518    0.0794 C   0  0  0  0  0  0  0  0  0  0  0  0
    1.8842    0.9339    0.8355 C   0  0  0  0  0  0  0  0  0  0  0  0
    0.1608   -0.8377    0.2971 C   0  0  0  0  0  0  0  0  0  0  0  0
   -0.9074   -0.2371   -0.6461 C   0  0  0  0  0  0  0  0  0  0  0  0
    3.2450   -0.4251   -0.9521 H   0  0  0  0  0  0  0  0  0  0  0  0
    2.0885   -1.6153   -1.3186 H   0  0  0  0  0  0  0  0  0  0  0  0
    2.5714    1.5655    0.2679 H   0  0  0  0  0  0  0  0  0  0  0  0
    1.0179    1.5475    1.0919 H   0  0  0  0  0  0  0  0  0  0  0  0
    2.3756    0.6259    1.7606 H   0  0  0  0  0  0  0  0  0  0  0  0
   -0.1561   -0.6780    1.3321 H   0  0  0  0  0  0  0  0  0  0  0  0
    0.1859   -1.9220    0.1487 H   0  0  0  0  0  0  0  0  0  0  0  0
   -1.8734   -0.7049   -0.4493 H   0  0  0  0  0  0  0  0  0  0  0  0
   -1.0041    0.8387   -0.4843 H   0  0  0  0  0  0  0  0  0  0  0  0
   -0.6428   -0.4163   -1.6913 H   0  0  0  0  0  0  0  0  0  0  0  0
  1  2  2  0  0  0  0
  1  6  1  0  0  0  0
  1  7  1  0  0  0  0
  2  3  1  0  0  0  0
  2  4  1  0  0  0  0
  3  8  1  0  0  0  0
  3  9  1  0  0  0  0
  3 10  1  0  0  0  0
  4  5  1  0  0  0  0
  4 11  1  0  0  0  0
  4 12  1  0  0  0  0
  5 13  1  0  0  0  0
  5 14  1  0  0  0  0
  5 15  1  0  0  0  0
M  END
>  <supplier_code>
1300-1-21

>  <zinc_id>
ZINC000001698512

>  <catalog_short_name>
synquestbbe

$$$$
Compound_102
 OpenBabel07072023573D

 12 11  0  0  0  0  0  0  0  0999 V2000
   -0.0432    0.0342   -0.0319 C   0  0  0  0  0  0  0  0  0  0  0  0
    1.2500    0.1014    0.3103 C   0  0  0  0  0  0  0  0  0  0  0  0
    1.9084   -0.8731    1.1661 C   0  0  0  0  0  0  0  0  0  0  0  0
    2.4681   -2.0590    0.3465 C   0  0  0  0  0  0  0  0  0  0  0  0
   -0.4313    0.7115   -0.6432 H   0  0  0  0  0  0  0  0  0  0  0  0
   -0.6310   -0.6927    0.3054 H   0  0  0  0  0  0  0  0  0  0  0  0
    1.7957    0.8472   -0.0591 H   0  0  0  0  0  0  0  0  0  0  0  0
    1.2175   -1.2524    1.9273 H   0  0  0  0  0  0  0  0  0  0  0  0
    2.7341   -0.3855    1.6929 H   0  0  0  0  0  0  0  0  0  0  0  0
    2.9322   -2.7873    1.0139 H   0  0  0  0  0  0  0  0  0  0  0  0
    1.6637   -2.5547   -0.2014 H   0  0  0  0  0  0  0  0  0  0  0  0
    3.2203   -1.7107   -0.3650 H   0  0  0  0  0  0  0  0  0  0  0  0
  1  2  2  0  0  0  0
  1  5  1  0  0  0  0
  1  6  1  0  0  0  0
  2  3  1  0  0  0  0
  2  7  1  0  0  0  0
  3  4  1  0  0  0  0
  3  8  1  0  0  0  0
  3  9  1  0  0  0  0
  4 10  1  0  0  0  0
  4 11  1  0  0  0  0
  4 12  1  0  0  0  0
M  END
>  <supplier_code>
1300-1-25

>  <zinc_id>
ZINC000096328298

>  <catalog_short_name>
synquestbbe

$$$$
Compound_103
 OpenBabel07072023573D

 15 14  0  0  0  0  0  0  0  0999 V2000
   -0.1469    0.1238   -0.0755 C   0  0  0  0  0  0  0  0  0  0  0  0
    1.1263   -0.0872    0.2812 C   0  0  0  0  0  0  0  0  0  0  0  0
    1.5805   -1.2308    1.0700 C   0  0  0  0  0  0  0  0  0  0  0  0
    2.5857   -2.0909    0.2552 C   0  0  0  0  0  0  0  0  0  0  0  0
    2.2026   -0.7554    2.4120 C   0  0  0  0  0  0  0  0  0  0  0  0
   -0.3897    0.9221   -0.6129 H   0  0  0  0  0  0  0  0  0  0  0  0
   -0.8649   -0.5078    0.1880 H   0  0  0  0  0  0  0  0  0  0  0  0
    1.8042    0.5792   -0.0110 H   0  0  0  0  0  0  0  0  0  0  0  0
    0.7375   -1.8825    1.3238 H   0  0  0  0  0  0  0  0  0  0  0  0
    2.8801   -2.9725    0.8296 H   0  0  0  0  0  0  0  0  0  0  0  0
    3.4844   -1.5161    0.0152 H   0  0  0  0  0  0  0  0  0  0  0  0
    2.1293   -2.4320   -0.6778 H   0  0  0  0  0  0  0  0  0  0  0  0
    2.4911   -1.6162    3.0200 H   0  0  0  0  0  0  0  0  0  0  0  0
    3.0904   -0.1424    2.2338 H   0  0  0  0  0  0  0  0  0  0  0  0
    1.4793   -0.1660    2.9818 H   0  0  0  0  0  0  0  0  0  0  0  0
  1  2  2  0  0  0  0
  1  6  1  0  0  0  0
  1  7  1  0  0  0  0
  2  3  1  0  0  0  0
  2  8  1  0  0  0  0
  3  4  1  0  0  0  0
  3  5  1  0  0  0  0
  3  9  1  0  0  0  0
  4 10  1  0  0  0  0
  4 11  1  0  0  0  0
  4 12  1  0  0  0  0
  5 13  1  0  0  0  0
  5 14  1  0  0  0  0
  5 15  1  0  0  0  0
M  END
>  <supplier_code>
1300-1-26

>  <zinc_id>
ZINC000002012842

>  <catalog_short_name>
synquestbbe

$$$$
Compound_105
 OpenBabel07072023573D

 12 11  0  0  0  0  0  0  0  0999 V2000
   -0.8985    2.4594    0.2869 C   0  0  0  0  0  0  0  0  0  0  0  0
   -0.9610    1.0644   -0.1048 C   0  0  0  0  0  0  0  0  0  0  0  0
    0.0038    0.1474    0.0884 C   0  0  0  0  0  0  0  0  0  0  0  0
    1.2924    0.3984    0.7022 C   0  0  0  0  0  0  0  0  0  0  0  0
   -1.2152    2.5602    1.3255 H   0  0  0  0  0  0  0  0  0  0  0  0
   -1.5694    3.0503   -0.3401 H   0  0  0  0  0  0  0  0  0  0  0  0
    0.1063    2.8707    0.1807 H   0  0  0  0  0  0  0  0  0  0  0  0
   -1.8037    0.7561   -0.5365 H   0  0  0  0  0  0  0  0  0  0  0  0
   -0.1810   -0.7811   -0.2186 H   0  0  0  0  0  0  0  0  0  0  0  0
    1.8608   -0.5299    0.7834 H   0  0  0  0  0  0  0  0  0  0  0  0
    1.1659    0.8085    1.7054 H   0  0  0  0  0  0  0  0  0  0  0  0
    1.8669    1.0998    0.0964 H   0  0  0  0  0  0  0  0  0  0  0  0
  1  2  1  0  0  0  0
  1  5  1  0  0  0  0
  1  6  1  0  0  0  0
  1  7  1  0  0  0  0
  2  3  2  0  0  0  0
  2  8  1  0  0  0  0
  3  4  1  0  0  0  0
  3  9  1  0  0  0  0
  4 10  1  0  0  0  0
  4 11  1  0  0  0  0
  4 12  1  0  0  0  0
M  END
>  <supplier_code>
1300-1-29

>  <zinc_id>
ZINC000215831272

>  <catalog_short_name>
synquestbbe

$$$$
Compound_113
 OpenBabel07072023573D

  6  5  0  0  0  0  0  0  0  0999 V2000
    1.6826   -0.1053   -0.0000 Cl  0  0  0  0  0  0  0  0  0  0  0  0
    0.0219    0.0031   -0.0000 C   0  0  0  0  0  0  0  0  0  0  0  0
   -0.6523    1.1623   -0.0000 C   0  0  0  0  0  0  0  0  0  0  0  0
    0.0792    2.6577    0.0000 Cl  0  0  0  0  0  0  0  0  0  0  0  0
   -2.3156    1.1690   -0.0000 Cl  0  0  0  0  0  0  0  0  0  0  0  0
   -0.4774   -0.8537    0.0000 H   0  0  0  0  0  0  0  0  0  0  0  0
  1  2  1  0  0  0  0
  2  3  2  0  0  0  0
  2  6  1  0  0  0  0
  3  4  1  0  0  0  0
  3  5  1  0  0  0  0
M  END
>  <supplier_code>
1300-5-03

>  <zinc_id>
ZINC000008214699

>  <catalog_short_name>
synquestbbe

$$$$
Compound_114
 OpenBabel07072023573D

  9  8  0  0  0  0  0  0  0  0999 V2000
    0.6279    0.6953   -0.0223 C   0  0  0  0  0  0  0  0  0  0  0  0
    0.6943   -0.6407    0.0285 C   0  0  0  0  0  0  0  0  0  0  0  0
    1.9425   -1.3783    0.0067 C   0  0  0  0  0  0  0  0  0  0  0  0
    2.3938   -1.7336   -1.6553 Cl  0  0  0  0  0  0  0  0  0  0  0  0
   -0.2520    1.1560   -0.0123 H   0  0  0  0  0  0  0  0  0  0  0  0
    1.4524    1.2460   -0.0750 H   0  0  0  0  0  0  0  0  0  0  0  0
   -0.1561   -1.1532    0.0672 H   0  0  0  0  0  0  0  0  0  0  0  0
    1.8313   -2.3214    0.5468 H   0  0  0  0  0  0  0  0  0  0  0  0
    2.7514   -0.8137    0.4768 H   0  0  0  0  0  0  0  0  0  0  0  0
  1  2  2  0  0  0  0
  1  5  1  0  0  0  0
  1  6  1  0  0  0  0
  2  3  1  0  0  0  0
  2  7  1  0  0  0  0
  3  4  1  0  0  0  0
  3  8  1  0  0  0  0
  3  9  1  0  0  0  0
M  END
>  <supplier_code>
1300-5-10

>  <zinc_id>
ZINC000001577258

>  <catalog_short_name>
synquestbbe

$$$$
Compound_115
 OpenBabel07072023573D

  6  5  0  0  0  0  0  0  0  0999 V2000
   -0.0085    0.0000    0.0000 C   0  0  0  0  0  0  0  0  0  0  0  0
    1.3286   -0.0000   -0.0000 C   0  0  0  0  0  0  0  0  0  0  0  0
    2.1873    1.4210   -0.0000 Cl  0  0  0  0  0  0  0  0  0  0  0  0
    2.1873   -1.4210    0.0000 Cl  0  0  0  0  0  0  0  0  0  0  0  0
   -0.5188   -0.8512   -0.0000 H   0  0  0  0  0  0  0  0  0  0  0  0
   -0.5188    0.8512    0.0000 H   0  0  0  0  0  0  0  0  0  0  0  0
  1  2  2  0  0  0  0
  1  5  1  0  0  0  0
  1  6  1  0  0  0  0
  2  3  1  0  0  0  0
  2  4  1  0  0  0  0
M  END
>  <supplier_code>
1300-5-11

>  <zinc_id>
ZINC000008437654

>  <catalog_short_name>
synquestbbe

$$$$
Compound_116
 OpenBabel07072023573D

  6  5  0  0  0  0  0  0  0  0999 V2000
    1.6825   -0.1138   -0.0000 Cl  0  0  0  0  0  0  0  0  0  0  0  0
    0.0227    0.0078    0.0000 C   0  0  0  0  0  0  0  0  0  0  0  0
   -0.6469    1.1675   -0.0000 C   0  0  0  0  0  0  0  0  0  0  0  0
    0.0778    2.6658    0.0000 Cl  0  0  0  0  0  0  0  0  0  0  0  0
   -0.4913   -0.8412    0.0000 H   0  0  0  0  0  0  0  0  0  0  0  0
   -1.6392    1.1469   -0.0000 H   0  0  0  0  0  0  0  0  0  0  0  0
  1  2  1  0  0  0  0
  2  3  2  0  0  0  0
  2  5  1  0  0  0  0
  3  4  1  0  0  0  0
  3  6  1  0  0  0  0
M  END
>  <supplier_code>
1300-5-12

>  <zinc_id>
ZINC000008220708

>  <catalog_short_name>
synquestbbe

$$$$
Compound_117
 OpenBabel07072023573D

  6  5  0  0  0  0  0  0  0  0999 V2000
   -1.0217    2.3985   -0.0000 Cl  0  0  0  0  0  0  0  0  0  0  0  0
    0.3520    1.4651   -0.0000 C   0  0  0  0  0  0  0  0  0  0  0  0
    0.2823    0.1301   -0.0000 C   0  0  0  0  0  0  0  0  0  0  0  0
    1.6560   -0.8033   -0.0000 Cl  0  0  0  0  0  0  0  0  0  0  0  0
    1.2301    1.9283    0.0000 H   0  0  0  0  0  0  0  0  0  0  0  0
   -0.5958   -0.3331    0.0000 H   0  0  0  0  0  0  0  0  0  0  0  0
  1  2  1  0  0  0  0
  2  3  2  0  0  0  0
  2  5  1  0  0  0  0
  3  4  1  0  0  0  0
  3  6  1  0  0  0  0
M  END
>  <supplier_code>
1300-5-13

>  <zinc_id>
ZINC000017263645

>  <catalog_short_name>
synquestbbe

$$$$
Compound_118
 OpenBabel07072023573D

  9  8  0  0  0  0  0  0  0  0999 V2000
    1.7244   -0.6970   -0.0000 Cl  0  0  0  0  0  0  0  0  0  0  0  0
    0.2740    0.1108   -0.0000 C   0  0  0  0  0  0  0  0  0  0  0  0
    0.2185    1.4498    0.0000 C   0  0  0  0  0  0  0  0  0  0  0  0
   -1.0455    2.1627    0.0000 C   0  0  0  0  0  0  0  0  0  0  0  0
   -0.8343    3.9126    0.0000 Cl  0  0  0  0  0  0  0  0  0  0  0  0
   -0.5557   -0.4339   -0.0000 H   0  0  0  0  0  0  0  0  0  0  0  0
    1.0687    1.9656    0.0000 H   0  0  0  0  0  0  0  0  0  0  0  0
   -1.6237    1.8903    0.8857 H   0  0  0  0  0  0  0  0  0  0  0  0
   -1.6237    1.8903   -0.8857 H   0  0  0  0  0  0  0  0  0  0  0  0
  1  2  1  0  0  0  0
  2  3  2  0  0  0  0
  2  6  1  0  0  0  0
  3  4  1  0  0  0  0
  3  7  1  0  0  0  0
  4  5  1  0  0  0  0
  4  8  1  0  0  0  0
  4  9  1  0  0  0  0
M  END
>  <supplier_code>
1300-5-28

>  <zinc_id>
ZINC000001530489

>  <catalog_short_name>
synquestbbe

$$$$
Compound_119
 OpenBabel07072023573D

 12 11  0  0  0  0  0  0  0  0999 V2000
    0.2303    3.2874    1.6491 Cl  0  0  0  0  0  0  0  0  0  0  0  0
    0.0356    2.2911    0.2080 C   0  0  0  0  0  0  0  0  0  0  0  0
   -0.2898    0.9123    0.5293 C   0  0  0  0  0  0  0  0  0  0  0  0
   -0.4854   -0.0218   -0.4166 C   0  0  0  0  0  0  0  0  0  0  0  0
   -0.8011   -1.4017   -0.1102 C   0  0  0  0  0  0  0  0  0  0  0  0
    0.6870   -2.3245    0.0551 Cl  0  0  0  0  0  0  0  0  0  0  0  0
    0.9709    2.3333   -0.3561 H   0  0  0  0  0  0  0  0  0  0  0  0
   -0.7620    2.7301   -0.3959 H   0  0  0  0  0  0  0  0  0  0  0  0
   -0.3659    0.6472    1.4851 H   0  0  0  0  0  0  0  0  0  0  0  0
   -0.4000    0.2319   -1.3748 H   0  0  0  0  0  0  0  0  0  0  0  0
   -1.3924   -1.8394   -0.9166 H   0  0  0  0  0  0  0  0  0  0  0  0
   -1.3755   -1.4864    0.8166 H   0  0  0  0  0  0  0  0  0  0  0  0
  1  2  1  0  0  0  0
  2  3  1  0  0  0  0
  2  7  1  0  0  0  0
  2  8  1  0  0  0  0
  3  4  2  0  0  0  0
  3  9  1  0  0  0  0
  4  5  1  0  0  0  0
  4 10  1  0  0  0  0
  5  6  1  0  0  0  0
  5 11  1  0  0  0  0
  5 12  1  0  0  0  0
M  END
>  <supplier_code>
1300-5-E0

>  <zinc_id>
ZINC000001699991

>  <catalog_short_name>
synquestbbe

$$$$
Compound_120
 OpenBabel07072023573D

  6  5  0  0  0  0  0  0  0  0999 V2000
    0.8312   -0.7593    1.2674 F   0  0  0  0  0  0  0  0  0  0  0  0
    0.6585    0.0153    0.1639 C   0  0  0  0  0  0  0  0  0  0  0  0
    1.9763    0.5010   -0.8680 Cl  0  0  0  0  0  0  0  0  0  0  0  0
   -0.5927    0.1358   -0.3003 C   0  0  0  0  0  0  0  0  0  0  0  0
   -1.4766    1.5049    0.3574 Cl  0  0  0  0  0  0  0  0  0  0  0  0
   -1.3967   -1.3977   -0.6205 Cl  0  0  0  0  0  0  0  0  0  0  0  0
  1  2  1  0  0  0  0
  2  3  1  0  0  0  0
  2  4  2  0  0  0  0
  4  5  1  0  0  0  0
  4  6  1  0  0  0  0
M  END
>  <supplier_code>
1300-6-04

>  <zinc_id>
ZINC000063148464

>  <catalog_short_name>
synquestbbe

$$$$
Compound_121
 OpenBabel07072023573D

 12 11  0  0  0  0  0  0  0  0999 V2000
    2.4502    0.7593   -1.1200 C   0  0  0  0  0  0  0  0  0  0  0  0
    1.7083    0.1135   -0.2110 C   0  0  0  0  0  0  0  0  0  0  0  0
    1.8587   -1.3013    0.0908 C   0  0  0  0  0  0  0  0  0  0  0  0
    2.9192   -1.5341    1.1927 C   0  0  0  0  0  0  0  0  0  0  0  0
    3.1457   -3.4182    1.5410 Br  0  0  0  0  0  0  0  0  0  0  0  0
    2.3227    1.7318   -1.2670 H   0  0  0  0  0  0  0  0  0  0  0  0
    3.1423    0.2858   -1.6524 H   0  0  0  0  0  0  0  0  0  0  0  0
    1.0321    0.6348    0.2999 H   0  0  0  0  0  0  0  0  0  0  0  0
    0.8971   -1.6961    0.4316 H   0  0  0  0  0  0  0  0  0  0  0  0
    2.1393   -1.8595   -0.8087 H   0  0  0  0  0  0  0  0  0  0  0  0
    3.8839   -1.1292    0.8794 H   0  0  0  0  0  0  0  0  0  0  0  0
    2.6166   -1.0452    2.1216 H   0  0  0  0  0  0  0  0  0  0  0  0
  1  2  2  0  0  0  0
  1  6  1  0  0  0  0
  1  7  1  0  0  0  0
  2  3  1  0  0  0  0
  2  8  1  0  0  0  0
  3  4  1  0  0  0  0
  3  9  1  0  0  0  0
  3 10  1  0  0  0  0
  4  5  1  0  0  0  0
  4 11  1  0  0  0  0
  4 12  1  0  0  0  0
M  END
>  <supplier_code>
1300-9-04

>  <zinc_id>
ZINC000002037390

>  <catalog_short_name>
synquestbbe

$$$$
Compound_124
 OpenBabel07072023573D

 14 14  0  0  0  0  0  0  0  0999 V2000
    0.5136   -0.1370    1.0257 C   0  0  0  0  0  0  0  0  0  0  0  0
    1.3272   -0.0663   -0.0410 C   0  0  0  0  0  0  0  0  0  0  0  0
    0.9870    0.6991   -1.2322 C   0  0  0  0  0  0  0  0  0  0  0  0
   -0.2877    1.4031   -1.1738 C   0  0  0  0  0  0  0  0  0  0  0  0
   -1.1004    1.3325   -0.1071 C   0  0  0  0  0  0  0  0  0  0  0  0
   -0.7715    0.5464    1.0740 C   0  0  0  0  0  0  0  0  0  0  0  0
    0.7931   -0.6763    1.8117 H   0  0  0  0  0  0  0  0  0  0  0  0
    2.1929   -0.5547   -0.0229 H   0  0  0  0  0  0  0  0  0  0  0  0
    0.9572    0.0125   -2.0812 H   0  0  0  0  0  0  0  0  0  0  0  0
    1.7782    1.4318   -1.4108 H   0  0  0  0  0  0  0  0  0  0  0  0
   -0.5615    1.9513   -1.9555 H   0  0  0  0  0  0  0  0  0  0  0  0
   -1.9607    1.8312   -0.1207 H   0  0  0  0  0  0  0  0  0  0  0  0
   -1.5518   -0.2057    1.2097 H   0  0  0  0  0  0  0  0  0  0  0  0
   -0.7786    1.2089    1.9434 H   0  0  0  0  0  0  0  0  0  0  0  0
  1  2  2  0  0  0  0
  1  7  1  0  0  0  0
  2  3  1  0  0  0  0
  2  8  1  0  0  0  0
  3  4  1  0  0  0  0
  3  9  1  0  0  0  0
  3 10  1  0  0  0  0
  4  5  2  0  0  0  0
  4 11  1  0  0  0  0
  5  6  1  0  0  0  0
  5 12  1  0  0  0  0
  6  1  1  0  0  0  0
  6 13  1  0  0  0  0
  6 14  1  0  0  0  0
M  END
>  <supplier_code>
1400-1-03

>  <zinc_id>
ZINC000002011429

>  <catalog_short_name>
synquestbbe

$$$$
Compound_125
 OpenBabel07072023573D

 19 19  0  0  0  0  0  0  0  0999 V2000
    1.5394    0.9708   -3.6601 C   0  0  0  0  0  0  0  0  0  0  0  0
    1.9976    1.0801   -2.2764 C   0  0  0  0  0  0  0  0  0  0  0  0
    1.8926    2.2579   -1.6238 C   0  0  0  0  0  0  0  0  0  0  0  0
    2.2987    2.4652   -0.2412 C   0  0  0  0  0  0  0  0  0  0  0  0
    2.4025    1.1514    0.5743 C   0  0  0  0  0  0  0  0  0  0  0  0
    3.2004    0.1003   -0.2301 C   0  0  0  0  0  0  0  0  0  0  0  0
    2.5721   -0.1138   -1.6374 C   0  0  0  0  0  0  0  0  0  0  0  0
    2.3585    1.2244   -4.3341 H   0  0  0  0  0  0  0  0  0  0  0  0
    0.6998    1.6401   -3.8667 H   0  0  0  0  0  0  0  0  0  0  0  0
    1.2066   -0.0441   -3.8871 H   0  0  0  0  0  0  0  0  0  0  0  0
    1.5195    3.0473   -2.1027 H   0  0  0  0  0  0  0  0  0  0  0  0
    3.2689    2.9703   -0.2426 H   0  0  0  0  0  0  0  0  0  0  0  0
    1.5801    3.1239    0.2544 H   0  0  0  0  0  0  0  0  0  0  0  0
    2.8935    1.3432    1.5327 H   0  0  0  0  0  0  0  0  0  0  0  0
    1.3969    0.7686    0.7753 H   0  0  0  0  0  0  0  0  0  0  0  0
    4.2342    0.4428   -0.3352 H   0  0  0  0  0  0  0  0  0  0  0  0
    3.2157   -0.8462    0.3173 H   0  0  0  0  0  0  0  0  0  0  0  0
    3.3479   -0.5278   -2.2888 H   0  0  0  0  0  0  0  0  0  0  0  0
    1.7778   -0.8613   -1.5474 H   0  0  0  0  0  0  0  0  0  0  0  0
  1  2  1  0  0  0  0
  1  8  1  0  0  0  0
  1  9  1  0  0  0  0
  1 10  1  0  0  0  0
  2  3  2  0  0  0  0
  3  4  1  0  0  0  0
  3 11  1  0  0  0  0
  4  5  1  0  0  0  0
  4 12  1  0  0  0  0
  4 13  1  0  0  0  0
  5  6  1  0  0  0  0
  5 14  1  0  0  0  0
  5 15  1  0  0  0  0
  6  7  1  0  0  0  0
  6 16  1  0  0  0  0
  6 17  1  0  0  0  0
  7  2  1  0  0  0  0
  7 18  1  0  0  0  0
  7 19  1  0  0  0  0
M  END
>  <supplier_code>
1400-1-04

>  <zinc_id>
ZINC000057986567

>  <catalog_short_name>
synquestbbe

$$$$
Compound_126
 OpenBabel07072023573D

 13 13  0  0  0  0  0  0  0  0999 V2000
    1.1338   -0.3429   -0.3135 C   0  0  0  0  0  0  0  0  0  0  0  0
   -0.1465   -0.2689    0.0374 C   0  0  0  0  0  0  0  0  0  0  0  0
   -0.6036    1.0741    0.2355 C   0  0  0  0  0  0  0  0  0  0  0  0
    0.6532    1.9373   -0.0273 C   0  0  0  0  0  0  0  0  0  0  0  0
    1.7717    0.9373   -0.4045 C   0  0  0  0  0  0  0  0  0  0  0  0
    1.6023   -1.1999   -0.4935 H   0  0  0  0  0  0  0  0  0  0  0  0
   -0.7302   -1.0655    0.1502 H   0  0  0  0  0  0  0  0  0  0  0  0
   -1.4021    1.3095   -0.4721 H   0  0  0  0  0  0  0  0  0  0  0  0
   -0.9721    1.2055    1.2557 H   0  0  0  0  0  0  0  0  0  0  0  0
    0.4718    2.6386   -0.8470 H   0  0  0  0  0  0  0  0  0  0  0  0
    0.9284    2.5076    0.8662 H   0  0  0  0  0  0  0  0  0  0  0  0
    2.1349    1.1094   -1.4207 H   0  0  0  0  0  0  0  0  0  0  0  0
    2.6086    0.9887    0.2973 H   0  0  0  0  0  0  0  0  0  0  0  0
  1  2  2  0  0  0  0
  1  6  1  0  0  0  0
  2  3  1  0  0  0  0
  2  7  1  0  0  0  0
  3  4  1  0  0  0  0
  3  8  1  0  0  0  0
  3  9  1  0  0  0  0
  4  5  1  0  0  0  0
  4 10  1  0  0  0  0
  4 11  1  0  0  0  0
  5  1  1  0  0  0  0
  5 12  1  0  0  0  0
  5 13  1  0  0  0  0
M  END
>  <supplier_code>
1400-1-05

>  <zinc_id>
ZINC000001680735

>  <catalog_short_name>
synquestbbe

$$$$
Compound_128
 OpenBabel07072023573D

 14 14  0  0  0  0  0  0  0  0999 V2000
    0.3062    1.1867    0.5849 C   0  0  0  0  0  0  0  0  0  0  0  0
    1.4475    0.7434    0.0301 C   0  0  0  0  0  0  0  0  0  0  0  0
    1.5346    0.4487   -1.3948 C   0  0  0  0  0  0  0  0  0  0  0  0
    0.1452    0.2158   -2.0695 C   0  0  0  0  0  0  0  0  0  0  0  0
   -0.9500    0.9080   -1.3997 C   0  0  0  0  0  0  0  0  0  0  0  0
   -0.8330    1.3556   -0.1380 C   0  0  0  0  0  0  0  0  0  0  0  0
    0.2912    1.3960    1.5565 H   0  0  0  0  0  0  0  0  0  0  0  0
    2.2532    0.6263    0.5995 H   0  0  0  0  0  0  0  0  0  0  0  0
    2.0316    1.2954   -1.8773 H   0  0  0  0  0  0  0  0  0  0  0  0
    2.1614   -0.4344   -1.5444 H   0  0  0  0  0  0  0  0  0  0  0  0
   -0.0826   -0.8533   -2.0672 H   0  0  0  0  0  0  0  0  0  0  0  0
    0.1918    0.5449   -3.1110 H   0  0  0  0  0  0  0  0  0  0  0  0
   -1.8072    1.0398   -1.8849 H   0  0  0  0  0  0  0  0  0  0  0  0
   -1.6044    1.8184    0.2840 H   0  0  0  0  0  0  0  0  0  0  0  0
  1  2  2  0  0  0  0
  1  7  1  0  0  0  0
  2  3  1  0  0  0  0
  2  8  1  0  0  0  0
  3  4  1  0  0  0  0
  3  9  1  0  0  0  0
  3 10  1  0  0  0  0
  4  5  1  0  0  0  0
  4 11  1  0  0  0  0
  4 12  1  0  0  0  0
  5  6  2  0  0  0  0
  5 13  1  0  0  0  0
  6  1  1  0  0  0  0
  6 14  1  0  0  0  0
M  END
>  <supplier_code>
1400-1-10

>  <zinc_id>
ZINC000050878212

>  <catalog_short_name>
synquestbbe

$$$$
Compound_129
 OpenBabel07072023573D

 10  9  0  0  0  0  0  0  0  0999 V2000
   -0.0215    0.0282   -0.0000 C   0  0  0  0  0  0  0  0  0  0  0  0
    1.1731    0.0244   -0.0000 C   0  0  0  0  0  0  0  0  0  0  0  0
    2.5417   -0.0055   -0.0000 C   0  0  0  0  0  0  0  0  0  0  0  0
    3.0797   -1.4541   -0.0000 C   0  0  0  0  0  0  0  0  0  0  0  0
   -0.9428    0.0247   -0.0000 H   0  0  0  0  0  0  0  0  0  0  0  0
    2.9059    0.5207    0.8831 H   0  0  0  0  0  0  0  0  0  0  0  0
    2.9059    0.5207   -0.8831 H   0  0  0  0  0  0  0  0  0  0  0  0
    4.1726   -1.4426    0.0000 H   0  0  0  0  0  0  0  0  0  0  0  0
    2.7397   -1.9933   -0.8865 H   0  0  0  0  0  0  0  0  0  0  0  0
    2.7397   -1.9933    0.8865 H   0  0  0  0  0  0  0  0  0  0  0  0
  1  2  3  0  0  0  0
  1  5  1  0  0  0  0
  2  3  1  0  0  0  0
  3  4  1  0  0  0  0
  3  6  1  0  0  0  0
  3  7  1  0  0  0  0
  4  8  1  0  0  0  0
  4  9  1  0  0  0  0
  4 10  1  0  0  0  0
M  END
>  <supplier_code>
1500-1-05

>  <zinc_id>
ZINC000251211659

>  <catalog_short_name>
synquestbbe

$$$$
Compound_130
 OpenBabel07072023573D

  8  7  0  0  0  0  0  0  0  0999 V2000
   -0.0254    0.0271   -0.0000 C   0  0  0  0  0  0  0  0  0  0  0  0
    1.1694    0.0050   -0.0000 C   0  0  0  0  0  0  0  0  0  0  0  0
    2.4414   -0.0211    0.0000 C   0  0  0  0  0  0  0  0  0  0  0  0
    3.1396   -1.1638   -0.0000 C   0  0  0  0  0  0  0  0  0  0  0  0
   -0.9464    0.0418   -0.0000 H   0  0  0  0  0  0  0  0  0  0  0  0
    2.9297    0.8435    0.0000 H   0  0  0  0  0  0  0  0  0  0  0  0
    4.1325   -1.1336   -0.0000 H   0  0  0  0  0  0  0  0  0  0  0  0
    2.6962   -2.0542    0.0000 H   0  0  0  0  0  0  0  0  0  0  0  0
  1  2  3  0  0  0  0
  1  5  1  0  0  0  0
  2  3  1  0  0  0  0
  3  4  2  0  0  0  0
  3  6  1  0  0  0  0
  4  7  1  0  0  0  0
  4  8  1  0  0  0  0
M  END
>  <supplier_code>
1500-1-06

>  <zinc_id>
ZINC000250534029

>  <catalog_short_name>
synquestbbe

$$$$
Compound_134
 OpenBabel07072023573D

 12 12  0  0  0  0  0  0  0  0999 V2000
   -0.0090   -0.0157    0.0000 C   0  0  0  0  0  0  0  0  0  0  0  0
    1.3990   -0.0157   -0.0000 C   0  0  0  0  0  0  0  0  0  0  0  0
    2.1031    1.2038    0.0000 C   0  0  0  0  0  0  0  0  0  0  0  0
    1.3990    2.4232   -0.0000 C   0  0  0  0  0  0  0  0  0  0  0  0
   -0.0090    2.4232   -0.0000 C   0  0  0  0  0  0  0  0  0  0  0  0
   -0.7131    1.2038    0.0000 C   0  0  0  0  0  0  0  0  0  0  0  0
   -0.5203   -0.9011   -0.0000 H   0  0  0  0  0  0  0  0  0  0  0  0
    1.9103   -0.9011   -0.0000 H   0  0  0  0  0  0  0  0  0  0  0  0
    3.1255    1.2038   -0.0000 H   0  0  0  0  0  0  0  0  0  0  0  0
    1.9103    3.3087    0.0000 H   0  0  0  0  0  0  0  0  0  0  0  0
   -0.5203    3.3087    0.0000 H   0  0  0  0  0  0  0  0  0  0  0  0
   -1.7355    1.2038   -0.0000 H   0  0  0  0  0  0  0  0  0  0  0  0
  1  2  2  0  0  0  0
  1  7  1  0  0  0  0
  2  3  1  0  0  0  0
  2  8  1  0  0  0  0
  3  4  2  0  0  0  0
  3  9  1  0  0  0  0
  4  5  1  0  0  0  0
  4 10  1  0  0  0  0
  5  6  2  0  0  0  0
  5 11  1  0  0  0  0
  6  1  1  0  0  0  0
  6 12  1  0  0  0  0
M  END
>  <supplier_code>
1600-1-09

>  <zinc_id>
ZINC000000967532

>  <catalog_short_name>
synquestbbe

$$$$
Compound_146
 OpenBabel07072023573D

 12 12  0  0  0  0  0  0  0  0999 V2000
   -0.2166   -2.6071    0.6221 F   0  0  0  0  0  0  0  0  0  0  0  0
   -0.0927   -1.3701    0.0644 C   0  0  0  0  0  0  0  0  0  0  0  0
    1.1231   -0.7975   -0.2099 C   0  0  0  0  0  0  0  0  0  0  0  0
    2.2512   -1.5588   -0.1253 F   0  0  0  0  0  0  0  0  0  0  0  0
    1.2194    0.5889   -0.2142 C   0  0  0  0  0  0  0  0  0  0  0  0
    2.4464    1.1457   -0.0907 F   0  0  0  0  0  0  0  0  0  0  0  0
    0.1072    1.3681    0.0572 C   0  0  0  0  0  0  0  0  0  0  0  0
    0.2030    2.6058    0.6214 F   0  0  0  0  0  0  0  0  0  0  0  0
   -1.1210    0.7993   -0.2544 C   0  0  0  0  0  0  0  0  0  0  0  0
   -2.2531    1.5559   -0.1961 F   0  0  0  0  0  0  0  0  0  0  0  0
   -1.2151   -0.5845   -0.1679 C   0  0  0  0  0  0  0  0  0  0  0  0
   -2.4518   -1.1456   -0.1065 F   0  0  0  0  0  0  0  0  0  0  0  0
  1  2  1  0  0  0  0
  2  3  2  0  0  0  0
  3  4  1  0  0  0  0
  3  5  1  0  0  0  0
  5  6  1  0  0  0  0
  5  7  2  0  0  0  0
  7  8  1  0  0  0  0
  7  9  1  0  0  0  0
  9 10  1  0  0  0  0
  9 11  2  0  0  0  0
 11 12  1  0  0  0  0
 11  2  1  0  0  0  0
M  END
>  <supplier_code>
1600-2-01

>  <zinc_id>
ZINC000001583743

>  <catalog_short_name>
synquestbbe

$$$$
Compound_147
 OpenBabel07072023573D

 12 12  0  0  0  0  0  0  0  0999 V2000
   -0.6623   -1.1471   -0.0000 F   0  0  0  0  0  0  0  0  0  0  0  0
   -0.0099   -0.0171    0.0000 C   0  0  0  0  0  0  0  0  0  0  0  0
    1.3990   -0.0159   -0.0000 C   0  0  0  0  0  0  0  0  0  0  0  0
    2.1027    1.2036    0.0000 C   0  0  0  0  0  0  0  0  0  0  0  0
    1.3990    2.4231   -0.0000 C   0  0  0  0  0  0  0  0  0  0  0  0
   -0.0090    2.4228   -0.0000 C   0  0  0  0  0  0  0  0  0  0  0  0
   -0.7132    1.2037    0.0000 C   0  0  0  0  0  0  0  0  0  0  0  0
    1.9138   -0.8998    0.0000 H   0  0  0  0  0  0  0  0  0  0  0  0
    3.1255    1.2039    0.0000 H   0  0  0  0  0  0  0  0  0  0  0  0
    1.9102    3.3086    0.0000 H   0  0  0  0  0  0  0  0  0  0  0  0
   -0.5202    3.3087   -0.0000 H   0  0  0  0  0  0  0  0  0  0  0  0
   -1.7362    1.2075   -0.0000 H   0  0  0  0  0  0  0  0  0  0  0  0
  1  2  1  0  0  0  0
  2  3  2  0  0  0  0
  3  4  1  0  0  0  0
  3  8  1  0  0  0  0
  4  5  2  0  0  0  0
  4  9  1  0  0  0  0
  5  6  1  0  0  0  0
  5 10  1  0  0  0  0
  6  7  2  0  0  0  0
  6 11  1  0  0  0  0
  7  2  1  0  0  0  0
  7 12  1  0  0  0  0
M  END
>  <supplier_code>
1600-3-01

>  <zinc_id>
ZINC000000967759

>  <catalog_short_name>
synquestbbe

$$$$
Compound_148
 OpenBabel07072023573D

 12 12  0  0  0  0  0  0  0  0999 V2000
   -0.0389   -2.3566   -0.0000 F   0  0  0  0  0  0  0  0  0  0  0  0
   -0.6842   -1.2216    0.0000 C   0  0  0  0  0  0  0  0  0  0  0  0
   -2.0931   -1.2195    0.0000 C   0  0  0  0  0  0  0  0  0  0  0  0
   -2.7978   -0.0003   -0.0000 C   0  0  0  0  0  0  0  0  0  0  0  0
   -2.0936    1.2194    0.0000 C   0  0  0  0  0  0  0  0  0  0  0  0
   -0.6854    1.2187   -0.0000 C   0  0  0  0  0  0  0  0  0  0  0  0
    0.0208   -0.0005   -0.0000 C   0  0  0  0  0  0  0  0  0  0  0  0
    1.3264    0.0082    0.0000 F   0  0  0  0  0  0  0  0  0  0  0  0
   -2.6090   -2.1036   -0.0000 H   0  0  0  0  0  0  0  0  0  0  0  0
   -3.8205    0.0001    0.0000 H   0  0  0  0  0  0  0  0  0  0  0  0
   -2.6054    2.1048   -0.0000 H   0  0  0  0  0  0  0  0  0  0  0  0
   -0.1778    2.1075    0.0000 H   0  0  0  0  0  0  0  0  0  0  0  0
  1  2  1  0  0  0  0
  2  3  2  0  0  0  0
  3  4  1  0  0  0  0
  3  9  1  0  0  0  0
  4  5  2  0  0  0  0
  4 10  1  0  0  0  0
  5  6  1  0  0  0  0
  5 11  1  0  0  0  0
  6  7  2  0  0  0  0
  6 12  1  0  0  0  0
  7  8  1  0  0  0  0
  7  2  1  0  0  0  0
M  END
>  <supplier_code>
1600-3-02

>  <zinc_id>
ZINC000000164418

>  <catalog_short_name>
synquestbbe

$$$$
Compound_149
 OpenBabel07072023573D

 12 12  0  0  0  0  0  0  0  0999 V2000
   -2.7473    2.3507    0.0000 F   0  0  0  0  0  0  0  0  0  0  0  0
   -2.0946    1.2207    0.0000 C   0  0  0  0  0  0  0  0  0  0  0  0
   -2.7982    0.0001   -0.0000 C   0  0  0  0  0  0  0  0  0  0  0  0
   -2.0937   -1.2189    0.0000 C   0  0  0  0  0  0  0  0  0  0  0  0
   -0.6858   -1.2195    0.0000 C   0  0  0  0  0  0  0  0  0  0  0  0
    0.0194    0.0002   -0.0000 C   0  0  0  0  0  0  0  0  0  0  0  0
    1.3244   -0.0001   -0.0000 F   0  0  0  0  0  0  0  0  0  0  0  0
   -0.6858    1.2197    0.0000 C   0  0  0  0  0  0  0  0  0  0  0  0
   -3.8211   -0.0037    0.0000 H   0  0  0  0  0  0  0  0  0  0  0  0
   -2.6052   -2.1048   -0.0000 H   0  0  0  0  0  0  0  0  0  0  0  0
   -0.1777   -2.1072   -0.0000 H   0  0  0  0  0  0  0  0  0  0  0  0
   -0.1741    2.1060    0.0000 H   0  0  0  0  0  0  0  0  0  0  0  0
  1  2  1  0  0  0  0
  2  3  2  0  0  0  0
  3  4  1  0  0  0  0
  3  9  1  0  0  0  0
  4  5  2  0  0  0  0
  4 10  1  0  0  0  0
  5  6  1  0  0  0  0
  5 11  1  0  0  0  0
  6  7  1  0  0  0  0
  6  8  2  0  0  0  0
  8  2  1  0  0  0  0
  8 12  1  0  0  0  0
M  END
>  <supplier_code>
1600-3-03

>  <zinc_id>
ZINC000000388529

>  <catalog_short_name>
synquestbbe

$$$$
Compound_150
 OpenBabel07072023573D

 12 12  0  0  0  0  0  0  0  0999 V2000
   -4.1044    0.0000   -0.0000 F   0  0  0  0  0  0  0  0  0  0  0  0
   -2.7997    0.0000    0.0000 C   0  0  0  0  0  0  0  0  0  0  0  0
   -2.0941   -1.2193   -0.0000 C   0  0  0  0  0  0  0  0  0  0  0  0
   -0.6859   -1.2193    0.0000 C   0  0  0  0  0  0  0  0  0  0  0  0
    0.0197   -0.0000   -0.0000 C   0  0  0  0  0  0  0  0  0  0  0  0
    1.3244   -0.0000    0.0000 F   0  0  0  0  0  0  0  0  0  0  0  0
   -0.6859    1.2193   -0.0000 C   0  0  0  0  0  0  0  0  0  0  0  0
   -2.0941    1.2193    0.0000 C   0  0  0  0  0  0  0  0  0  0  0  0
   -2.6023   -2.1072    0.0000 H   0  0  0  0  0  0  0  0  0  0  0  0
   -0.1777   -2.1072   -0.0000 H   0  0  0  0  0  0  0  0  0  0  0  0
   -0.1777    2.1072    0.0000 H   0  0  0  0  0  0  0  0  0  0  0  0
   -2.6023    2.1072   -0.0000 H   0  0  0  0  0  0  0  0  0  0  0  0
  1  2  1  0  0  0  0
  2  3  2  0  0  0  0
  3  4  1  0  0  0  0
  3  9  1  0  0  0  0
  4  5  2  0  0  0  0
  4 10  1  0  0  0  0
  5  6  1  0  0  0  0
  5  7  1  0  0  0  0
  7  8  2  0  0  0  0
  7 11  1  0  0  0  0
  8  2  1  0  0  0  0
  8 12  1  0  0  0  0
M  END
>  <supplier_code>
1600-3-04

>  <zinc_id>
ZINC000000164664

>  <catalog_short_name>
synquestbbe

$$$$
Compound_151
 OpenBabel07072023573D

 12 12  0  0  0  0  0  0  0  0999 V2000
   -0.0389    2.3563    0.0000 F   0  0  0  0  0  0  0  0  0  0  0  0
   -0.6849    1.2208   -0.0000 C   0  0  0  0  0  0  0  0  0  0  0  0
   -2.0935    1.2186   -0.0000 C   0  0  0  0  0  0  0  0  0  0  0  0
   -2.7998   -0.0002    0.0000 C   0  0  0  0  0  0  0  0  0  0  0  0
   -4.1061    0.0080   -0.0000 F   0  0  0  0  0  0  0  0  0  0  0  0
   -2.0950   -1.2225   -0.0000 C   0  0  0  0  0  0  0  0  0  0  0  0
   -2.7493   -2.3539    0.0000 F   0  0  0  0  0  0  0  0  0  0  0  0
   -0.6847   -1.2216    0.0000 C   0  0  0  0  0  0  0  0  0  0  0  0
   -0.0308   -2.3541    0.0000 F   0  0  0  0  0  0  0  0  0  0  0  0
    0.0212   -0.0007    0.0000 C   0  0  0  0  0  0  0  0  0  0  0  0
    1.3282    0.0002   -0.0000 F   0  0  0  0  0  0  0  0  0  0  0  0
   -2.6058    2.1057   -0.0000 H   0  0  0  0  0  0  0  0  0  0  0  0
  1  2  1  0  0  0  0
  2  3  2  0  0  0  0
  3  4  1  0  0  0  0
  3 12  1  0  0  0  0
  4  5  1  0  0  0  0
  4  6  2  0  0  0  0
  6  7  1  0  0  0  0
  6  8  1  0  0  0  0
  8  9  1  0  0  0  0
  8 10  2  0  0  0  0
 10 11  1  0  0  0  0
 10  2  1  0  0  0  0
M  END
>  <supplier_code>
1600-3-11

>  <zinc_id>
ZINC000002022409

>  <catalog_short_name>
synquestbbe

$$$$
Compound_164
 OpenBabel07072023573D

 12 12  0  0  0  0  0  0  0  0999 V2000
   -0.8569   -1.4843   -0.0000 Cl  0  0  0  0  0  0  0  0  0  0  0  0
   -0.0108   -0.0187   -0.0000 C   0  0  0  0  0  0  0  0  0  0  0  0
    1.3987   -0.0160   -0.0000 C   0  0  0  0  0  0  0  0  0  0  0  0
    2.1026    1.2036    0.0000 C   0  0  0  0  0  0  0  0  0  0  0  0
    1.3990    2.4232   -0.0000 C   0  0  0  0  0  0  0  0  0  0  0  0
   -0.0089    2.4227   -0.0000 C   0  0  0  0  0  0  0  0  0  0  0  0
   -0.7132    1.2033    0.0000 C   0  0  0  0  0  0  0  0  0  0  0  0
    1.9168   -0.8982    0.0000 H   0  0  0  0  0  0  0  0  0  0  0  0
    3.1254    1.2039   -0.0000 H   0  0  0  0  0  0  0  0  0  0  0  0
    1.9102    3.3085    0.0000 H   0  0  0  0  0  0  0  0  0  0  0  0
   -0.5201    3.3086    0.0000 H   0  0  0  0  0  0  0  0  0  0  0  0
   -1.7363    1.2110   -0.0000 H   0  0  0  0  0  0  0  0  0  0  0  0
  1  2  1  0  0  0  0
  2  3  2  0  0  0  0
  3  4  1  0  0  0  0
  3  8  1  0  0  0  0
  4  5  2  0  0  0  0
  4  9  1  0  0  0  0
  5  6  1  0  0  0  0
  5 10  1  0  0  0  0
  6  7  2  0  0  0  0
  6 11  1  0  0  0  0
  7  2  1  0  0  0  0
  7 12  1  0  0  0  0
M  END
>  <supplier_code>
1600-5-X1

>  <zinc_id>
ZINC000000896527

>  <catalog_short_name>
synquestbbe

$$$$
Compound_169
 OpenBabel07072023573D

 12 12  0  0  0  0  0  0  0  0999 V2000
   -0.9400   -1.6281   -0.0000 Br  0  0  0  0  0  0  0  0  0  0  0  0
   -0.0098   -0.0169    0.0000 C   0  0  0  0  0  0  0  0  0  0  0  0
    1.3987   -0.0155   -0.0000 C   0  0  0  0  0  0  0  0  0  0  0  0
    2.1027    1.2037    0.0000 C   0  0  0  0  0  0  0  0  0  0  0  0
    1.3990    2.4231   -0.0000 C   0  0  0  0  0  0  0  0  0  0  0  0
   -0.0089    2.4229   -0.0000 C   0  0  0  0  0  0  0  0  0  0  0  0
   -0.7128    1.2036    0.0000 C   0  0  0  0  0  0  0  0  0  0  0  0
    1.9124   -0.8994    0.0000 H   0  0  0  0  0  0  0  0  0  0  0  0
    3.1253    1.2037    0.0000 H   0  0  0  0  0  0  0  0  0  0  0  0
    1.9102    3.3085    0.0000 H   0  0  0  0  0  0  0  0  0  0  0  0
   -0.5202    3.3085   -0.0000 H   0  0  0  0  0  0  0  0  0  0  0  0
   -1.7351    1.2064   -0.0000 H   0  0  0  0  0  0  0  0  0  0  0  0
  1  2  1  0  0  0  0
  2  3  2  0  0  0  0
  3  4  1  0  0  0  0
  3  8  1  0  0  0  0
  4  5  2  0  0  0  0
  4  9  1  0  0  0  0
  5  6  1  0  0  0  0
  5 10  1  0  0  0  0
  6  7  2  0  0  0  0
  6 11  1  0  0  0  0
  7  2  1  0  0  0  0
  7 12  1  0  0  0  0
M  END
>  <supplier_code>
1600-9-01

>  <zinc_id>
ZINC000000900729

>  <catalog_short_name>
synquestbbe

$$$$
Compound_193
 OpenBabel07072023573D

 15 15  0  0  0  0  0  0  0  0999 V2000
    1.4048   -0.5240    0.2938 C   0  0  0  0  0  0  0  0  0  0  0  0
   -0.0002   -0.1085    0.0754 C   0  0  0  0  0  0  0  0  0  0  0  0
   -0.2978    1.1222   -0.5556 C   0  0  0  0  0  0  0  0  0  0  0  0
   -1.6322    1.5169   -0.7653 C   0  0  0  0  0  0  0  0  0  0  0  0
   -2.6876    0.6814   -0.3524 C   0  0  0  0  0  0  0  0  0  0  0  0
   -3.9254    1.0476   -0.5445 F   0  0  0  0  0  0  0  0  0  0  0  0
   -2.4043   -0.5502    0.2685 C   0  0  0  0  0  0  0  0  0  0  0  0
   -1.0693   -0.9432    0.4774 C   0  0  0  0  0  0  0  0  0  0  0  0
    1.7507   -1.0872   -0.5739 H   0  0  0  0  0  0  0  0  0  0  0  0
    1.4974   -1.1534    1.1813 H   0  0  0  0  0  0  0  0  0  0  0  0
    2.0557    0.3415    0.4336 H   0  0  0  0  0  0  0  0  0  0  0  0
    0.4538    1.7413   -0.8673 H   0  0  0  0  0  0  0  0  0  0  0  0
   -1.8313    2.4130   -1.2177 H   0  0  0  0  0  0  0  0  0  0  0  0
   -3.1667   -1.1624    0.5705 H   0  0  0  0  0  0  0  0  0  0  0  0
   -0.8852   -1.8435    0.9255 H   0  0  0  0  0  0  0  0  0  0  0  0
  1  2  1  0  0  0  0
  1  9  1  0  0  0  0
  1 10  1  0  0  0  0
  1 11  1  0  0  0  0
  2  3  2  0  0  0  0
  3  4  1  0  0  0  0
  3 12  1  0  0  0  0
  4  5  2  0  0  0  0
  4 13  1  0  0  0  0
  5  6  1  0  0  0  0
  5  7  1  0  0  0  0
  7  8  2  0  0  0  0
  7 14  1  0  0  0  0
  8  2  1  0  0  0  0
  8 15  1  0  0  0  0
M  END
>  <supplier_code>
1700-3-04

>  <zinc_id>
ZINC000001648279

>  <catalog_short_name>
synquestbbe

$$$$
Compound_194
 OpenBabel07072023573D

 15 15  0  0  0  0  0  0  0  0999 V2000
    1.7666   -0.2598   -0.3877 Cl  0  0  0  0  0  0  0  0  0  0  0  0
    0.0849   -0.0074    0.0612 C   0  0  0  0  0  0  0  0  0  0  0  0
   -0.1784    1.4453    0.1814 C   0  0  0  0  0  0  0  0  0  0  0  0
   -0.6071    2.1945   -0.9400 C   0  0  0  0  0  0  0  0  0  0  0  0
   -0.8543    3.5746   -0.8271 C   0  0  0  0  0  0  0  0  0  0  0  0
   -0.6702    4.2215    0.4081 C   0  0  0  0  0  0  0  0  0  0  0  0
   -0.2378    3.4913    1.5296 C   0  0  0  0  0  0  0  0  0  0  0  0
    0.0092    2.1113    1.4157 C   0  0  0  0  0  0  0  0  0  0  0  0
   -0.1092   -0.5250    1.0019 H   0  0  0  0  0  0  0  0  0  0  0  0
   -0.5535   -0.4650   -0.6962 H   0  0  0  0  0  0  0  0  0  0  0  0
   -0.7427    1.7404   -1.8483 H   0  0  0  0  0  0  0  0  0  0  0  0
   -1.1685    4.1034   -1.6431 H   0  0  0  0  0  0  0  0  0  0  0  0
   -0.8509    5.2218    0.4906 H   0  0  0  0  0  0  0  0  0  0  0  0
   -0.1034    3.9596    2.4279 H   0  0  0  0  0  0  0  0  0  0  0  0
    0.3274    1.5960    2.2421 H   0  0  0  0  0  0  0  0  0  0  0  0
  1  2  1  0  0  0  0
  2  3  1  0  0  0  0
  2  9  1  0  0  0  0
  2 10  1  0  0  0  0
  3  4  2  0  0  0  0
  4  5  1  0  0  0  0
  4 11  1  0  0  0  0
  5  6  2  0  0  0  0
  5 12  1  0  0  0  0
  6  7  1  0  0  0  0
  6 13  1  0  0  0  0
  7  8  2  0  0  0  0
  7 14  1  0  0  0  0
  8  3  1  0  0  0  0
  8 15  1  0  0  0  0
M  END
>  <supplier_code>
1700-5-02

>  <zinc_id>
ZINC000001586371

>  <catalog_short_name>
synquestbbe

$$$$
Compound_204
 OpenBabel07072023573D

 15 15  0  0  0  0  0  0  0  0999 V2000
    1.9435   -0.2564   -0.3892 Br  0  0  0  0  0  0  0  0  0  0  0  0
    0.0879   -0.0040    0.0693 C   0  0  0  0  0  0  0  0  0  0  0  0
   -0.1843    1.4459    0.1922 C   0  0  0  0  0  0  0  0  0  0  0  0
   -0.5946    2.1984   -0.9333 C   0  0  0  0  0  0  0  0  0  0  0  0
   -0.8527    3.5763   -0.8172 C   0  0  0  0  0  0  0  0  0  0  0  0
   -0.6962    4.2173    0.4249 C   0  0  0  0  0  0  0  0  0  0  0  0
   -0.2804    3.4832    1.5502 C   0  0  0  0  0  0  0  0  0  0  0  0
   -0.0225    2.1053    1.4332 C   0  0  0  0  0  0  0  0  0  0  0  0
   -0.1195   -0.5280    1.0038 H   0  0  0  0  0  0  0  0  0  0  0  0
   -0.5322   -0.4608   -0.7036 H   0  0  0  0  0  0  0  0  0  0  0  0
   -0.7101    1.7484   -1.8465 H   0  0  0  0  0  0  0  0  0  0  0  0
   -1.1552    4.1079   -1.6358 H   0  0  0  0  0  0  0  0  0  0  0  0
   -0.8853    5.2159    0.5099 H   0  0  0  0  0  0  0  0  0  0  0  0
   -0.1666    3.9471    2.4536 H   0  0  0  0  0  0  0  0  0  0  0  0
    0.2832    1.5869    2.2623 H   0  0  0  0  0  0  0  0  0  0  0  0
  1  2  1  0  0  0  0
  2  3  1  0  0  0  0
  2  9  1  0  0  0  0
  2 10  1  0  0  0  0
  3  4  2  0  0  0  0
  4  5  1  0  0  0  0
  4 11  1  0  0  0  0
  5  6  2  0  0  0  0
  5 12  1  0  0  0  0
  6  7  1  0  0  0  0
  6 13  1  0  0  0  0
  7  8  2  0  0  0  0
  7 14  1  0  0  0  0
  8  3  1  0  0  0  0
  8 15  1  0  0  0  0
M  END
>  <supplier_code>
1700-9-29

>  <zinc_id>
ZINC000001586370

>  <catalog_short_name>
synquestbbe

$$$$
Compound_211
 OpenBabel07072023573D

 15 15  0  0  0  0  0  0  0  0999 V2000
   -1.9172   -2.8974    3.5841 F   0  0  0  0  0  0  0  0  0  0  0  0
   -1.6899   -2.1721    2.5226 C   0  0  0  0  0  0  0  0  0  0  0  0
   -2.7404   -1.8630    1.6371 C   0  0  0  0  0  0  0  0  0  0  0  0
   -2.4913   -1.0814    0.4959 C   0  0  0  0  0  0  0  0  0  0  0  0
   -1.1929   -0.6049    0.2377 C   0  0  0  0  0  0  0  0  0  0  0  0
   -0.1297   -0.8994    1.1228 C   0  0  0  0  0  0  0  0  0  0  0  0
    1.2372   -0.3999    0.8501 C   0  0  0  0  0  0  0  0  0  0  0  0
    2.1778   -1.6976   -0.2203 Br  0  0  0  0  0  0  0  0  0  0  0  0
   -0.3913   -1.6946    2.2631 C   0  0  0  0  0  0  0  0  0  0  0  0
   -3.6843   -2.2042    1.8210 H   0  0  0  0  0  0  0  0  0  0  0  0
   -3.2534   -0.8559   -0.1484 H   0  0  0  0  0  0  0  0  0  0  0  0
   -1.0308   -0.0410   -0.6010 H   0  0  0  0  0  0  0  0  0  0  0  0
    1.7916   -0.2371    1.7757 H   0  0  0  0  0  0  0  0  0  0  0  0
    1.2125    0.5496    0.3131 H   0  0  0  0  0  0  0  0  0  0  0  0
    0.3652   -1.9299    2.9125 H   0  0  0  0  0  0  0  0  0  0  0  0
  1  2  1  0  0  0  0
  2  3  2  0  0  0  0
  3  4  1  0  0  0  0
  3 10  1  0  0  0  0
  4  5  2  0  0  0  0
  4 11  1  0  0  0  0
  5  6  1  0  0  0  0
  5 12  1  0  0  0  0
  6  7  1  0  0  0  0
  6  9  2  0  0  0  0
  7  8  1  0  0  0  0
  7 13  1  0  0  0  0
  7 14  1  0  0  0  0
  9  2  1  0  0  0  0
  9 15  1  0  0  0  0
M  END
>  <supplier_code>
1700-B-07

>  <zinc_id>
ZINC000001592391

>  <catalog_short_name>
synquestbbe

$$$$
Compound_212
 OpenBabel07072023573D

 15 15  0  0  0  0  0  0  0  0999 V2000
   -4.1646   -0.5215   -0.8249 F   0  0  0  0  0  0  0  0  0  0  0  0
   -2.9130   -0.4766   -0.4670 C   0  0  0  0  0  0  0  0  0  0  0  0
   -2.4783   -1.1926    0.6643 C   0  0  0  0  0  0  0  0  0  0  0  0
   -1.1269   -1.1417    1.0512 C   0  0  0  0  0  0  0  0  0  0  0  0
   -0.1962   -0.3699    0.3175 C   0  0  0  0  0  0  0  0  0  0  0  0
    1.2258   -0.3176    0.7252 C   0  0  0  0  0  0  0  0  0  0  0  0
    2.1824   -1.7423   -0.1534 Br  0  0  0  0  0  0  0  0  0  0  0  0
   -0.6441    0.3379   -0.8222 C   0  0  0  0  0  0  0  0  0  0  0  0
   -1.9950    0.2883   -1.2109 C   0  0  0  0  0  0  0  0  0  0  0  0
   -3.1386   -1.7502    1.2102 H   0  0  0  0  0  0  0  0  0  0  0  0
   -0.8278   -1.6723    1.8750 H   0  0  0  0  0  0  0  0  0  0  0  0
    1.3341   -0.4327    1.8049 H   0  0  0  0  0  0  0  0  0  0  0  0
    1.6825    0.6351    0.4527 H   0  0  0  0  0  0  0  0  0  0  0  0
    0.0105    0.8967   -1.3778 H   0  0  0  0  0  0  0  0  0  0  0  0
   -2.3027    0.8116   -2.0334 H   0  0  0  0  0  0  0  0  0  0  0  0
  1  2  1  0  0  0  0
  2  3  2  0  0  0  0
  3  4  1  0  0  0  0
  3 10  1  0  0  0  0
  4  5  2  0  0  0  0
  4 11  1  0  0  0  0
  5  6  1  0  0  0  0
  5  8  1  0  0  0  0
  6  7  1  0  0  0  0
  6 12  1  0  0  0  0
  6 13  1  0  0  0  0
  8  9  2  0  0  0  0
  8 14  1  0  0  0  0
  9  2  1  0  0  0  0
  9 15  1  0  0  0  0
M  END
>  <supplier_code>
1700-B-08

>  <zinc_id>
ZINC000000164900

>  <catalog_short_name>
synquestbbe

$$$$
Compound_213
 OpenBabel07072023573D

 15 15  0  0  0  0  0  0  0  0999 V2000
    2.4523   -1.7140   -1.2970 F   0  0  0  0  0  0  0  0  0  0  0  0
    1.1865   -1.4018   -1.3838 C   0  0  0  0  0  0  0  0  0  0  0  0
    0.4307   -2.0093   -2.4050 C   0  0  0  0  0  0  0  0  0  0  0  0
   -0.9312   -1.7022   -2.5541 C   0  0  0  0  0  0  0  0  0  0  0  0
   -1.5421   -0.7845   -1.6847 C   0  0  0  0  0  0  0  0  0  0  0  0
   -0.7940   -0.1722   -0.6607 C   0  0  0  0  0  0  0  0  0  0  0  0
   -1.4086    0.6830    0.1126 F   0  0  0  0  0  0  0  0  0  0  0  0
    0.5813   -0.4806   -0.4887 C   0  0  0  0  0  0  0  0  0  0  0  0
    1.3752    0.1656    0.5869 C   0  0  0  0  0  0  0  0  0  0  0  0
    2.1380    1.7971   -0.0980 Br  0  0  0  0  0  0  0  0  0  0  0  0
    0.8708   -2.6786   -3.0432 H   0  0  0  0  0  0  0  0  0  0  0  0
   -1.4769   -2.1460   -3.2939 H   0  0  0  0  0  0  0  0  0  0  0  0
   -2.5357   -0.5637   -1.7995 H   0  0  0  0  0  0  0  0  0  0  0  0
    0.7575    0.4012    1.4547 H   0  0  0  0  0  0  0  0  0  0  0  0
    2.1807   -0.4824    0.9351 H   0  0  0  0  0  0  0  0  0  0  0  0
  1  2  1  0  0  0  0
  2  3  2  0  0  0  0
  3  4  1  0  0  0  0
  3 11  1  0  0  0  0
  4  5  2  0  0  0  0
  4 12  1  0  0  0  0
  5  6  1  0  0  0  0
  5 13  1  0  0  0  0
  6  7  1  0  0  0  0
  6  8  2  0  0  0  0
  8  9  1  0  0  0  0
  8  2  1  0  0  0  0
  9 10  1  0  0  0  0
  9 14  1  0  0  0  0
  9 15  1  0  0  0  0
M  END
>  <supplier_code>
1700-B-26

>  <zinc_id>
ZINC000002242587

>  <catalog_short_name>
synquestbbe

$$$$
Compound_217
 OpenBabel07072023573D

 15 15  0  0  0  0  0  0  0  0999 V2000
    1.3453   -0.8303   -0.3768 C   0  0  0  0  0  0  0  0  0  0  0  0
   -0.0399   -0.3049   -0.2907 C   0  0  0  0  0  0  0  0  0  0  0  0
   -0.3304    0.9755   -0.8256 C   0  0  0  0  0  0  0  0  0  0  0  0
   -1.6294    1.5098   -0.7607 C   0  0  0  0  0  0  0  0  0  0  0  0
   -2.6580    0.7732   -0.1521 C   0  0  0  0  0  0  0  0  0  0  0  0
   -2.3868   -0.4926    0.3940 C   0  0  0  0  0  0  0  0  0  0  0  0
   -1.0870   -1.0325    0.3348 C   0  0  0  0  0  0  0  0  0  0  0  0
   -0.8175   -2.8843    1.1935 I   0  0  0  0  0  0  0  0  0  0  0  0
    1.8912   -0.5376    0.5209 H   0  0  0  0  0  0  0  0  0  0  0  0
    1.8688   -0.4338   -1.2492 H   0  0  0  0  0  0  0  0  0  0  0  0
    1.3641   -1.9168   -0.4642 H   0  0  0  0  0  0  0  0  0  0  0  0
    0.4028    1.5340   -1.2675 H   0  0  0  0  0  0  0  0  0  0  0  0
   -1.8248    2.4328   -1.1566 H   0  0  0  0  0  0  0  0  0  0  0  0
   -3.6032    1.1576   -0.1061 H   0  0  0  0  0  0  0  0  0  0  0  0
   -3.1410   -1.0232    0.8362 H   0  0  0  0  0  0  0  0  0  0  0  0
  1  2  1  0  0  0  0
  1  9  1  0  0  0  0
  1 10  1  0  0  0  0
  1 11  1  0  0  0  0
  2  3  2  0  0  0  0
  3  4  1  0  0  0  0
  3 12  1  0  0  0  0
  4  5  2  0  0  0  0
  4 13  1  0  0  0  0
  5  6  1  0  0  0  0
  5 14  1  0  0  0  0
  6  7  2  0  0  0  0
  6 15  1  0  0  0  0
  7  8  1  0  0  0  0
  7  2  1  0  0  0  0
M  END
>  <supplier_code>
1700-H-X3

>  <zinc_id>
ZINC000001672846

>  <catalog_short_name>
synquestbbe

$$$$
Compound_231
 OpenBabel07072023573D

 14 14  0  0  0  0  0  0  0  0999 V2000
   -0.0291   -0.0000   -0.0000 C   0  0  0  0  0  0  0  0  0  0  0  0
    1.1653    0.0000    0.0000 C   0  0  0  0  0  0  0  0  0  0  0  0
    2.4683    0.0000   -0.0000 C   0  0  0  0  0  0  0  0  0  0  0  0
    3.1772    1.2229    0.0000 C   0  0  0  0  0  0  0  0  0  0  0  0
    4.5843    1.2200   -0.0000 C   0  0  0  0  0  0  0  0  0  0  0  0
    5.2880   -0.0000    0.0000 C   0  0  0  0  0  0  0  0  0  0  0  0
    6.5924   -0.0000    0.0000 F   0  0  0  0  0  0  0  0  0  0  0  0
    4.5843   -1.2200    0.0000 C   0  0  0  0  0  0  0  0  0  0  0  0
    3.1772   -1.2229   -0.0000 C   0  0  0  0  0  0  0  0  0  0  0  0
   -0.9507    0.0000    0.0000 H   0  0  0  0  0  0  0  0  0  0  0  0
    2.6806    2.1215   -0.0000 H   0  0  0  0  0  0  0  0  0  0  0  0
    5.0904    2.1080    0.0000 H   0  0  0  0  0  0  0  0  0  0  0  0
    5.0904   -2.1080   -0.0000 H   0  0  0  0  0  0  0  0  0  0  0  0
    2.6806   -2.1215    0.0000 H   0  0  0  0  0  0  0  0  0  0  0  0
  1  2  3  0  0  0  0
  1 10  1  0  0  0  0
  2  3  1  0  0  0  0
  3  4  2  0  0  0  0
  4  5  1  0  0  0  0
  4 11  1  0  0  0  0
  5  6  2  0  0  0  0
  5 12  1  0  0  0  0
  6  7  1  0  0  0  0
  6  8  1  0  0  0  0
  8  9  2  0  0  0  0
  8 13  1  0  0  0  0
  9  3  1  0  0  0  0
  9 14  1  0  0  0  0
M  END
>  <supplier_code>
1900-3-64

>  <zinc_id>
ZINC000002534483

>  <catalog_short_name>
synquestbbe

$$$$
Compound_232
 OpenBabel07072023573D

 14 14  0  0  0  0  0  0  0  0999 V2000
   -0.0286   -0.0001   -0.0000 C   0  0  0  0  0  0  0  0  0  0  0  0
    1.1658   -0.0002    0.0000 C   0  0  0  0  0  0  0  0  0  0  0  0
    2.4689    0.0003    0.0000 C   0  0  0  0  0  0  0  0  0  0  0  0
    3.1776   -1.2222   -0.0000 C   0  0  0  0  0  0  0  0  0  0  0  0
    4.5844   -1.2191    0.0000 C   0  0  0  0  0  0  0  0  0  0  0  0
    5.2894    0.0003    0.0000 C   0  0  0  0  0  0  0  0  0  0  0  0
    6.5948   -0.0118   -0.0000 F   0  0  0  0  0  0  0  0  0  0  0  0
    4.5860    1.2225   -0.0000 C   0  0  0  0  0  0  0  0  0  0  0  0
    5.2276    2.3596    0.0000 F   0  0  0  0  0  0  0  0  0  0  0  0
    3.1775    1.2232    0.0000 C   0  0  0  0  0  0  0  0  0  0  0  0
   -0.9501    0.0000   -0.0000 H   0  0  0  0  0  0  0  0  0  0  0  0
    2.6808   -2.1209    0.0000 H   0  0  0  0  0  0  0  0  0  0  0  0
    5.0897   -2.1075   -0.0000 H   0  0  0  0  0  0  0  0  0  0  0  0
    2.6758    2.1193   -0.0000 H   0  0  0  0  0  0  0  0  0  0  0  0
  1  2  3  0  0  0  0
  1 11  1  0  0  0  0
  2  3  1  0  0  0  0
  3  4  2  0  0  0  0
  4  5  1  0  0  0  0
  4 12  1  0  0  0  0
  5  6  2  0  0  0  0
  5 13  1  0  0  0  0
  6  7  1  0  0  0  0
  6  8  1  0  0  0  0
  8  9  1  0  0  0  0
  8 10  2  0  0  0  0
 10  3  1  0  0  0  0
 10 14  1  0  0  0  0
M  END
>  <supplier_code>
1900-3-X0

>  <zinc_id>
ZINC000056960578

>  <catalog_short_name>
synquestbbe

$$$$
Compound_233
 OpenBabel07072023573D

 14 14  0  0  0  0  0  0  0  0999 V2000
   -0.0423    0.0220   -0.0000 C   0  0  0  0  0  0  0  0  0  0  0  0
    1.1523    0.0269    0.0000 C   0  0  0  0  0  0  0  0  0  0  0  0
    2.4577   -0.0005    0.0000 C   0  0  0  0  0  0  0  0  0  0  0  0
    3.1760    1.2191    0.0000 C   0  0  0  0  0  0  0  0  0  0  0  0
    4.5824    1.2164    0.0000 C   0  0  0  0  0  0  0  0  0  0  0  0
    5.2825   -0.0014   -0.0000 C   0  0  0  0  0  0  0  0  0  0  0  0
    4.5798   -1.2187   -0.0000 C   0  0  0  0  0  0  0  0  0  0  0  0
    3.1692   -1.2290   -0.0000 C   0  0  0  0  0  0  0  0  0  0  0  0
    2.3955   -2.7422    0.0000 Cl  0  0  0  0  0  0  0  0  0  0  0  0
   -0.9647    0.0085   -0.0000 H   0  0  0  0  0  0  0  0  0  0  0  0
    2.6913    2.1213   -0.0000 H   0  0  0  0  0  0  0  0  0  0  0  0
    5.0965    2.1001   -0.0000 H   0  0  0  0  0  0  0  0  0  0  0  0
    6.3038   -0.0030    0.0000 H   0  0  0  0  0  0  0  0  0  0  0  0
    5.1045   -2.0972    0.0000 H   0  0  0  0  0  0  0  0  0  0  0  0
  1  2  3  0  0  0  0
  1 10  1  0  0  0  0
  2  3  1  0  0  0  0
  3  4  2  0  0  0  0
  4  5  1  0  0  0  0
  4 11  1  0  0  0  0
  5  6  2  0  0  0  0
  5 12  1  0  0  0  0
  6  7  1  0  0  0  0
  6 13  1  0  0  0  0
  7  8  2  0  0  0  0
  7 14  1  0  0  0  0
  8  9  1  0  0  0  0
  8  3  1  0  0  0  0
M  END
>  <supplier_code>
1900-5-X5

>  <zinc_id>
ZINC000002562355

>  <catalog_short_name>
synquestbbe

$$$$
Compound_237
 OpenBabel07072023573D

 14 14  0  0  0  0  0  0  0  0999 V2000
   -0.0396    0.0153   -0.0000 C   0  0  0  0  0  0  0  0  0  0  0  0
    1.1549    0.0196    0.0000 C   0  0  0  0  0  0  0  0  0  0  0  0
    2.4588    0.0019    0.0000 C   0  0  0  0  0  0  0  0  0  0  0  0
    3.1768    1.2207    0.0000 C   0  0  0  0  0  0  0  0  0  0  0  0
    4.5839    1.2171    0.0000 C   0  0  0  0  0  0  0  0  0  0  0  0
    5.2833   -0.0021   -0.0000 C   0  0  0  0  0  0  0  0  0  0  0  0
    4.5784   -1.2184   -0.0000 C   0  0  0  0  0  0  0  0  0  0  0  0
    3.1688   -1.2243   -0.0000 C   0  0  0  0  0  0  0  0  0  0  0  0
    2.3052   -2.8796    0.0000 Br  0  0  0  0  0  0  0  0  0  0  0  0
   -0.9612    0.0057   -0.0000 H   0  0  0  0  0  0  0  0  0  0  0  0
    2.6911    2.1229   -0.0000 H   0  0  0  0  0  0  0  0  0  0  0  0
    5.0982    2.1011   -0.0000 H   0  0  0  0  0  0  0  0  0  0  0  0
    6.3054   -0.0039    0.0000 H   0  0  0  0  0  0  0  0  0  0  0  0
    5.0956   -2.1010    0.0000 H   0  0  0  0  0  0  0  0  0  0  0  0
  1  2  3  0  0  0  0
  1 10  1  0  0  0  0
  2  3  1  0  0  0  0
  3  4  2  0  0  0  0
  4  5  1  0  0  0  0
  4 11  1  0  0  0  0
  5  6  2  0  0  0  0
  5 12  1  0  0  0  0
  6  7  1  0  0  0  0
  6 13  1  0  0  0  0
  7  8  2  0  0  0  0
  7 14  1  0  0  0  0
  8  9  1  0  0  0  0
  8  3  1  0  0  0  0
M  END
>  <supplier_code>
1900-9-X9

>  <zinc_id>
ZINC000002387139

>  <catalog_short_name>
synquestbbe

$$$$
Compound_244
 OpenBabel07072023573D

 15 14  0  0  0  0  0  0  0  0999 V2000
    3.3380   -2.2189   -0.2483 C   0  0  0  0  0  0  0  0  0  0  0  0
    1.8107   -2.4076   -0.4659 C   0  0  0  0  0  0  0  0  0  0  0  0
    1.3111   -3.7152    0.2111 C   0  0  0  0  0  0  0  0  0  0  0  0
    1.0102   -1.1687    0.0262 C   0  0  0  0  0  0  0  0  0  0  0  0
   -0.3816   -1.3095   -0.2387 O   0  0  0  0  0  0  0  0  0  0  0  0
    3.5616   -2.1194    0.8167 H   0  0  0  0  0  0  0  0  0  0  0  0
    3.8881   -3.0767   -0.6424 H   0  0  0  0  0  0  0  0  0  0  0  0
    3.6920   -1.3232   -0.7645 H   0  0  0  0  0  0  0  0  0  0  0  0
    1.6428   -2.5046   -1.5422 H   0  0  0  0  0  0  0  0  0  0  0  0
    0.2475   -3.8686    0.0153 H   0  0  0  0  0  0  0  0  0  0  0  0
    1.8548   -4.5791   -0.1770 H   0  0  0  0  0  0  0  0  0  0  0  0
    1.4622   -3.6638    1.2913 H   0  0  0  0  0  0  0  0  0  0  0  0
    1.1430   -1.0387    1.1027 H   0  0  0  0  0  0  0  0  0  0  0  0
    1.3548   -0.2660   -0.4847 H   0  0  0  0  0  0  0  0  0  0  0  0
   -0.7995   -0.5188    0.1633 H   0  0  0  0  0  0  0  0  0  0  0  0
  1  2  1  0  0  0  0
  1  6  1  0  0  0  0
  1  7  1  0  0  0  0
  1  8  1  0  0  0  0
  2  3  1  0  0  0  0
  2  4  1  0  0  0  0
  2  9  1  0  0  0  0
  3 10  1  0  0  0  0
  3 11  1  0  0  0  0
  3 12  1  0  0  0  0
  4  5  1  0  0  0  0
  4 13  1  0  0  0  0
  4 14  1  0  0  0  0
  5 15  1  0  0  0  0
M  END
>  <supplier_code>
2101-1-21

>  <zinc_id>
ZINC000001687155

>  <catalog_short_name>
synquestbbe

$$$$
Compound_245
 OpenBabel07072023573D

 15 14  0  0  0  0  0  0  0  0999 V2000
    2.2460   -0.7624   -1.2558 C   0  0  0  0  0  0  0  0  0  0  0  0
    2.4467   -0.0101    0.0773 C   0  0  0  0  0  0  0  0  0  0  0  0
    1.9396    1.4543    0.0124 C   0  0  0  0  0  0  0  0  0  0  0  0
    2.1368    2.2148    1.3434 C   0  0  0  0  0  0  0  0  0  0  0  0
    1.6540    3.5464    1.2197 O   0  0  0  0  0  0  0  0  0  0  0  0
    1.1849   -0.7959   -1.5161 H   0  0  0  0  0  0  0  0  0  0  0  0
    2.6157   -1.7872   -1.1663 H   0  0  0  0  0  0  0  0  0  0  0  0
    2.7936   -0.2629   -2.0591 H   0  0  0  0  0  0  0  0  0  0  0  0
    1.9111   -0.5465    0.8662 H   0  0  0  0  0  0  0  0  0  0  0  0
    3.5121   -0.0161    0.3258 H   0  0  0  0  0  0  0  0  0  0  0  0
    0.8741    1.4571   -0.2361 H   0  0  0  0  0  0  0  0  0  0  0  0
    2.4770    1.9882   -0.7771 H   0  0  0  0  0  0  0  0  0  0  0  0
    3.1977    2.2575    1.6030 H   0  0  0  0  0  0  0  0  0  0  0  0
    1.5839    1.7228    2.1477 H   0  0  0  0  0  0  0  0  0  0  0  0
    1.8179    3.9485    2.1002 H   0  0  0  0  0  0  0  0  0  0  0  0
  1  2  1  0  0  0  0
  1  6  1  0  0  0  0
  1  7  1  0  0  0  0
  1  8  1  0  0  0  0
  2  3  1  0  0  0  0
  2  9  1  0  0  0  0
  2 10  1  0  0  0  0
  3  4  1  0  0  0  0
  3 11  1  0  0  0  0
  3 12  1  0  0  0  0
  4  5  1  0  0  0  0
  4 13  1  0  0  0  0
  4 14  1  0  0  0  0
  5 15  1  0  0  0  0
M  END
>  <supplier_code>
2101-1-41N

>  <zinc_id>
ZINC000001530354

>  <catalog_short_name>
synquestbbe

$$$$
Compound_246
 OpenBabel07072023573D

 18 17  0  0  0  0  0  0  0  0999 V2000
   -3.1104    0.3420   -2.2797 C   0  0  0  0  0  0  0  0  0  0  0  0
   -2.2721    0.1347   -0.9865 C   0  0  0  0  0  0  0  0  0  0  0  0
   -2.5633   -1.2651   -0.3739 C   0  0  0  0  0  0  0  0  0  0  0  0
   -0.7560    0.3793   -1.2710 C   0  0  0  0  0  0  0  0  0  0  0  0
    0.1678    0.3299   -0.0285 C   0  0  0  0  0  0  0  0  0  0  0  0
    1.5011    0.6500   -0.4113 O   0  0  0  0  0  0  0  0  0  0  0  0
   -2.8260   -0.3819   -3.0456 H   0  0  0  0  0  0  0  0  0  0  0  0
   -4.1742    0.2232   -2.0674 H   0  0  0  0  0  0  0  0  0  0  0  0
   -2.9599    1.3470   -2.6778 H   0  0  0  0  0  0  0  0  0  0  0  0
   -2.6046    0.8893   -0.2648 H   0  0  0  0  0  0  0  0  0  0  0  0
   -2.1799   -2.0570   -1.0215 H   0  0  0  0  0  0  0  0  0  0  0  0
   -3.6378   -1.4074   -0.2432 H   0  0  0  0  0  0  0  0  0  0  0  0
   -2.1033   -1.3605    0.6107 H   0  0  0  0  0  0  0  0  0  0  0  0
   -0.3947   -0.3515   -2.0007 H   0  0  0  0  0  0  0  0  0  0  0  0
   -0.6398    1.3731   -1.7151 H   0  0  0  0  0  0  0  0  0  0  0  0
   -0.1642    1.0506    0.7226 H   0  0  0  0  0  0  0  0  0  0  0  0
    0.1721   -0.6688    0.4127 H   0  0  0  0  0  0  0  0  0  0  0  0
    2.0309    0.5437    0.4071 H   0  0  0  0  0  0  0  0  0  0  0  0
  1  2  1  0  0  0  0
  1  7  1  0  0  0  0
  1  8  1  0  0  0  0
  1  9  1  0  0  0  0
  2  3  1  0  0  0  0
  2  4  1  0  0  0  0
  2 10  1  0  0  0  0
  3 11  1  0  0  0  0
  3 12  1  0  0  0  0
  3 13  1  0  0  0  0
  4  5  1  0  0  0  0
  4 14  1  0  0  0  0
  4 15  1  0  0  0  0
  5  6  1  0  0  0  0
  5 16  1  0  0  0  0
  5 17  1  0  0  0  0
  6 18  1  0  0  0  0
M  END
>  <supplier_code>
2101-1-53

>  <zinc_id>
ZINC000000896830

>  <catalog_short_name>
synquestbbe

$$$$
Compound_247
 OpenBabel07072023573D

 15 14  0  0  1  0  0  0  0  0999 V2000
    0.9053   -0.6793    0.6535 C   0  0  0  0  0  0  0  0  0  0  0  0
    0.7312    0.5384   -0.2859 C   0  0  0  0  0  0  0  0  0  0  0  0
    1.8333    1.6239   -0.1158 C   0  0  1  0  0  0  0  0  0  0  0  0
    1.6504    2.8065   -1.0975 C   0  0  0  0  0  0  0  0  0  0  0  0
    1.8268    2.1486    1.2113 O   0  0  0  0  0  0  0  0  0  0  0  0
    1.8699   -1.1603    0.4770 H   0  0  0  0  0  0  0  0  0  0  0  0
    0.1157   -1.4120    0.4633 H   0  0  0  0  0  0  0  0  0  0  0  0
    0.8473   -0.3708    1.7000 H   0  0  0  0  0  0  0  0  0  0  0  0
   -0.2517    0.9813   -0.1030 H   0  0  0  0  0  0  0  0  0  0  0  0
    0.7519    0.1714   -1.3164 H   0  0  0  0  0  0  0  0  0  0  0  0
    2.8129    1.1729   -0.2999 H   0  0  0  0  0  0  0  0  0  0  0  0
    2.4490    3.5386   -0.9541 H   0  0  0  0  0  0  0  0  0  0  0  0
    0.6926    3.3005   -0.9262 H   0  0  0  0  0  0  0  0  0  0  0  0
    1.6890    2.4528   -2.1300 H   0  0  0  0  0  0  0  0  0  0  0  0
    1.9990    1.3796    1.7946 H   0  0  0  0  0  0  0  0  0  0  0  0
  1  2  1  0  0  0  0
  1  6  1  0  0  0  0
  1  7  1  0  0  0  0
  1  8  1  0  0  0  0
  2  9  1  0  0  0  0
  2 10  1  0  0  0  0
  3  2  1  0  0  0  0
  3  4  1  0  0  0  0
  3  5  1  0  0  0  0
  3 11  1  6  0  0  0
  4 12  1  0  0  0  0
  4 13  1  0  0  0  0
  4 14  1  0  0  0  0
  5 15  1  0  0  0  0
M  END
>  <supplier_code>
2101-1-R1

>  <zinc_id>
ZINC000001622055

>  <catalog_short_name>
synquestbbe

$$$$
Compound_248
 OpenBabel07072023573D

 15 14  0  0  1  0  0  0  0  0999 V2000
    0.7502   -0.5886   -0.7478 C   0  0  0  0  0  0  0  0  0  0  0  0
    0.8563    0.4672    0.3789 C   0  0  0  0  0  0  0  0  0  0  0  0
    1.9349    1.5578    0.1163 C   0  0  2  0  0  0  0  0  0  0  0  0
    2.0409    2.5724    1.2804 C   0  0  0  0  0  0  0  0  0  0  0  0
    1.6400    2.2850   -1.0756 O   0  0  0  0  0  0  0  0  0  0  0  0
    0.4617   -0.1188   -1.6910 H   0  0  0  0  0  0  0  0  0  0  0  0
   -0.0045   -1.3364   -0.4874 H   0  0  0  0  0  0  0  0  0  0  0  0
    1.7067   -1.0985   -0.8819 H   0  0  0  0  0  0  0  0  0  0  0  0
    1.1023   -0.0577    1.3069 H   0  0  0  0  0  0  0  0  0  0  0  0
   -0.1212    0.9404    0.5056 H   0  0  0  0  0  0  0  0  0  0  0  0
    2.9091    1.0764   -0.0095 H   0  0  0  0  0  0  0  0  0  0  0  0
    2.8153    3.3121    1.0626 H   0  0  0  0  0  0  0  0  0  0  0  0
    2.3053    2.0602    2.2080 H   0  0  0  0  0  0  0  0  0  0  0  0
    1.0927    3.0941    1.4199 H   0  0  0  0  0  0  0  0  0  0  0  0
    1.6358    1.6162   -1.7926 H   0  0  0  0  0  0  0  0  0  0  0  0
  1  2  1  0  0  0  0
  1  6  1  0  0  0  0
  1  7  1  0  0  0  0
  1  8  1  0  0  0  0
  2  9  1  0  0  0  0
  2 10  1  0  0  0  0
  3  2  1  0  0  0  0
  3  4  1  0  0  0  0
  3  5  1  0  0  0  0
  3 11  1  6  0  0  0
  4 12  1  0  0  0  0
  4 13  1  0  0  0  0
  4 14  1  0  0  0  0
  5 15  1  0  0  0  0
M  END
>  <supplier_code>
2101-1-S1

>  <zinc_id>
ZINC000001850884

>  <catalog_short_name>
synquestbbe

$$$$
Compound_251
 OpenBabel07072023573D

  9  8  0  0  0  0  0  0  0  0999 V2000
    1.4480    0.5056    0.3499 O   0  0  0  0  0  0  0  0  0  0  0  0
    0.0731    0.2996    0.0432 C   0  0  0  0  0  0  0  0  0  0  0  0
   -0.7865    0.4183    1.3221 C   0  0  0  0  0  0  0  0  0  0  0  0
   -2.1136    0.2199    1.0290 F   0  0  0  0  0  0  0  0  0  0  0  0
   -0.6480    1.6669    1.8804 F   0  0  0  0  0  0  0  0  0  0  0  0
   -0.4022   -0.5217    2.2487 F   0  0  0  0  0  0  0  0  0  0  0  0
    1.9169    0.4146   -0.5044 H   0  0  0  0  0  0  0  0  0  0  0  0
   -0.2354    1.0473   -0.6922 H   0  0  0  0  0  0  0  0  0  0  0  0
   -0.0399   -0.6936   -0.3992 H   0  0  0  0  0  0  0  0  0  0  0  0
  1  2  1  0  0  0  0
  1  7  1  0  0  0  0
  2  3  1  0  0  0  0
  2  8  1  0  0  0  0
  2  9  1  0  0  0  0
  3  4  1  0  0  0  0
  3  5  1  0  0  0  0
  3  6  1  0  0  0  0
M  END
>  <supplier_code>
2101-3-03

>  <zinc_id>
ZINC000003860799

>  <catalog_short_name>
synquestbbe

$$$$
Compound_252
 OpenBabel07072023573D

 15 14  0  0  0  0  0  0  0  0999 V2000
   -3.1539    0.4425    1.4435 O   0  0  0  0  0  0  0  0  0  0  0  0
   -2.1690    1.1225    0.6765 C   0  0  0  0  0  0  0  0  0  0  0  0
   -0.8335    0.3456    0.7189 C   0  0  0  0  0  0  0  0  0  0  0  0
    0.2864    1.0374   -0.1014 C   0  0  0  0  0  0  0  0  0  0  0  0
    1.6185    0.2548   -0.0543 C   0  0  0  0  0  0  0  0  0  0  0  0
    2.5873    0.8957   -0.7910 F   0  0  0  0  0  0  0  0  0  0  0  0
   -3.9571    1.0005    1.3602 H   0  0  0  0  0  0  0  0  0  0  0  0
   -2.0391    2.1242    1.0950 H   0  0  0  0  0  0  0  0  0  0  0  0
   -2.5297    1.2019   -0.3526 H   0  0  0  0  0  0  0  0  0  0  0  0
   -0.5154    0.2554    1.7620 H   0  0  0  0  0  0  0  0  0  0  0  0
   -1.0028   -0.6608    0.3239 H   0  0  0  0  0  0  0  0  0  0  0  0
    0.4535    2.0441    0.2930 H   0  0  0  0  0  0  0  0  0  0  0  0
   -0.0334    1.1287   -1.1437 H   0  0  0  0  0  0  0  0  0  0  0  0
    1.9696    0.1705    0.9769 H   0  0  0  0  0  0  0  0  0  0  0  0
    1.4809   -0.7482   -0.4651 H   0  0  0  0  0  0  0  0  0  0  0  0
  1  2  1  0  0  0  0
  1  7  1  0  0  0  0
  2  3  1  0  0  0  0
  2  8  1  0  0  0  0
  2  9  1  0  0  0  0
  3  4  1  0  0  0  0
  3 10  1  0  0  0  0
  3 11  1  0  0  0  0
  4  5  1  0  0  0  0
  4 12  1  0  0  0  0
  4 13  1  0  0  0  0
  5  6  1  0  0  0  0
  5 14  1  0  0  0  0
  5 15  1  0  0  0  0
M  END
>  <supplier_code>
2101-3-1V

>  <zinc_id>
ZINC000002040716

>  <catalog_short_name>
synquestbbe

$$$$
Compound_255
 OpenBabel07072023573D

 15 14  0  0  0  0  0  0  0  0999 V2000
    1.2949   -3.4507    0.5489 C   0  0  0  0  0  0  0  0  0  0  0  0
    2.6157   -2.8372    0.0025 C   0  0  0  0  0  0  0  0  0  0  0  0
    2.3714   -2.1534   -1.3737 C   0  0  0  0  0  0  0  0  0  0  0  0
    3.0309   -1.8597    0.8847 F   0  0  0  0  0  0  0  0  0  0  0  0
    3.7390   -3.9116   -0.0960 C   0  0  0  0  0  0  0  0  0  0  0  0
    4.0180   -4.5060    1.1704 O   0  0  0  0  0  0  0  0  0  0  0  0
    0.5256   -2.6823    0.6481 H   0  0  0  0  0  0  0  0  0  0  0  0
    0.9245   -4.2274   -0.1237 H   0  0  0  0  0  0  0  0  0  0  0  0
    1.4557   -3.8941    1.5331 H   0  0  0  0  0  0  0  0  0  0  0  0
    3.2886   -1.6883   -1.7405 H   0  0  0  0  0  0  0  0  0  0  0  0
    1.6106   -1.3744   -1.2857 H   0  0  0  0  0  0  0  0  0  0  0  0
    2.0338   -2.8820   -2.1137 H   0  0  0  0  0  0  0  0  0  0  0  0
    3.4442   -4.7029   -0.7892 H   0  0  0  0  0  0  0  0  0  0  0  0
    4.6622   -3.4576   -0.4638 H   0  0  0  0  0  0  0  0  0  0  0  0
    4.6902   -5.1941    0.9820 H   0  0  0  0  0  0  0  0  0  0  0  0
  1  2  1  0  0  0  0
  1  7  1  0  0  0  0
  1  8  1  0  0  0  0
  1  9  1  0  0  0  0
  2  3  1  0  0  0  0
  2  4  1  0  0  0  0
  2  5  1  0  0  0  0
  3 10  1  0  0  0  0
  3 11  1  0  0  0  0
  3 12  1  0  0  0  0
  5  6  1  0  0  0  0
  5 13  1  0  0  0  0
  5 14  1  0  0  0  0
  6 15  1  0  0  0  0
M  END
>  <supplier_code>
2101-3-97

>  <zinc_id>
ZINC000021990549

>  <catalog_short_name>
synquestbbe

$$$$
Compound_256
 OpenBabel07072023573D

  9  8  0  0  0  0  0  0  0  0999 V2000
    1.4599    0.5041    0.3325 O   0  0  0  0  0  0  0  0  0  0  0  0
    0.0813    0.3000    0.0399 C   0  0  0  0  0  0  0  0  0  0  0  0
   -0.7812    0.4187    1.3210 C   0  0  0  0  0  0  0  0  0  0  0  0
   -0.6252    2.0147    2.0503 Cl  0  0  0  0  0  0  0  0  0  0  0  0
   -2.4861    0.1664    0.9596 Cl  0  0  0  0  0  0  0  0  0  0  0  0
   -0.3111   -0.7823    2.5209 Cl  0  0  0  0  0  0  0  0  0  0  0  0
    1.9207    0.4114   -0.5254 H   0  0  0  0  0  0  0  0  0  0  0  0
   -0.2264    1.0479   -0.6964 H   0  0  0  0  0  0  0  0  0  0  0  0
   -0.0308   -0.6935   -0.4033 H   0  0  0  0  0  0  0  0  0  0  0  0
  1  2  1  0  0  0  0
  1  7  1  0  0  0  0
  2  3  1  0  0  0  0
  2  8  1  0  0  0  0
  2  9  1  0  0  0  0
  3  4  1  0  0  0  0
  3  5  1  0  0  0  0
  3  6  1  0  0  0  0
M  END
>  <supplier_code>
2101-5-03

>  <zinc_id>
ZINC000003860797

>  <catalog_short_name>
synquestbbe

$$$$
Compound_257
 OpenBabel07072023573D

 15 14  0  0  0  0  0  0  0  0999 V2000
   -3.2351   -0.7240   -1.0663 O   0  0  0  0  0  0  0  0  0  0  0  0
   -2.2172    0.2646   -1.1634 C   0  0  0  0  0  0  0  0  0  0  0  0
   -0.8906   -0.2765   -0.5850 C   0  0  0  0  0  0  0  0  0  0  0  0
    0.2614    0.7609   -0.6635 C   0  0  0  0  0  0  0  0  0  0  0  0
    1.5896    0.2152   -0.0829 C   0  0  0  0  0  0  0  0  0  0  0  0
    2.8782    1.4125   -0.1850 Cl  0  0  0  0  0  0  0  0  0  0  0  0
   -4.0276   -0.2980   -1.4514 H   0  0  0  0  0  0  0  0  0  0  0  0
   -2.5401    1.1481   -0.6077 H   0  0  0  0  0  0  0  0  0  0  0  0
   -2.0916    0.5284   -2.2162 H   0  0  0  0  0  0  0  0  0  0  0  0
   -1.0521   -0.5576    0.4594 H   0  0  0  0  0  0  0  0  0  0  0  0
   -0.6059   -1.1742   -1.1407 H   0  0  0  0  0  0  0  0  0  0  0  0
   -0.0259    1.6578   -0.1075 H   0  0  0  0  0  0  0  0  0  0  0  0
    0.4205    1.0408   -1.7087 H   0  0  0  0  0  0  0  0  0  0  0  0
    1.4569   -0.0535    0.9674 H   0  0  0  0  0  0  0  0  0  0  0  0
    1.9043   -0.6718   -0.6371 H   0  0  0  0  0  0  0  0  0  0  0  0
  1  2  1  0  0  0  0
  1  7  1  0  0  0  0
  2  3  1  0  0  0  0
  2  8  1  0  0  0  0
  2  9  1  0  0  0  0
  3  4  1  0  0  0  0
  3 10  1  0  0  0  0
  3 11  1  0  0  0  0
  4  5  1  0  0  0  0
  4 12  1  0  0  0  0
  4 13  1  0  0  0  0
  5  6  1  0  0  0  0
  5 14  1  0  0  0  0
  5 15  1  0  0  0  0
M  END
>  <supplier_code>
2101-5-05

>  <zinc_id>
ZINC000001712476

>  <catalog_short_name>
synquestbbe

$$$$
Compound_258
 OpenBabel07072023573D

 12 11  0  0  0  0  0  0  0  0999 V2000
   -0.1885   -1.0526   -0.4728 O   0  0  0  0  0  0  0  0  0  0  0  0
   -0.5326   -0.5989    0.8300 C   0  0  0  0  0  0  0  0  0  0  0  0
   -0.3156    0.9267    0.9411 C   0  0  0  0  0  0  0  0  0  0  0  0
   -0.6782    1.4652    2.3450 C   0  0  0  0  0  0  0  0  0  0  0  0
   -0.4256    3.2042    2.4551 Cl  0  0  0  0  0  0  0  0  0  0  0  0
   -0.3558   -2.0183   -0.4498 H   0  0  0  0  0  0  0  0  0  0  0  0
   -1.5811   -0.8476    1.0153 H   0  0  0  0  0  0  0  0  0  0  0  0
    0.0949   -1.1252    1.5546 H   0  0  0  0  0  0  0  0  0  0  0  0
   -0.9334    1.4271    0.1890 H   0  0  0  0  0  0  0  0  0  0  0  0
    0.7336    1.1510    0.7254 H   0  0  0  0  0  0  0  0  0  0  0  0
   -1.7283    1.2577    2.5661 H   0  0  0  0  0  0  0  0  0  0  0  0
   -0.0578    0.9811    3.1036 H   0  0  0  0  0  0  0  0  0  0  0  0
  1  2  1  0  0  0  0
  1  6  1  0  0  0  0
  2  3  1  0  0  0  0
  2  7  1  0  0  0  0
  2  8  1  0  0  0  0
  3  4  1  0  0  0  0
  3  9  1  0  0  0  0
  3 10  1  0  0  0  0
  4  5  1  0  0  0  0
  4 11  1  0  0  0  0
  4 12  1  0  0  0  0
M  END
>  <supplier_code>
2101-5-13

>  <zinc_id>
ZINC000001690062

>  <catalog_short_name>
synquestbbe

$$$$
Compound_260
 OpenBabel07072023573D

  9  8  0  0  0  0  0  0  0  0999 V2000
    0.6691   -0.8748   -0.1166 O   0  0  0  0  0  0  0  0  0  0  0  0
    0.6363    0.5329    0.0900 C   0  0  0  0  0  0  0  0  0  0  0  0
   -0.3267    0.8659    1.2433 C   0  0  0  0  0  0  0  0  0  0  0  0
   -0.3915    2.7709    1.5465 Br  0  0  0  0  0  0  0  0  0  0  0  0
    1.2967   -1.0055   -0.8578 H   0  0  0  0  0  0  0  0  0  0  0  0
    1.6441    0.8792    0.3287 H   0  0  0  0  0  0  0  0  0  0  0  0
    0.3041    1.0181   -0.8303 H   0  0  0  0  0  0  0  0  0  0  0  0
   -1.3318    0.5148    1.0012 H   0  0  0  0  0  0  0  0  0  0  0  0
    0.0078    0.3760    2.1599 H   0  0  0  0  0  0  0  0  0  0  0  0
  1  2  1  0  0  0  0
  1  5  1  0  0  0  0
  2  3  1  0  0  0  0
  2  6  1  0  0  0  0
  2  7  1  0  0  0  0
  3  4  1  0  0  0  0
  3  8  1  0  0  0  0
  3  9  1  0  0  0  0
M  END
>  <supplier_code>
2101-9-02

>  <zinc_id>
ZINC000004978447

>  <catalog_short_name>
synquestbbe

$$$$
Compound_261
 OpenBabel07072023573D

 12 11  0  0  1  0  0  0  0  0999 V2000
    1.4628    0.4941   -0.3582 O   0  0  0  0  0  0  0  0  0  0  0  0
    0.0899    0.3011   -0.0404 C   0  0  0  0  0  0  0  0  0  0  0  0
   -0.7874    0.4329   -1.3081 C   0  0  2  0  0  0  0  0  0  0  0  0
   -0.5263    2.1863   -2.0825 Br  0  0  0  0  0  0  0  0  0  0  0  0
   -2.2865    0.1980   -0.9999 C   0  0  0  0  0  0  0  0  0  0  0  0
   -3.3758    0.3111   -2.5902 Br  0  0  0  0  0  0  0  0  0  0  0  0
    1.9299    0.4146    0.5003 H   0  0  0  0  0  0  0  0  0  0  0  0
   -0.0205   -0.6945    0.3962 H   0  0  0  0  0  0  0  0  0  0  0  0
   -0.2030    1.0490    0.7022 H   0  0  0  0  0  0  0  0  0  0  0  0
   -0.4576   -0.3084   -2.0405 H   0  0  0  0  0  0  0  0  0  0  0  0
   -2.6431    0.9412   -0.2816 H   0  0  0  0  0  0  0  0  0  0  0  0
   -2.4269   -0.7970   -0.5715 H   0  0  0  0  0  0  0  0  0  0  0  0
  1  2  1  0  0  0  0
  1  7  1  0  0  0  0
  2  8  1  0  0  0  0
  2  9  1  0  0  0  0
  3  2  1  0  0  0  0
  3  4  1  0  0  0  0
  3  5  1  0  0  0  0
  3 10  1  6  0  0  0
  5  6  1  0  0  0  0
  5 11  1  0  0  0  0
  5 12  1  0  0  0  0
M  END
>  <supplier_code>
2101-9-05

>  <zinc_id>
ZINC000001693327

>  <catalog_short_name>
synquestbbe

$$$$
Compound_262
 OpenBabel07072023573D

 12 11  0  0  1  0  0  0  0  0999 V2000
    1.2350    0.7842   -0.1683 O   0  0  0  0  0  0  0  0  0  0  0  0
    0.6145    0.0707    0.8941 C   0  0  0  0  0  0  0  0  0  0  0  0
   -0.8624    0.5040    1.0530 C   0  0  1  0  0  0  0  0  0  0  0  0
   -1.8032    0.1753   -0.6051 Br  0  0  0  0  0  0  0  0  0  0  0  0
   -1.5581   -0.2344    2.2226 C   0  0  0  0  0  0  0  0  0  0  0  0
   -3.3859    0.3434    2.4543 Br  0  0  0  0  0  0  0  0  0  0  0  0
    2.1486    0.4299   -0.2050 H   0  0  0  0  0  0  0  0  0  0  0  0
    1.1715    0.2760    1.8115 H   0  0  0  0  0  0  0  0  0  0  0  0
    0.6736   -0.9995    0.6747 H   0  0  0  0  0  0  0  0  0  0  0  0
   -0.8926    1.5793    1.2468 H   0  0  0  0  0  0  0  0  0  0  0  0
   -1.5556   -1.3125    2.0406 H   0  0  0  0  0  0  0  0  0  0  0  0
   -1.0266   -0.0367    3.1562 H   0  0  0  0  0  0  0  0  0  0  0  0
  1  2  1  0  0  0  0
  1  7  1  0  0  0  0
  2  8  1  0  0  0  0
  2  9  1  0  0  0  0
  3  2  1  0  0  0  0
  3  4  1  0  0  0  0
  3  5  1  0  0  0  0
  3 10  1  1  0  0  0
  5  6  1  0  0  0  0
  5 11  1  0  0  0  0
  5 12  1  0  0  0  0
M  END
>  <supplier_code>
2101-9-05

>  <zinc_id>
ZINC000002041178

>  <catalog_short_name>
synquestbbe

$$$$
Compound_263
 OpenBabel07072023573D

  9  8  0  0  0  0  0  0  0  0999 V2000
    1.4498    0.5050    0.3448 O   0  0  0  0  0  0  0  0  0  0  0  0
    0.0761    0.2995    0.0405 C   0  0  0  0  0  0  0  0  0  0  0  0
   -0.7784    0.4186    1.3188 C   0  0  0  0  0  0  0  0  0  0  0  0
   -2.6452    0.1408    0.9134 Br  0  0  0  0  0  0  0  0  0  0  0  0
   -0.5910    2.1734    2.1043 Br  0  0  0  0  0  0  0  0  0  0  0  0
   -0.2454   -0.9037    2.6220 Br  0  0  0  0  0  0  0  0  0  0  0  0
    1.9137    0.4130   -0.5116 H   0  0  0  0  0  0  0  0  0  0  0  0
   -0.2336    1.0476   -0.6922 H   0  0  0  0  0  0  0  0  0  0  0  0
   -0.0380   -0.6934   -0.3992 H   0  0  0  0  0  0  0  0  0  0  0  0
  1  2  1  0  0  0  0
  1  7  1  0  0  0  0
  2  3  1  0  0  0  0
  2  8  1  0  0  0  0
  2  9  1  0  0  0  0
  3  4  1  0  0  0  0
  3  5  1  0  0  0  0
  3  6  1  0  0  0  0
M  END
>  <supplier_code>
2101-9-06

>  <zinc_id>
ZINC000003831573

>  <catalog_short_name>
synquestbbe

$$$$
Compound_265
 OpenBabel07072023573D

 12 11  0  0  0  0  0  0  0  0999 V2000
   -0.1193   -0.9091   -0.6270 O   0  0  0  0  0  0  0  0  0  0  0  0
   -0.4306   -0.5693    0.7175 C   0  0  0  0  0  0  0  0  0  0  0  0
   -0.3194    0.9574    0.9264 C   0  0  0  0  0  0  0  0  0  0  0  0
   -0.6500    1.3724    2.3771 C   0  0  0  0  0  0  0  0  0  0  0  0
   -0.5000    3.2839    2.5966 Br  0  0  0  0  0  0  0  0  0  0  0  0
   -0.2156   -1.8841   -0.6627 H   0  0  0  0  0  0  0  0  0  0  0  0
   -1.4479   -0.9081    0.9309 H   0  0  0  0  0  0  0  0  0  0  0  0
    0.2680   -1.0938    1.3751 H   0  0  0  0  0  0  0  0  0  0  0  0
   -1.0080    1.4621    0.2425 H   0  0  0  0  0  0  0  0  0  0  0  0
    0.6982    1.2774    0.6842 H   0  0  0  0  0  0  0  0  0  0  0  0
   -1.6711    1.0753    2.6308 H   0  0  0  0  0  0  0  0  0  0  0  0
    0.0407    0.8901    3.0739 H   0  0  0  0  0  0  0  0  0  0  0  0
  1  2  1  0  0  0  0
  1  6  1  0  0  0  0
  2  3  1  0  0  0  0
  2  7  1  0  0  0  0
  2  8  1  0  0  0  0
  3  4  1  0  0  0  0
  3  9  1  0  0  0  0
  3 10  1  0  0  0  0
  4  5  1  0  0  0  0
  4 11  1  0  0  0  0
  4 12  1  0  0  0  0
M  END
>  <supplier_code>
2101-9-X2

>  <zinc_id>
ZINC000002031639

>  <catalog_short_name>
synquestbbe

$$$$
Compound_266
 OpenBabel07072023573D

 18 17  0  0  0  0  0  0  0  0999 V2000
    2.3572   -3.0253   -2.3916 C   0  0  0  0  0  0  0  0  0  0  0  0
    1.9747   -2.2556   -1.1046 C   0  0  0  0  0  0  0  0  0  0  0  0
    2.1897   -0.7212   -1.2207 C   0  0  0  0  0  0  0  0  0  0  0  0
    1.3834   -0.2166   -2.2870 O   0  0  0  0  0  0  0  0  0  0  0  0
    1.8478    0.0368    0.0949 C   0  0  0  0  0  0  0  0  0  0  0  0
    2.1101    1.5579    0.0192 C   0  0  0  0  0  0  0  0  0  0  0  0
    1.7490   -2.6884   -3.2331 H   0  0  0  0  0  0  0  0  0  0  0  0
    3.4114   -2.8697   -2.6286 H   0  0  0  0  0  0  0  0  0  0  0  0
    2.1850   -4.0930   -2.2486 H   0  0  0  0  0  0  0  0  0  0  0  0
    2.5830   -2.6465   -0.2844 H   0  0  0  0  0  0  0  0  0  0  0  0
    0.9261   -2.4632   -0.8759 H   0  0  0  0  0  0  0  0  0  0  0  0
    3.2409   -0.5386   -1.4621 H   0  0  0  0  0  0  0  0  0  0  0  0
    1.6627    0.7140   -2.4041 H   0  0  0  0  0  0  0  0  0  0  0  0
    2.4492   -0.3699    0.9131 H   0  0  0  0  0  0  0  0  0  0  0  0
    0.7939   -0.1200    0.3398 H   0  0  0  0  0  0  0  0  0  0  0  0
    1.8683    2.0206    0.9771 H   0  0  0  0  0  0  0  0  0  0  0  0
    1.4839    2.0189   -0.7465 H   0  0  0  0  0  0  0  0  0  0  0  0
    3.1591    1.7545   -0.2111 H   0  0  0  0  0  0  0  0  0  0  0  0
  1  2  1  0  0  0  0
  1  7  1  0  0  0  0
  1  8  1  0  0  0  0
  1  9  1  0  0  0  0
  2  3  1  0  0  0  0
  2 10  1  0  0  0  0
  2 11  1  0  0  0  0
  3  4  1  0  0  0  0
  3  5  1  0  0  0  0
  3 12  1  0  0  0  0
  4 13  1  0  0  0  0
  5  6  1  0  0  0  0
  5 14  1  0  0  0  0
  5 15  1  0  0  0  0
  6 16  1  0  0  0  0
  6 17  1  0  0  0  0
  6 18  1  0  0  0  0
M  END
>  <supplier_code>
2102-1-04

>  <zinc_id>
ZINC000001648159

>  <catalog_short_name>
synquestbbe

$$$$
Compound_269
 OpenBabel07072023573D

 21 20  0  0  1  0  0  0  0  0999 V2000
   -2.4776   -1.9051   -3.6509 C   0  0  0  0  0  0  0  0  0  0  0  0
   -1.1975   -2.0147   -2.7930 C   0  0  0  0  0  0  0  0  0  0  0  0
   -1.2120   -1.0276   -1.5956 C   0  0  0  0  0  0  0  0  0  0  0  0
    0.0707   -1.0966   -0.7218 C   0  0  0  0  0  0  0  0  0  0  0  0
    0.0652   -0.1065    0.4778 C   0  0  1  0  0  0  0  0  0  0  0  0
    1.3391   -0.2403    1.3444 C   0  0  0  0  0  0  0  0  0  0  0  0
   -0.0243    1.2441    0.0236 O   0  0  0  0  0  0  0  0  0  0  0  0
   -2.4312   -2.6075   -4.4848 H   0  0  0  0  0  0  0  0  0  0  0  0
   -2.5769   -0.8956   -4.0533 H   0  0  0  0  0  0  0  0  0  0  0  0
   -3.3596   -2.1372   -3.0513 H   0  0  0  0  0  0  0  0  0  0  0  0
   -0.3323   -1.8078   -3.4298 H   0  0  0  0  0  0  0  0  0  0  0  0
   -1.1112   -3.0388   -2.4219 H   0  0  0  0  0  0  0  0  0  0  0  0
   -1.3208   -0.0137   -1.9874 H   0  0  0  0  0  0  0  0  0  0  0  0
   -2.0790   -1.2449   -0.9664 H   0  0  0  0  0  0  0  0  0  0  0  0
    0.9394   -0.8852   -1.3507 H   0  0  0  0  0  0  0  0  0  0  0  0
    0.1728   -2.1166   -0.3389 H   0  0  0  0  0  0  0  0  0  0  0  0
   -0.8007   -0.3184    1.1122 H   0  0  0  0  0  0  0  0  0  0  0  0
    1.2955    0.4545    2.1848 H   0  0  0  0  0  0  0  0  0  0  0  0
    2.2293   -0.0147    0.7552 H   0  0  0  0  0  0  0  0  0  0  0  0
    1.4292   -1.2520    1.7425 H   0  0  0  0  0  0  0  0  0  0  0  0
   -0.8842    1.3030   -0.4440 H   0  0  0  0  0  0  0  0  0  0  0  0
  1  2  1  0  0  0  0
  1  8  1  0  0  0  0
  1  9  1  0  0  0  0
  1 10  1  0  0  0  0
  2  3  1  0  0  0  0
  2 11  1  0  0  0  0
  2 12  1  0  0  0  0
  3  4  1  0  0  0  0
  3 13  1  0  0  0  0
  3 14  1  0  0  0  0
  4 15  1  0  0  0  0
  4 16  1  0  0  0  0
  5  4  1  0  0  0  0
  5  6  1  0  0  0  0
  5  7  1  0  0  0  0
  5 17  1  1  0  0  0
  6 18  1  0  0  0  0
  6 19  1  0  0  0  0
  6 20  1  0  0  0  0
  7 21  1  0  0  0  0
M  END
>  <supplier_code>
2102-1-07

>  <zinc_id>
ZINC000001666986

>  <catalog_short_name>
synquestbbe

$$$$
Compound_270
 OpenBabel07072023573D

 21 20  0  0  1  0  0  0  0  0999 V2000
    3.4755   -0.3519    2.8787 C   0  0  0  0  0  0  0  0  0  0  0  0
    3.1985   -0.3444    1.3589 C   0  0  0  0  0  0  0  0  0  0  0  0
    1.6848   -0.2127    1.0429 C   0  0  0  0  0  0  0  0  0  0  0  0
    1.3711   -0.1816   -0.4783 C   0  0  0  0  0  0  0  0  0  0  0  0
   -0.1440   -0.0451   -0.8025 C   0  0  2  0  0  0  0  0  0  0  0  0
   -0.4138   -0.0629   -2.3252 C   0  0  0  0  0  0  0  0  0  0  0  0
   -0.6715    1.1706   -0.2712 O   0  0  0  0  0  0  0  0  0  0  0  0
    4.5474   -0.4400    3.0639 H   0  0  0  0  0  0  0  0  0  0  0  0
    2.9716   -1.1953    3.3541 H   0  0  0  0  0  0  0  0  0  0  0  0
    3.1207    0.5754    3.3316 H   0  0  0  0  0  0  0  0  0  0  0  0
    3.5828   -1.2722    0.9283 H   0  0  0  0  0  0  0  0  0  0  0  0
    3.7421    0.4920    0.9096 H   0  0  0  0  0  0  0  0  0  0  0  0
    1.1530   -1.0538    1.4951 H   0  0  0  0  0  0  0  0  0  0  0  0
    1.3172    0.7086    1.5004 H   0  0  0  0  0  0  0  0  0  0  0  0
    1.7477   -1.1058   -0.9272 H   0  0  0  0  0  0  0  0  0  0  0  0
    1.9068    0.6556   -0.9332 H   0  0  0  0  0  0  0  0  0  0  0  0
   -0.6829   -0.8843   -0.3525 H   0  0  0  0  0  0  0  0  0  0  0  0
   -1.4851    0.0173   -2.5171 H   0  0  0  0  0  0  0  0  0  0  0  0
   -0.0565   -0.9934   -2.7686 H   0  0  0  0  0  0  0  0  0  0  0  0
    0.0884    0.7738   -2.8135 H   0  0  0  0  0  0  0  0  0  0  0  0
   -0.5571    1.0991    0.7001 H   0  0  0  0  0  0  0  0  0  0  0  0
  1  2  1  0  0  0  0
  1  8  1  0  0  0  0
  1  9  1  0  0  0  0
  1 10  1  0  0  0  0
  2  3  1  0  0  0  0
  2 11  1  0  0  0  0
  2 12  1  0  0  0  0
  3  4  1  0  0  0  0
  3 13  1  0  0  0  0
  3 14  1  0  0  0  0
  4 15  1  0  0  0  0
  4 16  1  0  0  0  0
  5  4  1  0  0  0  0
  5  6  1  0  0  0  0
  5  7  1  0  0  0  0
  5 17  1  1  0  0  0
  6 18  1  0  0  0  0
  6 19  1  0  0  0  0
  6 20  1  0  0  0  0
  7 21  1  0  0  0  0
M  END
>  <supplier_code>
2102-1-07

>  <zinc_id>
ZINC000001850485

>  <catalog_short_name>
synquestbbe

$$$$
Compound_271
 OpenBabel07072023573D

 21 20  0  0  1  0  0  0  0  0999 V2000
    4.9016    1.1889   -0.7457 C   0  0  0  0  0  0  0  0  0  0  0  0
    3.6626    1.8346   -1.4062 C   0  0  0  0  0  0  0  0  0  0  0  0
    2.3667    1.5924   -0.5897 C   0  0  0  0  0  0  0  0  0  0  0  0
    1.0801    2.1753   -1.2445 C   0  0  2  0  0  0  0  0  0  0  0  0
    1.1911    3.5937   -1.3717 O   0  0  0  0  0  0  0  0  0  0  0  0
   -0.2130    1.9100   -0.4215 C   0  0  0  0  0  0  0  0  0  0  0  0
   -0.5885    0.4186   -0.2574 C   0  0  0  0  0  0  0  0  0  0  0  0
    5.0680    1.6140    0.2463 H   0  0  0  0  0  0  0  0  0  0  0  0
    5.7862    1.3749   -1.3570 H   0  0  0  0  0  0  0  0  0  0  0  0
    4.7684    0.1090   -0.6487 H   0  0  0  0  0  0  0  0  0  0  0  0
    3.5454    1.4207   -2.4099 H   0  0  0  0  0  0  0  0  0  0  0  0
    3.8411    2.9069   -1.5000 H   0  0  0  0  0  0  0  0  0  0  0  0
    2.2493    0.5137   -0.4629 H   0  0  0  0  0  0  0  0  0  0  0  0
    2.4861    2.0344    0.4019 H   0  0  0  0  0  0  0  0  0  0  0  0
    0.9552    1.7578   -2.2489 H   0  0  0  0  0  0  0  0  0  0  0  0
    1.9362    3.7484   -1.9878 H   0  0  0  0  0  0  0  0  0  0  0  0
   -0.1088    2.3580    0.5723 H   0  0  0  0  0  0  0  0  0  0  0  0
   -1.0494    2.4090   -0.9224 H   0  0  0  0  0  0  0  0  0  0  0  0
   -1.5654    0.3375    0.2229 H   0  0  0  0  0  0  0  0  0  0  0  0
   -0.6340   -0.0767   -1.2293 H   0  0  0  0  0  0  0  0  0  0  0  0
    0.1381   -0.0936    0.3738 H   0  0  0  0  0  0  0  0  0  0  0  0
  1  2  1  0  0  0  0
  1  8  1  0  0  0  0
  1  9  1  0  0  0  0
  1 10  1  0  0  0  0
  2  3  1  0  0  0  0
  2 11  1  0  0  0  0
  2 12  1  0  0  0  0
  3 13  1  0  0  0  0
  3 14  1  0  0  0  0
  4  3  1  0  0  0  0
  4  5  1  0  0  0  0
  4  6  1  0  0  0  0
  4 15  1  6  0  0  0
  5 16  1  0  0  0  0
  6  7  1  0  0  0  0
  6 17  1  0  0  0  0
  6 18  1  0  0  0  0
  7 19  1  0  0  0  0
  7 20  1  0  0  0  0
  7 21  1  0  0  0  0
M  END
>  <supplier_code>
2102-1-08

>  <zinc_id>
ZINC000001690417

>  <catalog_short_name>
synquestbbe

$$$$
Compound_272
 OpenBabel07072023573D

 21 20  0  0  1  0  0  0  0  0999 V2000
    1.1795   -0.7737    1.1918 C   0  0  0  0  0  0  0  0  0  0  0  0
    0.9629    0.0440   -0.1011 C   0  0  0  0  0  0  0  0  0  0  0  0
    1.6972    1.4143   -0.1016 C   0  0  0  0  0  0  0  0  0  0  0  0
    1.4997    2.2696   -1.3924 C   0  0  1  0  0  0  0  0  0  0  0  0
    2.1751    3.5131   -1.1877 O   0  0  0  0  0  0  0  0  0  0  0  0
    2.0289    1.5935   -2.6935 C   0  0  0  0  0  0  0  0  0  0  0  0
    1.8054    2.4106   -3.9859 C   0  0  0  0  0  0  0  0  0  0  0  0
    2.2421   -0.9810    1.3398 H   0  0  0  0  0  0  0  0  0  0  0  0
    0.6510   -1.7259    1.1115 H   0  0  0  0  0  0  0  0  0  0  0  0
    0.7955   -0.2311    2.0579 H   0  0  0  0  0  0  0  0  0  0  0  0
   -0.1090    0.2125   -0.2380 H   0  0  0  0  0  0  0  0  0  0  0  0
    1.3255   -0.5702   -0.9258 H   0  0  0  0  0  0  0  0  0  0  0  0
    1.3281    1.9949    0.7503 H   0  0  0  0  0  0  0  0  0  0  0  0
    2.7665    1.2469    0.0525 H   0  0  0  0  0  0  0  0  0  0  0  0
    0.4330    2.4833   -1.5086 H   0  0  0  0  0  0  0  0  0  0  0  0
    1.9562    4.0667   -1.9653 H   0  0  0  0  0  0  0  0  0  0  0  0
    3.0978    1.3928   -2.5819 H   0  0  0  0  0  0  0  0  0  0  0  0
    1.5154    0.6429   -2.8419 H   0  0  0  0  0  0  0  0  0  0  0  0
    2.1669    1.8363   -4.8414 H   0  0  0  0  0  0  0  0  0  0  0  0
    0.7420    2.6141   -4.1321 H   0  0  0  0  0  0  0  0  0  0  0  0
    2.3515    3.3541   -3.9475 H   0  0  0  0  0  0  0  0  0  0  0  0
  1  2  1  0  0  0  0
  1  8  1  0  0  0  0
  1  9  1  0  0  0  0
  1 10  1  0  0  0  0
  2  3  1  0  0  0  0
  2 11  1  0  0  0  0
  2 12  1  0  0  0  0
  3 13  1  0  0  0  0
  3 14  1  0  0  0  0
  4  3  1  0  0  0  0
  4  5  1  0  0  0  0
  4  6  1  0  0  0  0
  4 15  1  6  0  0  0
  5 16  1  0  0  0  0
  6  7  1  0  0  0  0
  6 17  1  0  0  0  0
  6 18  1  0  0  0  0
  7 19  1  0  0  0  0
  7 20  1  0  0  0  0
  7 21  1  0  0  0  0
M  END
>  <supplier_code>
2102-1-08

>  <zinc_id>
ZINC000002013201

>  <catalog_short_name>
synquestbbe

$$$$
Compound_280
 OpenBabel07072023573D

 18 17  0  0  1  0  0  0  0  0999 V2000
    1.1886    1.3240    0.1303 C   0  0  0  0  0  0  0  0  0  0  0  0
    0.9829   -0.2067    0.0544 C   0  0  0  0  0  0  0  0  0  0  0  0
    1.6824   -0.8413   -1.1799 C   0  0  0  0  0  0  0  0  0  0  0  0
    1.4996   -2.3820   -1.2968 C   0  0  1  0  0  0  0  0  0  0  0  0
    2.1845   -2.9516   -2.5629 C   0  0  0  0  0  0  0  0  0  0  0  0
    2.0452   -3.0463   -0.1589 O   0  0  0  0  0  0  0  0  0  0  0  0
    0.6912    1.7221    1.0175 H   0  0  0  0  0  0  0  0  0  0  0  0
    0.7719    1.8142   -0.7526 H   0  0  0  0  0  0  0  0  0  0  0  0
    2.2534    1.5569    0.1966 H   0  0  0  0  0  0  0  0  0  0  0  0
    1.3807   -0.6456    0.9729 H   0  0  0  0  0  0  0  0  0  0  0  0
   -0.0899   -0.4145    0.0139 H   0  0  0  0  0  0  0  0  0  0  0  0
    2.7512   -0.6129   -1.1376 H   0  0  0  0  0  0  0  0  0  0  0  0
    1.2725   -0.3790   -2.0819 H   0  0  0  0  0  0  0  0  0  0  0  0
    0.4326   -2.6178   -1.3450 H   0  0  0  0  0  0  0  0  0  0  0  0
    3.2592   -2.7573   -2.5357 H   0  0  0  0  0  0  0  0  0  0  0  0
    1.7652   -2.4917   -3.4603 H   0  0  0  0  0  0  0  0  0  0  0  0
    2.0288   -4.0313   -2.6236 H   0  0  0  0  0  0  0  0  0  0  0  0
    1.5511   -2.6900    0.6084 H   0  0  0  0  0  0  0  0  0  0  0  0
  1  2  1  0  0  0  0
  1  7  1  0  0  0  0
  1  8  1  0  0  0  0
  1  9  1  0  0  0  0
  2  3  1  0  0  0  0
  2 10  1  0  0  0  0
  2 11  1  0  0  0  0
  3 12  1  0  0  0  0
  3 13  1  0  0  0  0
  4  3  1  0  0  0  0
  4  5  1  0  0  0  0
  4  6  1  0  0  0  0
  4 14  1  6  0  0  0
  5 15  1  0  0  0  0
  5 16  1  0  0  0  0
  5 17  1  0  0  0  0
  6 18  1  0  0  0  0
M  END
>  <supplier_code>
2102-1-52

>  <zinc_id>
ZINC000002504420

>  <catalog_short_name>
synquestbbe

$$$$
Compound_281
 OpenBabel07072023573D

 18 17  0  0  1  0  0  0  0  0999 V2000
    1.1886   -0.5491    1.2117 C   0  0  0  0  0  0  0  0  0  0  0  0
    0.9829    0.1505   -0.1518 C   0  0  0  0  0  0  0  0  0  0  0  0
    1.6824   -0.6011   -1.3185 C   0  0  0  0  0  0  0  0  0  0  0  0
    1.4995    0.0680   -2.7112 C   0  0  2  0  0  0  0  0  0  0  0  0
    2.1845   -0.7437   -3.8377 C   0  0  0  0  0  0  0  0  0  0  0  0
    2.0451    1.3856   -2.7177 O   0  0  0  0  0  0  0  0  0  0  0  0
    0.6912    0.0202    2.0001 H   0  0  0  0  0  0  0  0  0  0  0  0
    2.2534   -0.6081    1.4465 H   0  0  0  0  0  0  0  0  0  0  0  0
    0.7720   -1.5589    1.1949 H   0  0  0  0  0  0  0  0  0  0  0  0
   -0.0899    0.2194   -0.3520 H   0  0  0  0  0  0  0  0  0  0  0  0
    1.3807    1.1654   -0.0726 H   0  0  0  0  0  0  0  0  0  0  0  0
    1.2725   -1.6135   -1.3693 H   0  0  0  0  0  0  0  0  0  0  0  0
    2.7512   -0.6788   -1.0995 H   0  0  0  0  0  0  0  0  0  0  0  0
    0.4327    0.1441   -2.9396 H   0  0  0  0  0  0  0  0  0  0  0  0
    2.0289   -0.2565   -4.8031 H   0  0  0  0  0  0  0  0  0  0  0  0
    1.7652   -1.7510   -3.8879 H   0  0  0  0  0  0  0  0  0  0  0  0
    3.2593   -0.8174   -3.6556 H   0  0  0  0  0  0  0  0  0  0  0  0
    1.5512    1.8718   -2.0253 H   0  0  0  0  0  0  0  0  0  0  0  0
  1  2  1  0  0  0  0
  1  7  1  0  0  0  0
  1  8  1  0  0  0  0
  1  9  1  0  0  0  0
  2  3  1  0  0  0  0
  2 10  1  0  0  0  0
  2 11  1  0  0  0  0
  3 12  1  0  0  0  0
  3 13  1  0  0  0  0
  4  3  1  0  0  0  0
  4  5  1  0  0  0  0
  4  6  1  0  0  0  0
  4 14  1  6  0  0  0
  5 15  1  0  0  0  0
  5 16  1  0  0  0  0
  5 17  1  0  0  0  0
  6 18  1  0  0  0  0
M  END
>  <supplier_code>
2102-1-52

>  <zinc_id>
ZINC000002539567

>  <catalog_short_name>
synquestbbe

$$$$
Compound_288
 OpenBabel07072023573D

 22 22  0  0  1  0  0  0  0  0999 V2000
   -0.0900    0.2064    0.0116 C   0  0  0  0  0  0  0  0  0  0  0  0
    1.4549    0.0007   -0.0032 C   0  0  1  0  0  0  0  0  0  0  0  0
    1.9799   -0.7357    1.2677 C   0  0  0  0  0  0  0  0  0  0  0  0
    1.6173   -2.2455    1.2885 C   0  0  0  0  0  0  0  0  0  0  0  0
    2.0686   -2.9724   -0.0062 C   0  0  0  0  0  0  0  0  0  0  0  0
    1.6140   -2.2428   -1.2993 C   0  0  0  0  0  0  0  0  0  0  0  0
    1.9873   -0.7337   -1.2755 C   0  0  1  0  0  0  0  0  0  0  0  0
    1.5365   -0.0907   -2.4656 O   0  0  0  0  0  0  0  0  0  0  0  0
   -0.6263   -0.7441    0.0058 H   0  0  0  0  0  0  0  0  0  0  0  0
   -0.4048    0.7839   -0.8596 H   0  0  0  0  0  0  0  0  0  0  0  0
   -0.3845    0.7622    0.9040 H   0  0  0  0  0  0  0  0  0  0  0  0
    1.8941    1.0054   -0.0009 H   0  0  0  0  0  0  0  0  0  0  0  0
    1.5896   -0.2541    2.1674 H   0  0  0  0  0  0  0  0  0  0  0  0
    3.0703   -0.6401    1.2984 H   0  0  0  0  0  0  0  0  0  0  0  0
    2.1063   -2.7135    2.1480 H   0  0  0  0  0  0  0  0  0  0  0  0
    0.5376   -2.3642    1.4177 H   0  0  0  0  0  0  0  0  0  0  0  0
    1.6619   -3.9874   -0.0034 H   0  0  0  0  0  0  0  0  0  0  0  0
    3.1591   -3.0518   -0.0060 H   0  0  0  0  0  0  0  0  0  0  0  0
    2.0993   -2.7173   -2.1569 H   0  0  0  0  0  0  0  0  0  0  0  0
    0.5338   -2.3616   -1.4243 H   0  0  0  0  0  0  0  0  0  0  0  0
    3.0800   -0.6603   -1.2808 H   0  0  0  0  0  0  0  0  0  0  0  0
    1.8985    0.8192   -2.4054 H   0  0  0  0  0  0  0  0  0  0  0  0
  1  9  1  0  0  0  0
  1 10  1  0  0  0  0
  1 11  1  0  0  0  0
  2  1  1  0  0  0  0
  2  3  1  0  0  0  0
  2 12  1  1  0  0  0
  3  4  1  0  0  0  0
  3 13  1  0  0  0  0
  3 14  1  0  0  0  0
  4  5  1  0  0  0  0
  4 15  1  0  0  0  0
  4 16  1  0  0  0  0
  5  6  1  0  0  0  0
  5 17  1  0  0  0  0
  5 18  1  0  0  0  0
  6  7  1  0  0  0  0
  6 19  1  0  0  0  0
  6 20  1  0  0  0  0
  7  8  1  0  0  0  0
  7  2  1  0  0  0  0
  7 21  1  1  0  0  0
  8 22  1  0  0  0  0
M  END
>  <supplier_code>
2102-1-X1

>  <zinc_id>
ZINC000001701828

>  <catalog_short_name>
synquestbbe

$$$$
Compound_289
 OpenBabel07072023573D

 22 22  0  0  1  0  0  0  0  0999 V2000
   -0.3263    1.6418   -1.1683 C   0  0  0  0  0  0  0  0  0  0  0  0
    0.8223    0.6537   -0.8248 C   0  0  1  0  0  0  0  0  0  0  0  0
    1.4967    0.1131   -2.1238 C   0  0  0  0  0  0  0  0  0  0  0  0
    2.6660   -0.8585   -1.8155 C   0  0  0  0  0  0  0  0  0  0  0  0
    3.7153   -0.2155   -0.8744 C   0  0  0  0  0  0  0  0  0  0  0  0
    3.0575    0.3141    0.4242 C   0  0  0  0  0  0  0  0  0  0  0  0
    1.8884    1.2922    0.1220 C   0  0  2  0  0  0  0  0  0  0  0  0
    1.2872    1.6797    1.3560 O   0  0  0  0  0  0  0  0  0  0  0  0
    0.0575    2.5215   -1.6886 H   0  0  0  0  0  0  0  0  0  0  0  0
   -0.8328    1.9675   -0.2584 H   0  0  0  0  0  0  0  0  0  0  0  0
   -1.0632    1.1517   -1.8074 H   0  0  0  0  0  0  0  0  0  0  0  0
    0.3695   -0.1947   -0.3011 H   0  0  0  0  0  0  0  0  0  0  0  0
    0.7549   -0.4154   -2.7293 H   0  0  0  0  0  0  0  0  0  0  0  0
    1.8769    0.9494   -2.7195 H   0  0  0  0  0  0  0  0  0  0  0  0
    3.1538   -1.1480   -2.7501 H   0  0  0  0  0  0  0  0  0  0  0  0
    2.2699   -1.7667   -1.3502 H   0  0  0  0  0  0  0  0  0  0  0  0
    4.4728   -0.9597   -0.6163 H   0  0  0  0  0  0  0  0  0  0  0  0
    4.2167    0.6079   -1.3915 H   0  0  0  0  0  0  0  0  0  0  0  0
    2.6811   -0.5318    1.0069 H   0  0  0  0  0  0  0  0  0  0  0  0
    3.8159    0.8231    1.0254 H   0  0  0  0  0  0  0  0  0  0  0  0
    2.2935    2.1948   -0.3434 H   0  0  0  0  0  0  0  0  0  0  0  0
    1.9981    2.1409    1.8482 H   0  0  0  0  0  0  0  0  0  0  0  0
  1  9  1  0  0  0  0
  1 10  1  0  0  0  0
  1 11  1  0  0  0  0
  2  1  1  0  0  0  0
  2  3  1  0  0  0  0
  2 12  1  1  0  0  0
  3  4  1  0  0  0  0
  3 13  1  0  0  0  0
  3 14  1  0  0  0  0
  4  5  1  0  0  0  0
  4 15  1  0  0  0  0
  4 16  1  0  0  0  0
  5  6  1  0  0  0  0
  5 17  1  0  0  0  0
  5 18  1  0  0  0  0
  6  7  1  0  0  0  0
  6 19  1  0  0  0  0
  6 20  1  0  0  0  0
  7  8  1  0  0  0  0
  7  2  1  0  0  0  0
  7 21  1  6  0  0  0
  8 22  1  0  0  0  0
M  END
>  <supplier_code>
2102-1-X1

>  <zinc_id>
ZINC000001701830

>  <catalog_short_name>
synquestbbe

$$$$
Compound_290
 OpenBabel07072023573D

 22 22  0  0  1  0  0  0  0  0999 V2000
    1.3353   -1.2470    0.6133 C   0  0  0  0  0  0  0  0  0  0  0  0
    1.4272   -0.0247   -0.3470 C   0  0  2  0  0  0  0  0  0  0  0  0
    2.1035   -0.3704   -1.7106 C   0  0  0  0  0  0  0  0  0  0  0  0
    3.6311   -0.6073   -1.5851 C   0  0  0  0  0  0  0  0  0  0  0  0
    4.3476    0.5841   -0.8972 C   0  0  0  0  0  0  0  0  0  0  0  0
    3.6733    1.0067    0.4360 C   0  0  0  0  0  0  0  0  0  0  0  0
    2.1431    1.2178    0.2753 C   0  0  2  0  0  0  0  0  0  0  0  0
    1.5576    1.5761    1.5276 O   0  0  0  0  0  0  0  0  0  0  0  0
    0.7903   -2.0645    0.1341 H   0  0  0  0  0  0  0  0  0  0  0  0
    0.8016   -0.9740    1.5269 H   0  0  0  0  0  0  0  0  0  0  0  0
    2.3239   -1.6126    0.8924 H   0  0  0  0  0  0  0  0  0  0  0  0
    0.3940    0.2696   -0.5652 H   0  0  0  0  0  0  0  0  0  0  0  0
    1.6354   -1.2544   -2.1507 H   0  0  0  0  0  0  0  0  0  0  0  0
    1.9423    0.4614   -2.4033 H   0  0  0  0  0  0  0  0  0  0  0  0
    4.0548   -0.7431   -2.5832 H   0  0  0  0  0  0  0  0  0  0  0  0
    3.8131   -1.5251   -1.0215 H   0  0  0  0  0  0  0  0  0  0  0  0
    5.3897    0.3155   -0.7068 H   0  0  0  0  0  0  0  0  0  0  0  0
    4.3460    1.4381   -1.5810 H   0  0  0  0  0  0  0  0  0  0  0  0
    3.8636    0.2509    1.2011 H   0  0  0  0  0  0  0  0  0  0  0  0
    4.1301    1.9410    0.7721 H   0  0  0  0  0  0  0  0  0  0  0  0
    1.9905    2.0708   -0.3937 H   0  0  0  0  0  0  0  0  0  0  0  0
    2.0118    2.4016    1.8024 H   0  0  0  0  0  0  0  0  0  0  0  0
  1  9  1  0  0  0  0
  1 10  1  0  0  0  0
  1 11  1  0  0  0  0
  2  1  1  0  0  0  0
  2  3  1  0  0  0  0
  2 12  1  6  0  0  0
  3  4  1  0  0  0  0
  3 13  1  0  0  0  0
  3 14  1  0  0  0  0
  4  5  1  0  0  0  0
  4 15  1  0  0  0  0
  4 16  1  0  0  0  0
  5  6  1  0  0  0  0
  5 17  1  0  0  0  0
  5 18  1  0  0  0  0
  6  7  1  0  0  0  0
  6 19  1  0  0  0  0
  6 20  1  0  0  0  0
  7  8  1  0  0  0  0
  7  2  1  0  0  0  0
  7 21  1  6  0  0  0
  8 22  1  0  0  0  0
M  END
>  <supplier_code>
2102-1-X1

>  <zinc_id>
ZINC000003861181

>  <catalog_short_name>
synquestbbe

$$$$
Compound_291
 OpenBabel07072023573D

 22 22  0  0  1  0  0  0  0  0999 V2000
    2.0587    1.5265    0.0284 C   0  0  0  0  0  0  0  0  0  0  0  0
    1.5664    0.0508   -0.0033 C   0  0  2  0  0  0  0  0  0  0  0  0
    2.0214   -0.7177    1.2774 C   0  0  0  0  0  0  0  0  0  0  0  0
    1.5459   -2.1943    1.2750 C   0  0  0  0  0  0  0  0  0  0  0  0
    2.0156   -2.9351    0.0003 C   0  0  0  0  0  0  0  0  0  0  0  0
    1.5458   -2.1956   -1.2774 C   0  0  0  0  0  0  0  0  0  0  0  0
    2.0192   -0.7136   -1.2907 C   0  0  1  0  0  0  0  0  0  0  0  0
    1.5015   -0.0902   -2.4676 O   0  0  0  0  0  0  0  0  0  0  0  0
    1.6980    2.0267    0.9287 H   0  0  0  0  0  0  0  0  0  0  0  0
    1.6678    2.0782   -0.8268 H   0  0  0  0  0  0  0  0  0  0  0  0
    3.1484    1.5820    0.0102 H   0  0  0  0  0  0  0  0  0  0  0  0
    0.4713    0.0843    0.0003 H   0  0  0  0  0  0  0  0  0  0  0  0
    1.6180   -0.2259    2.1657 H   0  0  0  0  0  0  0  0  0  0  0  0
    3.1125   -0.6983    1.3531 H   0  0  0  0  0  0  0  0  0  0  0  0
    1.9438   -2.7069    2.1535 H   0  0  0  0  0  0  0  0  0  0  0  0
    0.4543   -2.2288    1.3340 H   0  0  0  0  0  0  0  0  0  0  0  0
    1.6179   -3.9527    0.0000 H   0  0  0  0  0  0  0  0  0  0  0  0
    3.1067   -3.0046   -0.0022 H   0  0  0  0  0  0  0  0  0  0  0  0
    1.9432   -2.7135   -2.1545 H   0  0  0  0  0  0  0  0  0  0  0  0
    0.4533   -2.2340   -1.3347 H   0  0  0  0  0  0  0  0  0  0  0  0
    3.1129   -0.7001   -1.3575 H   0  0  0  0  0  0  0  0  0  0  0  0
    1.9207    0.7953   -2.4900 H   0  0  0  0  0  0  0  0  0  0  0  0
  1  9  1  0  0  0  0
  1 10  1  0  0  0  0
  1 11  1  0  0  0  0
  2  1  1  0  0  0  0
  2  3  1  0  0  0  0
  2 12  1  1  0  0  0
  3  4  1  0  0  0  0
  3 13  1  0  0  0  0
  3 14  1  0  0  0  0
  4  5  1  0  0  0  0
  4 15  1  0  0  0  0
  4 16  1  0  0  0  0
  5  6  1  0  0  0  0
  5 17  1  0  0  0  0
  5 18  1  0  0  0  0
  6  7  1  0  0  0  0
  6 19  1  0  0  0  0
  6 20  1  0  0  0  0
  7  8  1  0  0  0  0
  7  2  1  0  0  0  0
  7 21  1  6  0  0  0
  8 22  1  0  0  0  0
M  END
>  <supplier_code>
2102-1-X1

>  <zinc_id>
ZINC000003861182

>  <catalog_short_name>
synquestbbe

$$$$
Compound_292
 OpenBabel07072023573D

 12 11  0  0  0  0  0  0  0  0999 V2000
    0.6631    0.3467   -2.5205 O   0  0  0  0  0  0  0  0  0  0  0  0
    0.5526    0.5073   -1.1042 C   0  0  0  0  0  0  0  0  0  0  0  0
   -0.1952    1.8411   -0.8140 C   0  0  0  0  0  0  0  0  0  0  0  0
   -1.4351    1.8331   -1.4110 F   0  0  0  0  0  0  0  0  0  0  0  0
    0.4914    2.9276   -1.3012 F   0  0  0  0  0  0  0  0  0  0  0  0
   -0.3992    2.0250    0.5321 F   0  0  0  0  0  0  0  0  0  0  0  0
    1.9628    0.3823   -0.4592 C   0  0  0  0  0  0  0  0  0  0  0  0
    2.8222    1.3497   -0.9195 F   0  0  0  0  0  0  0  0  0  0  0  0
    1.9011    0.4714    0.9091 F   0  0  0  0  0  0  0  0  0  0  0  0
    2.5171   -0.8402   -0.7564 F   0  0  0  0  0  0  0  0  0  0  0  0
    1.0671   -0.5370   -2.6473 H   0  0  0  0  0  0  0  0  0  0  0  0
   -0.0659   -0.3125   -0.7305 H   0  0  0  0  0  0  0  0  0  0  0  0
  1  2  1  0  0  0  0
  1 11  1  0  0  0  0
  2  3  1  0  0  0  0
  2  7  1  0  0  0  0
  2 12  1  0  0  0  0
  3  4  1  0  0  0  0
  3  5  1  0  0  0  0
  3  6  1  0  0  0  0
  7  8  1  0  0  0  0
  7  9  1  0  0  0  0
  7 10  1  0  0  0  0
M  END
>  <supplier_code>
2102-3-06

>  <zinc_id>
ZINC000003860857

>  <catalog_short_name>
synquestbbe

$$$$
Compound_295
 OpenBabel07072023573D

 12 11  0  0  0  0  0  0  0  0999 V2000
    2.5819    2.6656    0.8921 O   0  0  0  0  0  0  0  0  0  0  0  0
    2.7513    1.6325   -0.0801 C   0  0  0  0  0  0  0  0  0  0  0  0
    2.9568    2.3204   -1.4538 C   0  0  0  0  0  0  0  0  0  0  0  0
    3.3197    1.1856   -2.7536 Cl  0  0  0  0  0  0  0  0  0  0  0  0
    1.5349    0.6701   -0.0388 C   0  0  0  0  0  0  0  0  0  0  0  0
    1.3542   -0.0989    1.5354 Cl  0  0  0  0  0  0  0  0  0  0  0  0
    2.5134    2.2041    1.7534 H   0  0  0  0  0  0  0  0  0  0  0  0
    3.6593    1.0756    0.1713 H   0  0  0  0  0  0  0  0  0  0  0  0
    2.0668    2.8923   -1.7230 H   0  0  0  0  0  0  0  0  0  0  0  0
    3.7964    3.0146   -1.3835 H   0  0  0  0  0  0  0  0  0  0  0  0
    1.6546   -0.1251   -0.7757 H   0  0  0  0  0  0  0  0  0  0  0  0
    0.6185    1.2170   -0.2661 H   0  0  0  0  0  0  0  0  0  0  0  0
  1  2  1  0  0  0  0
  1  7  1  0  0  0  0
  2  3  1  0  0  0  0
  2  5  1  0  0  0  0
  2  8  1  0  0  0  0
  3  4  1  0  0  0  0
  3  9  1  0  0  0  0
  3 10  1  0  0  0  0
  5  6  1  0  0  0  0
  5 11  1  0  0  0  0
  5 12  1  0  0  0  0
M  END
>  <supplier_code>
2102-5-13

>  <zinc_id>
ZINC000001696572

>  <catalog_short_name>
synquestbbe

$$$$
Compound_296
 OpenBabel07072023573D

 15 14  0  0  0  0  0  0  0  0999 V2000
    2.0591    1.4696   -0.0160 C   0  0  0  0  0  0  0  0  0  0  0  0
    1.5234    0.0094    0.0112 C   0  0  0  0  0  0  0  0  0  0  0  0
   -0.0319   -0.0090   -0.0160 C   0  0  0  0  0  0  0  0  0  0  0  0
    2.0569   -0.7452    1.2637 C   0  0  0  0  0  0  0  0  0  0  0  0
    2.0085   -0.6767   -1.1456 O   0  0  0  0  0  0  0  0  0  0  0  0
    1.7123    2.0142    0.8649 H   0  0  0  0  0  0  0  0  0  0  0  0
    3.1517    1.4823   -0.0230 H   0  0  0  0  0  0  0  0  0  0  0  0
    1.7069    1.9941   -0.9074 H   0  0  0  0  0  0  0  0  0  0  0  0
   -0.4090    0.4979   -0.9074 H   0  0  0  0  0  0  0  0  0  0  0  0
   -0.4297    0.4995    0.8649 H   0  0  0  0  0  0  0  0  0  0  0  0
   -0.4081   -1.0349   -0.0230 H   0  0  0  0  0  0  0  0  0  0  0  0
    1.7051   -1.7802    1.2723 H   0  0  0  0  0  0  0  0  0  0  0  0
    1.7103   -0.2550    2.1765 H   0  0  0  0  0  0  0  0  0  0  0  0
    3.1500   -0.7585    1.2723 H   0  0  0  0  0  0  0  0  0  0  0  0
    1.6613   -0.1857   -1.9195 H   0  0  0  0  0  0  0  0  0  0  0  0
  1  2  1  0  0  0  0
  1  6  1  0  0  0  0
  1  7  1  0  0  0  0
  1  8  1  0  0  0  0
  2  3  1  0  0  0  0
  2  4  1  0  0  0  0
  2  5  1  0  0  0  0
  3  9  1  0  0  0  0
  3 10  1  0  0  0  0
  3 11  1  0  0  0  0
  4 12  1  0  0  0  0
  4 13  1  0  0  0  0
  4 14  1  0  0  0  0
  5 15  1  0  0  0  0
M  END
>  <supplier_code>
2103-1-01

>  <zinc_id>
ZINC000001680021

>  <catalog_short_name>
synquestbbe

$$$$
Compound_297
 OpenBabel07072023573D

 22 21  0  0  1  0  0  0  0  0999 V2000
    2.3541   -0.9524    0.0784 C   0  0  0  0  0  0  0  0  0  0  0  0
    1.2774   -0.7046    1.1634 C   0  0  2  0  0  0  0  0  0  0  0  0
    0.7219    0.5915    0.9396 O   0  0  0  0  0  0  0  0  0  0  0  0
    1.8384   -0.8373    2.6153 C   0  0  0  0  0  0  0  0  0  0  0  0
    0.8205   -0.6624    3.7975 C   0  0  0  0  0  0  0  0  0  0  0  0
    1.5491   -0.7709    5.1716 C   0  0  0  0  0  0  0  0  0  0  0  0
   -0.3459   -1.6909    3.7473 C   0  0  0  0  0  0  0  0  0  0  0  0
    0.2473    0.6451    3.7420 O   0  0  0  0  0  0  0  0  0  0  0  0
    1.9040   -0.8745   -0.9149 H   0  0  0  0  0  0  0  0  0  0  0  0
    3.1552   -0.2145    0.1562 H   0  0  0  0  0  0  0  0  0  0  0  0
    2.7815   -1.9532    0.1804 H   0  0  0  0  0  0  0  0  0  0  0  0
    0.4926   -1.4448    1.0009 H   0  0  0  0  0  0  0  0  0  0  0  0
   -0.0464    0.6514    1.5423 H   0  0  0  0  0  0  0  0  0  0  0  0
    2.3091   -1.8208    2.7125 H   0  0  0  0  0  0  0  0  0  0  0  0
    2.6264   -0.0878    2.7326 H   0  0  0  0  0  0  0  0  0  0  0  0
    2.3405   -0.0213    5.2493 H   0  0  0  0  0  0  0  0  0  0  0  0
    0.8487   -0.6050    5.9957 H   0  0  0  0  0  0  0  0  0  0  0  0
    1.9968   -1.7603    5.2978 H   0  0  0  0  0  0  0  0  0  0  0  0
   -1.0117   -1.5603    4.6037 H   0  0  0  0  0  0  0  0  0  0  0  0
   -0.9481   -1.5504    2.8498 H   0  0  0  0  0  0  0  0  0  0  0  0
    0.0422   -2.7131    3.7571 H   0  0  0  0  0  0  0  0  0  0  0  0
    1.0123    1.2597    3.7473 H   0  0  0  0  0  0  0  0  0  0  0  0
  1  9  1  0  0  0  0
  1 10  1  0  0  0  0
  1 11  1  0  0  0  0
  2  1  1  0  0  0  0
  2  3  1  0  0  0  0
  2  4  1  0  0  0  0
  2 12  1  6  0  0  0
  3 13  1  0  0  0  0
  4  5  1  0  0  0  0
  4 14  1  0  0  0  0
  4 15  1  0  0  0  0
  5  6  1  0  0  0  0
  5  7  1  0  0  0  0
  5  8  1  0  0  0  0
  6 16  1  0  0  0  0
  6 17  1  0  0  0  0
  6 18  1  0  0  0  0
  7 19  1  0  0  0  0
  7 20  1  0  0  0  0
  7 21  1  0  0  0  0
  8 22  1  0  0  0  0
M  END
>  <supplier_code>
2103-1-S0

>  <zinc_id>
ZINC000000388075

>  <catalog_short_name>
synquestbbe

$$$$
Compound_302
 OpenBabel07072023573D

 19 18  0  0  1  0  0  0  0  0999 V2000
    1.1884   -0.7868    1.0779 C   0  0  0  0  0  0  0  0  0  0  0  0
    0.9845    0.0448   -0.2102 C   0  0  0  0  0  0  0  0  0  0  0  0
    1.6830    1.4287   -0.1378 C   0  0  0  0  0  0  0  0  0  0  0  0
    1.4960    2.3133   -1.4042 C   0  0  2  0  0  0  0  0  0  0  0  0
    2.0569    1.6695   -2.5491 O   0  0  0  0  0  0  0  0  0  0  0  0
    2.1678    3.7015   -1.2535 C   0  0  0  0  0  0  0  0  0  0  0  0
    1.6127    4.4316   -0.1637 O   0  0  0  0  0  0  0  0  0  0  0  0
    2.2511   -0.9629    1.2524 H   0  0  0  0  0  0  0  0  0  0  0  0
    0.6878   -1.7512    0.9820 H   0  0  0  0  0  0  0  0  0  0  0  0
    0.7700   -0.2638    1.9387 H   0  0  0  0  0  0  0  0  0  0  0  0
    1.3820   -0.5243   -1.0542 H   0  0  0  0  0  0  0  0  0  0  0  0
   -0.0874    0.1867   -0.3684 H   0  0  0  0  0  0  0  0  0  0  0  0
    2.7528    1.2755    0.0291 H   0  0  0  0  0  0  0  0  0  0  0  0
    1.2786    1.9658    0.7251 H   0  0  0  0  0  0  0  0  0  0  0  0
    0.4281    2.4655   -1.5835 H   0  0  0  0  0  0  0  0  0  0  0  0
    1.5560    0.8332   -2.6466 H   0  0  0  0  0  0  0  0  0  0  0  0
    3.2417    3.5860   -1.0892 H   0  0  0  0  0  0  0  0  0  0  0  0
    2.0236    4.2855   -2.1658 H   0  0  0  0  0  0  0  0  0  0  0  0
    2.1453    5.2531   -0.1080 H   0  0  0  0  0  0  0  0  0  0  0  0
  1  2  1  0  0  0  0
  1  8  1  0  0  0  0
  1  9  1  0  0  0  0
  1 10  1  0  0  0  0
  2  3  1  0  0  0  0
  2 11  1  0  0  0  0
  2 12  1  0  0  0  0
  3 13  1  0  0  0  0
  3 14  1  0  0  0  0
  4  3  1  0  0  0  0
  4  5  1  0  0  0  0
  4  6  1  0  0  0  0
  4 15  1  6  0  0  0
  5 16  1  0  0  0  0
  6  7  1  0  0  0  0
  6 17  1  0  0  0  0
  6 18  1  0  0  0  0
  7 19  1  0  0  0  0
M  END
>  <supplier_code>
2104-1-0A

>  <zinc_id>
ZINC000000391844

>  <catalog_short_name>
synquestbbe

$$$$
Compound_306
 OpenBabel07072023573D

 19 18  0  0  1  0  0  0  0  0999 V2000
    1.0168    3.9051    1.1733 C   0  0  0  0  0  0  0  0  0  0  0  0
    2.0352    2.9521    0.5011 C   0  0  1  0  0  0  0  0  0  0  0  0
    3.0275    2.6056    1.4672 O   0  0  0  0  0  0  0  0  0  0  0  0
    1.3582    1.6746   -0.0762 C   0  0  0  0  0  0  0  0  0  0  0  0
    2.3213    0.6923   -0.8048 C   0  0  1  0  0  0  0  0  0  0  0  0
    1.5932   -0.5749   -1.3158 C   0  0  0  0  0  0  0  0  0  0  0  0
    2.9444    1.3295   -1.9201 O   0  0  0  0  0  0  0  0  0  0  0  0
    1.5286    4.7968    1.5440 H   0  0  0  0  0  0  0  0  0  0  0  0
    0.2515    4.2196    0.4589 H   0  0  0  0  0  0  0  0  0  0  0  0
    0.5300    3.4068    2.0153 H   0  0  0  0  0  0  0  0  0  0  0  0
    2.5228    3.5018   -0.3076 H   0  0  0  0  0  0  0  0  0  0  0  0
    3.6892    2.0729    0.9789 H   0  0  0  0  0  0  0  0  0  0  0  0
    0.8713    1.1450    0.7470 H   0  0  0  0  0  0  0  0  0  0  0  0
    0.5804    1.9767   -0.7825 H   0  0  0  0  0  0  0  0  0  0  0  0
    3.1041    0.3712   -0.1134 H   0  0  0  0  0  0  0  0  0  0  0  0
    0.8230   -0.3029   -2.0417 H   0  0  0  0  0  0  0  0  0  0  0  0
    1.1236   -1.1117   -0.4874 H   0  0  0  0  0  0  0  0  0  0  0  0
    2.3073   -1.2460   -1.7997 H   0  0  0  0  0  0  0  0  0  0  0  0
    3.4565    2.0735   -1.5402 H   0  0  0  0  0  0  0  0  0  0  0  0
  1  8  1  0  0  0  0
  1  9  1  0  0  0  0
  1 10  1  0  0  0  0
  2  1  1  0  0  0  0
  2  3  1  0  0  0  0
  2  4  1  0  0  0  0
  2 11  1  6  0  0  0
  3 12  1  0  0  0  0
  4 13  1  0  0  0  0
  4 14  1  0  0  0  0
  5  4  1  0  0  0  0
  5  6  1  0  0  0  0
  5  7  1  0  0  0  0
  5 15  1  1  0  0  0
  6 16  1  0  0  0  0
  6 17  1  0  0  0  0
  6 18  1  0  0  0  0
  7 19  1  0  0  0  0
M  END
>  <supplier_code>
2104-1-28

>  <zinc_id>
ZINC000000388354

>  <catalog_short_name>
synquestbbe

$$$$
Compound_307
 OpenBabel07072023573D

 19 18  0  0  1  0  0  0  0  0999 V2000
   -1.7993    2.8107   -2.0961 C   0  0  0  0  0  0  0  0  0  0  0  0
   -1.4949    1.3242   -2.4034 C   0  0  2  0  0  0  0  0  0  0  0  0
   -2.5505    0.5307   -1.8611 O   0  0  0  0  0  0  0  0  0  0  0  0
   -0.1180    0.8734   -1.8337 C   0  0  0  0  0  0  0  0  0  0  0  0
    0.2695   -0.6018   -2.1453 C   0  0  2  0  0  0  0  0  0  0  0  0
    1.6267   -0.9982   -1.5148 C   0  0  0  0  0  0  0  0  0  0  0  0
    0.3521   -0.8158   -3.5544 O   0  0  0  0  0  0  0  0  0  0  0  0
   -1.8441    2.9730   -1.0163 H   0  0  0  0  0  0  0  0  0  0  0  0
   -1.0280    3.4595   -2.5189 H   0  0  0  0  0  0  0  0  0  0  0  0
   -2.7619    3.0920   -2.5311 H   0  0  0  0  0  0  0  0  0  0  0  0
   -1.4965    1.2008   -3.4892 H   0  0  0  0  0  0  0  0  0  0  0  0
   -2.3593   -0.3862   -2.1490 H   0  0  0  0  0  0  0  0  0  0  0  0
    0.6616    1.5240   -2.2393 H   0  0  0  0  0  0  0  0  0  0  0  0
   -0.1355    1.0119   -0.7493 H   0  0  0  0  0  0  0  0  0  0  0  0
   -0.4943   -1.2709   -1.7413 H   0  0  0  0  0  0  0  0  0  0  0  0
    1.8503   -2.0447   -1.7381 H   0  0  0  0  0  0  0  0  0  0  0  0
    1.5998   -0.8763   -0.4290 H   0  0  0  0  0  0  0  0  0  0  0  0
    2.4289   -0.3763   -1.9200 H   0  0  0  0  0  0  0  0  0  0  0  0
   -0.5473   -0.6321   -3.8973 H   0  0  0  0  0  0  0  0  0  0  0  0
  1  8  1  0  0  0  0
  1  9  1  0  0  0  0
  1 10  1  0  0  0  0
  2  1  1  0  0  0  0
  2  3  1  0  0  0  0
  2  4  1  0  0  0  0
  2 11  1  6  0  0  0
  3 12  1  0  0  0  0
  4 13  1  0  0  0  0
  4 14  1  0  0  0  0
  5  4  1  0  0  0  0
  5  6  1  0  0  0  0
  5  7  1  0  0  0  0
  5 15  1  1  0  0  0
  6 16  1  0  0  0  0
  6 17  1  0  0  0  0
  6 18  1  0  0  0  0
  7 19  1  0  0  0  0
M  END
>  <supplier_code>
2104-1-29

>  <zinc_id>
ZINC000000388355

>  <catalog_short_name>
synquestbbe

$$$$
Compound_315
 OpenBabel07072023573D

 22 21  0  0  0  0  0  0  0  0999 V2000
    3.2059    0.5199   -0.2741 C   0  0  0  0  0  0  0  0  0  0  0  0
    1.7179    0.9434   -0.4960 C   0  0  0  0  0  0  0  0  0  0  0  0
    1.7255    2.4207   -1.0045 C   0  0  0  0  0  0  0  0  0  0  0  0
    1.0886    0.9749    0.7890 O   0  0  0  0  0  0  0  0  0  0  0  0
    0.9192   -0.0434   -1.4494 C   0  0  0  0  0  0  0  0  0  0  0  0
   -0.5686    0.3801   -1.6721 C   0  0  0  0  0  0  0  0  0  0  0  0
    0.9121   -1.5267   -0.9545 C   0  0  0  0  0  0  0  0  0  0  0  0
    1.5618   -0.0298   -2.7297 O   0  0  0  0  0  0  0  0  0  0  0  0
    3.7437    0.4717   -1.2232 H   0  0  0  0  0  0  0  0  0  0  0  0
    3.7228    1.2334    0.3714 H   0  0  0  0  0  0  0  0  0  0  0  0
    3.2733   -0.4502    0.2149 H   0  0  0  0  0  0  0  0  0  0  0  0
    0.7173    2.8300   -1.0419 H   0  0  0  0  0  0  0  0  0  0  0  0
    2.1700    2.4901   -1.9994 H   0  0  0  0  0  0  0  0  0  0  0  0
    2.2988    3.0619   -0.3310 H   0  0  0  0  0  0  0  0  0  0  0  0
    1.1086    0.0523    1.1166 H   0  0  0  0  0  0  0  0  0  0  0  0
   -0.6347    1.3494   -2.1625 H   0  0  0  0  0  0  0  0  0  0  0  0
   -1.1061    0.4298   -0.7229 H   0  0  0  0  0  0  0  0  0  0  0  0
   -1.0874   -0.3330   -2.3176 H   0  0  0  0  0  0  0  0  0  0  0  0
    0.3475   -2.1648   -1.6389 H   0  0  0  0  0  0  0  0  0  0  0  0
    0.4551   -1.6094    0.0334 H   0  0  0  0  0  0  0  0  0  0  0  0
    1.9201   -1.9342   -0.9084 H   0  0  0  0  0  0  0  0  0  0  0  0
    1.0503   -0.6450   -3.2958 H   0  0  0  0  0  0  0  0  0  0  0  0
  1  2  1  0  0  0  0
  1  9  1  0  0  0  0
  1 10  1  0  0  0  0
  1 11  1  0  0  0  0
  2  3  1  0  0  0  0
  2  4  1  0  0  0  0
  2  5  1  0  0  0  0
  3 12  1  0  0  0  0
  3 13  1  0  0  0  0
  3 14  1  0  0  0  0
  4 15  1  0  0  0  0
  5  6  1  0  0  0  0
  5  7  1  0  0  0  0
  5  8  1  0  0  0  0
  6 16  1  0  0  0  0
  6 17  1  0  0  0  0
  6 18  1  0  0  0  0
  7 19  1  0  0  0  0
  7 20  1  0  0  0  0
  7 21  1  0  0  0  0
  8 22  1  0  0  0  0
M  END
>  <supplier_code>
2104-1-X0

>  <zinc_id>
ZINC000000391890

>  <catalog_short_name>
synquestbbe

$$$$
Compound_319
 OpenBabel07072023573D

 19 18  0  0  1  0  0  0  0  0999 V2000
    0.9687    3.8815    1.2212 C   0  0  0  0  0  0  0  0  0  0  0  0
    2.0043    2.9639    0.5298 C   0  0  1  0  0  0  0  0  0  0  0  0
    2.9945    2.6139    1.4952 O   0  0  0  0  0  0  0  0  0  0  0  0
    1.3608    1.6855   -0.0822 C   0  0  0  0  0  0  0  0  0  0  0  0
    2.3388    0.7230   -0.8205 C   0  0  2  0  0  0  0  0  0  0  0  0
    3.0509    1.3372   -2.0502 C   0  0  0  0  0  0  0  0  0  0  0  0
    1.6113   -0.4179   -1.2702 O   0  0  0  0  0  0  0  0  0  0  0  0
    1.4648    4.7735    1.6065 H   0  0  0  0  0  0  0  0  0  0  0  0
    0.2021    4.1939    0.5114 H   0  0  0  0  0  0  0  0  0  0  0  0
    0.4909    3.3631    2.0528 H   0  0  0  0  0  0  0  0  0  0  0  0
    2.4867    3.5487   -0.2552 H   0  0  0  0  0  0  0  0  0  0  0  0
    3.6772    2.1165    1.0017 H   0  0  0  0  0  0  0  0  0  0  0  0
    0.8878    1.1240    0.7284 H   0  0  0  0  0  0  0  0  0  0  0  0
    0.5697    1.9814   -0.7763 H   0  0  0  0  0  0  0  0  0  0  0  0
    3.0977    0.3671   -0.1198 H   0  0  0  0  0  0  0  0  0  0  0  0
    3.6463    0.5717   -2.5515 H   0  0  0  0  0  0  0  0  0  0  0  0
    3.7259    2.1392   -1.7504 H   0  0  0  0  0  0  0  0  0  0  0  0
    2.3225    1.7311   -2.7613 H   0  0  0  0  0  0  0  0  0  0  0  0
    1.2576   -0.8373   -0.4584 H   0  0  0  0  0  0  0  0  0  0  0  0
  1  8  1  0  0  0  0
  1  9  1  0  0  0  0
  1 10  1  0  0  0  0
  2  1  1  0  0  0  0
  2  3  1  0  0  0  0
  2  4  1  0  0  0  0
  2 11  1  6  0  0  0
  3 12  1  0  0  0  0
  4 13  1  0  0  0  0
  4 14  1  0  0  0  0
  5  4  1  0  0  0  0
  5  6  1  0  0  0  0
  5  7  1  0  0  0  0
  5 15  1  1  0  0  0
  6 16  1  0  0  0  0
  6 17  1  0  0  0  0
  6 18  1  0  0  0  0
  7 19  1  0  0  0  0
M  END
>  <supplier_code>
2104-1-X3

>  <zinc_id>
ZINC000012359922

>  <catalog_short_name>
synquestbbe

$$$$
Compound_333
 OpenBabel07072023573D

 12 11  0  0  0  0  0  0  0  0999 V2000
    2.1220   -0.5807    1.2747 C   0  0  0  0  0  0  0  0  0  0  0  0
    1.3117   -0.6454   -0.0410 C   0  0  0  0  0  0  0  0  0  0  0  0
    0.0540    0.2544   -0.0074 C   0  0  0  0  0  0  0  0  0  0  0  0
    2.1499   -0.2548   -1.1280 O   0  0  0  0  0  0  0  0  0  0  0  0
    2.4704    0.4375    1.4600 H   0  0  0  0  0  0  0  0  0  0  0  0
    1.5051   -0.9020    2.1161 H   0  0  0  0  0  0  0  0  0  0  0  0
    2.9903   -1.2389    1.2127 H   0  0  0  0  0  0  0  0  0  0  0  0
    1.0000   -1.6799   -0.2079 H   0  0  0  0  0  0  0  0  0  0  0  0
   -0.4937    0.1652   -0.9469 H   0  0  0  0  0  0  0  0  0  0  0  0
    0.3350    1.3004    0.1337 H   0  0  0  0  0  0  0  0  0  0  0  0
   -0.6057   -0.0486    0.8077 H   0  0  0  0  0  0  0  0  0  0  0  0
    1.5952   -0.3648   -1.9288 H   0  0  0  0  0  0  0  0  0  0  0  0
  1  2  1  0  0  0  0
  1  5  1  0  0  0  0
  1  6  1  0  0  0  0
  1  7  1  0  0  0  0
  2  3  1  0  0  0  0
  2  4  1  0  0  0  0
  2  8  1  0  0  0  0
  3  9  1  0  0  0  0
  3 10  1  0  0  0  0
  3 11  1  0  0  0  0
  4 12  1  0  0  0  0
M  END
>  <supplier_code>
2105-1-12

>  <zinc_id>
ZINC000000901159

>  <catalog_short_name>
synquestbbe

$$$$
Compound_343
 OpenBabel07072023573D

 25 24  0  0  1  0  0  0  0  0999 V2000
   -0.1301   -0.1781    5.0142 C   0  0  0  0  0  0  0  0  0  0  0  0
   -0.4999   -0.7591    3.6269 C   0  0  2  0  0  0  0  0  0  0  0  0
   -0.0252   -2.1020    3.5470 O   0  0  0  0  0  0  0  0  0  0  0  0
    0.0703    0.0827    2.4600 C   0  0  0  0  0  0  0  0  0  0  0  0
   -0.3396   -0.4962    1.2011 O   0  0  0  0  0  0  0  0  0  0  0  0
    0.0831    0.1115   -0.0525 C   0  0  0  0  0  0  0  0  0  0  0  0
    1.6349    0.0815   -0.2248 C   0  0  0  0  0  0  0  0  0  0  0  0
   -0.4656    1.5642   -0.2166 C   0  0  0  0  0  0  0  0  0  0  0  0
   -0.5643   -0.7976   -1.1439 C   0  0  0  0  0  0  0  0  0  0  0  0
   -0.5686   -0.7944    5.8004 H   0  0  0  0  0  0  0  0  0  0  0  0
    0.9540   -0.1582    5.1517 H   0  0  0  0  0  0  0  0  0  0  0  0
   -0.5162    0.8383    5.1166 H   0  0  0  0  0  0  0  0  0  0  0  0
   -1.5896   -0.7852    3.5461 H   0  0  0  0  0  0  0  0  0  0  0  0
   -0.4473   -2.4730    2.7436 H   0  0  0  0  0  0  0  0  0  0  0  0
   -0.3107    1.1008    2.5526 H   0  0  0  0  0  0  0  0  0  0  0  0
    1.1581    0.1021    2.5435 H   0  0  0  0  0  0  0  0  0  0  0  0
    1.9226    0.3696   -1.2388 H   0  0  0  0  0  0  0  0  0  0  0  0
    2.0158   -0.9231   -0.0268 H   0  0  0  0  0  0  0  0  0  0  0  0
    2.1194    0.7731    0.4664 H   0  0  0  0  0  0  0  0  0  0  0  0
   -0.2893    1.9376   -1.2284 H   0  0  0  0  0  0  0  0  0  0  0  0
   -1.5401    1.5847   -0.0202 H   0  0  0  0  0  0  0  0  0  0  0  0
    0.0222    2.2483    0.4796 H   0  0  0  0  0  0  0  0  0  0  0  0
   -0.3195   -0.4480   -2.1515 H   0  0  0  0  0  0  0  0  0  0  0  0
   -1.6532   -0.8052   -1.0407 H   0  0  0  0  0  0  0  0  0  0  0  0
   -0.2110   -1.8279   -1.0449 H   0  0  0  0  0  0  0  0  0  0  0  0
  1 10  1  0  0  0  0
  1 11  1  0  0  0  0
  1 12  1  0  0  0  0
  2  1  1  0  0  0  0
  2  3  1  0  0  0  0
  2  4  1  0  0  0  0
  2 13  1  6  0  0  0
  3 14  1  0  0  0  0
  4  5  1  0  0  0  0
  4 15  1  0  0  0  0
  4 16  1  0  0  0  0
  5  6  1  0  0  0  0
  6  7  1  0  0  0  0
  6  8  1  0  0  0  0
  6  9  1  0  0  0  0
  7 17  1  0  0  0  0
  7 18  1  0  0  0  0
  7 19  1  0  0  0  0
  8 20  1  0  0  0  0
  8 21  1  0  0  0  0
  8 22  1  0  0  0  0
  9 23  1  0  0  0  0
  9 24  1  0  0  0  0
  9 25  1  0  0  0  0
M  END
>  <supplier_code>
2107-1-S0

>  <zinc_id>
ZINC000000396096

>  <catalog_short_name>
synquestbbe

$$$$
Compound_346
 OpenBabel07072023573D

 15 14  0  0  0  0  0  0  0  0999 V2000
   -2.4204    1.4089   -2.4403 C   0  0  0  0  0  0  0  0  0  0  0  0
   -1.9768    0.6692   -1.1591 C   0  0  0  0  0  0  0  0  0  0  0  0
   -2.5063   -0.6031   -1.1936 F   0  0  0  0  0  0  0  0  0  0  0  0
   -2.5063    1.3352   -0.0745 F   0  0  0  0  0  0  0  0  0  0  0  0
   -0.5289    0.6366   -1.1026 O   0  0  0  0  0  0  0  0  0  0  0  0
    0.0392   -0.0283    0.0490 C   0  0  0  0  0  0  0  0  0  0  0  0
    1.5844   -0.0012    0.0021 C   0  0  0  0  0  0  0  0  0  0  0  0
    2.0507    1.2910   -0.0040 F   0  0  0  0  0  0  0  0  0  0  0  0
    2.0507   -0.6420   -1.1200 F   0  0  0  0  0  0  0  0  0  0  0  0
    2.1005   -0.6380    1.1050 F   0  0  0  0  0  0  0  0  0  0  0  0
   -2.0399    0.8956   -3.3264 H   0  0  0  0  0  0  0  0  0  0  0  0
   -2.0399    2.4330   -2.4388 H   0  0  0  0  0  0  0  0  0  0  0  0
   -3.5120    1.4438   -2.5008 H   0  0  0  0  0  0  0  0  0  0  0  0
   -0.2874   -1.0725    0.0816 H   0  0  0  0  0  0  0  0  0  0  0  0
   -0.2874    0.4656    0.9696 H   0  0  0  0  0  0  0  0  0  0  0  0
  1  2  1  0  0  0  0
  1 11  1  0  0  0  0
  1 12  1  0  0  0  0
  1 13  1  0  0  0  0
  2  3  1  0  0  0  0
  2  4  1  0  0  0  0
  2  5  1  0  0  0  0
  5  6  1  0  0  0  0
  6  7  1  0  0  0  0
  6 14  1  0  0  0  0
  6 15  1  0  0  0  0
  7  8  1  0  0  0  0
  7  9  1  0  0  0  0
  7 10  1  0  0  0  0
M  END
>  <supplier_code>
2107-3-46

>  <zinc_id>
ZINC000008698362

>  <catalog_short_name>
synquestbbe

$$$$
Compound_349
 OpenBabel07072023573D

 15 14  0  0  0  0  0  0  0  0999 V2000
    1.4778   -0.0344   -0.0596 C   0  0  0  0  0  0  0  0  0  0  0  0
    0.0427    0.0181    0.0313 O   0  0  0  0  0  0  0  0  0  0  0  0
   -0.4451    0.6968    1.2068 C   0  0  0  0  0  0  0  0  0  0  0  0
   -1.9902    0.6917    1.1981 C   0  0  0  0  0  0  0  0  0  0  0  0
   -2.6022    1.4021    2.4285 C   0  0  0  0  0  0  0  0  0  0  0  0
   -4.3618    1.3681    2.3696 Cl  0  0  0  0  0  0  0  0  0  0  0  0
    1.9072   -0.5731    0.7872 H   0  0  0  0  0  0  0  0  0  0  0  0
    1.7477   -0.5627   -0.9747 H   0  0  0  0  0  0  0  0  0  0  0  0
    1.9072    0.9683   -0.1027 H   0  0  0  0  0  0  0  0  0  0  0  0
   -0.0920    1.7322    1.2168 H   0  0  0  0  0  0  0  0  0  0  0  0
   -0.0920    0.1877    2.1086 H   0  0  0  0  0  0  0  0  0  0  0  0
   -2.3390    1.1890    0.2889 H   0  0  0  0  0  0  0  0  0  0  0  0
   -2.3390   -0.3443    1.1742 H   0  0  0  0  0  0  0  0  0  0  0  0
   -2.2825    2.4455    2.4602 H   0  0  0  0  0  0  0  0  0  0  0  0
   -2.2825    0.9078    3.3480 H   0  0  0  0  0  0  0  0  0  0  0  0
  1  2  1  0  0  0  0
  1  7  1  0  0  0  0
  1  8  1  0  0  0  0
  1  9  1  0  0  0  0
  2  3  1  0  0  0  0
  3  4  1  0  0  0  0
  3 10  1  0  0  0  0
  3 11  1  0  0  0  0
  4  5  1  0  0  0  0
  4 12  1  0  0  0  0
  4 13  1  0  0  0  0
  5  6  1  0  0  0  0
  5 14  1  0  0  0  0
  5 15  1  0  0  0  0
M  END
>  <supplier_code>
2107-5-11

>  <zinc_id>
ZINC000002547543

>  <catalog_short_name>
synquestbbe

$$$$
Compound_350
 OpenBabel07072023573D

 12 11  0  0  1  0  0  0  0  0999 V2000
    3.7558    0.9939   -2.4760 F   0  0  0  0  0  0  0  0  0  0  0  0
    3.3583    2.2969   -2.6485 C   0  0  0  0  0  0  0  0  0  0  0  0
    2.7237    2.3804   -3.8602 F   0  0  0  0  0  0  0  0  0  0  0  0
    2.4249    2.7313   -1.6429 O   0  0  0  0  0  0  0  0  0  0  0  0
    2.8673    2.6813   -0.2676 C   0  0  1  0  0  0  0  0  0  0  0  0
    4.1900    3.8180    0.0466 Cl  0  0  0  0  0  0  0  0  0  0  0  0
    1.6495    3.0054    0.6360 C   0  0  0  0  0  0  0  0  0  0  0  0
    1.9844    2.9350    1.9683 F   0  0  0  0  0  0  0  0  0  0  0  0
    1.1554    4.2625    0.3741 F   0  0  0  0  0  0  0  0  0  0  0  0
    0.6401    2.0994    0.4156 F   0  0  0  0  0  0  0  0  0  0  0  0
    4.2362    2.9454   -2.6822 H   0  0  0  0  0  0  0  0  0  0  0  0
    3.2170    1.6750   -0.0175 H   0  0  0  0  0  0  0  0  0  0  0  0
  1  2  1  0  0  0  0
  2  3  1  0  0  0  0
  2  4  1  0  0  0  0
  2 11  1  0  0  0  0
  5  4  1  0  0  0  0
  5  6  1  0  0  0  0
  5  7  1  0  0  0  0
  5 12  1  1  0  0  0
  7  8  1  0  0  0  0
  7  9  1  0  0  0  0
  7 10  1  0  0  0  0
M  END
>  <supplier_code>
2107-7-01

>  <zinc_id>
ZINC000003812960

>  <catalog_short_name>
synquestbbe

$$$$
Compound_351
 OpenBabel07072023573D

 12 11  0  0  1  0  0  0  0  0999 V2000
    2.7423    4.0662   -3.4478 F   0  0  0  0  0  0  0  0  0  0  0  0
    2.4784    2.8066   -2.9659 C   0  0  0  0  0  0  0  0  0  0  0  0
    3.3249    1.9350   -3.5994 F   0  0  0  0  0  0  0  0  0  0  0  0
    2.7275    2.7055   -1.5513 O   0  0  0  0  0  0  0  0  0  0  0  0
    1.7576    3.3119   -0.6662 C   0  0  2  0  0  0  0  0  0  0  0  0
    1.8543    5.0786   -0.7027 Cl  0  0  0  0  0  0  0  0  0  0  0  0
    2.0208    2.7870    0.7669 C   0  0  0  0  0  0  0  0  0  0  0  0
    3.3030    3.0710    1.1739 F   0  0  0  0  0  0  0  0  0  0  0  0
    1.1419    3.3369    1.6694 F   0  0  0  0  0  0  0  0  0  0  0  0
    1.8557    1.4236    0.8113 F   0  0  0  0  0  0  0  0  0  0  0  0
    1.4557    2.5214   -3.2194 H   0  0  0  0  0  0  0  0  0  0  0  0
    0.7423    3.0171   -0.9499 H   0  0  0  0  0  0  0  0  0  0  0  0
  1  2  1  0  0  0  0
  2  3  1  0  0  0  0
  2  4  1  0  0  0  0
  2 11  1  0  0  0  0
  5  4  1  0  0  0  0
  5  6  1  0  0  0  0
  5  7  1  0  0  0  0
  5 12  1  6  0  0  0
  7  8  1  0  0  0  0
  7  9  1  0  0  0  0
  7 10  1  0  0  0  0
M  END
>  <supplier_code>
2107-7-01

>  <zinc_id>
ZINC000003872952

>  <catalog_short_name>
synquestbbe

$$$$
Compound_352
 OpenBabel07072023573D

 12 11  0  0  1  0  0  0  0  0999 V2000
    5.0123    2.0750   -2.2432 F   0  0  0  0  0  0  0  0  0  0  0  0
    3.7274    2.4546   -2.5449 C   0  0  0  0  0  0  0  0  0  0  0  0
    3.3211    1.7000   -3.6143 F   0  0  0  0  0  0  0  0  0  0  0  0
    2.8032    2.2165   -1.4621 O   0  0  0  0  0  0  0  0  0  0  0  0
    2.9925    2.9876   -0.2521 C   0  0  0  0  0  0  0  0  0  0  0  0
    4.2196    2.7326    0.3213 F   0  0  0  0  0  0  0  0  0  0  0  0
    2.9297    4.3389   -0.5191 F   0  0  0  0  0  0  0  0  0  0  0  0
    1.8826    2.6382    0.7712 C   0  0  1  0  0  0  0  0  0  0  0  0
    0.6418    2.9551    0.2754 F   0  0  0  0  0  0  0  0  0  0  0  0
    1.8698    0.9277    1.1943 Cl  0  0  0  0  0  0  0  0  0  0  0  0
    3.7195    3.5023   -2.8511 H   0  0  0  0  0  0  0  0  0  0  0  0
    2.0350    3.2101    1.6897 H   0  0  0  0  0  0  0  0  0  0  0  0
  1  2  1  0  0  0  0
  2  3  1  0  0  0  0
  2  4  1  0  0  0  0
  2 11  1  0  0  0  0
  4  5  1  0  0  0  0
  5  6  1  0  0  0  0
  5  7  1  0  0  0  0
  8  5  1  0  0  0  0
  8  9  1  0  0  0  0
  8 10  1  0  0  0  0
  8 12  1  1  0  0  0
M  END
>  <supplier_code>
2107-7-02

>  <zinc_id>
ZINC000003812964

>  <catalog_short_name>
synquestbbe

$$$$
Compound_353
 OpenBabel07072023573D

 12 11  0  0  1  0  0  0  0  0999 V2000
    0.8716    3.8223   -3.2555 F   0  0  0  0  0  0  0  0  0  0  0  0
    1.1400    2.7029   -2.5053 C   0  0  0  0  0  0  0  0  0  0  0  0
    1.1091    1.6240   -3.3515 F   0  0  0  0  0  0  0  0  0  0  0  0
    2.4432    2.7494   -1.8859 O   0  0  0  0  0  0  0  0  0  0  0  0
    2.6551    3.7622   -0.8704 C   0  0  0  0  0  0  0  0  0  0  0  0
    2.5473    5.0259   -1.4080 F   0  0  0  0  0  0  0  0  0  0  0  0
    1.7294    3.6610    0.1454 F   0  0  0  0  0  0  0  0  0  0  0  0
    4.0766    3.6145   -0.2667 C   0  0  2  0  0  0  0  0  0  0  0  0
    5.0399    3.7364   -1.2382 F   0  0  0  0  0  0  0  0  0  0  0  0
    4.3162    2.0653    0.5363 Cl  0  0  0  0  0  0  0  0  0  0  0  0
    0.3508    2.5650   -1.7638 H   0  0  0  0  0  0  0  0  0  0  0  0
    4.2446    4.4015    0.4738 H   0  0  0  0  0  0  0  0  0  0  0  0
  1  2  1  0  0  0  0
  2  3  1  0  0  0  0
  2  4  1  0  0  0  0
  2 11  1  0  0  0  0
  4  5  1  0  0  0  0
  5  6  1  0  0  0  0
  5  7  1  0  0  0  0
  8  5  1  0  0  0  0
  8  9  1  0  0  0  0
  8 10  1  0  0  0  0
  8 12  1  1  0  0  0
M  END
>  <supplier_code>
2107-7-02

>  <zinc_id>
ZINC000003872449

>  <catalog_short_name>
synquestbbe

$$$$
Compound_354
 OpenBabel07072023573D

 15 14  0  0  1  0  0  0  0  0999 V2000
   -0.0530   -0.0036   -0.0007 C   0  0  0  0  0  0  0  0  0  0  0  0
    1.4863   -0.0676   -0.0019 C   0  0  0  0  0  0  0  0  0  0  0  0
    2.0476    1.2633   -0.0044 O   0  0  0  0  0  0  0  0  0  0  0  0
    3.4939    1.3397    0.0015 C   0  0  0  0  0  0  0  0  0  0  0  0
    4.0268    0.7107    1.1067 F   0  0  0  0  0  0  0  0  0  0  0  0
    4.0241    0.7339   -1.1179 F   0  0  0  0  0  0  0  0  0  0  0  0
    3.9464    2.8229    0.0083 C   0  0  1  0  0  0  0  0  0  0  0  0
    3.4876    3.4827   -1.1075 F   0  0  0  0  0  0  0  0  0  0  0  0
    3.3717    3.6964    1.4273 Cl  0  0  0  0  0  0  0  0  0  0  0  0
   -0.4130    0.5167    0.8883 H   0  0  0  0  0  0  0  0  0  0  0  0
   -0.4603   -1.0174   -0.0001 H   0  0  0  0  0  0  0  0  0  0  0  0
   -0.4146    0.5167   -0.8890 H   0  0  0  0  0  0  0  0  0  0  0  0
    1.8061   -0.6135    0.8898 H   0  0  0  0  0  0  0  0  0  0  0  0
    1.8060   -0.6184   -0.8909 H   0  0  0  0  0  0  0  0  0  0  0  0
    5.0389    2.8723    0.0057 H   0  0  0  0  0  0  0  0  0  0  0  0
  1  2  1  0  0  0  0
  1 10  1  0  0  0  0
  1 11  1  0  0  0  0
  1 12  1  0  0  0  0
  2  3  1  0  0  0  0
  2 13  1  0  0  0  0
  2 14  1  0  0  0  0
  3  4  1  0  0  0  0
  4  5  1  0  0  0  0
  4  6  1  0  0  0  0
  7  4  1  0  0  0  0
  7  8  1  0  0  0  0
  7  9  1  0  0  0  0
  7 15  1  6  0  0  0
M  END
>  <supplier_code>
2107-7-04

>  <zinc_id>
ZINC000002162112

>  <catalog_short_name>
synquestbbe

$$$$
Compound_355
 OpenBabel07072023573D

 15 14  0  0  1  0  0  0  0  0999 V2000
   -0.0530   -0.0036    0.0007 C   0  0  0  0  0  0  0  0  0  0  0  0
    1.4863   -0.0676    0.0019 C   0  0  0  0  0  0  0  0  0  0  0  0
    2.0476    1.2633    0.0044 O   0  0  0  0  0  0  0  0  0  0  0  0
    3.4939    1.3397   -0.0015 C   0  0  0  0  0  0  0  0  0  0  0  0
    4.0241    0.7339    1.1179 F   0  0  0  0  0  0  0  0  0  0  0  0
    4.0268    0.7107   -1.1067 F   0  0  0  0  0  0  0  0  0  0  0  0
    3.9464    2.8229   -0.0083 C   0  0  2  0  0  0  0  0  0  0  0  0
    3.4876    3.4827    1.1075 F   0  0  0  0  0  0  0  0  0  0  0  0
    3.3717    3.6964   -1.4273 Cl  0  0  0  0  0  0  0  0  0  0  0  0
   -0.4146    0.5167    0.8890 H   0  0  0  0  0  0  0  0  0  0  0  0
   -0.4603   -1.0174    0.0001 H   0  0  0  0  0  0  0  0  0  0  0  0
   -0.4130    0.5167   -0.8883 H   0  0  0  0  0  0  0  0  0  0  0  0
    1.8060   -0.6184    0.8909 H   0  0  0  0  0  0  0  0  0  0  0  0
    1.8061   -0.6135   -0.8898 H   0  0  0  0  0  0  0  0  0  0  0  0
    5.0389    2.8723   -0.0057 H   0  0  0  0  0  0  0  0  0  0  0  0
  1  2  1  0  0  0  0
  1 10  1  0  0  0  0
  1 11  1  0  0  0  0
  1 12  1  0  0  0  0
  2  3  1  0  0  0  0
  2 13  1  0  0  0  0
  2 14  1  0  0  0  0
  3  4  1  0  0  0  0
  4  5  1  0  0  0  0
  4  6  1  0  0  0  0
  7  4  1  0  0  0  0
  7  8  1  0  0  0  0
  7  9  1  0  0  0  0
  7 15  1  1  0  0  0
M  END
>  <supplier_code>
2107-7-04

>  <zinc_id>
ZINC000002162113

>  <catalog_short_name>
synquestbbe

$$$$
Compound_356
 OpenBabel07072023573D

 12 11  0  0  0  0  0  0  0  0999 V2000
    1.5022   -0.0210   -0.0364 C   0  0  0  0  0  0  0  0  0  0  0  0
    0.0635    0.0272    0.0471 O   0  0  0  0  0  0  0  0  0  0  0  0
   -0.4890    0.6963    1.2061 C   0  0  0  0  0  0  0  0  0  0  0  0
   -0.0772    2.0109    1.2624 F   0  0  0  0  0  0  0  0  0  0  0  0
   -0.0772    0.0878    2.3727 F   0  0  0  0  0  0  0  0  0  0  0  0
   -2.0409    0.6653    1.1522 C   0  0  0  0  0  0  0  0  0  0  0  0
   -2.6743   -0.9802    1.1477 Cl  0  0  0  0  0  0  0  0  0  0  0  0
   -2.6743    1.4840   -0.2750 Cl  0  0  0  0  0  0  0  0  0  0  0  0
    1.9264   -0.5608    0.8128 H   0  0  0  0  0  0  0  0  0  0  0  0
    1.7756   -0.5488   -0.9506 H   0  0  0  0  0  0  0  0  0  0  0  0
    1.9264    0.9843   -0.0792 H   0  0  0  0  0  0  0  0  0  0  0  0
   -2.4450    1.1726    2.0310 H   0  0  0  0  0  0  0  0  0  0  0  0
  1  2  1  0  0  0  0
  1  9  1  0  0  0  0
  1 10  1  0  0  0  0
  1 11  1  0  0  0  0
  2  3  1  0  0  0  0
  3  4  1  0  0  0  0
  3  5  1  0  0  0  0
  3  6  1  0  0  0  0
  6  7  1  0  0  0  0
  6  8  1  0  0  0  0
  6 12  1  0  0  0  0
M  END
>  <supplier_code>
2107-7-06

>  <zinc_id>
ZINC000000896988

>  <catalog_short_name>
synquestbbe

$$$$
Compound_360
 OpenBabel07072023573D

 13 12  0  0  0  0  0  0  0  0999 V2000
   -2.4635    1.3516    2.3410 C   0  0  0  0  0  0  0  0  0  0  0  0
   -1.8434    0.7028    1.2172 O   0  0  0  0  0  0  0  0  0  0  0  0
   -0.4045    0.7180    1.2437 C   0  0  0  0  0  0  0  0  0  0  0  0
    0.0463    0.0347    0.0601 O   0  0  0  0  0  0  0  0  0  0  0  0
    1.4764   -0.0414   -0.0717 C   0  0  0  0  0  0  0  0  0  0  0  0
   -2.1910    2.4075    2.3877 H   0  0  0  0  0  0  0  0  0  0  0  0
   -3.5445    1.2828    2.2219 H   0  0  0  0  0  0  0  0  0  0  0  0
   -2.1910    0.8641    3.2788 H   0  0  0  0  0  0  0  0  0  0  0  0
   -0.0407    1.7511    1.2415 H   0  0  0  0  0  0  0  0  0  0  0  0
   -0.0407    0.1996    2.1372 H   0  0  0  0  0  0  0  0  0  0  0  0
    1.9215    0.9535   -0.1307 H   0  0  0  0  0  0  0  0  0  0  0  0
    1.7071   -0.5739   -0.9941 H   0  0  0  0  0  0  0  0  0  0  0  0
    1.9215   -0.5899    0.7604 H   0  0  0  0  0  0  0  0  0  0  0  0
  1  2  1  0  0  0  0
  1  6  1  0  0  0  0
  1  7  1  0  0  0  0
  1  8  1  0  0  0  0
  2  3  1  0  0  0  0
  3  4  1  0  0  0  0
  3  9  1  0  0  0  0
  3 10  1  0  0  0  0
  4  5  1  0  0  0  0
  5 11  1  0  0  0  0
  5 12  1  0  0  0  0
  5 13  1  0  0  0  0
M  END
>  <supplier_code>
2108-1-07

>  <zinc_id>
ZINC000002005853

>  <catalog_short_name>
synquestbbe

$$$$
Compound_365
 OpenBabel07072023573D

 13 13  0  0  1  0  0  0  0  0999 V2000
    2.8257    1.5183   -0.2098 C   0  0  0  0  0  0  0  0  0  0  0  0
    1.7638    0.4069   -0.0732 C   0  0  0  0  0  0  0  0  0  0  0  0
    1.9525   -0.7179   -1.1158 C   0  0  1  0  0  0  0  0  0  0  0  0
    0.7530   -1.5680   -1.4684 C   0  0  0  0  0  0  0  0  0  0  0  0
    1.2674   -0.5759   -2.3688 O   0  0  0  0  0  0  0  0  0  0  0  0
    2.6819    2.2598    0.5794 H   0  0  0  0  0  0  0  0  0  0  0  0
    2.7354    2.0161   -1.1765 H   0  0  0  0  0  0  0  0  0  0  0  0
    3.8293    1.0999   -0.1142 H   0  0  0  0  0  0  0  0  0  0  0  0
    1.8419   -0.0369    0.9204 H   0  0  0  0  0  0  0  0  0  0  0  0
    0.7730    0.8560   -0.1683 H   0  0  0  0  0  0  0  0  0  0  0  0
    2.9096   -1.2392   -1.1709 H   0  0  0  0  0  0  0  0  0  0  0  0
   -0.2144   -1.3073   -1.0341 H   0  0  0  0  0  0  0  0  0  0  0  0
    0.9428   -2.5944   -1.7843 H   0  0  0  0  0  0  0  0  0  0  0  0
  1  2  1  0  0  0  0
  1  6  1  0  0  0  0
  1  7  1  0  0  0  0
  1  8  1  0  0  0  0
  2  9  1  0  0  0  0
  2 10  1  0  0  0  0
  3  2  1  0  0  0  0
  3  4  1  0  0  0  0
  3 11  1  6  0  0  0
  4  5  1  0  0  0  0
  4 12  1  0  0  0  0
  4 13  1  0  0  0  0
  5  3  1  0  0  0  0
M  END
>  <supplier_code>
2109-1-00

>  <zinc_id>
ZINC000001609004

>  <catalog_short_name>
synquestbbe

$$$$
Compound_366
 OpenBabel07072023573D

 13 13  0  0  1  0  0  0  0  0999 V2000
    0.9631    0.4270    0.5601 C   0  0  0  0  0  0  0  0  0  0  0  0
    1.4901    0.4295   -0.8890 C   0  0  0  0  0  0  0  0  0  0  0  0
    2.2922   -0.8512   -1.2059 C   0  0  2  0  0  0  0  0  0  0  0  0
    2.4051   -1.3232   -2.6361 C   0  0  0  0  0  0  0  0  0  0  0  0
    1.5173   -1.9537   -1.7014 O   0  0  0  0  0  0  0  0  0  0  0  0
    0.4224    1.3540    0.7581 H   0  0  0  0  0  0  0  0  0  0  0  0
    1.7912    0.3510    1.2675 H   0  0  0  0  0  0  0  0  0  0  0  0
    0.2842   -0.4132    0.7171 H   0  0  0  0  0  0  0  0  0  0  0  0
    0.6420    0.5301   -1.5717 H   0  0  0  0  0  0  0  0  0  0  0  0
    2.1436    1.2940   -1.0282 H   0  0  0  0  0  0  0  0  0  0  0  0
    3.1118   -1.1446   -0.5475 H   0  0  0  0  0  0  0  0  0  0  0  0
    3.2957   -1.9017   -2.8879 H   0  0  0  0  0  0  0  0  0  0  0  0
    1.9146   -0.7267   -3.4063 H   0  0  0  0  0  0  0  0  0  0  0  0
  1  2  1  0  0  0  0
  1  6  1  0  0  0  0
  1  7  1  0  0  0  0
  1  8  1  0  0  0  0
  2  9  1  0  0  0  0
  2 10  1  0  0  0  0
  3  2  1  0  0  0  0
  3  4  1  0  0  0  0
  3 11  1  1  0  0  0
  4  5  1  0  0  0  0
  4 12  1  0  0  0  0
  4 13  1  0  0  0  0
  5  3  1  0  0  0  0
M  END
>  <supplier_code>
2109-1-00

>  <zinc_id>
ZINC000002013002

>  <catalog_short_name>
synquestbbe

$$$$
Compound_367
 OpenBabel07072023573D

 13 13  0  0  0  0  0  0  0  0999 V2000
    2.1285    1.4930   -0.2286 C   0  0  0  0  0  0  0  0  0  0  0  0
    1.4695    0.0996   -0.1311 C   0  0  0  0  0  0  0  0  0  0  0  0
   -0.0666   -0.0110   -0.2481 C   0  0  0  0  0  0  0  0  0  0  0  0
    2.2954   -1.0970   -0.5542 C   0  0  0  0  0  0  0  0  0  0  0  0
    2.0667   -0.7842    0.8295 O   0  0  0  0  0  0  0  0  0  0  0  0
    3.1961    1.4464   -0.0026 H   0  0  0  0  0  0  0  0  0  0  0  0
    1.9993    1.8873   -1.2377 H   0  0  0  0  0  0  0  0  0  0  0  0
    1.6550    2.1732    0.4808 H   0  0  0  0  0  0  0  0  0  0  0  0
   -0.5401    0.6753    0.4554 H   0  0  0  0  0  0  0  0  0  0  0  0
   -0.4121   -1.0232   -0.0281 H   0  0  0  0  0  0  0  0  0  0  0  0
   -0.3742    0.2543   -1.2600 H   0  0  0  0  0  0  0  0  0  0  0  0
    3.3251   -0.9302   -0.8741 H   0  0  0  0  0  0  0  0  0  0  0  0
    1.7700   -1.9885   -0.8979 H   0  0  0  0  0  0  0  0  0  0  0  0
  1  2  1  0  0  0  0
  1  6  1  0  0  0  0
  1  7  1  0  0  0  0
  1  8  1  0  0  0  0
  2  3  1  0  0  0  0
  2  4  1  0  0  0  0
  3  9  1  0  0  0  0
  3 10  1  0  0  0  0
  3 11  1  0  0  0  0
  4  5  1  0  0  0  0
  4 12  1  0  0  0  0
  4 13  1  0  0  0  0
  5  2  1  0  0  0  0
M  END
>  <supplier_code>
2109-1-03

>  <zinc_id>
ZINC000001609008

>  <catalog_short_name>
synquestbbe

$$$$
Compound_368
 OpenBabel07072023573D

 19 19  0  0  1  0  0  0  0  0999 V2000
   -1.3512   -4.0157    0.3803 C   0  0  0  0  0  0  0  0  0  0  0  0
   -0.1247   -3.1737   -0.0358 C   0  0  0  0  0  0  0  0  0  0  0  0
   -0.4851   -1.6945   -0.3317 C   0  0  0  0  0  0  0  0  0  0  0  0
    0.7415   -0.8542   -0.7629 C   0  0  0  0  0  0  0  0  0  0  0  0
    0.3424    0.6036   -1.0728 C   0  0  2  0  0  0  0  0  0  0  0  0
    1.3895    1.6852   -0.9546 C   0  0  0  0  0  0  0  0  0  0  0  0
    0.3709    1.5045    0.0429 O   0  0  0  0  0  0  0  0  0  0  0  0
   -1.0459   -5.0461    0.5718 H   0  0  0  0  0  0  0  0  0  0  0  0
   -2.0996   -4.0175   -0.4145 H   0  0  0  0  0  0  0  0  0  0  0  0
   -1.7994   -3.6112    1.2897 H   0  0  0  0  0  0  0  0  0  0  0  0
    0.3191   -3.6263   -0.9271 H   0  0  0  0  0  0  0  0  0  0  0  0
    0.6136   -3.2137    0.7690 H   0  0  0  0  0  0  0  0  0  0  0  0
   -1.2330   -1.6643   -1.1281 H   0  0  0  0  0  0  0  0  0  0  0  0
   -0.9230   -1.2481    0.5657 H   0  0  0  0  0  0  0  0  0  0  0  0
    1.4903   -0.8738    0.0336 H   0  0  0  0  0  0  0  0  0  0  0  0
    1.1834   -1.2843   -1.6632 H   0  0  0  0  0  0  0  0  0  0  0  0
   -0.4586    0.8009   -1.7889 H   0  0  0  0  0  0  0  0  0  0  0  0
    1.2614    2.5519   -1.6038 H   0  0  0  0  0  0  0  0  0  0  0  0
    2.3928    1.3842   -0.6485 H   0  0  0  0  0  0  0  0  0  0  0  0
  1  2  1  0  0  0  0
  1  8  1  0  0  0  0
  1  9  1  0  0  0  0
  1 10  1  0  0  0  0
  2  3  1  0  0  0  0
  2 11  1  0  0  0  0
  2 12  1  0  0  0  0
  3  4  1  0  0  0  0
  3 13  1  0  0  0  0
  3 14  1  0  0  0  0
  4 15  1  0  0  0  0
  4 16  1  0  0  0  0
  5  4  1  0  0  0  0
  5  6  1  0  0  0  0
  5 17  1  6  0  0  0
  6  7  1  0  0  0  0
  6 18  1  0  0  0  0
  6 19  1  0  0  0  0
  7  5  1  0  0  0  0
M  END
>  <supplier_code>
2109-1-10

>  <zinc_id>
ZINC000001766635

>  <catalog_short_name>
synquestbbe

$$$$
Compound_372
 OpenBabel07072023573D

 10 10  0  0  1  0  0  0  0  0999 V2000
    1.7652   -0.2529    0.0783 Cl  0  0  0  0  0  0  0  0  0  0  0  0
    0.2250   -0.1611   -0.7665 C   0  0  0  0  0  0  0  0  0  0  0  0
   -0.3670    1.2551   -0.6369 C   0  0  2  0  0  0  0  0  0  0  0  0
   -1.3551    1.7293   -1.6763 C   0  0  0  0  0  0  0  0  0  0  0  0
    0.0064    2.1858   -1.6657 O   0  0  0  0  0  0  0  0  0  0  0  0
    0.3865   -0.4275   -1.8127 H   0  0  0  0  0  0  0  0  0  0  0  0
   -0.4628   -0.8790   -0.3202 H   0  0  0  0  0  0  0  0  0  0  0  0
   -0.4850    1.6990    0.3538 H   0  0  0  0  0  0  0  0  0  0  0  0
   -2.0873    2.4698   -1.3538 H   0  0  0  0  0  0  0  0  0  0  0  0
   -1.6025    1.0427   -2.4882 H   0  0  0  0  0  0  0  0  0  0  0  0
  1  2  1  0  0  0  0
  2  6  1  0  0  0  0
  2  7  1  0  0  0  0
  3  2  1  0  0  0  0
  3  4  1  0  0  0  0
  3  8  1  1  0  0  0
  4  5  1  0  0  0  0
  4  9  1  0  0  0  0
  4 10  1  0  0  0  0
  5  3  1  0  0  0  0
M  END
>  <supplier_code>
2109-5-01

>  <zinc_id>
ZINC000001487602

>  <catalog_short_name>
synquestbbe

$$$$
Compound_373
 OpenBabel07072023573D

 10 10  0  0  1  0  0  0  0  0999 V2000
    1.7674   -0.0863    0.1695 Cl  0  0  0  0  0  0  0  0  0  0  0  0
    0.2207    0.2261   -0.6077 C   0  0  0  0  0  0  0  0  0  0  0  0
   -0.5079    1.3768    0.1177 C   0  0  1  0  0  0  0  0  0  0  0  0
   -2.0113    1.4608   -0.0022 C   0  0  0  0  0  0  0  0  0  0  0  0
   -1.3749    1.0084    1.2024 O   0  0  0  0  0  0  0  0  0  0  0  0
    0.3917    0.5050   -1.6497 H   0  0  0  0  0  0  0  0  0  0  0  0
   -0.3704   -0.6912   -0.5789 H   0  0  0  0  0  0  0  0  0  0  0  0
    0.0021    2.3350    0.2478 H   0  0  0  0  0  0  0  0  0  0  0  0
   -2.5279    0.6738   -0.5555 H   0  0  0  0  0  0  0  0  0  0  0  0
   -2.4600    2.4529    0.0712 H   0  0  0  0  0  0  0  0  0  0  0  0
  1  2  1  0  0  0  0
  2  6  1  0  0  0  0
  2  7  1  0  0  0  0
  3  2  1  0  0  0  0
  3  4  1  0  0  0  0
  3  8  1  1  0  0  0
  4  5  1  0  0  0  0
  4  9  1  0  0  0  0
  4 10  1  0  0  0  0
  5  3  1  0  0  0  0
M  END
>  <supplier_code>
2109-5-01

>  <zinc_id>
ZINC000002016052

>  <catalog_short_name>
synquestbbe

$$$$
Compound_389
 OpenBabel07072023573D

 16 15  0  0  0  0  0  0  0  0999 V2000
    2.0427   -0.8028   -1.2885 C   0  0  0  0  0  0  0  0  0  0  0  0
    1.4890   -0.0382   -0.0465 C   0  0  0  0  0  0  0  0  0  0  0  0
   -0.0696   -0.0813   -0.0207 C   0  0  0  0  0  0  0  0  0  0  0  0
    2.0455   -0.6915    1.2528 C   0  0  0  0  0  0  0  0  0  0  0  0
    1.9633    1.3270   -0.0214 O   0  0  0  0  0  0  0  0  0  0  0  0
    1.6171    2.0161   -1.0913 O   0  0  0  0  0  0  0  0  0  0  0  0
    3.1318   -0.7273   -1.3275 H   0  0  0  0  0  0  0  0  0  0  0  0
    1.7693   -1.8593   -1.2485 H   0  0  0  0  0  0  0  0  0  0  0  0
    1.6383   -0.3830   -2.2116 H   0  0  0  0  0  0  0  0  0  0  0  0
   -0.4833    0.3554   -0.9315 H   0  0  0  0  0  0  0  0  0  0  0  0
   -0.4465    0.4862    0.8323 H   0  0  0  0  0  0  0  0  0  0  0  0
   -0.4291   -1.1098    0.0595 H   0  0  0  0  0  0  0  0  0  0  0  0
    3.1367   -0.6484    1.2655 H   0  0  0  0  0  0  0  0  0  0  0  0
    1.7429   -1.7387    1.3237 H   0  0  0  0  0  0  0  0  0  0  0  0
    1.6750   -0.1676    2.1365 H   0  0  0  0  0  0  0  0  0  0  0  0
    0.8202    2.5169   -0.8219 H   0  0  0  0  0  0  0  0  0  0  0  0
  1  2  1  0  0  0  0
  1  7  1  0  0  0  0
  1  8  1  0  0  0  0
  1  9  1  0  0  0  0
  2  3  1  0  0  0  0
  2  4  1  0  0  0  0
  2  5  1  0  0  0  0
  3 10  1  0  0  0  0
  3 11  1  0  0  0  0
  3 12  1  0  0  0  0
  4 13  1  0  0  0  0
  4 14  1  0  0  0  0
  4 15  1  0  0  0  0
  5  6  1  0  0  0  0
  6 16  1  0  0  0  0
M  END
>  <supplier_code>
2114-1-01

>  <zinc_id>
ZINC000008585869

>  <catalog_short_name>
synquestbbe

$$$$
Compound_390
 OpenBabel07072023573D

 16 15  0  0  0  0  0  0  0  0999 V2000
    2.2697   -0.7160   -1.3503 C   0  0  0  0  0  0  0  0  0  0  0  0
    2.1579   -0.0949    0.0614 C   0  0  0  0  0  0  0  0  0  0  0  0
    2.1950    1.4568    0.0277 C   0  0  0  0  0  0  0  0  0  0  0  0
    2.0854    2.0961    1.4378 C   0  0  0  0  0  0  0  0  0  0  0  0
    2.1278    3.5697    1.3630 C   0  0  0  0  0  0  0  0  0  0  0  0
    3.0265    4.2293    1.9343 O   0  0  0  0  0  0  0  0  0  0  0  0
    1.4397   -0.3838   -1.9774 H   0  0  0  0  0  0  0  0  0  0  0  0
    2.2396   -1.8063   -1.2804 H   0  0  0  0  0  0  0  0  0  0  0  0
    3.2108   -0.4225   -1.8200 H   0  0  0  0  0  0  0  0  0  0  0  0
    1.2206   -0.4260    0.5170 H   0  0  0  0  0  0  0  0  0  0  0  0
    2.9845   -0.4657    0.6737 H   0  0  0  0  0  0  0  0  0  0  0  0
    1.3684    1.8175   -0.5919 H   0  0  0  0  0  0  0  0  0  0  0  0
    3.1326    1.7799   -0.4334 H   0  0  0  0  0  0  0  0  0  0  0  0
    2.9010    1.7315    2.0683 H   0  0  0  0  0  0  0  0  0  0  0  0
    1.1407    1.8031    1.9029 H   0  0  0  0  0  0  0  0  0  0  0  0
    1.4062    4.0716    0.8422 H   0  0  0  0  0  0  0  0  0  0  0  0
  1  2  1  0  0  0  0
  1  7  1  0  0  0  0
  1  8  1  0  0  0  0
  1  9  1  0  0  0  0
  2  3  1  0  0  0  0
  2 10  1  0  0  0  0
  2 11  1  0  0  0  0
  3  4  1  0  0  0  0
  3 12  1  0  0  0  0
  3 13  1  0  0  0  0
  4  5  1  0  0  0  0
  4 14  1  0  0  0  0
  4 15  1  0  0  0  0
  5  6  2  0  0  0  0
  5 16  1  0  0  0  0
M  END
>  <supplier_code>
2115-1-00

>  <zinc_id>
ZINC000001667603

>  <catalog_short_name>
synquestbbe

$$$$
Compound_391
 OpenBabel07072023573D

 10  9  0  0  0  0  0  0  0  0999 V2000
    0.8654   -0.7527    0.1373 C   0  0  0  0  0  0  0  0  0  0  0  0
    0.6137    0.7269   -0.2317 C   0  0  0  0  0  0  0  0  0  0  0  0
    1.8225    1.5519   -0.0562 C   0  0  0  0  0  0  0  0  0  0  0  0
    1.8475    2.5174    0.7396 O   0  0  0  0  0  0  0  0  0  0  0  0
    1.6458   -1.1787   -0.4978 H   0  0  0  0  0  0  0  0  0  0  0  0
   -0.0495   -1.3319   -0.0035 H   0  0  0  0  0  0  0  0  0  0  0  0
    1.1727   -0.8372    1.1815 H   0  0  0  0  0  0  0  0  0  0  0  0
   -0.2010    1.1147    0.3860 H   0  0  0  0  0  0  0  0  0  0  0  0
    0.3019    0.7895   -1.2766 H   0  0  0  0  0  0  0  0  0  0  0  0
    2.6643    1.3418   -0.5986 H   0  0  0  0  0  0  0  0  0  0  0  0
  1  2  1  0  0  0  0
  1  5  1  0  0  0  0
  1  6  1  0  0  0  0
  1  7  1  0  0  0  0
  2  3  1  0  0  0  0
  2  8  1  0  0  0  0
  2  9  1  0  0  0  0
  3  4  2  0  0  0  0
  3 10  1  0  0  0  0
M  END
>  <supplier_code>
2115-1-05

>  <zinc_id>
ZINC000000895256

>  <catalog_short_name>
synquestbbe

$$$$
Compound_396
 OpenBabel07072023573D

 16 15  0  0  1  0  0  0  0  0999 V2000
   -0.4223    2.8341   -0.8446 C   0  0  0  0  0  0  0  0  0  0  0  0
   -1.0150    2.1923    0.4345 C   0  0  0  0  0  0  0  0  0  0  0  0
   -0.1099    1.1013    1.0883 C   0  0  1  0  0  0  0  0  0  0  0  0
   -0.7222    0.5595    2.4086 C   0  0  0  0  0  0  0  0  0  0  0  0
    0.1446   -0.0202    0.1538 C   0  0  0  0  0  0  0  0  0  0  0  0
    1.3027   -0.2820   -0.2431 O   0  0  0  0  0  0  0  0  0  0  0  0
   -0.2763    2.0847   -1.6231 H   0  0  0  0  0  0  0  0  0  0  0  0
   -1.1082    3.5903   -1.2282 H   0  0  0  0  0  0  0  0  0  0  0  0
    0.5367    3.3073   -0.6247 H   0  0  0  0  0  0  0  0  0  0  0  0
   -1.1796    2.9942    1.1588 H   0  0  0  0  0  0  0  0  0  0  0  0
   -1.9925    1.7671    0.1908 H   0  0  0  0  0  0  0  0  0  0  0  0
    0.8466    1.5730    1.3483 H   0  0  0  0  0  0  0  0  0  0  0  0
   -0.0508   -0.1703    2.8656 H   0  0  0  0  0  0  0  0  0  0  0  0
   -0.8642    1.3732    3.1209 H   0  0  0  0  0  0  0  0  0  0  0  0
   -1.6889    0.0834    2.2304 H   0  0  0  0  0  0  0  0  0  0  0  0
   -0.6308   -0.5886   -0.1932 H   0  0  0  0  0  0  0  0  0  0  0  0
  1  2  1  0  0  0  0
  1  7  1  0  0  0  0
  1  8  1  0  0  0  0
  1  9  1  0  0  0  0
  2 10  1  0  0  0  0
  2 11  1  0  0  0  0
  3  2  1  0  0  0  0
  3  4  1  0  0  0  0
  3  5  1  0  0  0  0
  3 12  1  1  0  0  0
  4 13  1  0  0  0  0
  4 14  1  0  0  0  0
  4 15  1  0  0  0  0
  5  6  2  0  0  0  0
  5 16  1  0  0  0  0
M  END
>  <supplier_code>
2115-1-0C

>  <zinc_id>
ZINC000000901301

>  <catalog_short_name>
synquestbbe

$$$$
Compound_397
 OpenBabel07072023573D

 16 15  0  0  1  0  0  0  0  0999 V2000
   -0.3876    2.7909    0.7740 C   0  0  0  0  0  0  0  0  0  0  0  0
   -0.9781    2.1251   -0.4966 C   0  0  0  0  0  0  0  0  0  0  0  0
   -0.0836    1.0008   -1.1111 C   0  0  2  0  0  0  0  0  0  0  0  0
   -0.6916    0.4136   -2.4158 C   0  0  0  0  0  0  0  0  0  0  0  0
    0.1656   -0.0852   -0.1316 C   0  0  0  0  0  0  0  0  0  0  0  0
    1.3180   -0.3333    0.2906 O   0  0  0  0  0  0  0  0  0  0  0  0
    0.5803    3.2453    0.5509 H   0  0  0  0  0  0  0  0  0  0  0  0
   -1.0605    3.5722    1.1367 H   0  0  0  0  0  0  0  0  0  0  0  0
   -0.2578    2.0538    1.5698 H   0  0  0  0  0  0  0  0  0  0  0  0
   -1.9642    1.7182   -0.2503 H   0  0  0  0  0  0  0  0  0  0  0  0
   -1.1226    2.9132   -1.2429 H   0  0  0  0  0  0  0  0  0  0  0  0
    0.8748    1.4529   -1.3836 H   0  0  0  0  0  0  0  0  0  0  0  0
   -0.0284   -0.3433   -2.8416 H   0  0  0  0  0  0  0  0  0  0  0  0
   -1.6630   -0.0466   -2.2224 H   0  0  0  0  0  0  0  0  0  0  0  0
   -0.8229    1.1980   -3.1638 H   0  0  0  0  0  0  0  0  0  0  0  0
   -0.6176   -0.6317    0.2333 H   0  0  0  0  0  0  0  0  0  0  0  0
  1  2  1  0  0  0  0
  1  7  1  0  0  0  0
  1  8  1  0  0  0  0
  1  9  1  0  0  0  0
  2 10  1  0  0  0  0
  2 11  1  0  0  0  0
  3  2  1  0  0  0  0
  3  4  1  0  0  0  0
  3  5  1  0  0  0  0
  3 12  1  6  0  0  0
  4 13  1  0  0  0  0
  4 14  1  0  0  0  0
  4 15  1  0  0  0  0
  5  6  2  0  0  0  0
  5 16  1  0  0  0  0
M  END
>  <supplier_code>
2115-1-0C

>  <zinc_id>
ZINC000000901303

>  <catalog_short_name>
synquestbbe

$$$$
Compound_399
 OpenBabel07072023573D

 19 18  0  0  1  0  0  0  0  0999 V2000
    1.1773   -0.6316    1.2406 C   0  0  0  0  0  0  0  0  0  0  0  0
    0.9709    0.0960   -0.1071 C   0  0  0  0  0  0  0  0  0  0  0  0
    1.6968   -0.6056   -1.2883 C   0  0  0  0  0  0  0  0  0  0  0  0
    1.5227    0.0756   -2.6891 C   0  0  1  0  0  0  0  0  0  0  0  0
    2.0667    1.5318   -2.7331 C   0  0  0  0  0  0  0  0  0  0  0  0
    2.1528   -0.7031   -3.7897 C   0  0  0  0  0  0  0  0  0  0  0  0
    2.8274   -1.7426   -3.5993 O   0  0  0  0  0  0  0  0  0  0  0  0
    0.6612   -0.0867    2.0329 H   0  0  0  0  0  0  0  0  0  0  0  0
    2.2392   -0.6808    1.4891 H   0  0  0  0  0  0  0  0  0  0  0  0
    0.7744   -1.6451    1.1925 H   0  0  0  0  0  0  0  0  0  0  0  0
   -0.0991    0.1441   -0.3211 H   0  0  0  0  0  0  0  0  0  0  0  0
    1.3442    1.1153    0.0128 H   0  0  0  0  0  0  0  0  0  0  0  0
    1.3019   -1.6251   -1.3586 H   0  0  0  0  0  0  0  0  0  0  0  0
    2.7634   -0.6771   -1.0563 H   0  0  0  0  0  0  0  0  0  0  0  0
    0.4520    0.1202   -2.9096 H   0  0  0  0  0  0  0  0  0  0  0  0
    1.9661    1.9547   -3.7358 H   0  0  0  0  0  0  0  0  0  0  0  0
    3.1202    1.5594   -2.4505 H   0  0  0  0  0  0  0  0  0  0  0  0
    1.5059    2.1758   -2.0541 H   0  0  0  0  0  0  0  0  0  0  0  0
    2.0385   -0.3839   -4.7549 H   0  0  0  0  0  0  0  0  0  0  0  0
  1  2  1  0  0  0  0
  1  8  1  0  0  0  0
  1  9  1  0  0  0  0
  1 10  1  0  0  0  0
  2  3  1  0  0  0  0
  2 11  1  0  0  0  0
  2 12  1  0  0  0  0
  3 13  1  0  0  0  0
  3 14  1  0  0  0  0
  4  3  1  0  0  0  0
  4  5  1  0  0  0  0
  4  6  1  0  0  0  0
  4 15  1  6  0  0  0
  5 16  1  0  0  0  0
  5 17  1  0  0  0  0
  5 18  1  0  0  0  0
  6  7  2  0  0  0  0
  6 19  1  0  0  0  0
M  END
>  <supplier_code>
2115-1-12

>  <zinc_id>
ZINC000001681318

>  <catalog_short_name>
synquestbbe

$$$$
Compound_400
 OpenBabel07072023573D

 19 18  0  0  1  0  0  0  0  0999 V2000
    1.1997   -0.5690    1.2223 C   0  0  0  0  0  0  0  0  0  0  0  0
    0.9682    0.1237   -0.1391 C   0  0  0  0  0  0  0  0  0  0  0  0
    1.6782   -0.6054   -1.3173 C   0  0  0  0  0  0  0  0  0  0  0  0
    1.4933    0.0754   -2.7088 C   0  0  2  0  0  0  0  0  0  0  0  0
    2.1764   -0.7433   -3.8403 C   0  0  0  0  0  0  0  0  0  0  0  0
    2.0056    1.4659   -2.6974 C   0  0  0  0  0  0  0  0  0  0  0  0
    1.2411    2.4411   -2.8779 O   0  0  0  0  0  0  0  0  0  0  0  0
    0.6964   -0.0100    2.0143 H   0  0  0  0  0  0  0  0  0  0  0  0
    2.2673   -0.6061    1.4488 H   0  0  0  0  0  0  0  0  0  0  0  0
    0.8031   -1.5871    1.2082 H   0  0  0  0  0  0  0  0  0  0  0  0
   -0.1074    0.1680   -0.3333 H   0  0  0  0  0  0  0  0  0  0  0  0
    1.3414    1.1481   -0.0609 H   0  0  0  0  0  0  0  0  0  0  0  0
    1.2772   -1.6225   -1.3737 H   0  0  0  0  0  0  0  0  0  0  0  0
    2.7471   -0.6797   -1.0938 H   0  0  0  0  0  0  0  0  0  0  0  0
    0.4220    0.0966   -2.9317 H   0  0  0  0  0  0  0  0  0  0  0  0
    3.2540   -0.8175   -3.6750 H   0  0  0  0  0  0  0  0  0  0  0  0
    2.0062   -0.2756   -4.8121 H   0  0  0  0  0  0  0  0  0  0  0  0
    1.7642   -1.7536   -3.8793 H   0  0  0  0  0  0  0  0  0  0  0  0
    2.9944    1.6470   -2.5127 H   0  0  0  0  0  0  0  0  0  0  0  0
  1  2  1  0  0  0  0
  1  8  1  0  0  0  0
  1  9  1  0  0  0  0
  1 10  1  0  0  0  0
  2  3  1  0  0  0  0
  2 11  1  0  0  0  0
  2 12  1  0  0  0  0
  3 13  1  0  0  0  0
  3 14  1  0  0  0  0
  4  3  1  0  0  0  0
  4  5  1  0  0  0  0
  4  6  1  0  0  0  0
  4 15  1  6  0  0  0
  5 16  1  0  0  0  0
  5 17  1  0  0  0  0
  5 18  1  0  0  0  0
  6  7  2  0  0  0  0
  6 19  1  0  0  0  0
M  END
>  <supplier_code>
2115-1-12

>  <zinc_id>
ZINC000002015539

>  <catalog_short_name>
synquestbbe

$$$$
Compound_401
 OpenBabel07072023573D

 13 12  0  0  0  0  0  0  0  0999 V2000
    2.0607   -0.8677    1.2475 C   0  0  0  0  0  0  0  0  0  0  0  0
    1.1411   -0.6338    0.0202 C   0  0  0  0  0  0  0  0  0  0  0  0
    0.4558    0.7569    0.0741 C   0  0  0  0  0  0  0  0  0  0  0  0
    1.9036   -0.7904   -1.2394 C   0  0  0  0  0  0  0  0  0  0  0  0
    1.6093   -1.6805   -2.0692 O   0  0  0  0  0  0  0  0  0  0  0  0
    1.4829   -0.7933    2.1711 H   0  0  0  0  0  0  0  0  0  0  0  0
    2.5059   -1.8640    1.2068 H   0  0  0  0  0  0  0  0  0  0  0  0
    2.8635   -0.1270    1.2798 H   0  0  0  0  0  0  0  0  0  0  0  0
    0.3514   -1.3921    0.0505 H   0  0  0  0  0  0  0  0  0  0  0  0
   -0.2118    0.8870   -0.7802 H   0  0  0  0  0  0  0  0  0  0  0  0
    1.1987    1.5582    0.0627 H   0  0  0  0  0  0  0  0  0  0  0  0
   -0.1393    0.8488    0.9851 H   0  0  0  0  0  0  0  0  0  0  0  0
    2.6869   -0.1671   -1.4479 H   0  0  0  0  0  0  0  0  0  0  0  0
  1  2  1  0  0  0  0
  1  6  1  0  0  0  0
  1  7  1  0  0  0  0
  1  8  1  0  0  0  0
  2  3  1  0  0  0  0
  2  4  1  0  0  0  0
  2  9  1  0  0  0  0
  3 10  1  0  0  0  0
  3 11  1  0  0  0  0
  3 12  1  0  0  0  0
  4  5  2  0  0  0  0
  4 13  1  0  0  0  0
M  END
>  <supplier_code>
2115-1-13

>  <zinc_id>
ZINC000001866952

>  <catalog_short_name>
synquestbbe

$$$$
Compound_405
 OpenBabel07072023573D

  9  8  0  0  0  0  0  0  0  0999 V2000
   -2.1216    1.9900   -1.6100 O   0  0  0  0  0  0  0  0  0  0  0  0
   -0.9237    1.7204   -1.3668 C   0  0  0  0  0  0  0  0  0  0  0  0
   -0.4986    1.3661   -0.0005 C   0  0  0  0  0  0  0  0  0  0  0  0
    0.0317    2.9830    0.9113 Br  0  0  0  0  0  0  0  0  0  0  0  0
    0.6136    0.3983   -0.0042 C   0  0  0  0  0  0  0  0  0  0  0  0
    0.3923   -0.8337    0.0156 O   0  0  0  0  0  0  0  0  0  0  0  0
   -0.2464    1.7838   -2.1312 H   0  0  0  0  0  0  0  0  0  0  0  0
   -1.3444    0.9387    0.5462 H   0  0  0  0  0  0  0  0  0  0  0  0
    1.5828    0.7237   -0.0338 H   0  0  0  0  0  0  0  0  0  0  0  0
  1  2  2  0  0  0  0
  2  3  1  0  0  0  0
  2  7  1  0  0  0  0
  3  4  1  0  0  0  0
  3  5  1  0  0  0  0
  3  8  1  0  0  0  0
  5  6  2  0  0  0  0
  5  9  1  0  0  0  0
M  END
>  <supplier_code>
2115-9-02

>  <zinc_id>
ZINC000100003133

>  <catalog_short_name>
synquestbbe

$$$$
Compound_406
 OpenBabel07072023573D

  7  6  0  0  0  0  0  0  0  0999 V2000
   -0.9136   -0.2048   -0.1880 O   0  0  0  0  0  0  0  0  0  0  0  0
    0.0236    0.1584    0.5597 C   0  0  0  0  0  0  0  0  0  0  0  0
   -0.3752    0.8916    2.0305 Cl  0  0  0  0  0  0  0  0  0  0  0  0
    1.4286   -0.0480    0.1673 C   0  0  0  0  0  0  0  0  0  0  0  0
    1.7763    0.8137   -1.3271 Cl  0  0  0  0  0  0  0  0  0  0  0  0
    1.7549   -1.7637   -0.0481 Cl  0  0  0  0  0  0  0  0  0  0  0  0
    2.1122    0.3255    0.9315 H   0  0  0  0  0  0  0  0  0  0  0  0
  1  2  2  0  0  0  0
  2  3  1  0  0  0  0
  2  4  1  0  0  0  0
  4  5  1  0  0  0  0
  4  6  1  0  0  0  0
  4  7  1  0  0  0  0
M  END
>  <supplier_code>
2116-5-00

>  <zinc_id>
ZINC000004261781

>  <catalog_short_name>
synquestbbe

$$$$
Compound_407
 OpenBabel07072023573D

  7  6  0  0  0  0  0  0  0  0999 V2000
    1.1125    0.7453    0.7707 C   0  0  0  0  0  0  0  0  0  0  0  0
   -0.0868    0.1666    0.1472 C   0  0  0  0  0  0  0  0  0  0  0  0
   -0.1603   -1.0627   -0.0759 O   0  0  0  0  0  0  0  0  0  0  0  0
   -1.3803    1.1473   -0.3244 Cl  0  0  0  0  0  0  0  0  0  0  0  0
    1.8258    1.0243   -0.0061 H   0  0  0  0  0  0  0  0  0  0  0  0
    1.5820    0.0225    1.4412 H   0  0  0  0  0  0  0  0  0  0  0  0
    0.8516    1.6330    1.3494 H   0  0  0  0  0  0  0  0  0  0  0  0
  1  2  1  0  0  0  0
  1  5  1  0  0  0  0
  1  6  1  0  0  0  0
  1  7  1  0  0  0  0
  2  3  2  0  0  0  0
  2  4  1  0  0  0  0
M  END
>  <supplier_code>
2116-5-01

>  <zinc_id>
ZINC000006661287

>  <catalog_short_name>
synquestbbe

$$$$
Compound_409
 OpenBabel07072023573D

 11 10  0  0  1  0  0  0  0  0999 V2000
    2.4937   -1.9669    1.9238 C   0  0  0  0  0  0  0  0  0  0  0  0
    1.1428   -1.2788    2.2058 C   0  0  1  0  0  0  0  0  0  0  0  0
    1.3686    0.4694    2.2999 Cl  0  0  0  0  0  0  0  0  0  0  0  0
    0.2222   -1.6123    1.1583 O   0  0  0  0  0  0  0  0  0  0  0  0
   -1.1026   -1.2982    1.0973 C   0  0  0  0  0  0  0  0  0  0  0  0
   -1.6974   -0.6949    2.0192 O   0  0  0  0  0  0  0  0  0  0  0  0
   -1.9723   -1.7434   -0.2784 Cl  0  0  0  0  0  0  0  0  0  0  0  0
    2.9068   -1.6234    0.9737 H   0  0  0  0  0  0  0  0  0  0  0  0
    2.3577   -3.0492    1.8732 H   0  0  0  0  0  0  0  0  0  0  0  0
    3.2065   -1.7445    2.7208 H   0  0  0  0  0  0  0  0  0  0  0  0
    0.7542   -1.6342    3.1635 H   0  0  0  0  0  0  0  0  0  0  0  0
  1  8  1  0  0  0  0
  1  9  1  0  0  0  0
  1 10  1  0  0  0  0
  2  1  1  0  0  0  0
  2  3  1  0  0  0  0
  2  4  1  0  0  0  0
  2 11  1  1  0  0  0
  4  5  1  0  0  0  0
  5  6  2  0  0  0  0
  5  7  1  0  0  0  0
M  END
>  <supplier_code>
2116-5-X1

>  <zinc_id>
ZINC000002242593

>  <catalog_short_name>
synquestbbe

$$$$
Compound_410
 OpenBabel07072023573D

 11 10  0  0  1  0  0  0  0  0999 V2000
    2.3382   -1.9632    1.9658 C   0  0  0  0  0  0  0  0  0  0  0  0
    1.1850   -0.9835    1.6704 C   0  0  2  0  0  0  0  0  0  0  0  0
    0.7175   -0.1290    3.1427 Cl  0  0  0  0  0  0  0  0  0  0  0  0
    0.0724   -1.7187    1.1391 O   0  0  0  0  0  0  0  0  0  0  0  0
   -1.0682   -1.2013    0.6010 C   0  0  0  0  0  0  0  0  0  0  0  0
   -1.2599    0.0302    0.4831 O   0  0  0  0  0  0  0  0  0  0  0  0
   -2.2624   -2.2641    0.0642 Cl  0  0  0  0  0  0  0  0  0  0  0  0
    3.2019   -1.4250    2.3613 H   0  0  0  0  0  0  0  0  0  0  0  0
    2.6381   -2.4699    1.0471 H   0  0  0  0  0  0  0  0  0  0  0  0
    2.0255   -2.7148    2.6926 H   0  0  0  0  0  0  0  0  0  0  0  0
    1.5266   -0.2516    0.9331 H   0  0  0  0  0  0  0  0  0  0  0  0
  1  8  1  0  0  0  0
  1  9  1  0  0  0  0
  1 10  1  0  0  0  0
  2  1  1  0  0  0  0
  2  3  1  0  0  0  0
  2  4  1  0  0  0  0
  2 11  1  6  0  0  0
  4  5  1  0  0  0  0
  5  6  2  0  0  0  0
  5  7  1  0  0  0  0
M  END
>  <supplier_code>
2116-5-X1

>  <zinc_id>
ZINC000004521314

>  <catalog_short_name>
synquestbbe

$$$$
Compound_415
 OpenBabel07072023573D

 19 18  0  0  0  0  0  0  0  0999 V2000
   -0.7954   -4.3307    1.9586 C   0  0  0  0  0  0  0  0  0  0  0  0
   -1.0909   -2.8228    1.7872 C   0  0  0  0  0  0  0  0  0  0  0  0
    0.0314   -2.0883    1.0065 C   0  0  0  0  0  0  0  0  0  0  0  0
   -0.2318   -0.5681    0.8145 C   0  0  0  0  0  0  0  0  0  0  0  0
    0.8291    0.1586    0.0693 C   0  0  0  0  0  0  0  0  0  0  0  0
    0.7098    1.6092   -0.1864 C   0  0  0  0  0  0  0  0  0  0  0  0
    1.8479   -0.4376   -0.3595 O   0  0  0  0  0  0  0  0  0  0  0  0
   -1.6066   -4.8090    2.5113 H   0  0  0  0  0  0  0  0  0  0  0  0
    0.1344   -4.4765    2.5123 H   0  0  0  0  0  0  0  0  0  0  0  0
   -0.7071   -4.8151    0.9840 H   0  0  0  0  0  0  0  0  0  0  0  0
   -1.2002   -2.3752    2.7783 H   0  0  0  0  0  0  0  0  0  0  0  0
   -2.0391   -2.7128    1.2547 H   0  0  0  0  0  0  0  0  0  0  0  0
    0.9726   -2.2171    1.5471 H   0  0  0  0  0  0  0  0  0  0  0  0
    0.1336   -2.5547    0.0233 H   0  0  0  0  0  0  0  0  0  0  0  0
   -0.3380   -0.0997    1.7960 H   0  0  0  0  0  0  0  0  0  0  0  0
   -1.1741   -0.4363    0.2773 H   0  0  0  0  0  0  0  0  0  0  0  0
    1.5758    1.9755   -0.7444 H   0  0  0  0  0  0  0  0  0  0  0  0
    0.6513    2.1528    0.7591 H   0  0  0  0  0  0  0  0  0  0  0  0
   -0.1905    1.8140   -0.7699 H   0  0  0  0  0  0  0  0  0  0  0  0
  1  2  1  0  0  0  0
  1  8  1  0  0  0  0
  1  9  1  0  0  0  0
  1 10  1  0  0  0  0
  2  3  1  0  0  0  0
  2 11  1  0  0  0  0
  2 12  1  0  0  0  0
  3  4  1  0  0  0  0
  3 13  1  0  0  0  0
  3 14  1  0  0  0  0
  4  5  1  0  0  0  0
  4 15  1  0  0  0  0
  4 16  1  0  0  0  0
  5  6  1  0  0  0  0
  5  7  2  0  0  0  0
  6 17  1  0  0  0  0
  6 18  1  0  0  0  0
  6 19  1  0  0  0  0
M  END
>  <supplier_code>
2117-1-11

>  <zinc_id>
ZINC000002034597

>  <catalog_short_name>
synquestbbe

$$$$
Compound_416
 OpenBabel07072023573D

 22 21  0  0  0  0  0  0  0  0999 V2000
    1.9707    1.0203    0.7691 C   0  0  0  0  0  0  0  0  0  0  0  0
    1.5786   -0.2093    0.0519 C   0  0  0  0  0  0  0  0  0  0  0  0
    2.3653   -0.6868   -0.7987 O   0  0  0  0  0  0  0  0  0  0  0  0
    0.3055   -0.9137    0.3312 C   0  0  0  0  0  0  0  0  0  0  0  0
   -0.8721   -0.3309   -0.5017 C   0  0  0  0  0  0  0  0  0  0  0  0
   -2.2750   -0.9646   -0.2197 C   0  0  0  0  0  0  0  0  0  0  0  0
   -3.3328   -0.4042   -1.2134 C   0  0  0  0  0  0  0  0  0  0  0  0
   -2.7604   -0.7552    1.2438 C   0  0  0  0  0  0  0  0  0  0  0  0
    2.6365    1.6297    0.1517 H   0  0  0  0  0  0  0  0  0  0  0  0
    1.0934    1.6177    1.0244 H   0  0  0  0  0  0  0  0  0  0  0  0
    2.4917    0.7493    1.6893 H   0  0  0  0  0  0  0  0  0  0  0  0
    0.4174   -1.9771    0.0982 H   0  0  0  0  0  0  0  0  0  0  0  0
    0.1040   -0.8335    1.4000 H   0  0  0  0  0  0  0  0  0  0  0  0
   -0.6323   -0.4938   -1.5573 H   0  0  0  0  0  0  0  0  0  0  0  0
   -0.9350    0.7486   -0.3406 H   0  0  0  0  0  0  0  0  0  0  0  0
   -2.2048   -2.0448   -0.3922 H   0  0  0  0  0  0  0  0  0  0  0  0
   -3.0281   -0.6005   -2.2437 H   0  0  0  0  0  0  0  0  0  0  0  0
   -4.3011   -0.8829   -1.0518 H   0  0  0  0  0  0  0  0  0  0  0  0
   -3.4494    0.6746   -1.0825 H   0  0  0  0  0  0  0  0  0  0  0  0
   -2.1140   -1.2784    1.9482 H   0  0  0  0  0  0  0  0  0  0  0  0
   -3.7720   -1.1506    1.3713 H   0  0  0  0  0  0  0  0  0  0  0  0
   -2.7717    0.3073    1.4972 H   0  0  0  0  0  0  0  0  0  0  0  0
  1  2  1  0  0  0  0
  1  9  1  0  0  0  0
  1 10  1  0  0  0  0
  1 11  1  0  0  0  0
  2  3  2  0  0  0  0
  2  4  1  0  0  0  0
  4  5  1  0  0  0  0
  4 12  1  0  0  0  0
  4 13  1  0  0  0  0
  5  6  1  0  0  0  0
  5 14  1  0  0  0  0
  5 15  1  0  0  0  0
  6  7  1  0  0  0  0
  6  8  1  0  0  0  0
  6 16  1  0  0  0  0
  7 17  1  0  0  0  0
  7 18  1  0  0  0  0
  7 19  1  0  0  0  0
  8 20  1  0  0  0  0
  8 21  1  0  0  0  0
  8 22  1  0  0  0  0
M  END
>  <supplier_code>
2117-1-12

>  <zinc_id>
ZINC000002041073

>  <catalog_short_name>
synquestbbe

$$$$
Compound_417
 OpenBabel07072023573D

 16 15  0  0  0  0  0  0  0  0999 V2000
   -2.8323    1.1642    0.7847 C   0  0  0  0  0  0  0  0  0  0  0  0
   -1.3652    1.0170    0.7293 C   0  0  0  0  0  0  0  0  0  0  0  0
   -0.7720    1.4082   -0.3048 O   0  0  0  0  0  0  0  0  0  0  0  0
   -0.5704    0.4531    1.8557 C   0  0  0  0  0  0  0  0  0  0  0  0
    0.1505   -0.8496    1.4132 C   0  0  0  0  0  0  0  0  0  0  0  0
    0.4191    1.5061    2.4249 C   0  0  0  0  0  0  0  0  0  0  0  0
   -3.2624    1.1081   -0.2175 H   0  0  0  0  0  0  0  0  0  0  0  0
   -3.2774    0.3766    1.3938 H   0  0  0  0  0  0  0  0  0  0  0  0
   -3.0750    2.1349    1.2166 H   0  0  0  0  0  0  0  0  0  0  0  0
   -1.2459    0.1825    2.6732 H   0  0  0  0  0  0  0  0  0  0  0  0
    0.6812   -1.2975    2.2552 H   0  0  0  0  0  0  0  0  0  0  0  0
    0.8711   -0.6424    0.6169 H   0  0  0  0  0  0  0  0  0  0  0  0
   -0.5766   -1.5770    1.0444 H   0  0  0  0  0  0  0  0  0  0  0  0
    0.9548    1.0997    3.2851 H   0  0  0  0  0  0  0  0  0  0  0  0
    1.1505    1.8031    1.6680 H   0  0  0  0  0  0  0  0  0  0  0  0
   -0.1230    2.3965    2.7540 H   0  0  0  0  0  0  0  0  0  0  0  0
  1  2  1  0  0  0  0
  1  7  1  0  0  0  0
  1  8  1  0  0  0  0
  1  9  1  0  0  0  0
  2  3  2  0  0  0  0
  2  4  1  0  0  0  0
  4  5  1  0  0  0  0
  4  6  1  0  0  0  0
  4 10  1  0  0  0  0
  5 11  1  0  0  0  0
  5 12  1  0  0  0  0
  5 13  1  0  0  0  0
  6 14  1  0  0  0  0
  6 15  1  0  0  0  0
  6 16  1  0  0  0  0
M  END
>  <supplier_code>
2117-1-13

>  <zinc_id>
ZINC000001699949

>  <catalog_short_name>
synquestbbe

$$$$
Compound_420
 OpenBabel07072023573D

 22 21  0  0  0  0  0  0  0  0999 V2000
    1.6378    0.7409    1.7044 C   0  0  0  0  0  0  0  0  0  0  0  0
    0.3839    1.0458    0.8360 C   0  0  0  0  0  0  0  0  0  0  0  0
   -0.7259   -0.0172    1.0990 C   0  0  0  0  0  0  0  0  0  0  0  0
    0.7262    1.2105   -0.6186 C   0  0  0  0  0  0  0  0  0  0  0  0
    0.1710    0.4511   -1.4511 O   0  0  0  0  0  0  0  0  0  0  0  0
    1.6988    2.2374   -1.1278 C   0  0  0  0  0  0  0  0  0  0  0  0
    1.9612    2.1412   -2.6617 C   0  0  0  0  0  0  0  0  0  0  0  0
    1.2805    3.6854   -0.7432 C   0  0  0  0  0  0  0  0  0  0  0  0
    1.3648    0.6524    2.7575 H   0  0  0  0  0  0  0  0  0  0  0  0
    2.1166   -0.1879    1.3874 H   0  0  0  0  0  0  0  0  0  0  0  0
    2.3622    1.5520    1.6337 H   0  0  0  0  0  0  0  0  0  0  0  0
   -0.0283    1.9943    1.1895 H   0  0  0  0  0  0  0  0  0  0  0  0
   -1.6299    0.2384    0.5418 H   0  0  0  0  0  0  0  0  0  0  0  0
   -0.3985   -1.0116    0.7883 H   0  0  0  0  0  0  0  0  0  0  0  0
   -0.9867   -0.0547    2.1593 H   0  0  0  0  0  0  0  0  0  0  0  0
    2.6639    2.0452   -0.6522 H   0  0  0  0  0  0  0  0  0  0  0  0
    2.3221    1.1429   -2.9187 H   0  0  0  0  0  0  0  0  0  0  0  0
    2.7211    2.8615   -2.9735 H   0  0  0  0  0  0  0  0  0  0  0  0
    1.0483    2.3347   -3.2290 H   0  0  0  0  0  0  0  0  0  0  0  0
    0.3067    3.9371   -1.1685 H   0  0  0  0  0  0  0  0  0  0  0  0
    2.0165    4.4072   -1.1021 H   0  0  0  0  0  0  0  0  0  0  0  0
    1.2311    3.7976    0.3396 H   0  0  0  0  0  0  0  0  0  0  0  0
  1  2  1  0  0  0  0
  1  9  1  0  0  0  0
  1 10  1  0  0  0  0
  1 11  1  0  0  0  0
  2  3  1  0  0  0  0
  2  4  1  0  0  0  0
  2 12  1  0  0  0  0
  3 13  1  0  0  0  0
  3 14  1  0  0  0  0
  3 15  1  0  0  0  0
  4  5  2  0  0  0  0
  4  6  1  0  0  0  0
  6  7  1  0  0  0  0
  6  8  1  0  0  0  0
  6 16  1  0  0  0  0
  7 17  1  0  0  0  0
  7 18  1  0  0  0  0
  7 19  1  0  0  0  0
  8 20  1  0  0  0  0
  8 21  1  0  0  0  0
  8 22  1  0  0  0  0
M  END
>  <supplier_code>
2117-1-17

>  <zinc_id>
ZINC000001653137

>  <catalog_short_name>
synquestbbe

$$$$
Compound_421
 OpenBabel07072023573D

 19 18  0  0  0  0  0  0  0  0999 V2000
    0.4959    0.9278    0.0644 C   0  0  0  0  0  0  0  0  0  0  0  0
    0.8796   -0.5640   -0.1163 C   0  0  0  0  0  0  0  0  0  0  0  0
    1.8779   -0.8412   -1.1913 C   0  0  0  0  0  0  0  0  0  0  0  0
    2.2971    0.1230   -1.8778 O   0  0  0  0  0  0  0  0  0  0  0  0
    2.3764   -2.2262   -1.4893 C   0  0  0  0  0  0  0  0  0  0  0  0
    3.3419   -2.2813   -2.7115 C   0  0  0  0  0  0  0  0  0  0  0  0
    3.0564   -2.8902   -0.2588 C   0  0  0  0  0  0  0  0  0  0  0  0
   -0.2196    1.0350    0.8814 H   0  0  0  0  0  0  0  0  0  0  0  0
    0.0397    1.3203   -0.8458 H   0  0  0  0  0  0  0  0  0  0  0  0
    1.3812    1.5229    0.2988 H   0  0  0  0  0  0  0  0  0  0  0  0
   -0.0319   -1.1287   -0.3263 H   0  0  0  0  0  0  0  0  0  0  0  0
    1.2747   -0.9126    0.8401 H   0  0  0  0  0  0  0  0  0  0  0  0
    1.5083   -2.8401   -1.7477 H   0  0  0  0  0  0  0  0  0  0  0  0
    3.6425   -3.3089   -2.9250 H   0  0  0  0  0  0  0  0  0  0  0  0
    4.2421   -1.6892   -2.5251 H   0  0  0  0  0  0  0  0  0  0  0  0
    2.8449   -1.8866   -3.5995 H   0  0  0  0  0  0  0  0  0  0  0  0
    3.4144   -3.8906   -0.5082 H   0  0  0  0  0  0  0  0  0  0  0  0
    2.3425   -3.0068    0.5553 H   0  0  0  0  0  0  0  0  0  0  0  0
    3.9018   -2.2934    0.0928 H   0  0  0  0  0  0  0  0  0  0  0  0
  1  2  1  0  0  0  0
  1  8  1  0  0  0  0
  1  9  1  0  0  0  0
  1 10  1  0  0  0  0
  2  3  1  0  0  0  0
  2 11  1  0  0  0  0
  2 12  1  0  0  0  0
  3  4  2  0  0  0  0
  3  5  1  0  0  0  0
  5  6  1  0  0  0  0
  5  7  1  0  0  0  0
  5 13  1  0  0  0  0
  6 14  1  0  0  0  0
  6 15  1  0  0  0  0
  6 16  1  0  0  0  0
  7 17  1  0  0  0  0
  7 18  1  0  0  0  0
  7 19  1  0  0  0  0
M  END
>  <supplier_code>
2117-1-18

>  <zinc_id>
ZINC000002034716

>  <catalog_short_name>
synquestbbe

$$$$
Compound_422
 OpenBabel07072023573D

 16 15  0  0  0  0  0  0  0  0999 V2000
    1.9992   -1.6013   -3.6229 C   0  0  0  0  0  0  0  0  0  0  0  0
    1.2061   -1.2506   -2.3415 C   0  0  0  0  0  0  0  0  0  0  0  0
    2.0256   -0.8571   -1.1661 C   0  0  0  0  0  0  0  0  0  0  0  0
    3.2776   -0.8242   -1.2496 O   0  0  0  0  0  0  0  0  0  0  0  0
    1.3498   -0.5028    0.1090 C   0  0  0  0  0  0  0  0  0  0  0  0
    2.2865   -0.1067    1.2750 C   0  0  0  0  0  0  0  0  0  0  0  0
    2.5882   -0.7432   -3.9534 H   0  0  0  0  0  0  0  0  0  0  0  0
    2.6672   -2.4453   -3.4387 H   0  0  0  0  0  0  0  0  0  0  0  0
    1.3074   -1.8749   -4.4214 H   0  0  0  0  0  0  0  0  0  0  0  0
    0.6028   -2.1198   -2.0680 H   0  0  0  0  0  0  0  0  0  0  0  0
    0.5244   -0.4300   -2.5790 H   0  0  0  0  0  0  0  0  0  0  0  0
    0.6710    0.3328   -0.0791 H   0  0  0  0  0  0  0  0  0  0  0  0
    0.7494   -1.3570    0.4319 H   0  0  0  0  0  0  0  0  0  0  0  0
    1.6934    0.1331    2.1592 H   0  0  0  0  0  0  0  0  0  0  0  0
    2.8792    0.7704    1.0068 H   0  0  0  0  0  0  0  0  0  0  0  0
    2.9581   -0.9317    1.5215 H   0  0  0  0  0  0  0  0  0  0  0  0
  1  2  1  0  0  0  0
  1  7  1  0  0  0  0
  1  8  1  0  0  0  0
  1  9  1  0  0  0  0
  2  3  1  0  0  0  0
  2 10  1  0  0  0  0
  2 11  1  0  0  0  0
  3  4  2  0  0  0  0
  3  5  1  0  0  0  0
  5  6  1  0  0  0  0
  5 12  1  0  0  0  0
  5 13  1  0  0  0  0
  6 14  1  0  0  0  0
  6 15  1  0  0  0  0
  6 16  1  0  0  0  0
M  END
>  <supplier_code>
2117-1-19

>  <zinc_id>
ZINC000001648158

>  <catalog_short_name>
synquestbbe

$$$$
Compound_428
 OpenBabel07072023573D

 10  9  0  0  0  0  0  0  0  0999 V2000
    0.0502    1.8232    0.0855 O   0  0  0  0  0  0  0  0  0  0  0  0
    0.0097    0.6097    0.0246 C   0  0  0  0  0  0  0  0  0  0  0  0
    1.2824   -0.1449    0.0066 C   0  0  0  0  0  0  0  0  0  0  0  0
    1.8842    0.1130   -1.2001 F   0  0  0  0  0  0  0  0  0  0  0  0
    1.0445   -1.4997    0.2033 F   0  0  0  0  0  0  0  0  0  0  0  0
    2.1276    0.2314    1.0399 F   0  0  0  0  0  0  0  0  0  0  0  0
   -1.2734   -0.1248   -0.0519 C   0  0  0  0  0  0  0  0  0  0  0  0
   -2.2462    0.6375   -0.6725 F   0  0  0  0  0  0  0  0  0  0  0  0
   -1.6971   -0.3156    1.2531 F   0  0  0  0  0  0  0  0  0  0  0  0
   -1.1820   -1.3299   -0.6884 F   0  0  0  0  0  0  0  0  0  0  0  0
  1  2  2  0  0  0  0
  2  3  1  0  0  0  0
  2  7  1  0  0  0  0
  3  4  1  0  0  0  0
  3  5  1  0  0  0  0
  3  6  1  0  0  0  0
  7  8  1  0  0  0  0
  7  9  1  0  0  0  0
  7 10  1  0  0  0  0
M  END
>  <supplier_code>
2117-3-06

>  <zinc_id>
ZINC000004262093

>  <catalog_short_name>
synquestbbe

$$$$
Compound_432
 OpenBabel07072023573D

 10  9  0  0  0  0  0  0  0  0999 V2000
   -0.4147    0.1118   -1.5175 O   0  0  0  0  0  0  0  0  0  0  0  0
   -0.0864   -0.1477   -0.3356 C   0  0  0  0  0  0  0  0  0  0  0  0
   -0.8359    0.4816    0.7708 C   0  0  0  0  0  0  0  0  0  0  0  0
   -2.1840   -0.5461    1.2390 Cl  0  0  0  0  0  0  0  0  0  0  0  0
    1.0381   -1.0735   -0.0922 C   0  0  0  0  0  0  0  0  0  0  0  0
    2.5450   -0.1707    0.0071 Cl  0  0  0  0  0  0  0  0  0  0  0  0
   -1.2303    1.4506    0.4615 H   0  0  0  0  0  0  0  0  0  0  0  0
   -0.1887    0.6371    1.6356 H   0  0  0  0  0  0  0  0  0  0  0  0
    0.8906   -1.6244    0.8391 H   0  0  0  0  0  0  0  0  0  0  0  0
    1.1212   -1.7967   -0.9061 H   0  0  0  0  0  0  0  0  0  0  0  0
  1  2  2  0  0  0  0
  2  3  1  0  0  0  0
  2  5  1  0  0  0  0
  3  4  1  0  0  0  0
  3  7  1  0  0  0  0
  3  8  1  0  0  0  0
  5  6  1  0  0  0  0
  5  9  1  0  0  0  0
  5 10  1  0  0  0  0
M  END
>  <supplier_code>
2117-5-00

>  <zinc_id>
ZINC000001648213

>  <catalog_short_name>
synquestbbe

$$$$
Compound_433
 OpenBabel07072023573D

 10  9  0  0  0  0  0  0  0  0999 V2000
   -0.8994    0.3390   -0.8563 C   0  0  0  0  0  0  0  0  0  0  0  0
    0.5085    0.1356   -1.2488 C   0  0  0  0  0  0  0  0  0  0  0  0
    0.7907    0.0408   -2.4665 O   0  0  0  0  0  0  0  0  0  0  0  0
    1.5929    0.0508   -0.2510 C   0  0  0  0  0  0  0  0  0  0  0  0
    1.8089   -1.6210    0.2532 Cl  0  0  0  0  0  0  0  0  0  0  0  0
   -1.5705   -0.1146   -1.5875 H   0  0  0  0  0  0  0  0  0  0  0  0
   -1.0986   -0.1120    0.1165 H   0  0  0  0  0  0  0  0  0  0  0  0
   -1.1120    1.4075   -0.8030 H   0  0  0  0  0  0  0  0  0  0  0  0
    1.3611    0.6615    0.6244 H   0  0  0  0  0  0  0  0  0  0  0  0
    2.5330    0.4077   -0.6776 H   0  0  0  0  0  0  0  0  0  0  0  0
  1  2  1  0  0  0  0
  1  6  1  0  0  0  0
  1  7  1  0  0  0  0
  1  8  1  0  0  0  0
  2  3  2  0  0  0  0
  2  4  1  0  0  0  0
  4  5  1  0  0  0  0
  4  9  1  0  0  0  0
  4 10  1  0  0  0  0
M  END
>  <supplier_code>
2117-5-01

>  <zinc_id>
ZINC000001661230

>  <catalog_short_name>
synquestbbe

$$$$
Compound_434
 OpenBabel07072023573D

 16 15  0  0  0  0  0  0  0  0999 V2000
    1.6337    2.4011    0.9598 C   0  0  0  0  0  0  0  0  0  0  0  0
    0.3839    1.6160    0.4667 C   0  0  0  0  0  0  0  0  0  0  0  0
   -0.7324    1.6366    1.5482 C   0  0  0  0  0  0  0  0  0  0  0  0
    0.6852    0.2199    0.0188 C   0  0  0  0  0  0  0  0  0  0  0  0
    1.8125   -0.2865    0.2377 O   0  0  0  0  0  0  0  0  0  0  0  0
   -0.3291   -0.5852   -0.7033 C   0  0  0  0  0  0  0  0  0  0  0  0
    0.3270   -2.2664   -1.3943 Br  0  0  0  0  0  0  0  0  0  0  0  0
    1.3637    3.4297    1.2171 H   0  0  0  0  0  0  0  0  0  0  0  0
    2.0662    1.9246    1.8441 H   0  0  0  0  0  0  0  0  0  0  0  0
    2.3906    2.4381    0.1717 H   0  0  0  0  0  0  0  0  0  0  0  0
    0.0046    2.1662   -0.4008 H   0  0  0  0  0  0  0  0  0  0  0  0
   -1.6727    1.2724    1.1312 H   0  0  0  0  0  0  0  0  0  0  0  0
   -0.4563    1.0095    2.3990 H   0  0  0  0  0  0  0  0  0  0  0  0
   -0.9055    2.6540    1.9075 H   0  0  0  0  0  0  0  0  0  0  0  0
   -1.1581   -0.8073   -0.0302 H   0  0  0  0  0  0  0  0  0  0  0  0
   -0.7126   -0.0111   -1.5476 H   0  0  0  0  0  0  0  0  0  0  0  0
  1  2  1  0  0  0  0
  1  8  1  0  0  0  0
  1  9  1  0  0  0  0
  1 10  1  0  0  0  0
  2  3  1  0  0  0  0
  2  4  1  0  0  0  0
  2 11  1  0  0  0  0
  3 12  1  0  0  0  0
  3 13  1  0  0  0  0
  3 14  1  0  0  0  0
  4  5  2  0  0  0  0
  4  6  1  0  0  0  0
  6  7  1  0  0  0  0
  6 15  1  0  0  0  0
  6 16  1  0  0  0  0
M  END
>  <supplier_code>
2117-9-02

>  <zinc_id>
ZINC000038530126

>  <catalog_short_name>
synquestbbe

$$$$
Compound_435
 OpenBabel07072023573D

 10  9  0  0  0  0  0  0  0  0999 V2000
   -0.4084    0.1260    1.5174 O   0  0  0  0  0  0  0  0  0  0  0  0
   -0.0939   -0.1830    0.3441 C   0  0  0  0  0  0  0  0  0  0  0  0
   -0.8242    0.4344   -0.7793 C   0  0  0  0  0  0  0  0  0  0  0  0
   -2.3343   -0.6704   -1.2440 Br  0  0  0  0  0  0  0  0  0  0  0  0
    0.9960   -1.1538    0.1275 C   0  0  0  0  0  0  0  0  0  0  0  0
    2.6713   -0.2110   -0.0226 Br  0  0  0  0  0  0  0  0  0  0  0  0
   -1.1904    1.4246   -0.5010 H   0  0  0  0  0  0  0  0  0  0  0  0
   -0.1770    0.5425   -1.6520 H   0  0  0  0  0  0  0  0  0  0  0  0
    0.8272   -1.7321   -0.7834 H   0  0  0  0  0  0  0  0  0  0  0  0
    1.0628   -1.8499    0.9665 H   0  0  0  0  0  0  0  0  0  0  0  0
  1  2  2  0  0  0  0
  2  3  1  0  0  0  0
  2  5  1  0  0  0  0
  3  4  1  0  0  0  0
  3  7  1  0  0  0  0
  3  8  1  0  0  0  0
  5  6  1  0  0  0  0
  5  9  1  0  0  0  0
  5 10  1  0  0  0  0
M  END
>  <supplier_code>
2117-9-03

>  <zinc_id>
ZINC000001767938

>  <catalog_short_name>
synquestbbe

$$$$
Compound_436
 OpenBabel07072023573D

 10  9  0  0  0  0  0  0  0  0999 V2000
   -0.9978    0.4020    0.2356 C   0  0  0  0  0  0  0  0  0  0  0  0
    0.2033    0.3680   -0.6206 C   0  0  0  0  0  0  0  0  0  0  0  0
    0.0773    0.5699   -1.8512 O   0  0  0  0  0  0  0  0  0  0  0  0
    1.5461    0.1005   -0.0724 C   0  0  0  0  0  0  0  0  0  0  0  0
    1.8733   -1.7992   -0.0817 Br  0  0  0  0  0  0  0  0  0  0  0  0
   -1.8819    0.1036   -0.3314 H   0  0  0  0  0  0  0  0  0  0  0  0
   -0.8892   -0.2787    1.0823 H   0  0  0  0  0  0  0  0  0  0  0  0
   -1.1483    1.4151    0.6120 H   0  0  0  0  0  0  0  0  0  0  0  0
    2.3111    0.5882   -0.6787 H   0  0  0  0  0  0  0  0  0  0  0  0
    1.6297    0.4738    0.9498 H   0  0  0  0  0  0  0  0  0  0  0  0
  1  2  1  0  0  0  0
  1  6  1  0  0  0  0
  1  7  1  0  0  0  0
  1  8  1  0  0  0  0
  2  3  2  0  0  0  0
  2  4  1  0  0  0  0
  4  5  1  0  0  0  0
  4  9  1  0  0  0  0
  4 10  1  0  0  0  0
M  END
>  <supplier_code>
2117-9-06

>  <zinc_id>
ZINC000002034519

>  <catalog_short_name>
synquestbbe

$$$$
Compound_437
 OpenBabel07072023573D

 10  9  0  0  0  0  0  0  0  0999 V2000
   -0.0307    0.3270   -1.2778 O   0  0  0  0  0  0  0  0  0  0  0  0
    0.2388    0.4943   -0.0643 C   0  0  0  0  0  0  0  0  0  0  0  0
   -0.8678    0.8977    0.8376 C   0  0  0  0  0  0  0  0  0  0  0  0
   -1.1511   -0.4000    2.2388 Br  0  0  0  0  0  0  0  0  0  0  0  0
   -0.5708    2.6336    1.6292 Br  0  0  0  0  0  0  0  0  0  0  0  0
    1.6197    0.1990    0.3938 C   0  0  0  0  0  0  0  0  0  0  0  0
    1.7175   -1.1340    0.7082 F   0  0  0  0  0  0  0  0  0  0  0  0
    1.9912    0.9317    1.4940 F   0  0  0  0  0  0  0  0  0  0  0  0
    2.5370    0.4668   -0.5946 F   0  0  0  0  0  0  0  0  0  0  0  0
   -1.7985    0.9679    0.2740 H   0  0  0  0  0  0  0  0  0  0  0  0
  1  2  2  0  0  0  0
  2  3  1  0  0  0  0
  2  6  1  0  0  0  0
  3  4  1  0  0  0  0
  3  5  1  0  0  0  0
  3 10  1  0  0  0  0
  6  7  1  0  0  0  0
  6  8  1  0  0  0  0
  6  9  1  0  0  0  0
M  END
>  <supplier_code>
2117-B-03

>  <zinc_id>
ZINC000004254287

>  <catalog_short_name>
synquestbbe

$$$$
Compound_438
 OpenBabel07072023573D

 15 14  0  0  0  0  0  0  0  0999 V2000
    3.1797    1.0922   -0.8728 C   0  0  0  0  0  0  0  0  0  0  0  0
    2.1190    1.4577    0.0850 C   0  0  0  0  0  0  0  0  0  0  0  0
    2.3871    2.2848    0.9872 O   0  0  0  0  0  0  0  0  0  0  0  0
    0.7364    0.9404   -0.0346 C   0  0  0  0  0  0  0  0  0  0  0  0
    0.5542   -0.3674    0.6352 C   0  0  0  0  0  0  0  0  0  0  0  0
    0.2765   -1.6054   -0.1187 C   0  0  0  0  0  0  0  0  0  0  0  0
    0.6248   -0.4250    1.8859 O   0  0  0  0  0  0  0  0  0  0  0  0
    4.1614    1.1422   -0.3969 H   0  0  0  0  0  0  0  0  0  0  0  0
    3.0263    0.0798   -1.2496 H   0  0  0  0  0  0  0  0  0  0  0  0
    3.1620    1.7927   -1.7093 H   0  0  0  0  0  0  0  0  0  0  0  0
    0.4675    0.8754   -1.0922 H   0  0  0  0  0  0  0  0  0  0  0  0
    0.0466    1.6520    0.4251 H   0  0  0  0  0  0  0  0  0  0  0  0
    1.2102   -2.0000   -0.5186 H   0  0  0  0  0  0  0  0  0  0  0  0
   -0.4119   -1.4075   -0.9425 H   0  0  0  0  0  0  0  0  0  0  0  0
   -0.1756   -2.3598    0.5276 H   0  0  0  0  0  0  0  0  0  0  0  0
  1  2  1  0  0  0  0
  1  8  1  0  0  0  0
  1  9  1  0  0  0  0
  1 10  1  0  0  0  0
  2  3  2  0  0  0  0
  2  4  1  0  0  0  0
  4  5  1  0  0  0  0
  4 11  1  0  0  0  0
  4 12  1  0  0  0  0
  5  6  1  0  0  0  0
  5  7  2  0  0  0  0
  6 13  1  0  0  0  0
  6 14  1  0  0  0  0
  6 15  1  0  0  0  0
M  END
>  <supplier_code>
2118-1-01

>  <zinc_id>
ZINC000004720638

>  <catalog_short_name>
synquestbbe

$$$$
Compound_439
 OpenBabel07072023573D

 19 18  0  0  0  0  0  0  0  0999 V2000
    0.9436   -0.8568   -2.0925 C   0  0  0  0  0  0  0  0  0  0  0  0
    0.1464    0.3633   -1.8505 C   0  0  0  0  0  0  0  0  0  0  0  0
   -1.0979    0.2552   -1.7381 O   0  0  0  0  0  0  0  0  0  0  0  0
    0.7577    1.7165   -1.8136 C   0  0  0  0  0  0  0  0  0  0  0  0
    1.4285    2.1027   -0.4557 C   0  0  0  0  0  0  0  0  0  0  0  0
    2.1563    3.4726   -0.5652 C   0  0  0  0  0  0  0  0  0  0  0  0
    0.4164    2.1271    0.7231 C   0  0  0  0  0  0  0  0  0  0  0  0
    0.2977   -1.6734   -2.4216 H   0  0  0  0  0  0  0  0  0  0  0  0
    1.6812   -0.6770   -2.8753 H   0  0  0  0  0  0  0  0  0  0  0  0
    1.4606   -1.1655   -1.1826 H   0  0  0  0  0  0  0  0  0  0  0  0
    1.5036    1.7743   -2.6115 H   0  0  0  0  0  0  0  0  0  0  0  0
   -0.0105    2.4585   -2.0548 H   0  0  0  0  0  0  0  0  0  0  0  0
    2.1922    1.3543   -0.2214 H   0  0  0  0  0  0  0  0  0  0  0  0
    2.6537    3.7145    0.3760 H   0  0  0  0  0  0  0  0  0  0  0  0
    1.4507    4.2725   -0.7997 H   0  0  0  0  0  0  0  0  0  0  0  0
    2.9173    3.4398   -1.3468 H   0  0  0  0  0  0  0  0  0  0  0  0
    0.9170    2.4236    1.6470 H   0  0  0  0  0  0  0  0  0  0  0  0
   -0.0108    1.1360    0.8801 H   0  0  0  0  0  0  0  0  0  0  0  0
   -0.3938    2.8317    0.5230 H   0  0  0  0  0  0  0  0  0  0  0  0
  1  2  1  0  0  0  0
  1  8  1  0  0  0  0
  1  9  1  0  0  0  0
  1 10  1  0  0  0  0
  2  3  2  0  0  0  0
  2  4  1  0  0  0  0
  4  5  1  0  0  0  0
  4 11  1  0  0  0  0
  4 12  1  0  0  0  0
  5  6  1  0  0  0  0
  5  7  1  0  0  0  0
  5 13  1  0  0  0  0
  6 14  1  0  0  0  0
  6 15  1  0  0  0  0
  6 16  1  0  0  0  0
  7 17  1  0  0  0  0
  7 18  1  0  0  0  0
  7 19  1  0  0  0  0
M  END
>  <supplier_code>
2118-1-02

>  <zinc_id>
ZINC000001482107

>  <catalog_short_name>
synquestbbe

$$$$
Compound_447
 OpenBabel07072023573D

 20 19  0  0  1  0  0  0  0  0999 V2000
   -0.2612   -2.8733   -3.3309 C   0  0  0  0  0  0  0  0  0  0  0  0
    0.7667   -2.9556   -2.1747 C   0  0  0  0  0  0  0  0  0  0  0  0
    0.5062   -2.0065   -0.9563 C   0  0  1  0  0  0  0  0  0  0  0  0
    1.5366   -2.2938    0.1791 C   0  0  0  0  0  0  0  0  0  0  0  0
    0.4970   -0.4936   -1.3543 C   0  0  0  0  0  0  0  0  0  0  0  0
    0.1920    0.4261   -0.2387 C   0  0  0  0  0  0  0  0  0  0  0  0
   -0.9160    0.3856    0.3440 O   0  0  0  0  0  0  0  0  0  0  0  0
    1.1058    1.3363    0.1722 O   0  0  0  0  0  0  0  0  0  0  0  0
   -1.2746   -3.0382   -2.9568 H   0  0  0  0  0  0  0  0  0  0  0  0
   -0.0341   -3.6362   -4.0788 H   0  0  0  0  0  0  0  0  0  0  0  0
   -0.2153   -1.9048   -3.8312 H   0  0  0  0  0  0  0  0  0  0  0  0
    1.7595   -2.7610   -2.5852 H   0  0  0  0  0  0  0  0  0  0  0  0
    0.7590   -3.9898   -1.8181 H   0  0  0  0  0  0  0  0  0  0  0  0
   -0.4838   -2.2568   -0.5584 H   0  0  0  0  0  0  0  0  0  0  0  0
    1.4926   -3.3424    0.4786 H   0  0  0  0  0  0  0  0  0  0  0  0
    2.5524   -2.0667   -0.1483 H   0  0  0  0  0  0  0  0  0  0  0  0
    1.3171   -1.6942    1.0633 H   0  0  0  0  0  0  0  0  0  0  0  0
   -0.2668   -0.3187   -2.1128 H   0  0  0  0  0  0  0  0  0  0  0  0
    1.4634   -0.2282   -1.7899 H   0  0  0  0  0  0  0  0  0  0  0  0
    0.9078    1.9342    0.9231 H   0  0  0  0  0  0  0  0  0  0  0  0
  1  2  1  0  0  0  0
  1  9  1  0  0  0  0
  1 10  1  0  0  0  0
  1 11  1  0  0  0  0
  2 12  1  0  0  0  0
  2 13  1  0  0  0  0
  3  2  1  0  0  0  0
  3  4  1  0  0  0  0
  3  5  1  0  0  0  0
  3 14  1  1  0  0  0
  4 15  1  0  0  0  0
  4 16  1  0  0  0  0
  4 17  1  0  0  0  0
  5  6  1  0  0  0  0
  5 18  1  0  0  0  0
  5 19  1  0  0  0  0
  6  7  2  0  0  0  0
  6  8  1  0  0  0  0
  8 20  1  0  0  0  0
M  END
>  <supplier_code>
2121-1-00

>  <zinc_id>
ZINC000000391783

>  <catalog_short_name>
synquestbbe

$$$$
Compound_448
 OpenBabel07072023573D

 20 19  0  0  1  0  0  0  0  0999 V2000
   -0.2595   -3.8208    0.7184 C   0  0  0  0  0  0  0  0  0  0  0  0
    0.3447   -2.4015    0.8241 C   0  0  0  0  0  0  0  0  0  0  0  0
    1.0348   -1.8591   -0.4726 C   0  0  2  0  0  0  0  0  0  0  0  0
    2.2432   -2.7320   -0.9195 C   0  0  0  0  0  0  0  0  0  0  0  0
    1.4915   -0.3720   -0.3117 C   0  0  0  0  0  0  0  0  0  0  0  0
    0.3941    0.5571    0.0232 C   0  0  0  0  0  0  0  0  0  0  0  0
   -0.5564    0.7403   -0.7703 O   0  0  0  0  0  0  0  0  0  0  0  0
    0.3889    1.2138    1.2068 O   0  0  0  0  0  0  0  0  0  0  0  0
   -0.9688   -3.8734   -0.1102 H   0  0  0  0  0  0  0  0  0  0  0  0
   -0.7853   -4.0619    1.6442 H   0  0  0  0  0  0  0  0  0  0  0  0
    0.5203   -4.5676    0.5738 H   0  0  0  0  0  0  0  0  0  0  0  0
   -0.4807   -1.7372    1.0912 H   0  0  0  0  0  0  0  0  0  0  0  0
    1.0576   -2.3850    1.6519 H   0  0  0  0  0  0  0  0  0  0  0  0
    0.3002   -1.8941   -1.2839 H   0  0  0  0  0  0  0  0  0  0  0  0
    1.9173   -3.7399   -1.1753 H   0  0  0  0  0  0  0  0  0  0  0  0
    2.9929   -2.7952   -0.1274 H   0  0  0  0  0  0  0  0  0  0  0  0
    2.7114   -2.3108   -1.8112 H   0  0  0  0  0  0  0  0  0  0  0  0
    2.2595   -0.3116    0.4648 H   0  0  0  0  0  0  0  0  0  0  0  0
    1.9406   -0.0201   -1.2449 H   0  0  0  0  0  0  0  0  0  0  0  0
   -0.3549    1.8080    1.4416 H   0  0  0  0  0  0  0  0  0  0  0  0
  1  2  1  0  0  0  0
  1  9  1  0  0  0  0
  1 10  1  0  0  0  0
  1 11  1  0  0  0  0
  2 12  1  0  0  0  0
  2 13  1  0  0  0  0
  3  2  1  0  0  0  0
  3  4  1  0  0  0  0
  3  5  1  0  0  0  0
  3 14  1  6  0  0  0
  4 15  1  0  0  0  0
  4 16  1  0  0  0  0
  4 17  1  0  0  0  0
  5  6  1  0  0  0  0
  5 18  1  0  0  0  0
  5 19  1  0  0  0  0
  6  7  2  0  0  0  0
  6  8  1  0  0  0  0
  8 20  1  0  0  0  0
M  END
>  <supplier_code>
2121-1-00

>  <zinc_id>
ZINC000000391784

>  <catalog_short_name>
synquestbbe

$$$$
Compound_450
 OpenBabel07072023573D

 17 16  0  0  0  0  0  0  0  0999 V2000
   -0.1801   -4.4857    0.5171 C   0  0  0  0  0  0  0  0  0  0  0  0
    0.8277   -3.3187    0.4005 C   0  0  0  0  0  0  0  0  0  0  0  0
    0.1238   -1.9433    0.2537 C   0  0  0  0  0  0  0  0  0  0  0  0
    1.1163   -0.7580    0.1243 C   0  0  0  0  0  0  0  0  0  0  0  0
    0.4210    0.5371   -0.0038 C   0  0  0  0  0  0  0  0  0  0  0  0
   -0.3335    0.7659   -0.9772 O   0  0  0  0  0  0  0  0  0  0  0  0
    0.5787    1.5041    0.9283 O   0  0  0  0  0  0  0  0  0  0  0  0
    0.3543   -5.4333    0.6159 H   0  0  0  0  0  0  0  0  0  0  0  0
   -0.8101   -4.5341   -0.3739 H   0  0  0  0  0  0  0  0  0  0  0  0
   -0.8169   -4.3527    1.3944 H   0  0  0  0  0  0  0  0  0  0  0  0
    1.4658   -3.4953   -0.4695 H   0  0  0  0  0  0  0  0  0  0  0  0
    1.4610   -3.3133    1.2926 H   0  0  0  0  0  0  0  0  0  0  0  0
   -0.5166   -1.9724   -0.6337 H   0  0  0  0  0  0  0  0  0  0  0  0
   -0.5128   -1.7775    1.1288 H   0  0  0  0  0  0  0  0  0  0  0  0
    1.7533   -0.9000   -0.7518 H   0  0  0  0  0  0  0  0  0  0  0  0
    1.7590   -0.7312    1.0083 H   0  0  0  0  0  0  0  0  0  0  0  0
    0.0959    2.3535    0.8441 H   0  0  0  0  0  0  0  0  0  0  0  0
  1  2  1  0  0  0  0
  1  8  1  0  0  0  0
  1  9  1  0  0  0  0
  1 10  1  0  0  0  0
  2  3  1  0  0  0  0
  2 11  1  0  0  0  0
  2 12  1  0  0  0  0
  3  4  1  0  0  0  0
  3 13  1  0  0  0  0
  3 14  1  0  0  0  0
  4  5  1  0  0  0  0
  4 15  1  0  0  0  0
  4 16  1  0  0  0  0
  5  6  2  0  0  0  0
  5  7  1  0  0  0  0
  7 17  1  0  0  0  0
M  END
>  <supplier_code>
2121-1-0C

>  <zinc_id>
ZINC000031500905

>  <catalog_short_name>
synquestbbe

$$$$
Compound_456
 OpenBabel07072023573D

 17 16  0  0  0  0  0  0  0  0999 V2000
    3.1955    2.3387   -2.1437 C   0  0  0  0  0  0  0  0  0  0  0  0
    2.1026    1.5736   -1.3447 C   0  0  0  0  0  0  0  0  0  0  0  0
    2.7531    0.6732   -0.2553 C   0  0  0  0  0  0  0  0  0  0  0  0
    1.1858    0.7587   -2.3128 C   0  0  0  0  0  0  0  0  0  0  0  0
   -0.0137    0.1866   -1.6688 C   0  0  0  0  0  0  0  0  0  0  0  0
    0.0190   -0.9410   -1.1246 O   0  0  0  0  0  0  0  0  0  0  0  0
   -1.1749    0.8785   -1.6699 O   0  0  0  0  0  0  0  0  0  0  0  0
    2.7335    3.0254   -2.8577 H   0  0  0  0  0  0  0  0  0  0  0  0
    3.8323    1.6377   -2.6903 H   0  0  0  0  0  0  0  0  0  0  0  0
    3.8186    2.9278   -1.4675 H   0  0  0  0  0  0  0  0  0  0  0  0
    1.4890    2.3254   -0.8354 H   0  0  0  0  0  0  0  0  0  0  0  0
    3.4305    1.2567    0.3696 H   0  0  0  0  0  0  0  0  0  0  0  0
    3.3183   -0.1392   -0.7190 H   0  0  0  0  0  0  0  0  0  0  0  0
    1.9869    0.2440    0.3937 H   0  0  0  0  0  0  0  0  0  0  0  0
    1.7600   -0.0475   -2.7783 H   0  0  0  0  0  0  0  0  0  0  0  0
    0.8416    1.4158   -3.1162 H   0  0  0  0  0  0  0  0  0  0  0  0
   -1.9805    0.4944   -1.2684 H   0  0  0  0  0  0  0  0  0  0  0  0
  1  2  1  0  0  0  0
  1  8  1  0  0  0  0
  1  9  1  0  0  0  0
  1 10  1  0  0  0  0
  2  3  1  0  0  0  0
  2  4  1  0  0  0  0
  2 11  1  0  0  0  0
  3 12  1  0  0  0  0
  3 13  1  0  0  0  0
  3 14  1  0  0  0  0
  4  5  1  0  0  0  0
  4 15  1  0  0  0  0
  4 16  1  0  0  0  0
  5  6  2  0  0  0  0
  5  7  1  0  0  0  0
  7 17  1  0  0  0  0
M  END
>  <supplier_code>
2121-1-18

>  <zinc_id>
ZINC000000388188

>  <catalog_short_name>
synquestbbe

$$$$
Compound_464
 OpenBabel07072023573D

 20 19  0  0  0  0  0  0  0  0999 V2000
    1.6206   -4.1161   -2.0399 C   0  0  0  0  0  0  0  0  0  0  0  0
    1.5710   -3.3013   -0.7152 C   0  0  0  0  0  0  0  0  0  0  0  0
    2.9755   -3.3005   -0.0454 C   0  0  0  0  0  0  0  0  0  0  0  0
    1.0099   -1.8663   -0.9772 C   0  0  0  0  0  0  0  0  0  0  0  0
    0.7757   -1.0059    0.2972 C   0  0  0  0  0  0  0  0  0  0  0  0
    0.2472    0.3364   -0.0168 C   0  0  0  0  0  0  0  0  0  0  0  0
   -0.8811    0.4741   -0.5398 O   0  0  0  0  0  0  0  0  0  0  0  0
    0.9688    1.4476    0.2671 O   0  0  0  0  0  0  0  0  0  0  0  0
    2.2954   -3.6422   -2.7557 H   0  0  0  0  0  0  0  0  0  0  0  0
    1.9710   -5.1332   -1.8532 H   0  0  0  0  0  0  0  0  0  0  0  0
    0.6276   -4.1827   -2.4893 H   0  0  0  0  0  0  0  0  0  0  0  0
    0.8786   -3.8175   -0.0440 H   0  0  0  0  0  0  0  0  0  0  0  0
    3.6823   -2.7129   -0.6370 H   0  0  0  0  0  0  0  0  0  0  0  0
    3.3595   -4.3191    0.0452 H   0  0  0  0  0  0  0  0  0  0  0  0
    2.9276   -2.8846    0.9623 H   0  0  0  0  0  0  0  0  0  0  0  0
    1.6876   -1.3321   -1.6517 H   0  0  0  0  0  0  0  0  0  0  0  0
    0.0450   -1.9654   -1.4871 H   0  0  0  0  0  0  0  0  0  0  0  0
    0.0659   -1.5114    0.9567 H   0  0  0  0  0  0  0  0  0  0  0  0
    1.7152   -0.8919    0.8403 H   0  0  0  0  0  0  0  0  0  0  0  0
    0.6009    2.3358    0.0762 H   0  0  0  0  0  0  0  0  0  0  0  0
  1  2  1  0  0  0  0
  1  9  1  0  0  0  0
  1 10  1  0  0  0  0
  1 11  1  0  0  0  0
  2  3  1  0  0  0  0
  2  4  1  0  0  0  0
  2 12  1  0  0  0  0
  3 13  1  0  0  0  0
  3 14  1  0  0  0  0
  3 15  1  0  0  0  0
  4  5  1  0  0  0  0
  4 16  1  0  0  0  0
  4 17  1  0  0  0  0
  5  6  1  0  0  0  0
  5 18  1  0  0  0  0
  5 19  1  0  0  0  0
  6  7  2  0  0  0  0
  6  8  1  0  0  0  0
  8 20  1  0  0  0  0
M  END
>  <supplier_code>
2121-1-29

>  <zinc_id>
ZINC000000391113

>  <catalog_short_name>
synquestbbe

$$$$
Compound_474
 OpenBabel07072023573D

 20 19  0  0  0  0  0  0  0  0999 V2000
    0.6784    2.8386   -0.2868 C   0  0  0  0  0  0  0  0  0  0  0  0
    1.8661    2.0562   -0.9390 C   0  0  0  0  0  0  0  0  0  0  0  0
    2.9034    3.0911   -1.4899 C   0  0  0  0  0  0  0  0  0  0  0  0
    2.5622    1.1786    0.1511 C   0  0  0  0  0  0  0  0  0  0  0  0
    1.3699    1.1681   -2.1391 C   0  0  0  0  0  0  0  0  0  0  0  0
    0.3034    0.1961   -1.8160 C   0  0  0  0  0  0  0  0  0  0  0  0
    0.5769   -0.9330   -1.3490 O   0  0  0  0  0  0  0  0  0  0  0  0
   -0.9953    0.5206   -2.0142 O   0  0  0  0  0  0  0  0  0  0  0  0
   -0.0321    2.1524    0.1802 H   0  0  0  0  0  0  0  0  0  0  0  0
    0.1405    3.4257   -1.0343 H   0  0  0  0  0  0  0  0  0  0  0  0
    1.0385    3.5207    0.4873 H   0  0  0  0  0  0  0  0  0  0  0  0
    3.2877    3.7295   -0.6921 H   0  0  0  0  0  0  0  0  0  0  0  0
    3.7523    2.5832   -1.9523 H   0  0  0  0  0  0  0  0  0  0  0  0
    2.4461    3.7368   -2.2431 H   0  0  0  0  0  0  0  0  0  0  0  0
    1.8504    0.4868    0.6061 H   0  0  0  0  0  0  0  0  0  0  0  0
    3.3761    0.5935   -0.2819 H   0  0  0  0  0  0  0  0  0  0  0  0
    2.9767    1.8023    0.9469 H   0  0  0  0  0  0  0  0  0  0  0  0
    2.2125    0.6204   -2.5705 H   0  0  0  0  0  0  0  0  0  0  0  0
    0.9902    1.8177   -2.9299 H   0  0  0  0  0  0  0  0  0  0  0  0
   -1.7042   -0.1191   -1.7964 H   0  0  0  0  0  0  0  0  0  0  0  0
  1  2  1  0  0  0  0
  1  9  1  0  0  0  0
  1 10  1  0  0  0  0
  1 11  1  0  0  0  0
  2  3  1  0  0  0  0
  2  4  1  0  0  0  0
  2  5  1  0  0  0  0
  3 12  1  0  0  0  0
  3 13  1  0  0  0  0
  3 14  1  0  0  0  0
  4 15  1  0  0  0  0
  4 16  1  0  0  0  0
  4 17  1  0  0  0  0
  5  6  1  0  0  0  0
  5 18  1  0  0  0  0
  5 19  1  0  0  0  0
  6  7  2  0  0  0  0
  6  8  1  0  0  0  0
  8 20  1  0  0  0  0
M  END
>  <supplier_code>
2121-1-X4

>  <zinc_id>
ZINC000000388597

>  <catalog_short_name>
synquestbbe

$$$$
Compound_479
 OpenBabel07072023573D

  8  7  0  0  0  0  0  0  0  0999 V2000
   -0.5972    0.7919    0.1637 O   0  0  0  0  0  0  0  0  0  0  0  0
    0.5226    0.9133   -0.3828 C   0  0  0  0  0  0  0  0  0  0  0  0
    0.6757    1.8441   -1.3523 O   0  0  0  0  0  0  0  0  0  0  0  0
    1.6497    0.0558    0.0164 C   0  0  0  0  0  0  0  0  0  0  0  0
    1.9460    0.2398    1.3438 F   0  0  0  0  0  0  0  0  0  0  0  0
    1.3350   -1.2637   -0.1962 F   0  0  0  0  0  0  0  0  0  0  0  0
   -0.0790    2.4101   -1.6190 H   0  0  0  0  0  0  0  0  0  0  0  0
    2.5373    0.2978   -0.5710 H   0  0  0  0  0  0  0  0  0  0  0  0
  1  2  2  0  0  0  0
  2  3  1  0  0  0  0
  2  4  1  0  0  0  0
  3  7  1  0  0  0  0
  4  5  1  0  0  0  0
  4  6  1  0  0  0  0
  4  8  1  0  0  0  0
M  END
>  <supplier_code>
2121-3-05

>  <zinc_id>
ZINC000003861101

>  <catalog_short_name>
synquestbbe

$$$$
Compound_490
 OpenBabel07072023573D

 14 13  0  0  0  0  0  0  0  0999 V2000
    0.9967    0.7333   -1.7123 O   0  0  0  0  0  0  0  0  0  0  0  0
    1.0472    0.3007   -0.5386 C   0  0  0  0  0  0  0  0  0  0  0  0
    2.2436   -0.1386   -0.0734 O   0  0  0  0  0  0  0  0  0  0  0  0
   -0.1732    0.2421    0.3042 C   0  0  0  0  0  0  0  0  0  0  0  0
    0.2123    0.1848    1.6244 F   0  0  0  0  0  0  0  0  0  0  0  0
   -0.8518    1.4332    0.1689 F   0  0  0  0  0  0  0  0  0  0  0  0
   -1.0987   -0.9717   -0.0549 C   0  0  0  0  0  0  0  0  0  0  0  0
   -1.5418   -0.8374   -1.3558 F   0  0  0  0  0  0  0  0  0  0  0  0
   -0.3605   -2.1377   -0.0137 F   0  0  0  0  0  0  0  0  0  0  0  0
   -2.3425   -1.1459    0.8737 C   0  0  0  0  0  0  0  0  0  0  0  0
   -3.0958   -2.2315    0.4903 F   0  0  0  0  0  0  0  0  0  0  0  0
   -3.1649   -0.0451    0.8304 F   0  0  0  0  0  0  0  0  0  0  0  0
   -1.9827   -1.3613    2.1833 F   0  0  0  0  0  0  0  0  0  0  0  0
    3.0418   -0.1095   -0.6421 H   0  0  0  0  0  0  0  0  0  0  0  0
  1  2  2  0  0  0  0
  2  3  1  0  0  0  0
  2  4  1  0  0  0  0
  3 14  1  0  0  0  0
  4  5  1  0  0  0  0
  4  6  1  0  0  0  0
  4  7  1  0  0  0  0
  7  8  1  0  0  0  0
  7  9  1  0  0  0  0
  7 10  1  0  0  0  0
 10 11  1  0  0  0  0
 10 12  1  0  0  0  0
 10 13  1  0  0  0  0
M  END
>  <supplier_code>
2121-3-34

>  <zinc_id>
ZINC000003861259

>  <catalog_short_name>
synquestbbe

$$$$
Compound_491
 OpenBabel07072023573D

 11 10  0  0  0  0  0  0  0  0999 V2000
   -0.1349    2.2953   -0.1571 O   0  0  0  0  0  0  0  0  0  0  0  0
   -0.2452    1.0629    0.0370 C   0  0  0  0  0  0  0  0  0  0  0  0
   -1.3806    0.4560   -0.3815 O   0  0  0  0  0  0  0  0  0  0  0  0
    0.8383    0.3076    0.7087 C   0  0  0  0  0  0  0  0  0  0  0  0
    0.5512   -1.0392    0.7212 F   0  0  0  0  0  0  0  0  0  0  0  0
    1.9909    0.4601   -0.0267 F   0  0  0  0  0  0  0  0  0  0  0  0
    1.0681    0.8005    2.1622 C   0  0  0  0  0  0  0  0  0  0  0  0
    2.1347    0.1564    2.7448 F   0  0  0  0  0  0  0  0  0  0  0  0
   -0.0365    0.5734    2.9503 F   0  0  0  0  0  0  0  0  0  0  0  0
   -2.0860    0.9781   -0.8185 H   0  0  0  0  0  0  0  0  0  0  0  0
    1.2794    1.8734    2.1716 H   0  0  0  0  0  0  0  0  0  0  0  0
  1  2  2  0  0  0  0
  2  3  1  0  0  0  0
  2  4  1  0  0  0  0
  3 10  1  0  0  0  0
  4  5  1  0  0  0  0
  4  6  1  0  0  0  0
  4  7  1  0  0  0  0
  7  8  1  0  0  0  0
  7  9  1  0  0  0  0
  7 11  1  0  0  0  0
M  END
>  <supplier_code>
2121-3-36

>  <zinc_id>
ZINC000001845748

>  <catalog_short_name>
synquestbbe

$$$$
Compound_494
 OpenBabel07072023573D

 11 10  0  0  1  0  0  0  0  0999 V2000
   -0.1781    0.7892   -3.1555 C   0  0  0  0  0  0  0  0  0  0  0  0
   -1.0555    0.0218   -2.1403 C   0  0  1  0  0  0  0  0  0  0  0  0
   -0.8928   -1.3334   -2.3129 F   0  0  0  0  0  0  0  0  0  0  0  0
   -0.7381    0.3727   -0.7423 C   0  0  0  0  0  0  0  0  0  0  0  0
    0.3981    0.1526   -0.2651 O   0  0  0  0  0  0  0  0  0  0  0  0
   -1.6698    0.9469    0.0553 O   0  0  0  0  0  0  0  0  0  0  0  0
   -0.4583    0.5124   -4.1749 H   0  0  0  0  0  0  0  0  0  0  0  0
   -0.3227    1.8659   -3.0393 H   0  0  0  0  0  0  0  0  0  0  0  0
    0.8798    0.5563   -3.0120 H   0  0  0  0  0  0  0  0  0  0  0  0
   -2.1036    0.2606   -2.3436 H   0  0  0  0  0  0  0  0  0  0  0  0
   -1.4432    1.1905    0.9775 H   0  0  0  0  0  0  0  0  0  0  0  0
  1  7  1  0  0  0  0
  1  8  1  0  0  0  0
  1  9  1  0  0  0  0
  2  1  1  0  0  0  0
  2  3  1  0  0  0  0
  2  4  1  0  0  0  0
  2 10  1  6  0  0  0
  4  5  2  0  0  0  0
  4  6  1  0  0  0  0
  6 11  1  0  0  0  0
M  END
>  <supplier_code>
2121-3-95

>  <zinc_id>
ZINC000001736841

>  <catalog_short_name>
synquestbbe

$$$$
Compound_495
 OpenBabel07072023573D

 11 10  0  0  1  0  0  0  0  0999 V2000
   -0.4933    0.8196   -3.0502 C   0  0  0  0  0  0  0  0  0  0  0  0
   -0.1315   -0.2472   -1.9895 C   0  0  2  0  0  0  0  0  0  0  0  0
   -0.8730   -1.7991   -2.3820 Cl  0  0  0  0  0  0  0  0  0  0  0  0
   -0.5356    0.1742   -0.6332 C   0  0  0  0  0  0  0  0  0  0  0  0
   -1.7359    0.3977   -0.3555 O   0  0  0  0  0  0  0  0  0  0  0  0
    0.3863    0.3454    0.3434 O   0  0  0  0  0  0  0  0  0  0  0  0
   -1.5726    0.9875   -3.0777 H   0  0  0  0  0  0  0  0  0  0  0  0
    0.0017    1.7648   -2.8137 H   0  0  0  0  0  0  0  0  0  0  0  0
   -0.1646    0.4997   -4.0403 H   0  0  0  0  0  0  0  0  0  0  0  0
    0.9503   -0.4002   -2.0115 H   0  0  0  0  0  0  0  0  0  0  0  0
    0.1060    0.6491    1.2316 H   0  0  0  0  0  0  0  0  0  0  0  0
  1  7  1  0  0  0  0
  1  8  1  0  0  0  0
  1  9  1  0  0  0  0
  2  1  1  0  0  0  0
  2  3  1  0  0  0  0
  2  4  1  0  0  0  0
  2 10  1  6  0  0  0
  4  5  2  0  0  0  0
  4  6  1  0  0  0  0
  6 11  1  0  0  0  0
M  END
>  <supplier_code>
2121-5-S1

>  <zinc_id>
ZINC000002034501

>  <catalog_short_name>
synquestbbe

$$$$
Compound_496
 OpenBabel07072023573D

  8  7  0  0  0  0  0  0  0  0999 V2000
    0.8671    0.0551    0.8614 O   0  0  0  0  0  0  0  0  0  0  0  0
   -0.1480    0.2180    0.1462 C   0  0  0  0  0  0  0  0  0  0  0  0
   -0.3648    1.4544   -0.3649 O   0  0  0  0  0  0  0  0  0  0  0  0
   -1.0925   -0.8795   -0.1479 C   0  0  0  0  0  0  0  0  0  0  0  0
   -1.1510   -1.1529   -1.8849 Cl  0  0  0  0  0  0  0  0  0  0  0  0
   -0.6716   -2.4144    0.6142 Cl  0  0  0  0  0  0  0  0  0  0  0  0
   -2.7052   -0.4445    0.4068 Cl  0  0  0  0  0  0  0  0  0  0  0  0
    0.2646    2.1829   -0.1824 H   0  0  0  0  0  0  0  0  0  0  0  0
  1  2  2  0  0  0  0
  2  3  1  0  0  0  0
  2  4  1  0  0  0  0
  3  8  1  0  0  0  0
  4  5  1  0  0  0  0
  4  6  1  0  0  0  0
  4  7  1  0  0  0  0
M  END
>  <supplier_code>
2121-5-X0

>  <zinc_id>
ZINC000003791092

>  <catalog_short_name>
synquestbbe

$$$$
Compound_497
 OpenBabel07072023573D

  8  7  0  0  0  0  0  0  0  0999 V2000
   -0.6787    0.5496   -0.0735 O   0  0  0  0  0  0  0  0  0  0  0  0
    0.3260    0.2081    0.5911 C   0  0  0  0  0  0  0  0  0  0  0  0
    0.1643   -0.0296    1.9157 O   0  0  0  0  0  0  0  0  0  0  0  0
    1.6543    0.0675   -0.0343 C   0  0  0  0  0  0  0  0  0  0  0  0
    1.7057    0.6397   -1.2850 F   0  0  0  0  0  0  0  0  0  0  0  0
    2.5999    0.6789    0.7484 F   0  0  0  0  0  0  0  0  0  0  0  0
    2.0697   -1.6342   -0.1879 Cl  0  0  0  0  0  0  0  0  0  0  0  0
   -0.7161    0.0769    2.3347 H   0  0  0  0  0  0  0  0  0  0  0  0
  1  2  2  0  0  0  0
  2  3  1  0  0  0  0
  2  4  1  0  0  0  0
  3  8  1  0  0  0  0
  4  5  1  0  0  0  0
  4  6  1  0  0  0  0
  4  7  1  0  0  0  0
M  END
>  <supplier_code>
2121-7-01

>  <zinc_id>
ZINC000003860269

>  <catalog_short_name>
synquestbbe

$$$$
Compound_500
 OpenBabel07072023573D

  8  7  0  0  0  0  0  0  0  0999 V2000
   -0.6203    0.5191    0.9362 O   0  0  0  0  0  0  0  0  0  0  0  0
    0.5171    0.0555    1.1768 C   0  0  0  0  0  0  0  0  0  0  0  0
    0.7651   -0.4670    2.4011 O   0  0  0  0  0  0  0  0  0  0  0  0
    1.5685    0.0739    0.1504 C   0  0  0  0  0  0  0  0  0  0  0  0
    2.1022   -1.7243   -0.2969 Br  0  0  0  0  0  0  0  0  0  0  0  0
    0.0663   -0.4653    3.0906 H   0  0  0  0  0  0  0  0  0  0  0  0
    1.2151    0.5657   -0.7590 H   0  0  0  0  0  0  0  0  0  0  0  0
    2.4362    0.6163    0.5283 H   0  0  0  0  0  0  0  0  0  0  0  0
  1  2  2  0  0  0  0
  2  3  1  0  0  0  0
  2  4  1  0  0  0  0
  3  6  1  0  0  0  0
  4  5  1  0  0  0  0
  4  7  1  0  0  0  0
  4  8  1  0  0  0  0
M  END
>  <supplier_code>
2121-9-01

>  <zinc_id>
ZINC000003860231

>  <catalog_short_name>
synquestbbe

$$$$
Compound_504
 OpenBabel07072023573D

 11 10  0  0  1  0  0  0  0  0999 V2000
   -0.5073    0.8164   -3.0580 C   0  0  0  0  0  0  0  0  0  0  0  0
   -0.1057   -0.2135   -1.9768 C   0  0  2  0  0  0  0  0  0  0  0  0
   -0.8568   -1.9422   -2.3970 Br  0  0  0  0  0  0  0  0  0  0  0  0
   -0.5413    0.1919   -0.6268 C   0  0  0  0  0  0  0  0  0  0  0  0
   -1.7553    0.3434   -0.3595 O   0  0  0  0  0  0  0  0  0  0  0  0
    0.3650    0.4247    0.3502 O   0  0  0  0  0  0  0  0  0  0  0  0
   -1.5927    0.9282   -3.1059 H   0  0  0  0  0  0  0  0  0  0  0  0
   -0.0594    1.7869   -2.8362 H   0  0  0  0  0  0  0  0  0  0  0  0
   -0.1487    0.4855   -4.0341 H   0  0  0  0  0  0  0  0  0  0  0  0
    0.9820   -0.3131   -1.9886 H   0  0  0  0  0  0  0  0  0  0  0  0
    0.0689    0.7086    1.2401 H   0  0  0  0  0  0  0  0  0  0  0  0
  1  7  1  0  0  0  0
  1  8  1  0  0  0  0
  1  9  1  0  0  0  0
  2  1  1  0  0  0  0
  2  3  1  0  0  0  0
  2  4  1  0  0  0  0
  2 10  1  1  0  0  0
  4  5  2  0  0  0  0
  4  6  1  0  0  0  0
  6 11  1  0  0  0  0
M  END
>  <supplier_code>
2121-9-13

>  <zinc_id>
ZINC000002034508

>  <catalog_short_name>
synquestbbe

$$$$
Compound_505
 OpenBabel07072023573D

 14 13  0  0  0  0  0  0  0  0999 V2000
    2.0541    1.4683   -0.0013 C   0  0  0  0  0  0  0  0  0  0  0  0
    1.5098    0.0121    0.0341 C   0  0  0  0  0  0  0  0  0  0  0  0
   -0.0439    0.0083   -0.0389 C   0  0  0  0  0  0  0  0  0  0  0  0
    2.1600   -0.9094   -1.5391 Br  0  0  0  0  0  0  0  0  0  0  0  0
    2.0217   -0.7190    1.2253 C   0  0  0  0  0  0  0  0  0  0  0  0
    3.2527   -0.8644    1.4049 O   0  0  0  0  0  0  0  0  0  0  0  0
    1.1967   -1.2528    2.1604 O   0  0  0  0  0  0  0  0  0  0  0  0
    1.6994    1.9841   -0.8954 H   0  0  0  0  0  0  0  0  0  0  0  0
    3.1458    1.4765   -0.0212 H   0  0  0  0  0  0  0  0  0  0  0  0
    1.7184    2.0237    0.8756 H   0  0  0  0  0  0  0  0  0  0  0  0
   -0.3841    0.5163   -0.9446 H   0  0  0  0  0  0  0  0  0  0  0  0
   -0.4695    0.5201    0.8278 H   0  0  0  0  0  0  0  0  0  0  0  0
   -0.4257   -1.0166   -0.0613 H   0  0  0  0  0  0  0  0  0  0  0  0
    1.5679   -1.7133    2.9439 H   0  0  0  0  0  0  0  0  0  0  0  0
  1  2  1  0  0  0  0
  1  8  1  0  0  0  0
  1  9  1  0  0  0  0
  1 10  1  0  0  0  0
  2  3  1  0  0  0  0
  2  4  1  0  0  0  0
  2  5  1  0  0  0  0
  3 11  1  0  0  0  0
  3 12  1  0  0  0  0
  3 13  1  0  0  0  0
  5  6  2  0  0  0  0
  5  7  1  0  0  0  0
  7 14  1  0  0  0  0
M  END
>  <supplier_code>
2121-9-14

>  <zinc_id>
ZINC000001672520

>  <catalog_short_name>
synquestbbe

$$$$
Compound_506
 OpenBabel07072023573D

 14 13  0  0  1  0  0  0  0  0999 V2000
    1.5438   -1.0470   -0.3189 C   0  0  0  0  0  0  0  0  0  0  0  0
    1.4979    0.0684    0.7510 C   0  0  0  0  0  0  0  0  0  0  0  0
    2.0381    1.4398    0.2559 C   0  0  1  0  0  0  0  0  0  0  0  0
    0.9491    2.1637   -1.1678 Br  0  0  0  0  0  0  0  0  0  0  0  0
    2.0804    2.4384    1.3439 C   0  0  0  0  0  0  0  0  0  0  0  0
    3.1495    3.0109    1.6543 O   0  0  0  0  0  0  0  0  0  0  0  0
    0.9615    2.7616    2.0352 O   0  0  0  0  0  0  0  0  0  0  0  0
    2.5636   -1.1851   -0.6841 H   0  0  0  0  0  0  0  0  0  0  0  0
    1.1991   -1.9888    0.1129 H   0  0  0  0  0  0  0  0  0  0  0  0
    0.8950   -0.8006   -1.1613 H   0  0  0  0  0  0  0  0  0  0  0  0
    2.0908   -0.2635    1.6085 H   0  0  0  0  0  0  0  0  0  0  0  0
    0.4632    0.1812    1.0875 H   0  0  0  0  0  0  0  0  0  0  0  0
    3.0475    1.2968   -0.1394 H   0  0  0  0  0  0  0  0  0  0  0  0
    1.0095    3.4193    2.7623 H   0  0  0  0  0  0  0  0  0  0  0  0
  1  2  1  0  0  0  0
  1  8  1  0  0  0  0
  1  9  1  0  0  0  0
  1 10  1  0  0  0  0
  2 11  1  0  0  0  0
  2 12  1  0  0  0  0
  3  2  1  0  0  0  0
  3  4  1  0  0  0  0
  3  5  1  0  0  0  0
  3 13  1  6  0  0  0
  5  6  2  0  0  0  0
  5  7  1  0  0  0  0
  7 14  1  0  0  0  0
M  END
>  <supplier_code>
2121-9-15

>  <zinc_id>
ZINC000001586362

>  <catalog_short_name>
synquestbbe

$$$$
Compound_510
 OpenBabel07072023573D

  8  7  0  0  0  0  0  0  0  0999 V2000
   -0.3143    0.8861   -0.4735 O   0  0  0  0  0  0  0  0  0  0  0  0
   -0.0771   -0.3438   -0.4763 C   0  0  0  0  0  0  0  0  0  0  0  0
   -0.4945   -1.0749   -1.5387 O   0  0  0  0  0  0  0  0  0  0  0  0
    0.6344   -0.9965    0.6354 C   0  0  0  0  0  0  0  0  0  0  0  0
   -0.1627   -1.9717    1.1796 F   0  0  0  0  0  0  0  0  0  0  0  0
    0.9694   -0.1136    1.6344 F   0  0  0  0  0  0  0  0  0  0  0  0
    2.2614   -1.8034   -0.0124 Br  0  0  0  0  0  0  0  0  0  0  0  0
   -0.9736   -0.6419   -2.2771 H   0  0  0  0  0  0  0  0  0  0  0  0
  1  2  2  0  0  0  0
  2  3  1  0  0  0  0
  2  4  1  0  0  0  0
  3  8  1  0  0  0  0
  4  5  1  0  0  0  0
  4  6  1  0  0  0  0
  4  7  1  0  0  0  0
M  END
>  <supplier_code>
2121-B-02

>  <zinc_id>
ZINC000004290612

>  <catalog_short_name>
synquestbbe

$$$$
Compound_511
 OpenBabel07072023573D

  8  7  0  0  0  0  0  0  0  0999 V2000
   -0.6161    0.5289    0.9346 O   0  0  0  0  0  0  0  0  0  0  0  0
    0.5245    0.0771    1.1786 C   0  0  0  0  0  0  0  0  0  0  0  0
    0.7895   -0.3951    2.4195 O   0  0  0  0  0  0  0  0  0  0  0  0
    1.5716    0.0746    0.1472 C   0  0  0  0  0  0  0  0  0  0  0  0
    2.1613   -1.9129   -0.3054 I   0  0  0  0  0  0  0  0  0  0  0  0
    0.0932   -0.3851    3.1105 H   0  0  0  0  0  0  0  0  0  0  0  0
    1.2143    0.5473   -0.7700 H   0  0  0  0  0  0  0  0  0  0  0  0
    2.4357    0.6331    0.5085 H   0  0  0  0  0  0  0  0  0  0  0  0
  1  2  2  0  0  0  0
  2  3  1  0  0  0  0
  2  4  1  0  0  0  0
  3  6  1  0  0  0  0
  4  5  1  0  0  0  0
  4  7  1  0  0  0  0
  4  8  1  0  0  0  0
M  END
>  <supplier_code>
2121-H-00

>  <zinc_id>
ZINC000003860524

>  <catalog_short_name>
synquestbbe

$$$$
Compound_518
 OpenBabel07072023573D

 14 13  0  0  0  0  0  0  0  0999 V2000
    0.7293   -0.8546   -0.6767 C   0  0  0  0  0  0  0  0  0  0  0  0
    1.3663    0.4928   -0.2699 C   0  0  0  0  0  0  0  0  0  0  0  0
    0.9179    0.9378    1.1449 C   0  0  0  0  0  0  0  0  0  0  0  0
    1.4328    2.2707    1.4969 C   0  0  0  0  0  0  0  0  0  0  0  0
    2.6130    2.4212    1.8873 O   0  0  0  0  0  0  0  0  0  0  0  0
    0.6260    3.3520    1.4027 O   0  0  0  0  0  0  0  0  0  0  0  0
   -0.3596   -0.7722   -0.6839 H   0  0  0  0  0  0  0  0  0  0  0  0
    1.0632   -1.1373   -1.6753 H   0  0  0  0  0  0  0  0  0  0  0  0
    1.0183   -1.6409    0.0234 H   0  0  0  0  0  0  0  0  0  0  0  0
    1.0753    1.2519   -1.0029 H   0  0  0  0  0  0  0  0  0  0  0  0
    2.4549    0.3908   -0.2962 H   0  0  0  0  0  0  0  0  0  0  0  0
    1.2642    0.2153    1.8881 H   0  0  0  0  0  0  0  0  0  0  0  0
   -0.1740    0.9624    1.1857 H   0  0  0  0  0  0  0  0  0  0  0  0
    0.9674    4.2378    1.6380 H   0  0  0  0  0  0  0  0  0  0  0  0
  1  2  1  0  0  0  0
  1  7  1  0  0  0  0
  1  8  1  0  0  0  0
  1  9  1  0  0  0  0
  2  3  1  0  0  0  0
  2 10  1  0  0  0  0
  2 11  1  0  0  0  0
  3  4  1  0  0  0  0
  3 12  1  0  0  0  0
  3 13  1  0  0  0  0
  4  5  2  0  0  0  0
  4  6  1  0  0  0  0
  6 14  1  0  0  0  0
M  END
>  <supplier_code>
2122-1-X1

>  <zinc_id>
ZINC000000895132

>  <catalog_short_name>
synquestbbe

$$$$
Compound_545
 OpenBabel07072023573D

 17 16  0  0  0  0  0  0  0  0999 V2000
    0.0022   -4.9262   -0.1046 C   0  0  0  0  0  0  0  0  0  0  0  0
   -0.7128   -3.5606   -0.0121 C   0  0  0  0  0  0  0  0  0  0  0  0
    0.2688   -2.3688   -0.0726 C   0  0  0  0  0  0  0  0  0  0  0  0
   -0.4610   -1.1368    0.0183 O   0  0  0  0  0  0  0  0  0  0  0  0
    0.0716    0.1208   -0.0013 C   0  0  0  0  0  0  0  0  0  0  0  0
   -0.8136    1.2887    0.1018 C   0  0  0  0  0  0  0  0  0  0  0  0
    1.3075    0.3037   -0.1061 O   0  0  0  0  0  0  0  0  0  0  0  0
    0.7038   -5.0445    0.7234 H   0  0  0  0  0  0  0  0  0  0  0  0
   -0.7309   -5.7327   -0.0575 H   0  0  0  0  0  0  0  0  0  0  0  0
    0.5481   -5.0062   -1.0466 H   0  0  0  0  0  0  0  0  0  0  0  0
   -1.4253   -3.4787   -0.8377 H   0  0  0  0  0  0  0  0  0  0  0  0
   -1.2700   -3.5170    0.9279 H   0  0  0  0  0  0  0  0  0  0  0  0
    0.8220   -2.3958   -1.0143 H   0  0  0  0  0  0  0  0  0  0  0  0
    0.9777   -2.4341    0.7561 H   0  0  0  0  0  0  0  0  0  0  0  0
   -1.8559    0.9767    0.1867 H   0  0  0  0  0  0  0  0  0  0  0  0
   -0.7058    1.9140   -0.7860 H   0  0  0  0  0  0  0  0  0  0  0  0
   -0.5502    1.8756    0.9833 H   0  0  0  0  0  0  0  0  0  0  0  0
  1  2  1  0  0  0  0
  1  8  1  0  0  0  0
  1  9  1  0  0  0  0
  1 10  1  0  0  0  0
  2  3  1  0  0  0  0
  2 11  1  0  0  0  0
  2 12  1  0  0  0  0
  3  4  1  0  0  0  0
  3 13  1  0  0  0  0
  3 14  1  0  0  0  0
  4  5  1  0  0  0  0
  5  6  1  0  0  0  0
  5  7  2  0  0  0  0
  6 15  1  0  0  0  0
  6 16  1  0  0  0  0
  6 17  1  0  0  0  0
M  END
>  <supplier_code>
2123-1-32

>  <zinc_id>
ZINC000001697403

>  <catalog_short_name>
synquestbbe

$$$$
Compound_553
 OpenBabel07072023573D

 17 16  0  0  0  0  0  0  0  0999 V2000
    1.5883    0.0724   -0.1527 C   0  0  0  0  0  0  0  0  0  0  0  0
    0.2398   -0.1732    0.2560 O   0  0  0  0  0  0  0  0  0  0  0  0
   -0.4514    0.5101    1.2196 C   0  0  0  0  0  0  0  0  0  0  0  0
    0.0830    1.4889    1.7938 O   0  0  0  0  0  0  0  0  0  0  0  0
   -1.8334    0.1181    1.6063 C   0  0  0  0  0  0  0  0  0  0  0  0
   -1.8856   -0.3135    3.0978 C   0  0  0  0  0  0  0  0  0  0  0  0
   -2.4305   -0.9903    0.6953 C   0  0  0  0  0  0  0  0  0  0  0  0
    2.2630   -0.0721    0.6914 H   0  0  0  0  0  0  0  0  0  0  0  0
    1.8562   -0.6305   -0.9411 H   0  0  0  0  0  0  0  0  0  0  0  0
    1.6953    1.0893   -0.5310 H   0  0  0  0  0  0  0  0  0  0  0  0
   -2.4693    1.0018    1.4938 H   0  0  0  0  0  0  0  0  0  0  0  0
   -1.2450   -1.1799    3.2714 H   0  0  0  0  0  0  0  0  0  0  0  0
   -1.5529    0.4979    3.7485 H   0  0  0  0  0  0  0  0  0  0  0  0
   -2.9059   -0.5756    3.3851 H   0  0  0  0  0  0  0  0  0  0  0  0
   -3.4624   -1.2044    0.9805 H   0  0  0  0  0  0  0  0  0  0  0  0
   -1.8508   -1.9112    0.7771 H   0  0  0  0  0  0  0  0  0  0  0  0
   -2.4273   -0.6678   -0.3477 H   0  0  0  0  0  0  0  0  0  0  0  0
  1  2  1  0  0  0  0
  1  8  1  0  0  0  0
  1  9  1  0  0  0  0
  1 10  1  0  0  0  0
  2  3  1  0  0  0  0
  3  4  2  0  0  0  0
  3  5  1  0  0  0  0
  5  6  1  0  0  0  0
  5  7  1  0  0  0  0
  5 11  1  0  0  0  0
  6 12  1  0  0  0  0
  6 13  1  0  0  0  0
  6 14  1  0  0  0  0
  7 15  1  0  0  0  0
  7 16  1  0  0  0  0
  7 17  1  0  0  0  0
M  END
>  <supplier_code>
2123-1-77

>  <zinc_id>
ZINC000000388287

>  <catalog_short_name>
synquestbbe

$$$$
Compound_559
 OpenBabel07072023573D

 14 13  0  0  0  0  0  0  0  0999 V2000
   -2.7221    2.4613    0.8229 C   0  0  0  0  0  0  0  0  0  0  0  0
   -1.8770    1.4438    0.0225 C   0  0  0  0  0  0  0  0  0  0  0  0
   -0.5230    1.1256    0.6943 C   0  0  0  0  0  0  0  0  0  0  0  0
    0.2028    0.1794   -0.1008 O   0  0  0  0  0  0  0  0  0  0  0  0
    1.4349   -0.3214    0.1959 C   0  0  0  0  0  0  0  0  0  0  0  0
    2.0622    0.0131    1.2252 O   0  0  0  0  0  0  0  0  0  0  0  0
   -2.1898    3.4099    0.9229 H   0  0  0  0  0  0  0  0  0  0  0  0
   -3.6619    2.6440    0.2998 H   0  0  0  0  0  0  0  0  0  0  0  0
   -2.9484    2.0748    1.8192 H   0  0  0  0  0  0  0  0  0  0  0  0
   -2.4475    0.5166   -0.0821 H   0  0  0  0  0  0  0  0  0  0  0  0
   -1.6907    1.8487   -0.9763 H   0  0  0  0  0  0  0  0  0  0  0  0
   -0.6938    0.7027    1.6891 H   0  0  0  0  0  0  0  0  0  0  0  0
    0.0672    2.0422    0.7900 H   0  0  0  0  0  0  0  0  0  0  0  0
    1.8626   -0.9927   -0.4421 H   0  0  0  0  0  0  0  0  0  0  0  0
  1  2  1  0  0  0  0
  1  7  1  0  0  0  0
  1  8  1  0  0  0  0
  1  9  1  0  0  0  0
  2  3  1  0  0  0  0
  2 10  1  0  0  0  0
  2 11  1  0  0  0  0
  3  4  1  0  0  0  0
  3 12  1  0  0  0  0
  3 13  1  0  0  0  0
  4  5  1  0  0  0  0
  5  6  2  0  0  0  0
  5 14  1  0  0  0  0
M  END
>  <supplier_code>
2123-1-91

>  <zinc_id>
ZINC000002041068

>  <catalog_short_name>
synquestbbe

$$$$
Compound_563
 OpenBabel07072023573D

 14 13  0  0  1  0  0  0  0  0999 V2000
    3.7720   -0.4162    2.4754 C   0  0  0  0  0  0  0  0  0  0  0  0
    3.5440   -0.2490    1.0337 C   0  0  0  0  0  0  0  0  0  0  0  0
    4.5079   -0.0254    0.2670 O   0  0  0  0  0  0  0  0  0  0  0  0
    2.3131   -0.4535    0.4990 O   0  0  0  0  0  0  0  0  0  0  0  0
    1.2788    0.5331    0.4276 C   0  0  2  0  0  0  0  0  0  0  0  0
    0.0362   -0.1269   -0.1922 C   0  0  0  0  0  0  0  0  0  0  0  0
    1.8266    2.0422   -0.6492 Br  0  0  0  0  0  0  0  0  0  0  0  0
    4.3337    0.4337    2.8661 H   0  0  0  0  0  0  0  0  0  0  0  0
    2.8203   -0.4846    3.0040 H   0  0  0  0  0  0  0  0  0  0  0  0
    4.3389   -1.3312    2.6499 H   0  0  0  0  0  0  0  0  0  0  0  0
    1.0313    0.8854    1.4336 H   0  0  0  0  0  0  0  0  0  0  0  0
   -0.2707   -0.9867    0.4054 H   0  0  0  0  0  0  0  0  0  0  0  0
   -0.7888    0.5860   -0.2276 H   0  0  0  0  0  0  0  0  0  0  0  0
    0.2537   -0.4660   -1.2055 H   0  0  0  0  0  0  0  0  0  0  0  0
  1  2  1  0  0  0  0
  1  8  1  0  0  0  0
  1  9  1  0  0  0  0
  1 10  1  0  0  0  0
  2  3  2  0  0  0  0
  2  4  1  0  0  0  0
  5  4  1  0  0  0  0
  5  6  1  0  0  0  0
  5  7  1  0  0  0  0
  5 11  1  1  0  0  0
  6 12  1  0  0  0  0
  6 13  1  0  0  0  0
  6 14  1  0  0  0  0
M  END
>  <supplier_code>
2123-9-25

>  <zinc_id>
ZINC000038292592

>  <catalog_short_name>
synquestbbe

$$$$
Compound_564
 OpenBabel07072023573D

 14 13  0  0  1  0  0  0  0  0999 V2000
    1.8512    0.0625    3.6197 C   0  0  0  0  0  0  0  0  0  0  0  0
    1.1055    0.3384    2.3836 C   0  0  0  0  0  0  0  0  0  0  0  0
   -0.0533    0.8102    2.4450 O   0  0  0  0  0  0  0  0  0  0  0  0
    1.7092    0.0678    1.1888 O   0  0  0  0  0  0  0  0  0  0  0  0
    1.2232    0.3098   -0.1403 C   0  0  1  0  0  0  0  0  0  0  0  0
   -0.0876   -0.4372   -0.4718 C   0  0  0  0  0  0  0  0  0  0  0  0
    1.0187    2.2056   -0.4495 Br  0  0  0  0  0  0  0  0  0  0  0  0
    1.2061    0.1207    4.4988 H   0  0  0  0  0  0  0  0  0  0  0  0
    2.2821   -0.9370    3.5704 H   0  0  0  0  0  0  0  0  0  0  0  0
    2.6579    0.7884    3.7289 H   0  0  0  0  0  0  0  0  0  0  0  0
    1.9962   -0.0465   -0.8231 H   0  0  0  0  0  0  0  0  0  0  0  0
   -0.9257   -0.0126    0.0814 H   0  0  0  0  0  0  0  0  0  0  0  0
   -0.3032   -0.3549   -1.5390 H   0  0  0  0  0  0  0  0  0  0  0  0
    0.0055   -1.4938   -0.2151 H   0  0  0  0  0  0  0  0  0  0  0  0
  1  2  1  0  0  0  0
  1  8  1  0  0  0  0
  1  9  1  0  0  0  0
  1 10  1  0  0  0  0
  2  3  2  0  0  0  0
  2  4  1  0  0  0  0
  5  4  1  0  0  0  0
  5  6  1  0  0  0  0
  5  7  1  0  0  0  0
  5 11  1  6  0  0  0
  6 12  1  0  0  0  0
  6 13  1  0  0  0  0
  6 14  1  0  0  0  0
M  END
>  <supplier_code>
2123-9-25

>  <zinc_id>
ZINC000038292593

>  <catalog_short_name>
synquestbbe

$$$$
Compound_569
 OpenBabel07072023573D

 12 12  0  0  1  0  0  0  0  0999 V2000
    1.3058   -0.0340   -0.0108 O   0  0  0  0  0  0  0  0  0  0  0  0
    0.0547   -0.0022   -0.0078 C   0  0  0  0  0  0  0  0  0  0  0  0
   -0.7021   -1.1143   -0.0012 O   0  0  0  0  0  0  0  0  0  0  0  0
   -2.0937   -0.8250    0.0118 C   0  0  0  0  0  0  0  0  0  0  0  0
   -2.1883    0.7182   -0.0170 C   0  0  0  0  0  0  0  0  0  0  0  0
   -0.7292    1.2289   -0.0066 C   0  0  1  0  0  0  0  0  0  0  0  0
   -0.3104    2.2763    1.5630 Br  0  0  0  0  0  0  0  0  0  0  0  0
   -2.5451   -1.2345    0.9182 H   0  0  0  0  0  0  0  0  0  0  0  0
   -2.5748   -1.2699   -0.8618 H   0  0  0  0  0  0  0  0  0  0  0  0
   -2.7469    1.0825    0.8477 H   0  0  0  0  0  0  0  0  0  0  0  0
   -2.7017    1.0514   -0.9228 H   0  0  0  0  0  0  0  0  0  0  0  0
   -0.5081    1.8122   -0.9042 H   0  0  0  0  0  0  0  0  0  0  0  0
  1  2  2  0  0  0  0
  2  3  1  0  0  0  0
  3  4  1  0  0  0  0
  4  5  1  0  0  0  0
  4  8  1  0  0  0  0
  4  9  1  0  0  0  0
  5  6  1  0  0  0  0
  5 10  1  0  0  0  0
  5 11  1  0  0  0  0
  6  7  1  0  0  0  0
  6  2  1  0  0  0  0
  6 12  1  6  0  0  0
M  END
>  <supplier_code>
2125-9-01

>  <zinc_id>
ZINC000003860233

>  <catalog_short_name>
synquestbbe

$$$$
Compound_570
 OpenBabel07072023573D

 12 12  0  0  1  0  0  0  0  0999 V2000
    1.3066   -0.0348    0.0076 O   0  0  0  0  0  0  0  0  0  0  0  0
    0.0552   -0.0015   -0.0092 C   0  0  0  0  0  0  0  0  0  0  0  0
   -0.7010   -1.1126   -0.0006 O   0  0  0  0  0  0  0  0  0  0  0  0
   -2.0936   -0.8257    0.0100 C   0  0  0  0  0  0  0  0  0  0  0  0
   -2.1908    0.7163   -0.0227 C   0  0  0  0  0  0  0  0  0  0  0  0
   -0.7329    1.2285   -0.0322 C   0  0  2  0  0  0  0  0  0  0  0  0
   -0.3163    2.2487   -1.6198 Br  0  0  0  0  0  0  0  0  0  0  0  0
   -2.5475   -1.2365    0.9141 H   0  0  0  0  0  0  0  0  0  0  0  0
   -2.5723   -1.2711   -0.8646 H   0  0  0  0  0  0  0  0  0  0  0  0
   -2.7255    1.0886    0.8555 H   0  0  0  0  0  0  0  0  0  0  0  0
   -2.7311    1.0429   -0.9141 H   0  0  0  0  0  0  0  0  0  0  0  0
   -0.5166    1.8271    0.8575 H   0  0  0  0  0  0  0  0  0  0  0  0
  1  2  2  0  0  0  0
  2  3  1  0  0  0  0
  3  4  1  0  0  0  0
  4  5  1  0  0  0  0
  4  8  1  0  0  0  0
  4  9  1  0  0  0  0
  5  6  1  0  0  0  0
  5 10  1  0  0  0  0
  5 11  1  0  0  0  0
  6  7  1  0  0  0  0
  6  2  1  0  0  0  0
  6 12  1  1  0  0  0
M  END
>  <supplier_code>
2125-9-01

>  <zinc_id>
ZINC000003860234

>  <catalog_short_name>
synquestbbe

$$$$
Compound_578
 OpenBabel07072023573D

 16 15  0  0  0  0  0  0  0  0999 V2000
    0.0970   -0.6790   -0.0711 C   0  0  0  0  0  0  0  0  0  0  0  0
    1.1624    0.2871   -0.6185 C   0  0  0  0  0  0  0  0  0  0  0  0
    1.0406    1.5547    0.0437 O   0  0  0  0  0  0  0  0  0  0  0  0
    1.9868    2.2325    0.7602 C   0  0  0  0  0  0  0  0  0  0  0  0
    3.1402    1.7605    0.9008 O   0  0  0  0  0  0  0  0  0  0  0  0
    1.6582    3.4770    1.3373 C   0  0  0  0  0  0  0  0  0  0  0  0
    0.2856    4.0228    1.2894 C   0  0  0  0  0  0  0  0  0  0  0  0
    2.5483    4.1447    1.9148 O   0  0  0  0  0  0  0  0  0  0  0  0
   -0.8986   -0.2431   -0.1815 H   0  0  0  0  0  0  0  0  0  0  0  0
    0.1303   -1.6250   -0.6145 H   0  0  0  0  0  0  0  0  0  0  0  0
    0.2821   -0.8760    0.9868 H   0  0  0  0  0  0  0  0  0  0  0  0
    2.1515   -0.1577   -0.4817 H   0  0  0  0  0  0  0  0  0  0  0  0
    0.9988    0.4413   -1.6878 H   0  0  0  0  0  0  0  0  0  0  0  0
    0.2194    4.9727    1.8270 H   0  0  0  0  0  0  0  0  0  0  0  0
   -0.0102    4.1897    0.2519 H   0  0  0  0  0  0  0  0  0  0  0  0
   -0.4123    3.3165    1.7459 H   0  0  0  0  0  0  0  0  0  0  0  0
  1  2  1  0  0  0  0
  1  9  1  0  0  0  0
  1 10  1  0  0  0  0
  1 11  1  0  0  0  0
  2  3  1  0  0  0  0
  2 12  1  0  0  0  0
  2 13  1  0  0  0  0
  3  4  1  0  0  0  0
  4  5  2  0  0  0  0
  4  6  1  0  0  0  0
  6  7  1  0  0  0  0
  6  8  2  0  0  0  0
  7 14  1  0  0  0  0
  7 15  1  0  0  0  0
  7 16  1  0  0  0  0
M  END
>  <supplier_code>
2129-1-01

>  <zinc_id>
ZINC000001679741

>  <catalog_short_name>
synquestbbe

$$$$
Compound_581
 OpenBabel07072023573D

 13 12  0  0  0  0  0  0  0  0999 V2000
    1.5393   -0.0184   -0.1210 C   0  0  0  0  0  0  0  0  0  0  0  0
    0.1710   -0.1494    0.2717 O   0  0  0  0  0  0  0  0  0  0  0  0
   -0.4443    0.5023    1.3046 C   0  0  0  0  0  0  0  0  0  0  0  0
    0.2056    1.2868    2.0375 O   0  0  0  0  0  0  0  0  0  0  0  0
   -1.8205    0.2858    1.5319 C   0  0  0  0  0  0  0  0  0  0  0  0
   -2.5436    0.8911    2.6700 C   0  0  0  0  0  0  0  0  0  0  0  0
   -2.4564   -0.4439    0.7352 O   0  0  0  0  0  0  0  0  0  0  0  0
    2.1969   -0.2874    0.7064 H   0  0  0  0  0  0  0  0  0  0  0  0
    1.7297   -0.6892   -0.9584 H   0  0  0  0  0  0  0  0  0  0  0  0
    1.7493    1.0048   -0.4357 H   0  0  0  0  0  0  0  0  0  0  0  0
   -2.4722    1.9802    2.6247 H   0  0  0  0  0  0  0  0  0  0  0  0
   -3.6002    0.6155    2.6572 H   0  0  0  0  0  0  0  0  0  0  0  0
   -2.1088    0.5445    3.6090 H   0  0  0  0  0  0  0  0  0  0  0  0
  1  2  1  0  0  0  0
  1  8  1  0  0  0  0
  1  9  1  0  0  0  0
  1 10  1  0  0  0  0
  2  3  1  0  0  0  0
  3  4  2  0  0  0  0
  3  5  1  0  0  0  0
  5  6  1  0  0  0  0
  5  7  2  0  0  0  0
  6 11  1  0  0  0  0
  6 12  1  0  0  0  0
  6 13  1  0  0  0  0
M  END
>  <supplier_code>
2129-1-05

>  <zinc_id>
ZINC000001692440

>  <catalog_short_name>
synquestbbe

$$$$
Compound_620
 OpenBabel07072023573D

 18 17  0  0  1  0  0  0  0  0999 V2000
    0.0651   -0.6118   -0.0622 C   0  0  0  0  0  0  0  0  0  0  0  0
    1.1728    0.3190   -0.5822 C   0  0  0  0  0  0  0  0  0  0  0  0
    1.0243    1.6260   -0.0107 O   0  0  0  0  0  0  0  0  0  0  0  0
    1.9161    2.3226    0.7560 C   0  0  0  0  0  0  0  0  0  0  0  0
    3.0161    1.8215    1.0853 O   0  0  0  0  0  0  0  0  0  0  0  0
    1.5887    3.6949    1.1994 C   0  0  2  0  0  0  0  0  0  0  0  0
    1.4729    3.7948    2.7371 C   0  0  0  0  0  0  0  0  0  0  0  0
    0.3647    4.1406    0.6146 O   0  0  0  0  0  0  0  0  0  0  0  0
   -0.9160   -0.1942   -0.2910 H   0  0  0  0  0  0  0  0  0  0  0  0
    0.1508   -1.5917   -0.5345 H   0  0  0  0  0  0  0  0  0  0  0  0
    0.1536   -0.7334    1.0179 H   0  0  0  0  0  0  0  0  0  0  0  0
    2.1473   -0.1188   -0.3572 H   0  0  0  0  0  0  0  0  0  0  0  0
    1.0868    0.4145   -1.6666 H   0  0  0  0  0  0  0  0  0  0  0  0
    2.3801    4.3666    0.8542 H   0  0  0  0  0  0  0  0  0  0  0  0
    1.2324    4.8194    3.0225 H   0  0  0  0  0  0  0  0  0  0  0  0
    0.6839    3.1350    3.1037 H   0  0  0  0  0  0  0  0  0  0  0  0
    2.4176    3.5199    3.2107 H   0  0  0  0  0  0  0  0  0  0  0  0
    0.2503    5.0600    0.9313 H   0  0  0  0  0  0  0  0  0  0  0  0
  1  2  1  0  0  0  0
  1  9  1  0  0  0  0
  1 10  1  0  0  0  0
  1 11  1  0  0  0  0
  2  3  1  0  0  0  0
  2 12  1  0  0  0  0
  2 13  1  0  0  0  0
  3  4  1  0  0  0  0
  4  5  2  0  0  0  0
  6  4  1  0  0  0  0
  6  7  1  0  0  0  0
  6  8  1  0  0  0  0
  6 14  1  6  0  0  0
  7 15  1  0  0  0  0
  7 16  1  0  0  0  0
  7 17  1  0  0  0  0
  8 18  1  0  0  0  0
M  END
>  <supplier_code>
2129-1-Y5

>  <zinc_id>
ZINC000000391793

>  <catalog_short_name>
synquestbbe

$$$$
Compound_628
 OpenBabel07072023573D

 10  9  0  0  0  0  0  0  0  0999 V2000
   -1.1581   -2.0163   -0.3666 O   0  0  0  0  0  0  0  0  0  0  0  0
   -0.7007   -1.0261    0.2497 C   0  0  0  0  0  0  0  0  0  0  0  0
   -1.1088   -0.8300    1.5270 O   0  0  0  0  0  0  0  0  0  0  0  0
    0.2241   -0.1491   -0.3566 C   0  0  0  0  0  0  0  0  0  0  0  0
    0.6122   -0.3900   -1.5244 O   0  0  0  0  0  0  0  0  0  0  0  0
    0.7304    1.0430    0.3623 C   0  0  0  0  0  0  0  0  0  0  0  0
    2.1433    1.9744   -0.5719 Br  0  0  0  0  0  0  0  0  0  0  0  0
   -1.7359   -1.4502    1.9533 H   0  0  0  0  0  0  0  0  0  0  0  0
   -0.0962    1.7398    0.5157 H   0  0  0  0  0  0  0  0  0  0  0  0
    1.1228    0.7478    1.3386 H   0  0  0  0  0  0  0  0  0  0  0  0
  1  2  2  0  0  0  0
  2  3  1  0  0  0  0
  2  4  1  0  0  0  0
  3  8  1  0  0  0  0
  4  5  2  0  0  0  0
  4  6  1  0  0  0  0
  6  7  1  0  0  0  0
  6  9  1  0  0  0  0
  6 10  1  0  0  0  0
M  END
>  <supplier_code>
2129-9-X3

>  <zinc_id>
ZINC000001718542

>  <catalog_short_name>
synquestbbe

$$$$
Compound_630
 OpenBabel07072023573D

 32 33  0  0  1  0  0  0  0  0999 V2000
   -0.1106   -0.0492    0.1977 C   0  0  0  0  0  0  0  0  0  0  0  0
    1.4674   -0.0329    0.0594 C   0  0  0  0  0  0  0  0  0  0  0  0
    1.9485   -0.7704    1.3712 C   0  0  0  0  0  0  0  0  0  0  0  0
    2.0874    1.3789   -0.1680 C   0  0  2  0  0  0  0  0  0  0  0  0
    1.5098    1.8470   -1.5406 C   0  0  0  0  0  0  0  0  0  0  0  0
    1.4364    0.5116   -2.3259 C   0  0  0  0  0  0  0  0  0  0  0  0
    2.0813   -0.5066   -1.3163 C   0  0  2  0  0  0  0  0  0  0  0  0
    1.7641   -1.9822   -1.6961 C   0  0  0  0  0  0  0  0  0  0  0  0
    3.6359   -0.1934   -1.1924 C   0  0  2  0  0  0  0  0  0  0  0  0
    4.4621   -0.0507   -2.5104 C   0  0  0  0  0  0  0  0  0  0  0  0
    4.3126   -1.2364   -0.4808 O   0  0  0  0  0  0  0  0  0  0  0  0
    3.6147    1.1207   -0.3494 C   0  0  0  0  0  0  0  0  0  0  0  0
   -0.6458    0.4682   -0.5946 H   0  0  0  0  0  0  0  0  0  0  0  0
   -0.4197    0.4263    1.1315 H   0  0  0  0  0  0  0  0  0  0  0  0
   -0.4803   -1.0757    0.2107 H   0  0  0  0  0  0  0  0  0  0  0  0
    1.5865   -1.7998    1.3802 H   0  0  0  0  0  0  0  0  0  0  0  0
    3.0238   -0.8086    1.5059 H   0  0  0  0  0  0  0  0  0  0  0  0
    1.5520   -0.2698    2.2579 H   0  0  0  0  0  0  0  0  0  0  0  0
    1.8766    2.0861    0.6403 H   0  0  0  0  0  0  0  0  0  0  0  0
    0.5238    2.3045   -1.4226 H   0  0  0  0  0  0  0  0  0  0  0  0
    2.1576    2.5727   -2.0397 H   0  0  0  0  0  0  0  0  0  0  0  0
    1.9547    0.5656   -3.2833 H   0  0  0  0  0  0  0  0  0  0  0  0
    0.4030    0.2500   -2.5646 H   0  0  0  0  0  0  0  0  0  0  0  0
    2.1640   -2.6699   -0.9494 H   0  0  0  0  0  0  0  0  0  0  0  0
    2.2088   -2.2260   -2.6616 H   0  0  0  0  0  0  0  0  0  0  0  0
    0.6869   -2.1456   -1.7644 H   0  0  0  0  0  0  0  0  0  0  0  0
    4.1735    0.8308   -3.0842 H   0  0  0  0  0  0  0  0  0  0  0  0
    4.3400   -0.9351   -3.1385 H   0  0  0  0  0  0  0  0  0  0  0  0
    5.5240    0.0558   -2.2752 H   0  0  0  0  0  0  0  0  0  0  0  0
    5.2182   -0.8938   -0.3203 H   0  0  0  0  0  0  0  0  0  0  0  0
    4.1038    1.9592   -0.8522 H   0  0  0  0  0  0  0  0  0  0  0  0
    4.1078    0.9969    0.6177 H   0  0  0  0  0  0  0  0  0  0  0  0
  1  2  1  0  0  0  0
  1 13  1  0  0  0  0
  1 14  1  0  0  0  0
  1 15  1  0  0  0  0
  2  3  1  0  0  0  0
  3 16  1  0  0  0  0
  3 17  1  0  0  0  0
  3 18  1  0  0  0  0
  4  2  1  0  0  0  0
  4  5  1  0  0  0  0
  4 19  1  1  0  0  0
  5  6  1  0  0  0  0
  5 20  1  0  0  0  0
  5 21  1  0  0  0  0
  6  7  1  0  0  0  0
  6 22  1  0  0  0  0
  6 23  1  0  0  0  0
  7  8  1  6  0  0  0
  7  9  1  0  0  0  0
  7  2  1  0  0  0  0
  8 24  1  0  0  0  0
  8 25  1  0  0  0  0
  8 26  1  0  0  0  0
  9 10  1  6  0  0  0
  9 11  1  0  0  0  0
  9 12  1  0  0  0  0
 10 27  1  0  0  0  0
 10 28  1  0  0  0  0
 10 29  1  0  0  0  0
 11 30  1  0  0  0  0
 12  4  1  0  0  0  0
 12 31  1  0  0  0  0
 12 32  1  0  0  0  0
M  END
>  <supplier_code>
2201-1-03

>  <zinc_id>
ZINC000002382779

>  <catalog_short_name>
synquestbbe

$$$$
Compound_631
 OpenBabel07072023573D

 25 25  0  0  0  0  0  0  0  0999 V2000
    2.5609   -3.0010    0.7710 C   0  0  0  0  0  0  0  0  0  0  0  0
    2.5346   -1.5493    0.1845 C   0  0  0  0  0  0  0  0  0  0  0  0
    1.0913   -0.9651    0.3874 C   0  0  0  0  0  0  0  0  0  0  0  0
    0.1009   -1.7003   -0.3280 O   0  0  0  0  0  0  0  0  0  0  0  0
    2.9283   -1.6038   -1.3367 C   0  0  0  0  0  0  0  0  0  0  0  0
    3.1399   -0.2063   -1.9778 C   0  0  0  0  0  0  0  0  0  0  0  0
    4.1586    0.6545   -1.1867 C   0  0  0  0  0  0  0  0  0  0  0  0
    3.8355    0.7231    0.3286 C   0  0  0  0  0  0  0  0  0  0  0  0
    3.5997   -0.6808    0.9481 C   0  0  0  0  0  0  0  0  0  0  0  0
    3.5521   -3.4488    0.6672 H   0  0  0  0  0  0  0  0  0  0  0  0
    2.3059   -2.9961    1.8336 H   0  0  0  0  0  0  0  0  0  0  0  0
    1.8485   -3.6475    0.2537 H   0  0  0  0  0  0  0  0  0  0  0  0
    0.8206   -0.9745    1.4452 H   0  0  0  0  0  0  0  0  0  0  0  0
    1.0295    0.0691    0.0517 H   0  0  0  0  0  0  0  0  0  0  0  0
   -0.7350   -1.2114   -0.1725 H   0  0  0  0  0  0  0  0  0  0  0  0
    2.1631   -2.1389   -1.9063 H   0  0  0  0  0  0  0  0  0  0  0  0
    3.8593   -2.1681   -1.4524 H   0  0  0  0  0  0  0  0  0  0  0  0
    3.5025   -0.3363   -3.0003 H   0  0  0  0  0  0  0  0  0  0  0  0
    2.1858    0.3214   -2.0370 H   0  0  0  0  0  0  0  0  0  0  0  0
    4.1610    1.6675   -1.5949 H   0  0  0  0  0  0  0  0  0  0  0  0
    5.1634    0.2420   -1.3229 H   0  0  0  0  0  0  0  0  0  0  0  0
    4.6677    1.2028    0.8487 H   0  0  0  0  0  0  0  0  0  0  0  0
    2.9555    1.3494    0.4849 H   0  0  0  0  0  0  0  0  0  0  0  0
    4.5607   -1.2054    0.9529 H   0  0  0  0  0  0  0  0  0  0  0  0
    3.2995   -0.5587    1.9931 H   0  0  0  0  0  0  0  0  0  0  0  0
  1  2  1  0  0  0  0
  1 10  1  0  0  0  0
  1 11  1  0  0  0  0
  1 12  1  0  0  0  0
  2  3  1  0  0  0  0
  2  5  1  0  0  0  0
  3  4  1  0  0  0  0
  3 13  1  0  0  0  0
  3 14  1  0  0  0  0
  4 15  1  0  0  0  0
  5  6  1  0  0  0  0
  5 16  1  0  0  0  0
  5 17  1  0  0  0  0
  6  7  1  0  0  0  0
  6 18  1  0  0  0  0
  6 19  1  0  0  0  0
  7  8  1  0  0  0  0
  7 20  1  0  0  0  0
  7 21  1  0  0  0  0
  8  9  1  0  0  0  0
  8 22  1  0  0  0  0
  8 23  1  0  0  0  0
  9  2  1  0  0  0  0
  9 24  1  0  0  0  0
  9 25  1  0  0  0  0
M  END
>  <supplier_code>
2201-1-04

>  <zinc_id>
ZINC000001420477

>  <catalog_short_name>
synquestbbe

$$$$
Compound_632
 OpenBabel07072023573D

 27 29  0  0  1  0  0  0  0  0999 V2000
    0.4863    0.7231    0.2589 O   0  0  0  0  0  0  0  0  0  0  0  0
   -0.8575    0.7882    0.7404 C   0  0  2  0  0  0  0  0  0  0  0  0
   -1.3231    2.2818    0.7628 C   0  0  0  0  0  0  0  0  0  0  0  0
   -2.7928    2.3682    1.2878 C   0  0  1  0  0  0  0  0  0  0  0  0
   -3.7296    1.5463    0.3453 C   0  0  0  0  0  0  0  0  0  0  0  0
   -3.2698    0.0527    0.3233 C   0  0  2  0  0  0  0  0  0  0  0  0
   -3.3401   -0.5322    1.7712 C   0  0  0  0  0  0  0  0  0  0  0  0
   -2.4016    0.2875    2.7150 C   0  0  2  0  0  0  0  0  0  0  0  0
   -2.8625    1.7807    2.7340 C   0  0  0  0  0  0  0  0  0  0  0  0
   -0.9325    0.2019    2.1890 C   0  0  0  0  0  0  0  0  0  0  0  0
   -1.8000   -0.0326   -0.2008 C   0  0  0  0  0  0  0  0  0  0  0  0
    0.7148   -0.2311    0.2696 H   0  0  0  0  0  0  0  0  0  0  0  0
   -1.2605    2.7077   -0.2424 H   0  0  0  0  0  0  0  0  0  0  0  0
   -0.6622    2.8694    1.4059 H   0  0  0  0  0  0  0  0  0  0  0  0
   -3.1137    3.4144    1.3016 H   0  0  0  0  0  0  0  0  0  0  0  0
   -3.7029    1.9618   -0.6661 H   0  0  0  0  0  0  0  0  0  0  0  0
   -4.7643    1.6151    0.6936 H   0  0  0  0  0  0  0  0  0  0  0  0
   -3.9283   -0.5226   -0.3349 H   0  0  0  0  0  0  0  0  0  0  0  0
   -3.0387   -1.5830    1.7649 H   0  0  0  0  0  0  0  0  0  0  0  0
   -4.3690   -0.4937    2.1409 H   0  0  0  0  0  0  0  0  0  0  0  0
   -2.4535   -0.1238    3.7278 H   0  0  0  0  0  0  0  0  0  0  0  0
   -3.8842    1.8530    3.1183 H   0  0  0  0  0  0  0  0  0  0  0  0
   -2.2246    2.3614    3.4064 H   0  0  0  0  0  0  0  0  0  0  0  0
   -0.2659    0.7567    2.8549 H   0  0  0  0  0  0  0  0  0  0  0  0
   -0.5977   -0.8392    2.1925 H   0  0  0  0  0  0  0  0  0  0  0  0
   -1.4797   -1.0777   -0.2374 H   0  0  0  0  0  0  0  0  0  0  0  0
   -1.7455    0.3567   -1.2211 H   0  0  0  0  0  0  0  0  0  0  0  0
  1 12  1  0  0  0  0
  2  1  1  6  0  0  0
  2  3  1  0  0  0  0
  3 13  1  0  0  0  0
  3 14  1  0  0  0  0
  4  3  1  0  0  0  0
  4  5  1  0  0  0  0
  4 15  1  1  0  0  0
  5 16  1  0  0  0  0
  5 17  1  0  0  0  0
  6  5  1  0  0  0  0
  6  7  1  0  0  0  0
  6 11  1  0  0  0  0
  6 18  1  6  0  0  0
  7 19  1  0  0  0  0
  7 20  1  0  0  0  0
  8  7  1  0  0  0  0
  8  9  1  0  0  0  0
  8 10  1  0  0  0  0
  8 21  1  1  0  0  0
  9  4  1  0  0  0  0
  9 22  1  0  0  0  0
  9 23  1  0  0  0  0
 10  2  1  0  0  0  0
 10 24  1  0  0  0  0
 10 25  1  0  0  0  0
 11  2  1  0  0  0  0
 11 26  1  0  0  0  0
 11 27  1  0  0  0  0
M  END
>  <supplier_code>
2201-1-X1

>  <zinc_id>
ZINC000001297856

>  <catalog_short_name>
synquestbbe

$$$$
Compound_634
 OpenBabel07072023573D

 27 29  0  0  1  0  0  0  0  0999 V2000
    0.1950    0.3947   -0.0380 O   0  0  0  0  0  0  0  0  0  0  0  0
   -0.6278    1.0517    0.9291 C   0  0  1  0  0  0  0  0  0  0  0  0
   -1.9188    1.6080    0.2404 C   0  0  2  0  0  0  0  0  0  0  0  0
   -2.7844    2.3810    1.2896 C   0  0  0  0  0  0  0  0  0  0  0  0
   -3.1930    1.4120    2.4452 C   0  0  1  0  0  0  0  0  0  0  0  0
   -4.0219    0.2219    1.8617 C   0  0  0  0  0  0  0  0  0  0  0  0
   -3.1575   -0.5519    0.8143 C   0  0  1  0  0  0  0  0  0  0  0  0
   -2.7536    0.4197   -0.3409 C   0  0  0  0  0  0  0  0  0  0  0  0
   -1.8720   -1.1060    1.5106 C   0  0  0  0  0  0  0  0  0  0  0  0
   -1.0390    0.0831    2.0901 C   0  0  2  0  0  0  0  0  0  0  0  0
   -1.9053    0.8593    3.1360 C   0  0  0  0  0  0  0  0  0  0  0  0
    0.9399    0.0120    0.4692 H   0  0  0  0  0  0  0  0  0  0  0  0
   -0.0351    1.8803    1.3311 H   0  0  0  0  0  0  0  0  0  0  0  0
   -1.6371    2.2900   -0.5677 H   0  0  0  0  0  0  0  0  0  0  0  0
   -2.2212    3.2280    1.6913 H   0  0  0  0  0  0  0  0  0  0  0  0
   -3.6780    2.7890    0.8094 H   0  0  0  0  0  0  0  0  0  0  0  0
   -3.7978    1.9526    3.1785 H   0  0  0  0  0  0  0  0  0  0  0  0
   -4.9351    0.5959    1.3911 H   0  0  0  0  0  0  0  0  0  0  0  0
   -4.3285   -0.4518    2.6665 H   0  0  0  0  0  0  0  0  0  0  0  0
   -3.7364   -1.3838    0.4061 H   0  0  0  0  0  0  0  0  0  0  0  0
   -2.1717   -0.1187   -1.0953 H   0  0  0  0  0  0  0  0  0  0  0  0
   -3.6473    0.8005   -0.8437 H   0  0  0  0  0  0  0  0  0  0  0  0
   -2.1448   -1.7964    2.3129 H   0  0  0  0  0  0  0  0  0  0  0  0
   -1.2724   -1.6734    0.7937 H   0  0  0  0  0  0  0  0  0  0  0  0
   -0.1400   -0.3011    2.5799 H   0  0  0  0  0  0  0  0  0  0  0  0
   -2.1790    0.1953    3.9611 H   0  0  0  0  0  0  0  0  0  0  0  0
   -1.3280    1.6828    3.5672 H   0  0  0  0  0  0  0  0  0  0  0  0
  1 12  1  0  0  0  0
  2  1  1  0  0  0  0
  2  3  1  0  0  0  0
  2 13  1  1  0  0  0
  3  4  1  0  0  0  0
  3 14  1  6  0  0  0
  4 15  1  0  0  0  0
  4 16  1  0  0  0  0
  5  4  1  0  0  0  0
  5  6  1  0  0  0  0
  5 17  1  1  0  0  0
  6 18  1  0  0  0  0
  6 19  1  0  0  0  0
  7  6  1  0  0  0  0
  7  8  1  0  0  0  0
  7  9  1  0  0  0  0
  7 20  1  6  0  0  0
  8  3  1  0  0  0  0
  8 21  1  0  0  0  0
  8 22  1  0  0  0  0
  9 23  1  0  0  0  0
  9 24  1  0  0  0  0
 10  9  1  0  0  0  0
 10 11  1  0  0  0  0
 10  2  1  0  0  0  0
 10 25  1  1  0  0  0
 11  5  1  0  0  0  0
 11 26  1  0  0  0  0
 11 27  1  0  0  0  0
M  END
>  <supplier_code>
2202-1-09

>  <zinc_id>
ZINC000001733114

>  <catalog_short_name>
synquestbbe

$$$$
Compound_636
 OpenBabel07072023573D

 30 32  0  0  1  0  0  0  0  0999 V2000
   -0.0875   -0.1027    0.1718 C   0  0  0  0  0  0  0  0  0  0  0  0
    1.4622   -0.0065    0.0069 C   0  0  2  0  0  0  0  0  0  0  0  0
    1.9600   -0.6783    1.1709 O   0  0  0  0  0  0  0  0  0  0  0  0
    2.0109    1.4698   -0.0075 C   0  0  1  0  0  0  0  0  0  0  0  0
    3.5790    1.4598    0.0160 C   0  0  0  0  0  0  0  0  0  0  0  0
    4.1199    0.7196   -1.2502 C   0  0  2  0  0  0  0  0  0  0  0  0
    3.6423    1.4646   -2.5369 C   0  0  0  0  0  0  0  0  0  0  0  0
    2.0806    1.4829   -2.5662 C   0  0  2  0  0  0  0  0  0  0  0  0
    1.5525    2.2290   -1.2985 C   0  0  0  0  0  0  0  0  0  0  0  0
    1.5522    0.0117   -2.5827 C   0  0  0  0  0  0  0  0  0  0  0  0
    2.0100   -0.7300   -1.2812 C   0  0  1  0  0  0  0  0  0  0  0  0
    3.5783   -0.7477   -1.2623 C   0  0  0  0  0  0  0  0  0  0  0  0
   -0.3964   -1.1493    0.2178 H   0  0  0  0  0  0  0  0  0  0  0  0
   -0.6312    0.3691   -0.6466 H   0  0  0  0  0  0  0  0  0  0  0  0
   -0.3979    0.3822    1.1001 H   0  0  0  0  0  0  0  0  0  0  0  0
    1.6159   -0.1628    1.9319 H   0  0  0  0  0  0  0  0  0  0  0  0
    1.6492    2.0071    0.8731 H   0  0  0  0  0  0  0  0  0  0  0  0
    3.9626    2.4849    0.0411 H   0  0  0  0  0  0  0  0  0  0  0  0
    3.9456    0.9627    0.9184 H   0  0  0  0  0  0  0  0  0  0  0  0
    5.2138    0.7053   -1.2269 H   0  0  0  0  0  0  0  0  0  0  0  0
    4.0309    2.4883   -2.5472 H   0  0  0  0  0  0  0  0  0  0  0  0
    4.0300    0.9640   -3.4301 H   0  0  0  0  0  0  0  0  0  0  0  0
    1.7401    2.0040   -3.4652 H   0  0  0  0  0  0  0  0  0  0  0  0
    0.4658    2.3115   -1.3384 H   0  0  0  0  0  0  0  0  0  0  0  0
    1.9374    3.2521   -1.2828 H   0  0  0  0  0  0  0  0  0  0  0  0
    1.9366   -0.5105   -3.4633 H   0  0  0  0  0  0  0  0  0  0  0  0
    0.4651    0.0055   -2.6751 H   0  0  0  0  0  0  0  0  0  0  0  0
    1.6477   -1.7615   -1.3083 H   0  0  0  0  0  0  0  0  0  0  0  0
    3.9445   -1.2833   -0.3828 H   0  0  0  0  0  0  0  0  0  0  0  0
    3.9608   -1.2788   -2.1392 H   0  0  0  0  0  0  0  0  0  0  0  0
  1 13  1  0  0  0  0
  1 14  1  0  0  0  0
  1 15  1  0  0  0  0
  2  1  1  6  0  0  0
  2  3  1  0  0  0  0
  2  4  1  0  0  0  0
  3 16  1  0  0  0  0
  4  5  1  0  0  0  0
  4 17  1  1  0  0  0
  5 18  1  0  0  0  0
  5 19  1  0  0  0  0
  6  5  1  0  0  0  0
  6  7  1  0  0  0  0
  6 20  1  1  0  0  0
  7 21  1  0  0  0  0
  7 22  1  0  0  0  0
  8  7  1  0  0  0  0
  8  9  1  0  0  0  0
  8 10  1  0  0  0  0
  8 23  1  6  0  0  0
  9  4  1  0  0  0  0
  9 24  1  0  0  0  0
  9 25  1  0  0  0  0
 10 26  1  0  0  0  0
 10 27  1  0  0  0  0
 11 10  1  0  0  0  0
 11 12  1  0  0  0  0
 11  2  1  0  0  0  0
 11 28  1  6  0  0  0
 12  6  1  0  0  0  0
 12 29  1  0  0  0  0
 12 30  1  0  0  0  0
M  END
>  <supplier_code>
2203-1-02

>  <zinc_id>
ZINC000001037087

>  <catalog_short_name>
synquestbbe

$$$$
Compound_637
 OpenBabel07072023573D

 30 31  0  0  1  0  0  0  0  0999 V2000
   -0.1209   -0.3418    0.0859 C   0  0  0  0  0  0  0  0  0  0  0  0
    1.4249   -0.0877    0.0320 C   0  0  0  0  0  0  0  0  0  0  0  0
    2.0424   -0.8103    1.2863 C   0  0  0  0  0  0  0  0  0  0  0  0
    2.1639   -0.4013   -1.3093 C   0  0  2  0  0  0  0  0  0  0  0  0
    3.1771    0.7269   -0.9890 C   0  0  0  0  0  0  0  0  0  0  0  0
    2.0076    1.3592   -0.1735 C   0  0  1  0  0  0  0  0  0  0  0  0
    1.2142    2.2996   -1.1611 C   0  0  1  0  0  0  0  0  0  0  0  0
    0.0051    2.9944   -0.4690 C   0  0  0  0  0  0  0  0  0  0  0  0
    2.1060    3.3907   -1.4452 O   0  0  0  0  0  0  0  0  0  0  0  0
    0.8347    1.5262   -2.5029 C   0  0  1  0  0  0  0  0  0  0  0  0
    1.3081    2.2515   -3.6415 O   0  0  0  0  0  0  0  0  0  0  0  0
    1.3633    0.0343   -2.5872 C   0  0  0  0  0  0  0  0  0  0  0  0
   -0.6669    0.0536   -0.7643 H   0  0  0  0  0  0  0  0  0  0  0  0
   -0.5398    0.1026    0.9905 H   0  0  0  0  0  0  0  0  0  0  0  0
   -0.3230   -1.4137    0.1119 H   0  0  0  0  0  0  0  0  0  0  0  0
    3.1294   -0.7578    1.3303 H   0  0  0  0  0  0  0  0  0  0  0  0
    1.6606   -0.3591    2.2034 H   0  0  0  0  0  0  0  0  0  0  0  0
    1.7739   -1.8671    1.2871 H   0  0  0  0  0  0  0  0  0  0  0  0
    2.5983   -1.4021   -1.3721 H   0  0  0  0  0  0  0  0  0  0  0  0
    4.0216    0.4062   -0.3753 H   0  0  0  0  0  0  0  0  0  0  0  0
    3.5436    1.2942   -1.8516 H   0  0  0  0  0  0  0  0  0  0  0  0
    2.3343    1.8575    0.7458 H   0  0  0  0  0  0  0  0  0  0  0  0
   -0.7584    2.2881   -0.1551 H   0  0  0  0  0  0  0  0  0  0  0  0
    0.3373    3.5440    0.4146 H   0  0  0  0  0  0  0  0  0  0  0  0
   -0.4602    3.7029   -1.1567 H   0  0  0  0  0  0  0  0  0  0  0  0
    1.6029    4.0048   -2.0215 H   0  0  0  0  0  0  0  0  0  0  0  0
   -0.2535    1.5075   -2.6140 H   0  0  0  0  0  0  0  0  0  0  0  0
    1.0173    1.7334   -4.4200 H   0  0  0  0  0  0  0  0  0  0  0  0
    0.5270   -0.6516   -2.7409 H   0  0  0  0  0  0  0  0  0  0  0  0
    2.0201   -0.0861   -3.4524 H   0  0  0  0  0  0  0  0  0  0  0  0
  1  2  1  0  0  0  0
  1 13  1  0  0  0  0
  1 14  1  0  0  0  0
  1 15  1  0  0  0  0
  2  3  1  0  0  0  0
  3 16  1  0  0  0  0
  3 17  1  0  0  0  0
  3 18  1  0  0  0  0
  4  2  1  0  0  0  0
  4  5  1  0  0  0  0
  4 19  1  6  0  0  0
  5 20  1  0  0  0  0
  5 21  1  0  0  0  0
  6  5  1  0  0  0  0
  6  7  1  0  0  0  0
  6  2  1  0  0  0  0
  6 22  1  1  0  0  0
  7  8  1  1  0  0  0
  7  9  1  0  0  0  0
  7 10  1  0  0  0  0
  8 23  1  0  0  0  0
  8 24  1  0  0  0  0
  8 25  1  0  0  0  0
  9 26  1  0  0  0  0
 10 11  1  0  0  0  0
 10 12  1  0  0  0  0
 10 27  1  6  0  0  0
 11 28  1  0  0  0  0
 12  4  1  0  0  0  0
 12 29  1  0  0  0  0
 12 30  1  0  0  0  0
M  END
>  <supplier_code>
2204-1-02

>  <zinc_id>
ZINC000000161972

>  <catalog_short_name>
synquestbbe

$$$$
Compound_638
 OpenBabel07072023573D

 20 20  0  0  1  0  0  0  0  0999 V2000
   -2.5573    0.9619    2.7953 O   0  0  0  0  0  0  0  0  0  0  0  0
   -2.1416    1.9644    1.8711 C   0  0  2  0  0  0  0  0  0  0  0  0
   -3.3622    2.5156    1.0862 C   0  0  0  0  0  0  0  0  0  0  0  0
   -2.9306    3.5509    0.0123 C   0  0  0  0  0  0  0  0  0  0  0  0
   -1.8560    2.9665   -0.9443 C   0  0  0  0  0  0  0  0  0  0  0  0
   -0.6337    2.4159   -0.1618 C   0  0  2  0  0  0  0  0  0  0  0  0
    0.3003    1.8175   -1.0570 O   0  0  0  0  0  0  0  0  0  0  0  0
   -1.0660    1.3815    0.9137 C   0  0  0  0  0  0  0  0  0  0  0  0
   -1.7466    0.7363    3.3015 H   0  0  0  0  0  0  0  0  0  0  0  0
   -1.6983    2.7789    2.4523 H   0  0  0  0  0  0  0  0  0  0  0  0
   -4.0589    2.9913    1.7816 H   0  0  0  0  0  0  0  0  0  0  0  0
   -3.8899    1.6915    0.5970 H   0  0  0  0  0  0  0  0  0  0  0  0
   -3.8045    3.8593   -0.5674 H   0  0  0  0  0  0  0  0  0  0  0  0
   -2.5302    4.4396    0.5067 H   0  0  0  0  0  0  0  0  0  0  0  0
   -1.5263    3.7495   -1.6325 H   0  0  0  0  0  0  0  0  0  0  0  0
   -2.3046    2.1661   -1.5401 H   0  0  0  0  0  0  0  0  0  0  0  0
   -0.1240    3.2502    0.3300 H   0  0  0  0  0  0  0  0  0  0  0  0
    1.0692    1.5793   -0.4945 H   0  0  0  0  0  0  0  0  0  0  0  0
   -1.4615    0.4882    0.4219 H   0  0  0  0  0  0  0  0  0  0  0  0
   -0.1909    1.0830    1.4965 H   0  0  0  0  0  0  0  0  0  0  0  0
  1  9  1  0  0  0  0
  2  1  1  0  0  0  0
  2  3  1  0  0  0  0
  2 10  1  1  0  0  0
  3  4  1  0  0  0  0
  3 11  1  0  0  0  0
  3 12  1  0  0  0  0
  4  5  1  0  0  0  0
  4 13  1  0  0  0  0
  4 14  1  0  0  0  0
  5  6  1  0  0  0  0
  5 15  1  0  0  0  0
  5 16  1  0  0  0  0
  6  7  1  0  0  0  0
  6  8  1  0  0  0  0
  6 17  1  1  0  0  0
  7 18  1  0  0  0  0
  8  2  1  0  0  0  0
  8 19  1  0  0  0  0
  8 20  1  0  0  0  0
M  END
>  <supplier_code>
2204-1-03

>  <zinc_id>
ZINC000000394651

>  <catalog_short_name>
synquestbbe

$$$$
Compound_639
 OpenBabel07072023573D

 20 20  0  0  1  0  0  0  0  0999 V2000
   -2.5785    0.9559    2.7798 O   0  0  0  0  0  0  0  0  0  0  0  0
   -2.1491    1.9723    1.8786 C   0  0  2  0  0  0  0  0  0  0  0  0
   -3.3707    2.5125    1.0888 C   0  0  0  0  0  0  0  0  0  0  0  0
   -2.9515    3.5442    0.0078 C   0  0  0  0  0  0  0  0  0  0  0  0
   -1.8543    2.9814   -0.9340 C   0  0  0  0  0  0  0  0  0  0  0  0
   -0.6279    2.4468   -0.1419 C   0  0  1  0  0  0  0  0  0  0  0  0
    0.0653    3.5309    0.4783 O   0  0  0  0  0  0  0  0  0  0  0  0
   -1.0556    1.4064    0.9303 C   0  0  0  0  0  0  0  0  0  0  0  0
   -1.7761    0.7211    3.2917 H   0  0  0  0  0  0  0  0  0  0  0  0
   -1.7260    2.7841    2.4763 H   0  0  0  0  0  0  0  0  0  0  0  0
   -4.0644    2.9896    1.7861 H   0  0  0  0  0  0  0  0  0  0  0  0
   -3.8931    1.6765    0.6126 H   0  0  0  0  0  0  0  0  0  0  0  0
   -3.8260    3.8202   -0.5858 H   0  0  0  0  0  0  0  0  0  0  0  0
   -2.5819    4.4513    0.4958 H   0  0  0  0  0  0  0  0  0  0  0  0
   -1.5275    3.7678   -1.6187 H   0  0  0  0  0  0  0  0  0  0  0  0
   -2.2782    2.1726   -1.5384 H   0  0  0  0  0  0  0  0  0  0  0  0
    0.0639    1.9711   -0.8413 H   0  0  0  0  0  0  0  0  0  0  0  0
    0.7920    3.1152    0.9877 H   0  0  0  0  0  0  0  0  0  0  0  0
   -1.4370    0.5093    0.4336 H   0  0  0  0  0  0  0  0  0  0  0  0
   -0.1797    1.1140    1.5159 H   0  0  0  0  0  0  0  0  0  0  0  0
  1  9  1  0  0  0  0
  2  1  1  0  0  0  0
  2  3  1  0  0  0  0
  2 10  1  1  0  0  0
  3  4  1  0  0  0  0
  3 11  1  0  0  0  0
  3 12  1  0  0  0  0
  4  5  1  0  0  0  0
  4 13  1  0  0  0  0
  4 14  1  0  0  0  0
  5  6  1  0  0  0  0
  5 15  1  0  0  0  0
  5 16  1  0  0  0  0
  6  7  1  0  0  0  0
  6  8  1  0  0  0  0
  6 17  1  6  0  0  0
  7 18  1  0  0  0  0
  8  2  1  0  0  0  0
  8 19  1  0  0  0  0
  8 20  1  0  0  0  0
M  END
>  <supplier_code>
2204-1-03

>  <zinc_id>
ZINC000000394652

>  <catalog_short_name>
synquestbbe

$$$$
Compound_640
 OpenBabel07072023573D

 20 20  0  0  1  0  0  0  0  0999 V2000
   -3.4793   -2.7476    1.6105 O   0  0  0  0  0  0  0  0  0  0  0  0
   -3.8602   -1.5274    0.9820 C   0  0  1  0  0  0  0  0  0  0  0  0
   -4.1271   -0.4378    2.0555 C   0  0  0  0  0  0  0  0  0  0  0  0
   -4.4271    0.9453    1.4173 C   0  0  0  0  0  0  0  0  0  0  0  0
   -3.3253    1.3718    0.4119 C   0  0  0  0  0  0  0  0  0  0  0  0
   -3.0623    0.2818   -0.6636 C   0  0  2  0  0  0  0  0  0  0  0  0
   -4.1938    0.1709   -1.5291 O   0  0  0  0  0  0  0  0  0  0  0  0
   -2.7521   -1.0959   -0.0155 C   0  0  0  0  0  0  0  0  0  0  0  0
   -4.2546   -3.0070    2.1522 H   0  0  0  0  0  0  0  0  0  0  0  0
   -4.7847   -1.7205    0.4305 H   0  0  0  0  0  0  0  0  0  0  0  0
   -3.2543   -0.3516    2.7088 H   0  0  0  0  0  0  0  0  0  0  0  0
   -4.9794   -0.7368    2.6719 H   0  0  0  0  0  0  0  0  0  0  0  0
   -4.5021    1.6969    2.2078 H   0  0  0  0  0  0  0  0  0  0  0  0
   -5.3920    0.9051    0.9021 H   0  0  0  0  0  0  0  0  0  0  0  0
   -3.6238    2.3011   -0.0796 H   0  0  0  0  0  0  0  0  0  0  0  0
   -2.3969    1.5698    0.9572 H   0  0  0  0  0  0  0  0  0  0  0  0
   -2.2101    0.5856   -1.2770 H   0  0  0  0  0  0  0  0  0  0  0  0
   -3.9728   -0.5540   -2.1535 H   0  0  0  0  0  0  0  0  0  0  0  0
   -2.6582   -1.8529   -0.8003 H   0  0  0  0  0  0  0  0  0  0  0  0
   -1.7919   -1.0425    0.5086 H   0  0  0  0  0  0  0  0  0  0  0  0
  1  9  1  0  0  0  0
  2  1  1  0  0  0  0
  2  3  1  0  0  0  0
  2 10  1  6  0  0  0
  3  4  1  0  0  0  0
  3 11  1  0  0  0  0
  3 12  1  0  0  0  0
  4  5  1  0  0  0  0
  4 13  1  0  0  0  0
  4 14  1  0  0  0  0
  5  6  1  0  0  0  0
  5 15  1  0  0  0  0
  5 16  1  0  0  0  0
  6  7  1  0  0  0  0
  6  8  1  0  0  0  0
  6 17  1  6  0  0  0
  7 18  1  0  0  0  0
  8  2  1  0  0  0  0
  8 19  1  0  0  0  0
  8 20  1  0  0  0  0
M  END
>  <supplier_code>
2204-1-03

>  <zinc_id>
ZINC000000394653

>  <catalog_short_name>
synquestbbe

$$$$
Compound_641
 OpenBabel07072023573D

 28 30  0  0  1  0  0  0  0  0999 V2000
   -3.9554   -1.7102    0.1813 O   0  0  0  0  0  0  0  0  0  0  0  0
   -3.0856   -0.6106    0.4549 C   0  0  1  0  0  0  0  0  0  0  0  0
   -3.5509    0.0963    1.7705 C   0  0  0  0  0  0  0  0  0  0  0  0
   -2.6067    1.3015    2.0833 C   0  0  1  0  0  0  0  0  0  0  0  0
   -1.1441    0.7823    2.2632 C   0  0  0  0  0  0  0  0  0  0  0  0
   -0.6742    0.0787    0.9494 C   0  0  1  0  0  0  0  0  0  0  0  0
   -1.6195   -1.1263    0.6374 C   0  0  0  0  0  0  0  0  0  0  0  0
   -0.7246    1.0998   -0.2326 C   0  0  0  0  0  0  0  0  0  0  0  0
   -2.1884    1.6213   -0.4173 C   0  0  2  0  0  0  0  0  0  0  0  0
   -2.2334    2.5627   -1.4900 O   0  0  0  0  0  0  0  0  0  0  0  0
   -2.6564    2.3206    0.9008 C   0  0  0  0  0  0  0  0  0  0  0  0
   -3.1326    0.4129   -0.7271 C   0  0  0  0  0  0  0  0  0  0  0  0
   -3.6123   -2.1072   -0.6471 H   0  0  0  0  0  0  0  0  0  0  0  0
   -3.5371   -0.6137    2.6024 H   0  0  0  0  0  0  0  0  0  0  0  0
   -4.5807    0.4477    1.6619 H   0  0  0  0  0  0  0  0  0  0  0  0
   -2.9362    1.7935    3.0029 H   0  0  0  0  0  0  0  0  0  0  0  0
   -1.0949    0.0826    3.1031 H   0  0  0  0  0  0  0  0  0  0  0  0
   -0.4774    1.6164    2.5016 H   0  0  0  0  0  0  0  0  0  0  0  0
    0.3510   -0.2832    1.0766 H   0  0  0  0  0  0  0  0  0  0  0  0
   -1.2828   -1.6362   -0.2698 H   0  0  0  0  0  0  0  0  0  0  0  0
   -1.5745   -1.8560    1.4515 H   0  0  0  0  0  0  0  0  0  0  0  0
   -0.3767    0.6201   -1.1514 H   0  0  0  0  0  0  0  0  0  0  0  0
   -0.0503    1.9367   -0.0299 H   0  0  0  0  0  0  0  0  0  0  0  0
   -1.9266    2.0670   -2.2784 H   0  0  0  0  0  0  0  0  0  0  0  0
   -2.0122    3.1775    1.1194 H   0  0  0  0  0  0  0  0  0  0  0  0
   -3.6737    2.7045    0.7801 H   0  0  0  0  0  0  0  0  0  0  0  0
   -4.1563    0.7672   -0.8747 H   0  0  0  0  0  0  0  0  0  0  0  0
   -2.8233   -0.0742   -1.6564 H   0  0  0  0  0  0  0  0  0  0  0  0
  1 13  1  0  0  0  0
  2  1  1  6  0  0  0
  2  3  1  0  0  0  0
  3 14  1  0  0  0  0
  3 15  1  0  0  0  0
  4  3  1  0  0  0  0
  4  5  1  0  0  0  0
  4 16  1  1  0  0  0
  5 17  1  0  0  0  0
  5 18  1  0  0  0  0
  6  5  1  0  0  0  0
  6  7  1  0  0  0  0
  6  8  1  0  0  0  0
  6 19  1  1  0  0  0
  7  2  1  0  0  0  0
  7 20  1  0  0  0  0
  7 21  1  0  0  0  0
  8  9  1  0  0  0  0
  8 22  1  0  0  0  0
  8 23  1  0  0  0  0
  9 10  1  6  0  0  0
  9 11  1  0  0  0  0
  9 12  1  0  0  0  0
 10 24  1  0  0  0  0
 11  4  1  0  0  0  0
 11 25  1  0  0  0  0
 11 26  1  0  0  0  0
 12  2  1  0  0  0  0
 12 27  1  0  0  0  0
 12 28  1  0  0  0  0
M  END
>  <supplier_code>
2204-1-07

>  <zinc_id>
ZINC000000162333

>  <catalog_short_name>
synquestbbe

$$$$
Compound_642
 OpenBabel07072023573D

 20 20  0  0  1  0  0  0  0  0999 V2000
   -2.2885   -0.9757    1.0494 O   0  0  0  0  0  0  0  0  0  0  0  0
   -2.2698    0.3336    0.4813 C   0  0  2  0  0  0  0  0  0  0  0  0
   -3.0200    0.3571   -0.8818 C   0  0  0  0  0  0  0  0  0  0  0  0
   -2.9563    1.7581   -1.5482 C   0  0  0  0  0  0  0  0  0  0  0  0
   -1.4979    2.2706   -1.6807 C   0  0  0  0  0  0  0  0  0  0  0  0
   -0.7539    2.2367   -0.3206 C   0  0  0  0  0  0  0  0  0  0  0  0
   -0.8043    0.8329    0.3398 C   0  0  2  0  0  0  0  0  0  0  0  0
   -0.0349   -0.1001   -0.4221 O   0  0  0  0  0  0  0  0  0  0  0  0
   -1.8748   -0.8704    1.9340 H   0  0  0  0  0  0  0  0  0  0  0  0
   -2.7983    0.9860    1.1817 H   0  0  0  0  0  0  0  0  0  0  0  0
   -4.0671    0.0850   -0.7234 H   0  0  0  0  0  0  0  0  0  0  0  0
   -2.5792   -0.3808   -1.5590 H   0  0  0  0  0  0  0  0  0  0  0  0
   -3.4145    1.7100   -2.5397 H   0  0  0  0  0  0  0  0  0  0  0  0
   -3.5343    2.4680   -0.9481 H   0  0  0  0  0  0  0  0  0  0  0  0
   -1.5105    3.2968   -2.0588 H   0  0  0  0  0  0  0  0  0  0  0  0
   -0.9597    1.6512   -2.4032 H   0  0  0  0  0  0  0  0  0  0  0  0
    0.2877    2.5376   -0.4679 H   0  0  0  0  0  0  0  0  0  0  0  0
   -1.2178    2.9611    0.3555 H   0  0  0  0  0  0  0  0  0  0  0  0
   -0.3541    0.8992    1.3341 H   0  0  0  0  0  0  0  0  0  0  0  0
    0.8380    0.3270   -0.5424 H   0  0  0  0  0  0  0  0  0  0  0  0
  1  9  1  0  0  0  0
  2  1  1  0  0  0  0
  2  3  1  0  0  0  0
  2 10  1  1  0  0  0
  3  4  1  0  0  0  0
  3 11  1  0  0  0  0
  3 12  1  0  0  0  0
  4  5  1  0  0  0  0
  4 13  1  0  0  0  0
  4 14  1  0  0  0  0
  5  6  1  0  0  0  0
  5 15  1  0  0  0  0
  5 16  1  0  0  0  0
  6  7  1  0  0  0  0
  6 17  1  0  0  0  0
  6 18  1  0  0  0  0
  7  8  1  0  0  0  0
  7  2  1  0  0  0  0
  7 19  1  1  0  0  0
  8 20  1  0  0  0  0
M  END
>  <supplier_code>
2204-1-11

>  <zinc_id>
ZINC000012358869

>  <catalog_short_name>
synquestbbe

$$$$
Compound_644
 OpenBabel07072023573D

 20 20  0  0  1  0  0  0  0  0999 V2000
    0.6084    0.1980    0.6608 O   0  0  0  0  0  0  0  0  0  0  0  0
   -0.7826    0.4795    0.8040 C   0  0  1  0  0  0  0  0  0  0  0  0
   -1.6125   -0.6127    0.0758 C   0  0  0  0  0  0  0  0  0  0  0  0
   -3.1349   -0.4054    0.2796 C   0  0  0  0  0  0  0  0  0  0  0  0
   -3.5163   -0.3101    1.7812 C   0  0  1  0  0  0  0  0  0  0  0  0
   -3.3061   -1.5650    2.4291 O   0  0  0  0  0  0  0  0  0  0  0  0
   -2.6922    0.7927    2.4980 C   0  0  0  0  0  0  0  0  0  0  0  0
   -1.1644    0.5879    2.3069 C   0  0  0  0  0  0  0  0  0  0  0  0
    0.7746    0.2318   -0.3068 H   0  0  0  0  0  0  0  0  0  0  0  0
   -0.9634    1.4464    0.3258 H   0  0  0  0  0  0  0  0  0  0  0  0
   -1.3877   -0.5785   -0.9933 H   0  0  0  0  0  0  0  0  0  0  0  0
   -1.3301   -1.6023    0.4486 H   0  0  0  0  0  0  0  0  0  0  0  0
   -3.6807   -1.2301   -0.1874 H   0  0  0  0  0  0  0  0  0  0  0  0
   -3.4356    0.5199   -0.2199 H   0  0  0  0  0  0  0  0  0  0  0  0
   -4.5807   -0.0686    1.8592 H   0  0  0  0  0  0  0  0  0  0  0  0
   -3.7749   -2.2220    1.8732 H   0  0  0  0  0  0  0  0  0  0  0  0
   -2.9300    0.7947    3.5656 H   0  0  0  0  0  0  0  0  0  0  0  0
   -2.9763    1.7683    2.0919 H   0  0  0  0  0  0  0  0  0  0  0  0
   -0.6330    1.4313    2.7562 H   0  0  0  0  0  0  0  0  0  0  0  0
   -0.8563   -0.3215    2.8311 H   0  0  0  0  0  0  0  0  0  0  0  0
  1  9  1  0  0  0  0
  2  1  1  0  0  0  0
  2  3  1  0  0  0  0
  2 10  1  6  0  0  0
  3  4  1  0  0  0  0
  3 11  1  0  0  0  0
  3 12  1  0  0  0  0
  4  5  1  0  0  0  0
  4 13  1  0  0  0  0
  4 14  1  0  0  0  0
  5  6  1  0  0  0  0
  5  7  1  0  0  0  0
  5 15  1  1  0  0  0
  6 16  1  0  0  0  0
  7  8  1  0  0  0  0
  7 17  1  0  0  0  0
  7 18  1  0  0  0  0
  8  2  1  0  0  0  0
  8 19  1  0  0  0  0
  8 20  1  0  0  0  0
M  END
>  <supplier_code>
2204-1-X0

>  <zinc_id>
ZINC000000158004

>  <catalog_short_name>
synquestbbe

$$$$
Compound_646
 OpenBabel07072023573D

 22 24  0  0  1  0  0  0  0  0999 V2000
   -1.5585   -4.1941    0.9672 C   0  0  0  0  0  0  0  0  0  0  0  0
   -2.4089   -3.4090    0.1196 O   0  0  0  0  0  0  0  0  0  0  0  0
   -0.9947   -3.2925   -0.1080 C   0  0  1  0  0  0  0  0  0  0  0  0
   -0.3210   -1.9529    0.3026 C   0  0  1  0  0  0  0  0  0  0  0  0
    1.1544   -2.2085    0.7198 C   0  0  0  0  0  0  0  0  0  0  0  0
    1.8615   -0.9275    1.2275 C   0  0  0  0  0  0  0  0  0  0  0  0
    1.6613    0.2837    0.2874 C   0  0  2  0  0  0  0  0  0  0  0  0
    0.4495    1.0110    0.5615 O   0  0  0  0  0  0  0  0  0  0  0  0
    0.5066    0.3269   -0.6940 C   0  0  2  0  0  0  0  0  0  0  0  0
   -0.4058   -0.9131   -0.8566 C   0  0  0  0  0  0  0  0  0  0  0  0
   -1.5162   -3.8495    2.0008 H   0  0  0  0  0  0  0  0  0  0  0  0
   -1.5797   -5.2630    0.7560 H   0  0  0  0  0  0  0  0  0  0  0  0
   -0.6386   -3.8116   -0.9994 H   0  0  0  0  0  0  0  0  0  0  0  0
   -0.8541   -1.5361    1.1628 H   0  0  0  0  0  0  0  0  0  0  0  0
    1.7036   -2.6036   -0.1391 H   0  0  0  0  0  0  0  0  0  0  0  0
    1.1890   -2.9564    1.5165 H   0  0  0  0  0  0  0  0  0  0  0  0
    2.9315   -1.1273    1.3102 H   0  0  0  0  0  0  0  0  0  0  0  0
    1.4974   -0.6745    2.2262 H   0  0  0  0  0  0  0  0  0  0  0  0
    2.5052    0.9460    0.0871 H   0  0  0  0  0  0  0  0  0  0  0  0
    0.6339    0.9954   -1.5481 H   0  0  0  0  0  0  0  0  0  0  0  0
   -1.4349   -0.5554   -0.9505 H   0  0  0  0  0  0  0  0  0  0  0  0
   -0.1296   -1.3930   -1.7994 H   0  0  0  0  0  0  0  0  0  0  0  0
  1  2  1  0  0  0  0
  1 11  1  0  0  0  0
  1 12  1  0  0  0  0
  3  2  1  0  0  0  0
  3  4  1  0  0  0  0
  3  1  1  0  0  0  0
  3 13  1  6  0  0  0
  4  5  1  0  0  0  0
  4 14  1  1  0  0  0
  5  6  1  0  0  0  0
  5 15  1  0  0  0  0
  5 16  1  0  0  0  0
  6 17  1  0  0  0  0
  6 18  1  0  0  0  0
  7  6  1  0  0  0  0
  7  8  1  0  0  0  0
  7 19  1  6  0  0  0
  9  8  1  0  0  0  0
  9 10  1  0  0  0  0
  9  7  1  0  0  0  0
  9 20  1  6  0  0  0
 10  4  1  0  0  0  0
 10 21  1  0  0  0  0
 10 22  1  0  0  0  0
M  END
>  <supplier_code>
2209-1-08

>  <zinc_id>
ZINC000001683649

>  <catalog_short_name>
synquestbbe

$$$$
Compound_647
 OpenBabel07072023573D

 22 24  0  0  1  0  0  0  0  0999 V2000
   -2.6706   -1.6377    1.6206 C   0  0  0  0  0  0  0  0  0  0  0  0
   -1.7602   -2.4050    2.4201 O   0  0  0  0  0  0  0  0  0  0  0  0
   -1.1778   -1.3858    1.5929 C   0  0  1  0  0  0  0  0  0  0  0  0
   -0.3432   -1.8906    0.3788 C   0  0  2  0  0  0  0  0  0  0  0  0
    1.1353   -2.1938    0.7575 C   0  0  0  0  0  0  0  0  0  0  0  0
    1.9346   -0.9314    1.1764 C   0  0  0  0  0  0  0  0  0  0  0  0
    1.7343    0.2681    0.2178 C   0  0  2  0  0  0  0  0  0  0  0  0
    0.5598    1.0467    0.5172 O   0  0  0  0  0  0  0  0  0  0  0  0
    0.5417    0.3267   -0.7188 C   0  0  2  0  0  0  0  0  0  0  0  0
   -0.3988   -0.9001   -0.8225 C   0  0  0  0  0  0  0  0  0  0  0  0
   -3.1136   -2.2016    0.7991 H   0  0  0  0  0  0  0  0  0  0  0  0
   -3.2881   -0.9462    2.1980 H   0  0  0  0  0  0  0  0  0  0  0  0
   -0.8536   -0.5052    2.1497 H   0  0  0  0  0  0  0  0  0  0  0  0
   -0.7824   -2.8366    0.0406 H   0  0  0  0  0  0  0  0  0  0  0  0
    1.6292   -2.6442   -0.1078 H   0  0  0  0  0  0  0  0  0  0  0  0
    1.1686   -2.9313    1.5644 H   0  0  0  0  0  0  0  0  0  0  0  0
    2.9963   -1.1822    1.1953 H   0  0  0  0  0  0  0  0  0  0  0  0
    1.6539   -0.6342    2.1909 H   0  0  0  0  0  0  0  0  0  0  0  0
    2.5871    0.9096   -0.0103 H   0  0  0  0  0  0  0  0  0  0  0  0
    0.6823    0.9506   -1.6029 H   0  0  0  0  0  0  0  0  0  0  0  0
   -1.4219   -0.5490   -0.9738 H   0  0  0  0  0  0  0  0  0  0  0  0
   -0.1082   -1.4414   -1.7266 H   0  0  0  0  0  0  0  0  0  0  0  0
  1  2  1  0  0  0  0
  1 11  1  0  0  0  0
  1 12  1  0  0  0  0
  3  2  1  0  0  0  0
  3  4  1  0  0  0  0
  3  1  1  0  0  0  0
  3 13  1  1  0  0  0
  4  5  1  0  0  0  0
  4 14  1  6  0  0  0
  5  6  1  0  0  0  0
  5 15  1  0  0  0  0
  5 16  1  0  0  0  0
  6 17  1  0  0  0  0
  6 18  1  0  0  0  0
  7  6  1  0  0  0  0
  7  8  1  0  0  0  0
  7 19  1  6  0  0  0
  9  8  1  0  0  0  0
  9 10  1  0  0  0  0
  9  7  1  0  0  0  0
  9 20  1  6  0  0  0
 10  4  1  0  0  0  0
 10 21  1  0  0  0  0
 10 22  1  0  0  0  0
M  END
>  <supplier_code>
2209-1-08

>  <zinc_id>
ZINC000003982467

>  <catalog_short_name>
synquestbbe

$$$$
Compound_648
 OpenBabel07072023573D

 22 24  0  0  1  0  0  0  0  0999 V2000
   -1.6561   -2.4808    2.5691 C   0  0  0  0  0  0  0  0  0  0  0  0
   -2.5346   -1.8381    1.6339 O   0  0  0  0  0  0  0  0  0  0  0  0
   -1.1572   -1.4393    1.5921 C   0  0  2  0  0  0  0  0  0  0  0  0
   -0.3358   -1.9066    0.3556 C   0  0  2  0  0  0  0  0  0  0  0  0
    1.1471   -2.2013    0.7225 C   0  0  0  0  0  0  0  0  0  0  0  0
    1.9246   -0.9344    1.1714 C   0  0  0  0  0  0  0  0  0  0  0  0
    1.7271    0.2720    0.2219 C   0  0  2  0  0  0  0  0  0  0  0  0
    0.5548    1.0509    0.5224 O   0  0  0  0  0  0  0  0  0  0  0  0
    0.5362    0.3327   -0.7166 C   0  0  2  0  0  0  0  0  0  0  0  0
   -0.4094   -0.8915   -0.8237 C   0  0  0  0  0  0  0  0  0  0  0  0
   -1.7938   -2.1672    3.6054 H   0  0  0  0  0  0  0  0  0  0  0  0
   -1.4680   -3.5321    2.3443 H   0  0  0  0  0  0  0  0  0  0  0  0
   -0.9763   -0.4528    2.0222 H   0  0  0  0  0  0  0  0  0  0  0  0
   -0.7738   -2.8427   -0.0053 H   0  0  0  0  0  0  0  0  0  0  0  0
    1.6463   -2.6286   -0.1539 H   0  0  0  0  0  0  0  0  0  0  0  0
    1.1930   -2.9537    1.5162 H   0  0  0  0  0  0  0  0  0  0  0  0
    2.9896   -1.1759    1.2074 H   0  0  0  0  0  0  0  0  0  0  0  0
    1.6223   -0.6503    2.1827 H   0  0  0  0  0  0  0  0  0  0  0  0
    2.5793    0.9176    0.0043 H   0  0  0  0  0  0  0  0  0  0  0  0
    0.6754    0.9602   -1.5988 H   0  0  0  0  0  0  0  0  0  0  0  0
   -1.4349   -0.5378   -0.9495 H   0  0  0  0  0  0  0  0  0  0  0  0
   -0.1360   -1.4173   -1.7431 H   0  0  0  0  0  0  0  0  0  0  0  0
  1  2  1  0  0  0  0
  1 11  1  0  0  0  0
  1 12  1  0  0  0  0
  3  2  1  0  0  0  0
  3  4  1  0  0  0  0
  3  1  1  0  0  0  0
  3 13  1  1  0  0  0
  4  5  1  0  0  0  0
  4 14  1  6  0  0  0
  5  6  1  0  0  0  0
  5 15  1  0  0  0  0
  5 16  1  0  0  0  0
  6 17  1  0  0  0  0
  6 18  1  0  0  0  0
  7  6  1  0  0  0  0
  7  8  1  0  0  0  0
  7 19  1  6  0  0  0
  9  8  1  0  0  0  0
  9 10  1  0  0  0  0
  9  7  1  0  0  0  0
  9 20  1  6  0  0  0
 10  4  1  0  0  0  0
 10 21  1  0  0  0  0
 10 22  1  0  0  0  0
M  END
>  <supplier_code>
2209-1-08

>  <zinc_id>
ZINC000004411158

>  <catalog_short_name>
synquestbbe

$$$$
Compound_649
 OpenBabel07072023573D

 22 24  0  0  1  0  0  0  0  0999 V2000
   -2.5397   -3.3545    0.0416 C   0  0  0  0  0  0  0  0  0  0  0  0
   -1.6396   -4.0074    0.9476 O   0  0  0  0  0  0  0  0  0  0  0  0
   -1.0380   -3.2433   -0.1088 C   0  0  2  0  0  0  0  0  0  0  0  0
   -0.3244   -1.9282    0.3109 C   0  0  1  0  0  0  0  0  0  0  0  0
    1.1510   -2.2143    0.7096 C   0  0  0  0  0  0  0  0  0  0  0  0
    1.8700   -0.9391    1.2215 C   0  0  0  0  0  0  0  0  0  0  0  0
    1.6794    0.2801    0.2871 C   0  0  2  0  0  0  0  0  0  0  0  0
    0.4779    1.0159    0.5824 O   0  0  0  0  0  0  0  0  0  0  0  0
    0.5157    0.3455   -0.6809 C   0  0  2  0  0  0  0  0  0  0  0  0
   -0.3938   -0.8948   -0.8524 C   0  0  0  0  0  0  0  0  0  0  0  0
   -3.0624   -4.0338   -0.6343 H   0  0  0  0  0  0  0  0  0  0  0  0
   -3.0781   -2.5185    0.4885 H   0  0  0  0  0  0  0  0  0  0  0  0
   -0.6021   -3.8531   -0.9052 H   0  0  0  0  0  0  0  0  0  0  0  0
   -0.8341   -1.5022    1.1834 H   0  0  0  0  0  0  0  0  0  0  0  0
    1.6976   -2.6082   -0.1531 H   0  0  0  0  0  0  0  0  0  0  0  0
    1.1813   -2.9723    1.4974 H   0  0  0  0  0  0  0  0  0  0  0  0
    2.9375   -1.1499    1.3077 H   0  0  0  0  0  0  0  0  0  0  0  0
    1.5047   -0.6850    2.2206 H   0  0  0  0  0  0  0  0  0  0  0  0
    2.5254    0.9447    0.0997 H   0  0  0  0  0  0  0  0  0  0  0  0
    0.6484    1.0174   -1.5307 H   0  0  0  0  0  0  0  0  0  0  0  0
   -1.4234   -0.5499   -0.9701 H   0  0  0  0  0  0  0  0  0  0  0  0
   -0.0956   -1.3744   -1.7875 H   0  0  0  0  0  0  0  0  0  0  0  0
  1  2  1  0  0  0  0
  1 11  1  0  0  0  0
  1 12  1  0  0  0  0
  3  2  1  0  0  0  0
  3  4  1  0  0  0  0
  3  1  1  0  0  0  0
  3 13  1  6  0  0  0
  4  5  1  0  0  0  0
  4 14  1  1  0  0  0
  5  6  1  0  0  0  0
  5 15  1  0  0  0  0
  5 16  1  0  0  0  0
  6 17  1  0  0  0  0
  6 18  1  0  0  0  0
  7  6  1  0  0  0  0
  7  8  1  0  0  0  0
  7 19  1  6  0  0  0
  9  8  1  0  0  0  0
  9 10  1  0  0  0  0
  9  7  1  0  0  0  0
  9 20  1  6  0  0  0
 10  4  1  0  0  0  0
 10 21  1  0  0  0  0
 10 22  1  0  0  0  0
M  END
>  <supplier_code>
2209-1-08

>  <zinc_id>
ZINC000008580537

>  <catalog_short_name>
synquestbbe

$$$$
Compound_650
 OpenBabel07072023573D

 14 15  0  0  1  0  0  0  0  0999 V2000
    0.7597   -0.3598   -2.3228 C   0  0  0  0  0  0  0  0  0  0  0  0
    2.0050   -0.2179   -1.4214 C   0  0  0  0  0  0  0  0  0  0  0  0
    1.5156    0.2279   -0.0378 C   0  0  1  0  0  0  0  0  0  0  0  0
    0.7652    1.4472    0.0684 O   0  0  0  0  0  0  0  0  0  0  0  0
    0.0109    0.2302   -0.0363 C   0  0  1  0  0  0  0  0  0  0  0  0
   -0.4832   -0.2171   -1.4178 C   0  0  0  0  0  0  0  0  0  0  0  0
    0.7589   -1.3310   -2.8228 H   0  0  0  0  0  0  0  0  0  0  0  0
    0.7590    0.4214   -3.0875 H   0  0  0  0  0  0  0  0  0  0  0  0
    2.5234   -1.1757   -1.3300 H   0  0  0  0  0  0  0  0  0  0  0  0
    2.6983    0.5271   -1.8210 H   0  0  0  0  0  0  0  0  0  0  0  0
    1.9722   -0.1677    0.8724 H   0  0  0  0  0  0  0  0  0  0  0  0
   -0.4448   -0.1623    0.8755 H   0  0  0  0  0  0  0  0  0  0  0  0
   -1.1778    0.5277   -1.8162 H   0  0  0  0  0  0  0  0  0  0  0  0
   -1.0009   -1.1753   -1.3230 H   0  0  0  0  0  0  0  0  0  0  0  0
  1  2  1  0  0  0  0
  1  7  1  0  0  0  0
  1  8  1  0  0  0  0
  2  9  1  0  0  0  0
  2 10  1  0  0  0  0
  3  2  1  0  0  0  0
  3  4  1  0  0  0  0
  3 11  1  1  0  0  0
  5  4  1  0  0  0  0
  5  6  1  0  0  0  0
  5  3  1  0  0  0  0
  5 12  1  1  0  0  0
  6  1  1  0  0  0  0
  6 13  1  0  0  0  0
  6 14  1  0  0  0  0
M  END
>  <supplier_code>
2209-1-X1

>  <zinc_id>
ZINC000001639894

>  <catalog_short_name>
synquestbbe

$$$$
Compound_653
 OpenBabel07072023573D

 14 14  0  0  0  0  0  0  0  0999 V2000
    1.1298   -0.1495    0.4916 O   0  0  0  0  0  0  0  0  0  0  0  0
   -0.0274   -0.6176    0.5817 C   0  0  0  0  0  0  0  0  0  0  0  0
   -0.2822   -2.0291    0.8621 C   0  0  0  0  0  0  0  0  0  0  0  0
   -1.8188   -2.1602    0.8270 C   0  0  0  0  0  0  0  0  0  0  0  0
   -2.3891   -0.7251    0.7843 C   0  0  0  0  0  0  0  0  0  0  0  0
   -1.2241    0.1956    0.3684 C   0  0  0  0  0  0  0  0  0  0  0  0
    0.1214   -2.2967    1.8433 H   0  0  0  0  0  0  0  0  0  0  0  0
    0.1782   -2.6557    0.0934 H   0  0  0  0  0  0  0  0  0  0  0  0
   -2.1265   -2.7071   -0.0685 H   0  0  0  0  0  0  0  0  0  0  0  0
   -2.1838   -2.7010    1.7052 H   0  0  0  0  0  0  0  0  0  0  0  0
   -3.2152   -0.6560    0.0704 H   0  0  0  0  0  0  0  0  0  0  0  0
   -2.7575   -0.4370    1.7726 H   0  0  0  0  0  0  0  0  0  0  0  0
   -1.2966    0.4642   -0.6885 H   0  0  0  0  0  0  0  0  0  0  0  0
   -1.1971    1.1018    0.9809 H   0  0  0  0  0  0  0  0  0  0  0  0
  1  2  2  0  0  0  0
  2  3  1  0  0  0  0
  3  4  1  0  0  0  0
  3  7  1  0  0  0  0
  3  8  1  0  0  0  0
  4  5  1  0  0  0  0
  4  9  1  0  0  0  0
  4 10  1  0  0  0  0
  5  6  1  0  0  0  0
  5 11  1  0  0  0  0
  5 12  1  0  0  0  0
  6  2  1  0  0  0  0
  6 13  1  0  0  0  0
  6 14  1  0  0  0  0
M  END
>  <supplier_code>
2217-1-01

>  <zinc_id>
ZINC000000895304

>  <catalog_short_name>
synquestbbe

$$$$
Compound_654
 OpenBabel07072023573D

 26 26  0  0  0  0  0  0  0  0999 V2000
   -4.9765   -1.7336    0.8263 C   0  0  0  0  0  0  0  0  0  0  0  0
   -3.8069   -1.2554    1.7428 C   0  0  0  0  0  0  0  0  0  0  0  0
   -4.4254   -0.5498    2.9889 C   0  0  0  0  0  0  0  0  0  0  0  0
   -2.7330   -0.3718    0.9874 C   0  0  0  0  0  0  0  0  0  0  0  0
   -2.1279   -1.0911   -0.2715 C   0  0  0  0  0  0  0  0  0  0  0  0
   -1.0007   -0.2892   -0.9774 C   0  0  0  0  0  0  0  0  0  0  0  0
    0.0191    0.1144    0.0103 C   0  0  0  0  0  0  0  0  0  0  0  0
    1.2210   -0.2178   -0.1325 O   0  0  0  0  0  0  0  0  0  0  0  0
   -0.4252    0.8679    1.1985 C   0  0  0  0  0  0  0  0  0  0  0  0
   -1.5656    0.1044    1.9273 C   0  0  0  0  0  0  0  0  0  0  0  0
   -5.6966   -2.3265    1.3968 H   0  0  0  0  0  0  0  0  0  0  0  0
   -5.4978   -0.8776    0.3905 H   0  0  0  0  0  0  0  0  0  0  0  0
   -4.6122   -2.3747    0.0229 H   0  0  0  0  0  0  0  0  0  0  0  0
   -3.3028   -2.1575    2.1070 H   0  0  0  0  0  0  0  0  0  0  0  0
   -5.1658   -1.1943    3.4702 H   0  0  0  0  0  0  0  0  0  0  0  0
   -3.6638   -0.3349    3.7391 H   0  0  0  0  0  0  0  0  0  0  0  0
   -4.9128    0.3842    2.6989 H   0  0  0  0  0  0  0  0  0  0  0  0
   -3.2423    0.5282    0.6286 H   0  0  0  0  0  0  0  0  0  0  0  0
   -1.7312   -2.0691    0.0199 H   0  0  0  0  0  0  0  0  0  0  0  0
   -2.9068   -1.2548   -1.0185 H   0  0  0  0  0  0  0  0  0  0  0  0
   -0.5524   -0.8981   -1.7686 H   0  0  0  0  0  0  0  0  0  0  0  0
   -1.4195    0.6104   -1.4401 H   0  0  0  0  0  0  0  0  0  0  0  0
   -0.7844    1.8499    0.8769 H   0  0  0  0  0  0  0  0  0  0  0  0
    0.4103    1.0268    1.8869 H   0  0  0  0  0  0  0  0  0  0  0  0
   -1.1338   -0.7604    2.4413 H   0  0  0  0  0  0  0  0  0  0  0  0
   -1.9563    0.7834    2.6882 H   0  0  0  0  0  0  0  0  0  0  0  0
  1  2  1  0  0  0  0
  1 11  1  0  0  0  0
  1 12  1  0  0  0  0
  1 13  1  0  0  0  0
  2  3  1  0  0  0  0
  2  4  1  0  0  0  0
  2 14  1  0  0  0  0
  3 15  1  0  0  0  0
  3 16  1  0  0  0  0
  3 17  1  0  0  0  0
  4  5  1  0  0  0  0
  4 18  1  0  0  0  0
  5  6  1  0  0  0  0
  5 19  1  0  0  0  0
  5 20  1  0  0  0  0
  6  7  1  0  0  0  0
  6 21  1  0  0  0  0
  6 22  1  0  0  0  0
  7  8  2  0  0  0  0
  7  9  1  0  0  0  0
  9 10  1  0  0  0  0
  9 23  1  0  0  0  0
  9 24  1  0  0  0  0
 10  4  1  0  0  0  0
 10 25  1  0  0  0  0
 10 26  1  0  0  0  0
M  END
>  <supplier_code>
2217-1-13

>  <zinc_id>
ZINC000001577385

>  <catalog_short_name>
synquestbbe

$$$$
Compound_656
 OpenBabel07072023573D

 20 20  0  0  1  0  0  0  0  0999 V2000
    0.0572    2.5475    0.0847 C   0  0  0  0  0  0  0  0  0  0  0  0
   -0.8458    1.2849    0.0127 C   0  0  2  0  0  0  0  0  0  0  0  0
   -1.8908    1.2821    1.1742 C   0  0  0  0  0  0  0  0  0  0  0  0
   -2.7504   -0.0112    1.2167 C   0  0  0  0  0  0  0  0  0  0  0  0
   -1.8665   -1.2863    1.1896 C   0  0  0  0  0  0  0  0  0  0  0  0
   -0.8695   -1.2683    0.0008 C   0  0  0  0  0  0  0  0  0  0  0  0
   -0.0971   -0.0046   -0.0036 C   0  0  0  0  0  0  0  0  0  0  0  0
    1.1569   -0.0540    0.0218 O   0  0  0  0  0  0  0  0  0  0  0  0
    0.6356    2.5603    1.0116 H   0  0  0  0  0  0  0  0  0  0  0  0
    0.7497    2.5709   -0.7589 H   0  0  0  0  0  0  0  0  0  0  0  0
   -0.5535    3.4519    0.0452 H   0  0  0  0  0  0  0  0  0  0  0  0
   -1.3938    1.3440   -0.9321 H   0  0  0  0  0  0  0  0  0  0  0  0
   -1.3770    1.3884    2.1344 H   0  0  0  0  0  0  0  0  0  0  0  0
   -2.5621    2.1388    1.0630 H   0  0  0  0  0  0  0  0  0  0  0  0
   -3.3636   -0.0099    2.1215 H   0  0  0  0  0  0  0  0  0  0  0  0
   -3.4226   -0.0232    0.3560 H   0  0  0  0  0  0  0  0  0  0  0  0
   -1.3098   -1.3622    2.1279 H   0  0  0  0  0  0  0  0  0  0  0  0
   -2.5058   -2.1693    1.1123 H   0  0  0  0  0  0  0  0  0  0  0  0
   -0.2018   -2.1320    0.0698 H   0  0  0  0  0  0  0  0  0  0  0  0
   -1.4213   -1.3475   -0.9408 H   0  0  0  0  0  0  0  0  0  0  0  0
  1  9  1  0  0  0  0
  1 10  1  0  0  0  0
  1 11  1  0  0  0  0
  2  1  1  0  0  0  0
  2  3  1  0  0  0  0
  2 12  1  6  0  0  0
  3  4  1  0  0  0  0
  3 13  1  0  0  0  0
  3 14  1  0  0  0  0
  4  5  1  0  0  0  0
  4 15  1  0  0  0  0
  4 16  1  0  0  0  0
  5  6  1  0  0  0  0
  5 17  1  0  0  0  0
  5 18  1  0  0  0  0
  6  7  1  0  0  0  0
  6 19  1  0  0  0  0
  6 20  1  0  0  0  0
  7  8  2  0  0  0  0
  7  2  1  0  0  0  0
M  END
>  <supplier_code>
2217-1-1E

>  <zinc_id>
ZINC000003860604

>  <catalog_short_name>
synquestbbe

$$$$
Compound_657
 OpenBabel07072023573D

 20 20  0  0  1  0  0  0  0  0999 V2000
    0.0583    2.5427   -0.0774 C   0  0  0  0  0  0  0  0  0  0  0  0
   -0.8432    1.2781   -0.0198 C   0  0  1  0  0  0  0  0  0  0  0  0
   -1.8669    1.2725   -1.1993 C   0  0  0  0  0  0  0  0  0  0  0  0
   -2.7502   -0.0049   -1.2180 C   0  0  0  0  0  0  0  0  0  0  0  0
   -1.8897   -1.2963   -1.1656 C   0  0  0  0  0  0  0  0  0  0  0  0
   -0.8733   -1.2741    0.0084 C   0  0  0  0  0  0  0  0  0  0  0  0
   -0.0959   -0.0138    0.0016 C   0  0  0  0  0  0  0  0  0  0  0  0
    1.1573   -0.0641   -0.0211 O   0  0  0  0  0  0  0  0  0  0  0  0
   -0.5573    3.4447   -0.0436 H   0  0  0  0  0  0  0  0  0  0  0  0
    0.7379    2.5646    0.7768 H   0  0  0  0  0  0  0  0  0  0  0  0
    0.6478    2.5573   -0.9963 H   0  0  0  0  0  0  0  0  0  0  0  0
   -1.4071    1.3355    0.9178 H   0  0  0  0  0  0  0  0  0  0  0  0
   -1.3337    1.3454   -2.1517 H   0  0  0  0  0  0  0  0  0  0  0  0
   -2.5212    2.1458   -1.1185 H   0  0  0  0  0  0  0  0  0  0  0  0
   -3.3650   -0.0077   -2.1233 H   0  0  0  0  0  0  0  0  0  0  0  0
   -3.4204    0.0130   -0.3544 H   0  0  0  0  0  0  0  0  0  0  0  0
   -1.3540   -1.4105   -2.1118 H   0  0  0  0  0  0  0  0  0  0  0  0
   -2.5485   -2.1595   -1.0525 H   0  0  0  0  0  0  0  0  0  0  0  0
   -0.2068   -2.1371   -0.0690 H   0  0  0  0  0  0  0  0  0  0  0  0
   -1.4106   -1.3456    0.9582 H   0  0  0  0  0  0  0  0  0  0  0  0
  1  9  1  0  0  0  0
  1 10  1  0  0  0  0
  1 11  1  0  0  0  0
  2  1  1  0  0  0  0
  2  3  1  0  0  0  0
  2 12  1  1  0  0  0
  3  4  1  0  0  0  0
  3 13  1  0  0  0  0
  3 14  1  0  0  0  0
  4  5  1  0  0  0  0
  4 15  1  0  0  0  0
  4 16  1  0  0  0  0
  5  6  1  0  0  0  0
  5 17  1  0  0  0  0
  5 18  1  0  0  0  0
  6  7  1  0  0  0  0
  6 19  1  0  0  0  0
  6 20  1  0  0  0  0
  7  8  2  0  0  0  0
  7  2  1  0  0  0  0
M  END
>  <supplier_code>
2217-1-1E

>  <zinc_id>
ZINC000003860605

>  <catalog_short_name>
synquestbbe

$$$$
Compound_658
 OpenBabel07072023573D

 27 28  0  0  1  0  0  0  0  0999 V2000
   -3.2916   -1.7050   -1.1780 C   0  0  0  0  0  0  0  0  0  0  0  0
   -2.0681   -0.7344   -0.9707 C   0  0  0  0  0  0  0  0  0  0  0  0
   -1.5810   -0.3917   -2.4336 C   0  0  0  0  0  0  0  0  0  0  0  0
   -2.3334    0.5038   -0.0477 C   0  0  1  0  0  0  0  0  0  0  0  0
   -2.6882   -0.1126    1.3440 C   0  0  0  0  0  0  0  0  0  0  0  0
   -1.6926   -1.3072    1.4083 C   0  0  0  0  0  0  0  0  0  0  0  0
   -0.9605   -1.2235    0.0234 C   0  0  1  0  0  0  0  0  0  0  0  0
   -0.2195   -2.5306   -0.3724 C   0  0  0  0  0  0  0  0  0  0  0  0
   -0.0957   -0.0112    0.0951 C   0  0  0  0  0  0  0  0  0  0  0  0
    1.1566    0.0038    0.1315 O   0  0  0  0  0  0  0  0  0  0  0  0
   -0.9386    1.1960    0.0817 C   0  0  0  0  0  0  0  0  0  0  0  0
   -4.0794   -1.1959   -1.7358 H   0  0  0  0  0  0  0  0  0  0  0  0
   -2.9824   -2.5875   -1.7419 H   0  0  0  0  0  0  0  0  0  0  0  0
   -3.7354   -2.0671   -0.2549 H   0  0  0  0  0  0  0  0  0  0  0  0
   -2.3764    0.1131   -2.9858 H   0  0  0  0  0  0  0  0  0  0  0  0
   -1.3154   -1.3054   -2.9699 H   0  0  0  0  0  0  0  0  0  0  0  0
   -0.7026    0.2512   -2.4681 H   0  0  0  0  0  0  0  0  0  0  0  0
   -3.1098    1.1788   -0.4195 H   0  0  0  0  0  0  0  0  0  0  0  0
   -3.7306   -0.4408    1.3838 H   0  0  0  0  0  0  0  0  0  0  0  0
   -2.5289    0.5952    2.1632 H   0  0  0  0  0  0  0  0  0  0  0  0
   -2.2272   -2.2526    1.5333 H   0  0  0  0  0  0  0  0  0  0  0  0
   -0.9963   -1.2026    2.2464 H   0  0  0  0  0  0  0  0  0  0  0  0
   -0.9223   -3.3619   -0.4448 H   0  0  0  0  0  0  0  0  0  0  0  0
    0.2792   -2.4142   -1.3363 H   0  0  0  0  0  0  0  0  0  0  0  0
    0.5306   -2.7790    0.3797 H   0  0  0  0  0  0  0  0  0  0  0  0
   -0.8274    1.7709    1.0042 H   0  0  0  0  0  0  0  0  0  0  0  0
   -0.7151    1.8398   -0.7698 H   0  0  0  0  0  0  0  0  0  0  0  0
  1  2  1  0  0  0  0
  1 12  1  0  0  0  0
  1 13  1  0  0  0  0
  1 14  1  0  0  0  0
  2  3  1  0  0  0  0
  3 15  1  0  0  0  0
  3 16  1  0  0  0  0
  3 17  1  0  0  0  0
  4  2  1  0  0  0  0
  4  5  1  0  0  0  0
  4 18  1  6  0  0  0
  5  6  1  0  0  0  0
  5 19  1  0  0  0  0
  5 20  1  0  0  0  0
  6  7  1  0  0  0  0
  6 21  1  0  0  0  0
  6 22  1  0  0  0  0
  7  8  1  6  0  0  0
  7  9  1  0  0  0  0
  7  2  1  0  0  0  0
  8 23  1  0  0  0  0
  8 24  1  0  0  0  0
  8 25  1  0  0  0  0
  9 10  2  0  0  0  0
  9 11  1  0  0  0  0
 11  4  1  0  0  0  0
 11 26  1  0  0  0  0
 11 27  1  0  0  0  0
M  END
>  <supplier_code>
2217-1-24

>  <zinc_id>
ZINC000000967521

>  <catalog_short_name>
synquestbbe

$$$$
Compound_659
 OpenBabel07072023573D

 27 28  0  0  1  0  0  0  0  0999 V2000
   -0.7097   -2.0796   -1.2902 C   0  0  0  0  0  0  0  0  0  0  0  0
   -0.9807   -1.2097   -0.0169 C   0  0  0  0  0  0  0  0  0  0  0  0
   -0.7413   -2.1150    1.2369 C   0  0  0  0  0  0  0  0  0  0  0  0
   -0.1344    0.0102    0.0151 C   0  0  0  0  0  0  0  0  0  0  0  0
    1.1179   -0.0048    0.0599 O   0  0  0  0  0  0  0  0  0  0  0  0
   -0.9697    1.2411   -0.0275 C   0  0  2  0  0  0  0  0  0  0  0  0
   -0.2428    2.5315   -0.4985 C   0  0  0  0  0  0  0  0  0  0  0  0
   -1.7327    1.3817    1.3268 C   0  0  0  0  0  0  0  0  0  0  0  0
   -2.7775    0.2340    1.2526 C   0  0  0  0  0  0  0  0  0  0  0  0
   -2.3790   -0.4802   -0.0775 C   0  0  1  0  0  0  0  0  0  0  0  0
   -2.0974    0.7586   -0.9623 C   0  0  0  0  0  0  0  0  0  0  0  0
    0.2906   -2.5199   -1.2514 H   0  0  0  0  0  0  0  0  0  0  0  0
   -1.4375   -2.8926   -1.3466 H   0  0  0  0  0  0  0  0  0  0  0  0
   -0.7757   -1.5056   -2.2136 H   0  0  0  0  0  0  0  0  0  0  0  0
   -1.5084   -2.8906    1.2913 H   0  0  0  0  0  0  0  0  0  0  0  0
   -0.7518   -1.5485    2.1675 H   0  0  0  0  0  0  0  0  0  0  0  0
    0.2349   -2.6055    1.1781 H   0  0  0  0  0  0  0  0  0  0  0  0
   -0.9507    3.3566   -0.5955 H   0  0  0  0  0  0  0  0  0  0  0  0
    0.5238    2.8180    0.2244 H   0  0  0  0  0  0  0  0  0  0  0  0
    0.2335    2.3711   -1.4686 H   0  0  0  0  0  0  0  0  0  0  0  0
   -1.0636    1.2711    2.1843 H   0  0  0  0  0  0  0  0  0  0  0  0
   -2.2341    2.3509    1.3992 H   0  0  0  0  0  0  0  0  0  0  0  0
   -2.7436   -0.4202    2.1237 H   0  0  0  0  0  0  0  0  0  0  0  0
   -3.7930    0.6368    1.1799 H   0  0  0  0  0  0  0  0  0  0  0  0
   -3.1841   -1.1111   -0.4624 H   0  0  0  0  0  0  0  0  0  0  0  0
   -1.7679    0.5315   -1.9811 H   0  0  0  0  0  0  0  0  0  0  0  0
   -2.9415    1.4567   -1.0292 H   0  0  0  0  0  0  0  0  0  0  0  0
  1  2  1  0  0  0  0
  1 12  1  0  0  0  0
  1 13  1  0  0  0  0
  1 14  1  0  0  0  0
  2  3  1  0  0  0  0
  2  4  1  0  0  0  0
  3 15  1  0  0  0  0
  3 16  1  0  0  0  0
  3 17  1  0  0  0  0
  4  5  2  0  0  0  0
  4  6  1  0  0  0  0
  6  7  1  6  0  0  0
  6  8  1  0  0  0  0
  7 18  1  0  0  0  0
  7 19  1  0  0  0  0
  7 20  1  0  0  0  0
  8  9  1  0  0  0  0
  8 21  1  0  0  0  0
  8 22  1  0  0  0  0
  9 23  1  0  0  0  0
  9 24  1  0  0  0  0
 10  9  1  0  0  0  0
 10 11  1  0  0  0  0
 10  2  1  0  0  0  0
 10 25  1  6  0  0  0
 11  6  1  0  0  0  0
 11 26  1  0  0  0  0
 11 27  1  0  0  0  0
M  END
>  <supplier_code>
2217-1-25

>  <zinc_id>
ZINC000000967570

>  <catalog_short_name>
synquestbbe

$$$$
Compound_660
 OpenBabel07072023573D

 23 23  0  0  0  0  0  0  0  0999 V2000
   -0.6583    1.5011   -0.7162 O   0  0  0  0  0  0  0  0  0  0  0  0
   -0.2477    0.3279   -0.8875 C   0  0  0  0  0  0  0  0  0  0  0  0
    0.9896    0.1300   -1.6733 C   0  0  0  0  0  0  0  0  0  0  0  0
    0.7292   -0.1138   -3.1840 C   0  0  0  0  0  0  0  0  0  0  0  0
    0.4725   -1.5894   -3.5987 C   0  0  0  0  0  0  0  0  0  0  0  0
   -1.0030   -2.0695   -3.5663 C   0  0  0  0  0  0  0  0  0  0  0  0
   -1.5460   -2.5223   -2.1845 C   0  0  0  0  0  0  0  0  0  0  0  0
   -2.0675   -1.4025   -1.2410 C   0  0  0  0  0  0  0  0  0  0  0  0
   -1.0183   -0.7804   -0.2816 C   0  0  0  0  0  0  0  0  0  0  0  0
    1.5984    1.0347   -1.5839 H   0  0  0  0  0  0  0  0  0  0  0  0
    1.5888   -0.6789   -1.2493 H   0  0  0  0  0  0  0  0  0  0  0  0
    1.6303    0.2130   -3.7148 H   0  0  0  0  0  0  0  0  0  0  0  0
   -0.0860    0.5270   -3.5318 H   0  0  0  0  0  0  0  0  0  0  0  0
    1.0974   -2.2684   -3.0114 H   0  0  0  0  0  0  0  0  0  0  0  0
    0.8054   -1.6850   -4.6358 H   0  0  0  0  0  0  0  0  0  0  0  0
   -1.0582   -2.9448   -4.2216 H   0  0  0  0  0  0  0  0  0  0  0  0
   -1.6573   -1.3142   -4.0072 H   0  0  0  0  0  0  0  0  0  0  0  0
   -0.7978   -3.1339   -1.6734 H   0  0  0  0  0  0  0  0  0  0  0  0
   -2.3971   -3.1794   -2.3860 H   0  0  0  0  0  0  0  0  0  0  0  0
   -2.8394   -1.8528   -0.6073 H   0  0  0  0  0  0  0  0  0  0  0  0
   -2.5609   -0.6182   -1.8217 H   0  0  0  0  0  0  0  0  0  0  0  0
   -1.5544   -0.3841    0.5866 H   0  0  0  0  0  0  0  0  0  0  0  0
   -0.3468   -1.5505    0.1054 H   0  0  0  0  0  0  0  0  0  0  0  0
  1  2  2  0  0  0  0
  2  3  1  0  0  0  0
  3  4  1  0  0  0  0
  3 10  1  0  0  0  0
  3 11  1  0  0  0  0
  4  5  1  0  0  0  0
  4 12  1  0  0  0  0
  4 13  1  0  0  0  0
  5  6  1  0  0  0  0
  5 14  1  0  0  0  0
  5 15  1  0  0  0  0
  6  7  1  0  0  0  0
  6 16  1  0  0  0  0
  6 17  1  0  0  0  0
  7  8  1  0  0  0  0
  7 18  1  0  0  0  0
  7 19  1  0  0  0  0
  8  9  1  0  0  0  0
  8 20  1  0  0  0  0
  8 21  1  0  0  0  0
  9  2  1  0  0  0  0
  9 22  1  0  0  0  0
  9 23  1  0  0  0  0
M  END
>  <supplier_code>
2217-1-X1

>  <zinc_id>
ZINC000003860309

>  <catalog_short_name>
synquestbbe

$$$$
Compound_661
 OpenBabel07072023573D

 25 27  0  0  1  0  0  0  0  0999 V2000
    1.1603    0.0020    0.1165 O   0  0  0  0  0  0  0  0  0  0  0  0
   -0.0901   -0.0125    0.0404 C   0  0  0  0  0  0  0  0  0  0  0  0
   -0.8625   -1.2867   -0.0062 C   0  0  1  0  0  0  0  0  0  0  0  0
   -1.8540   -1.2983    1.2021 C   0  0  0  0  0  0  0  0  0  0  0  0
   -2.7794   -0.0376    1.1279 C   0  0  2  0  0  0  0  0  0  0  0  0
   -3.5795   -0.0556   -0.2166 C   0  0  0  0  0  0  0  0  0  0  0  0
   -2.5869   -0.0478   -1.4254 C   0  0  2  0  0  0  0  0  0  0  0  0
   -1.6655   -1.3109   -1.3470 C   0  0  0  0  0  0  0  0  0  0  0  0
   -1.6944    1.2369   -1.3602 C   0  0  0  0  0  0  0  0  0  0  0  0
   -0.8912    1.2447   -0.0191 C   0  0  1  0  0  0  0  0  0  0  0  0
   -1.8868    1.2472    1.1870 C   0  0  0  0  0  0  0  0  0  0  0  0
   -0.1981   -2.1543    0.0475 H   0  0  0  0  0  0  0  0  0  0  0  0
   -2.4603   -2.2098    1.1844 H   0  0  0  0  0  0  0  0  0  0  0  0
   -1.2956   -1.2987    2.1435 H   0  0  0  0  0  0  0  0  0  0  0  0
   -3.4756   -0.0418    1.9709 H   0  0  0  0  0  0  0  0  0  0  0  0
   -4.2393    0.8150   -0.2697 H   0  0  0  0  0  0  0  0  0  0  0  0
   -4.2140   -0.9460   -0.2611 H   0  0  0  0  0  0  0  0  0  0  0  0
   -3.1477   -0.0579   -2.3640 H   0  0  0  0  0  0  0  0  0  0  0  0
   -2.2704   -2.2208   -1.4075 H   0  0  0  0  0  0  0  0  0  0  0  0
   -0.9755   -1.3262   -2.1957 H   0  0  0  0  0  0  0  0  0  0  0  0
   -2.3190    2.1319   -1.4292 H   0  0  0  0  0  0  0  0  0  0  0  0
   -1.0043    1.2583   -2.2088 H   0  0  0  0  0  0  0  0  0  0  0  0
   -0.2462    2.1267    0.0257 H   0  0  0  0  0  0  0  0  0  0  0  0
   -2.5159    2.1416    1.1547 H   0  0  0  0  0  0  0  0  0  0  0  0
   -1.3319    1.2754    2.1292 H   0  0  0  0  0  0  0  0  0  0  0  0
  1  2  2  0  0  0  0
  3  2  1  0  0  0  0
  3  4  1  0  0  0  0
  3 12  1  1  0  0  0
  4 13  1  0  0  0  0
  4 14  1  0  0  0  0
  5  4  1  0  0  0  0
  5  6  1  0  0  0  0
  5 15  1  1  0  0  0
  6 16  1  0  0  0  0
  6 17  1  0  0  0  0
  7  6  1  0  0  0  0
  7  8  1  0  0  0  0
  7  9  1  0  0  0  0
  7 18  1  6  0  0  0
  8  3  1  0  0  0  0
  8 19  1  0  0  0  0
  8 20  1  0  0  0  0
  9 21  1  0  0  0  0
  9 22  1  0  0  0  0
 10  9  1  0  0  0  0
 10 11  1  0  0  0  0
 10  2  1  0  0  0  0
 10 23  1  1  0  0  0
 11  5  1  0  0  0  0
 11 24  1  0  0  0  0
 11 25  1  0  0  0  0
M  END
>  <supplier_code>
2217-1-X5

>  <zinc_id>
ZINC000003882578

>  <catalog_short_name>
synquestbbe

$$$$
Compound_662
 OpenBabel07072023573D

 24 25  0  0  1  0  0  0  0  0999 V2000
   -1.7134    0.5597   -2.4368 C   0  0  0  0  0  0  0  0  0  0  0  0
   -2.0154    1.2247   -1.0473 C   0  0  0  0  0  0  0  0  0  0  0  0
   -2.6442    2.6351   -1.3460 C   0  0  0  0  0  0  0  0  0  0  0  0
   -0.8768    1.2555    0.0313 C   0  0  1  0  0  0  0  0  0  0  0  0
   -1.9676    1.1264    1.1339 C   0  0  0  0  0  0  0  0  0  0  0  0
   -2.8070    0.4068    0.0356 C   0  0  2  0  0  0  0  0  0  0  0  0
   -2.4051   -1.1148    0.0741 C   0  0  0  0  0  0  0  0  0  0  0  0
   -0.8374   -1.3168    0.1146 C   0  0  0  0  0  0  0  0  0  0  0  0
   -0.0835   -0.0193    0.0551 C   0  0  0  0  0  0  0  0  0  0  0  0
    1.1687    0.0039    0.0596 O   0  0  0  0  0  0  0  0  0  0  0  0
   -2.6399    0.4499   -3.0037 H   0  0  0  0  0  0  0  0  0  0  0  0
   -1.0347    1.1929   -3.0121 H   0  0  0  0  0  0  0  0  0  0  0  0
   -1.2549   -0.4242   -2.3745 H   0  0  0  0  0  0  0  0  0  0  0  0
   -1.9474    3.2419   -1.9266 H   0  0  0  0  0  0  0  0  0  0  0  0
   -2.8956    3.1979   -0.4477 H   0  0  0  0  0  0  0  0  0  0  0  0
   -3.5620    2.5187   -1.9252 H   0  0  0  0  0  0  0  0  0  0  0  0
   -0.2871    2.1754    0.0698 H   0  0  0  0  0  0  0  0  0  0  0  0
   -2.3864    2.0832    1.4539 H   0  0  0  0  0  0  0  0  0  0  0  0
   -1.6991    0.5255    2.0107 H   0  0  0  0  0  0  0  0  0  0  0  0
   -3.8833    0.5998    0.0817 H   0  0  0  0  0  0  0  0  0  0  0  0
   -2.8330   -1.6218   -0.7937 H   0  0  0  0  0  0  0  0  0  0  0  0
   -2.8529   -1.5659    0.9648 H   0  0  0  0  0  0  0  0  0  0  0  0
   -0.5218   -1.9562   -0.7133 H   0  0  0  0  0  0  0  0  0  0  0  0
   -0.5626   -1.8238    1.0414 H   0  0  0  0  0  0  0  0  0  0  0  0
  1  2  1  0  0  0  0
  1 11  1  0  0  0  0
  1 12  1  0  0  0  0
  1 13  1  0  0  0  0
  2  3  1  0  0  0  0
  3 14  1  0  0  0  0
  3 15  1  0  0  0  0
  3 16  1  0  0  0  0
  4  2  1  0  0  0  0
  4  5  1  0  0  0  0
  4 17  1  1  0  0  0
  5 18  1  0  0  0  0
  5 19  1  0  0  0  0
  6  5  1  0  0  0  0
  6  7  1  0  0  0  0
  6  2  1  0  0  0  0
  6 20  1  1  0  0  0
  7  8  1  0  0  0  0
  7 21  1  0  0  0  0
  7 22  1  0  0  0  0
  8  9  1  0  0  0  0
  8 23  1  0  0  0  0
  8 24  1  0  0  0  0
  9 10  2  0  0  0  0
  9  4  1  0  0  0  0
M  END
>  <supplier_code>
2217-1-X8

>  <zinc_id>
ZINC000001721658

>  <catalog_short_name>
synquestbbe

$$$$
Compound_663
 OpenBabel07072023573D

 20 20  0  0  0  0  0  0  0  0999 V2000
    1.1604    0.0030    0.0104 O   0  0  0  0  0  0  0  0  0  0  0  0
   -0.0927    0.0035   -0.0382 C   0  0  0  0  0  0  0  0  0  0  0  0
   -0.8509   -1.2641   -0.0273 C   0  0  0  0  0  0  0  0  0  0  0  0
   -1.8348   -1.2862    1.1705 C   0  0  0  0  0  0  0  0  0  0  0  0
   -2.7286   -0.0023    1.2553 C   0  0  0  0  0  0  0  0  0  0  0  0
   -3.6318   -0.0009    2.5306 C   0  0  0  0  0  0  0  0  0  0  0  0
   -4.4635    1.0931    2.5517 F   0  0  0  0  0  0  0  0  0  0  0  0
   -4.4392   -1.1121    2.5749 F   0  0  0  0  0  0  0  0  0  0  0  0
   -2.8875    0.0187    3.6865 F   0  0  0  0  0  0  0  0  0  0  0  0
   -1.8546    1.2936    1.1540 C   0  0  0  0  0  0  0  0  0  0  0  0
   -0.8495    1.2707   -0.0291 C   0  0  0  0  0  0  0  0  0  0  0  0
   -0.1722   -2.1176    0.0399 H   0  0  0  0  0  0  0  0  0  0  0  0
   -1.4069   -1.3507   -0.9638 H   0  0  0  0  0  0  0  0  0  0  0  0
   -1.2569   -1.3927    2.0923 H   0  0  0  0  0  0  0  0  0  0  0  0
   -2.4698   -2.1717    1.0757 H   0  0  0  0  0  0  0  0  0  0  0  0
   -3.3934   -0.0148    0.3854 H   0  0  0  0  0  0  0  0  0  0  0  0
   -2.5029    2.1664    1.0343 H   0  0  0  0  0  0  0  0  0  0  0  0
   -1.2907    1.4296    2.0800 H   0  0  0  0  0  0  0  0  0  0  0  0
   -1.3892    1.3641   -0.9741 H   0  0  0  0  0  0  0  0  0  0  0  0
   -0.1700    2.1224    0.0558 H   0  0  0  0  0  0  0  0  0  0  0  0
  1  2  2  0  0  0  0
  2  3  1  0  0  0  0
  3  4  1  0  0  0  0
  3 12  1  0  0  0  0
  3 13  1  0  0  0  0
  4  5  1  0  0  0  0
  4 14  1  0  0  0  0
  4 15  1  0  0  0  0
  5  6  1  0  0  0  0
  5 10  1  0  0  0  0
  5 16  1  0  0  0  0
  6  7  1  0  0  0  0
  6  8  1  0  0  0  0
  6  9  1  0  0  0  0
 10 11  1  0  0  0  0
 10 17  1  0  0  0  0
 10 18  1  0  0  0  0
 11  2  1  0  0  0  0
 11 19  1  0  0  0  0
 11 20  1  0  0  0  0
M  END
>  <supplier_code>
2217-3-X1

>  <zinc_id>
ZINC000000157897

>  <catalog_short_name>
synquestbbe

$$$$
Compound_665
 OpenBabel07072023573D

 19 19  0  0  0  0  0  0  0  0999 V2000
    0.0532   -2.5417    0.1210 C   0  0  0  0  0  0  0  0  0  0  0  0
   -0.8518   -1.2830    0.0190 C   0  0  0  0  0  0  0  0  0  0  0  0
   -1.8949   -1.2025    1.0854 C   0  0  0  0  0  0  0  0  0  0  0  0
   -2.0418   -2.1008    1.9494 O   0  0  0  0  0  0  0  0  0  0  0  0
   -2.7580    0.0010    1.1488 C   0  0  0  0  0  0  0  0  0  0  0  0
   -1.8798    1.2816    1.1532 C   0  0  0  0  0  0  0  0  0  0  0  0
   -0.8513    1.2772   -0.0104 C   0  0  0  0  0  0  0  0  0  0  0  0
   -0.0926    0.0037   -0.0071 C   0  0  0  0  0  0  0  0  0  0  0  0
    1.1610    0.0437    0.0098 O   0  0  0  0  0  0  0  0  0  0  0  0
    0.6185   -2.5392    1.0566 H   0  0  0  0  0  0  0  0  0  0  0  0
    0.7564   -2.5700   -0.7130 H   0  0  0  0  0  0  0  0  0  0  0  0
   -0.5541   -3.4477    0.0812 H   0  0  0  0  0  0  0  0  0  0  0  0
   -1.3828   -1.3529   -0.9343 H   0  0  0  0  0  0  0  0  0  0  0  0
   -3.4119    0.0051    0.2733 H   0  0  0  0  0  0  0  0  0  0  0  0
   -3.3874   -0.0149    2.0421 H   0  0  0  0  0  0  0  0  0  0  0  0
   -2.5203    2.1627    1.0694 H   0  0  0  0  0  0  0  0  0  0  0  0
   -1.3440    1.3477    2.1069 H   0  0  0  0  0  0  0  0  0  0  0  0
   -1.3744    1.3666   -0.9657 H   0  0  0  0  0  0  0  0  0  0  0  0
   -0.1798    2.1336    0.0901 H   0  0  0  0  0  0  0  0  0  0  0  0
  1  2  1  0  0  0  0
  1 10  1  0  0  0  0
  1 11  1  0  0  0  0
  1 12  1  0  0  0  0
  2  3  1  0  0  0  0
  2 13  1  0  0  0  0
  3  4  2  0  0  0  0
  3  5  1  0  0  0  0
  5  6  1  0  0  0  0
  5 14  1  0  0  0  0
  5 15  1  0  0  0  0
  6  7  1  0  0  0  0
  6 16  1  0  0  0  0
  6 17  1  0  0  0  0
  7  8  1  0  0  0  0
  7 18  1  0  0  0  0
  7 19  1  0  0  0  0
  8  9  2  0  0  0  0
  8  2  1  0  0  0  0
M  END
>  <supplier_code>
2218-1-02

>  <zinc_id>
ZINC000100001009

>  <catalog_short_name>
synquestbbe

$$$$
Compound_666
 OpenBabel07072023573D

 19 19  0  0  1  0  0  0  0  0999 V2000
   -3.2674    1.2449   -1.2347 C   0  0  0  0  0  0  0  0  0  0  0  0
   -2.3578    0.7411   -0.0778 C   0  0  1  0  0  0  0  0  0  0  0  0
   -2.3169   -0.8148   -0.0090 C   0  0  0  0  0  0  0  0  0  0  0  0
   -0.8980   -1.1511    0.0118 C   0  0  0  0  0  0  0  0  0  0  0  0
   -0.4668   -2.3266    0.0304 O   0  0  0  0  0  0  0  0  0  0  0  0
   -0.0923   -0.0249    0.0024 C   0  0  0  0  0  0  0  0  0  0  0  0
    1.1583   -0.0721    0.0747 O   0  0  0  0  0  0  0  0  0  0  0  0
   -0.8637    1.2240   -0.0795 C   0  0  1  0  0  0  0  0  0  0  0  0
   -0.3878    2.0970   -1.2747 C   0  0  0  0  0  0  0  0  0  0  0  0
   -2.8919    0.9018   -2.2021 H   0  0  0  0  0  0  0  0  0  0  0  0
   -3.3224    2.3356   -1.2357 H   0  0  0  0  0  0  0  0  0  0  0  0
   -4.2800    0.8571   -1.1044 H   0  0  0  0  0  0  0  0  0  0  0  0
   -2.8231    1.1055    0.8463 H   0  0  0  0  0  0  0  0  0  0  0  0
   -2.7870   -1.2901   -0.8749 H   0  0  0  0  0  0  0  0  0  0  0  0
   -2.7979   -1.1831    0.9014 H   0  0  0  0  0  0  0  0  0  0  0  0
   -0.6720    1.7924    0.8376 H   0  0  0  0  0  0  0  0  0  0  0  0
   -0.4867    1.5573   -2.2188 H   0  0  0  0  0  0  0  0  0  0  0  0
   -0.9636    3.0224   -1.3271 H   0  0  0  0  0  0  0  0  0  0  0  0
    0.6611    2.3686   -1.1410 H   0  0  0  0  0  0  0  0  0  0  0  0
  1 10  1  0  0  0  0
  1 11  1  0  0  0  0
  1 12  1  0  0  0  0
  2  1  1  0  0  0  0
  2  3  1  0  0  0  0
  2 13  1  1  0  0  0
  3  4  1  0  0  0  0
  3 14  1  0  0  0  0
  3 15  1  0  0  0  0
  4  5  2  0  0  0  0
  4  6  1  0  0  0  0
  6  7  2  0  0  0  0
  6  8  1  0  0  0  0
  8  9  1  0  0  0  0
  8  2  1  0  0  0  0
  8 16  1  1  0  0  0
  9 17  1  0  0  0  0
  9 18  1  0  0  0  0
  9 19  1  0  0  0  0
M  END
>  <supplier_code>
2218-1-16

>  <zinc_id>
ZINC000001850690

>  <catalog_short_name>
synquestbbe

$$$$
Compound_667
 OpenBabel07072023573D

 19 19  0  0  1  0  0  0  0  0999 V2000
   -3.1006    1.3156    1.2711 C   0  0  0  0  0  0  0  0  0  0  0  0
   -2.3440    0.7470    0.0395 C   0  0  2  0  0  0  0  0  0  0  0  0
   -2.3117   -0.8106    0.0106 C   0  0  0  0  0  0  0  0  0  0  0  0
   -0.8907   -1.1470   -0.0099 C   0  0  0  0  0  0  0  0  0  0  0  0
   -0.4601   -2.3231   -0.0179 O   0  0  0  0  0  0  0  0  0  0  0  0
   -0.0803   -0.0228   -0.0121 C   0  0  0  0  0  0  0  0  0  0  0  0
    1.1716   -0.0698    0.0155 O   0  0  0  0  0  0  0  0  0  0  0  0
   -0.8528    1.2252   -0.0236 C   0  0  1  0  0  0  0  0  0  0  0  0
   -0.5376    2.1038   -1.2643 C   0  0  0  0  0  0  0  0  0  0  0  0
   -3.0955    2.4067    1.2445 H   0  0  0  0  0  0  0  0  0  0  0  0
   -4.1368    0.9771    1.2682 H   0  0  0  0  0  0  0  0  0  0  0  0
   -2.6277    0.9869    2.1982 H   0  0  0  0  0  0  0  0  0  0  0  0
   -2.8915    1.0897   -0.8477 H   0  0  0  0  0  0  0  0  0  0  0  0
   -2.7919   -1.2005   -0.8913 H   0  0  0  0  0  0  0  0  0  0  0  0
   -2.7883   -1.2598    0.8871 H   0  0  0  0  0  0  0  0  0  0  0  0
   -0.5791    1.7915    0.8729 H   0  0  0  0  0  0  0  0  0  0  0  0
   -0.7144    1.5486   -2.1874 H   0  0  0  0  0  0  0  0  0  0  0  0
   -1.1747    2.9906   -1.2643 H   0  0  0  0  0  0  0  0  0  0  0  0
    0.5034    2.4317   -1.2489 H   0  0  0  0  0  0  0  0  0  0  0  0
  1 10  1  0  0  0  0
  1 11  1  0  0  0  0
  1 12  1  0  0  0  0
  2  1  1  0  0  0  0
  2  3  1  0  0  0  0
  2 13  1  6  0  0  0
  3  4  1  0  0  0  0
  3 14  1  0  0  0  0
  3 15  1  0  0  0  0
  4  5  2  0  0  0  0
  4  6  1  0  0  0  0
  6  7  2  0  0  0  0
  6  8  1  0  0  0  0
  8  9  1  0  0  0  0
  8  2  1  0  0  0  0
  8 16  1  1  0  0  0
  9 17  1  0  0  0  0
  9 18  1  0  0  0  0
  9 19  1  0  0  0  0
M  END
>  <supplier_code>
2218-1-16

>  <zinc_id>
ZINC000001850692

>  <catalog_short_name>
synquestbbe

$$$$
Compound_668
 OpenBabel07072023573D

 19 19  0  0  1  0  0  0  0  0999 V2000
   -3.0449   -1.3357   -1.2932 C   0  0  0  0  0  0  0  0  0  0  0  0
   -2.3179   -0.7888   -0.0347 C   0  0  1  0  0  0  0  0  0  0  0  0
   -0.8915   -1.1341   -0.0176 C   0  0  0  0  0  0  0  0  0  0  0  0
   -0.4566   -2.3090    0.0101 O   0  0  0  0  0  0  0  0  0  0  0  0
   -0.0744   -0.0153   -0.0108 C   0  0  0  0  0  0  0  0  0  0  0  0
    1.1776   -0.0571   -0.0090 O   0  0  0  0  0  0  0  0  0  0  0  0
   -0.8366    1.2290   -0.0018 C   0  0  0  0  0  0  0  0  0  0  0  0
   -2.3266    0.7757    0.0536 C   0  0  2  0  0  0  0  0  0  0  0  0
   -3.0721    1.2987    1.3121 C   0  0  0  0  0  0  0  0  0  0  0  0
   -2.5714   -0.9678   -2.2059 H   0  0  0  0  0  0  0  0  0  0  0  0
   -4.0885   -1.0133   -1.2891 H   0  0  0  0  0  0  0  0  0  0  0  0
   -3.0259   -2.4269   -1.3067 H   0  0  0  0  0  0  0  0  0  0  0  0
   -2.7808   -1.2408    0.8479 H   0  0  0  0  0  0  0  0  0  0  0  0
   -0.6263    1.7885   -0.9162 H   0  0  0  0  0  0  0  0  0  0  0  0
   -0.5464    1.8377    0.8580 H   0  0  0  0  0  0  0  0  0  0  0  0
   -2.8446    1.2058   -0.8128 H   0  0  0  0  0  0  0  0  0  0  0  0
   -4.1069    0.9513    1.3068 H   0  0  0  0  0  0  0  0  0  0  0  0
   -2.5896    0.9423    2.2237 H   0  0  0  0  0  0  0  0  0  0  0  0
   -3.0782    2.3896    1.3234 H   0  0  0  0  0  0  0  0  0  0  0  0
  1 10  1  0  0  0  0
  1 11  1  0  0  0  0
  1 12  1  0  0  0  0
  2  1  1  0  0  0  0
  2  3  1  0  0  0  0
  2 13  1  1  0  0  0
  3  4  2  0  0  0  0
  3  5  1  0  0  0  0
  5  6  2  0  0  0  0
  5  7  1  0  0  0  0
  7  8  1  0  0  0  0
  7 14  1  0  0  0  0
  7 15  1  0  0  0  0
  8  9  1  0  0  0  0
  8  2  1  0  0  0  0
  8 16  1  6  0  0  0
  9 17  1  0  0  0  0
  9 18  1  0  0  0  0
  9 19  1  0  0  0  0
M  END
>  <supplier_code>
2218-1-16

>  <zinc_id>
ZINC000001850693

>  <catalog_short_name>
synquestbbe

$$$$
Compound_669
 OpenBabel07072023573D

 19 19  0  0  1  0  0  0  0  0999 V2000
   -3.2715    1.2564    1.2301 C   0  0  0  0  0  0  0  0  0  0  0  0
   -2.3591    0.7548    0.0735 C   0  0  2  0  0  0  0  0  0  0  0  0
   -2.3155   -0.8035    0.0099 C   0  0  0  0  0  0  0  0  0  0  0  0
   -0.8953   -1.1342   -0.0083 C   0  0  0  0  0  0  0  0  0  0  0  0
   -0.4574   -2.3069   -0.0435 O   0  0  0  0  0  0  0  0  0  0  0  0
   -0.0914   -0.0080    0.0100 C   0  0  0  0  0  0  0  0  0  0  0  0
    1.1593   -0.0590   -0.0511 O   0  0  0  0  0  0  0  0  0  0  0  0
   -0.8638    1.2416    0.0772 C   0  0  2  0  0  0  0  0  0  0  0  0
   -0.3966    2.1288    1.2664 C   0  0  0  0  0  0  0  0  0  0  0  0
   -3.3315    2.3471    1.2315 H   0  0  0  0  0  0  0  0  0  0  0  0
   -4.2816    0.8625    1.1000 H   0  0  0  0  0  0  0  0  0  0  0  0
   -2.8928    0.9185    2.1981 H   0  0  0  0  0  0  0  0  0  0  0  0
   -2.8221    1.1133   -0.8539 H   0  0  0  0  0  0  0  0  0  0  0  0
   -2.7947   -1.1803   -0.8995 H   0  0  0  0  0  0  0  0  0  0  0  0
   -2.7803   -1.2802    0.8780 H   0  0  0  0  0  0  0  0  0  0  0  0
   -0.6635    1.7965   -0.8458 H   0  0  0  0  0  0  0  0  0  0  0  0
   -0.9724    3.0569    1.2988 H   0  0  0  0  0  0  0  0  0  0  0  0
   -0.5110    1.6025    2.2174 H   0  0  0  0  0  0  0  0  0  0  0  0
    0.6565    2.3945    1.1445 H   0  0  0  0  0  0  0  0  0  0  0  0
  1 10  1  0  0  0  0
  1 11  1  0  0  0  0
  1 12  1  0  0  0  0
  2  1  1  0  0  0  0
  2  3  1  0  0  0  0
  2 13  1  6  0  0  0
  3  4  1  0  0  0  0
  3 14  1  0  0  0  0
  3 15  1  0  0  0  0
  4  5  2  0  0  0  0
  4  6  1  0  0  0  0
  6  7  2  0  0  0  0
  6  8  1  0  0  0  0
  8  9  1  0  0  0  0
  8  2  1  0  0  0  0
  8 16  1  6  0  0  0
  9 17  1  0  0  0  0
  9 18  1  0  0  0  0
  9 19  1  0  0  0  0
M  END
>  <supplier_code>
2218-1-16

>  <zinc_id>
ZINC000001850694

>  <catalog_short_name>
synquestbbe

$$$$
Compound_672
 OpenBabel07072023573D

 26 28  0  0  1  0  0  0  0  0999 V2000
    2.1972    0.7498    0.4714 O   0  0  0  0  0  0  0  0  0  0  0  0
    1.7658   -0.2105    0.1834 C   0  0  0  0  0  0  0  0  0  0  0  0
    0.1990   -0.1877    0.4166 C   0  0  1  0  0  0  0  0  0  0  0  0
    0.0436   -1.3159    1.5826 C   0  0  0  0  0  0  0  0  0  0  0  0
   -0.8063   -1.5461    0.2511 C   0  0  2  0  0  0  0  0  0  0  0  0
    0.0390   -1.6714   -0.9563 C   0  0  0  0  0  0  0  0  0  0  0  0
    1.0732   -0.4331   -1.3069 C   0  0  1  0  0  0  0  0  0  0  0  0
    0.0000    0.8118   -1.3339 C   0  0  0  0  0  0  0  0  0  0  0  0
   -0.8854    0.9567   -0.1640 C   0  0  1  0  0  0  0  0  0  0  0  0
   -1.7729    1.9328   -0.4171 O   0  0  0  0  0  0  0  0  0  0  0  0
   -1.7645   -0.3170    0.0859 C   0  0  0  0  0  0  0  0  0  0  0  0
   -0.0887    1.2306    1.1872 C   0  0  0  0  0  0  0  0  0  0  0  0
   -0.3961   -0.3293   -0.4856 H   0  0  0  0  0  0  0  0  0  0  0  0
    0.8994   -1.9799    1.7045 H   0  0  0  0  0  0  0  0  0  0  0  0
   -0.5362   -1.0087    2.4530 H   0  0  0  0  0  0  0  0  0  0  0  0
   -1.3332   -2.4998    0.2805 H   0  0  0  0  0  0  0  0  0  0  0  0
    0.6486   -2.5462   -0.7299 H   0  0  0  0  0  0  0  0  0  0  0  0
   -0.6975   -1.7133   -1.7587 H   0  0  0  0  0  0  0  0  0  0  0  0
    1.7403   -0.5412   -2.1621 H   0  0  0  0  0  0  0  0  0  0  0  0
    0.5756    1.7373   -1.3188 H   0  0  0  0  0  0  0  0  0  0  0  0
   -0.7007    0.6190   -2.1463 H   0  0  0  0  0  0  0  0  0  0  0  0
   -2.0990    2.2915    0.4115 H   0  0  0  0  0  0  0  0  0  0  0  0
   -2.2697   -0.1747    1.0412 H   0  0  0  0  0  0  0  0  0  0  0  0
   -2.3479   -0.4857   -0.8193 H   0  0  0  0  0  0  0  0  0  0  0  0
    0.7061    1.9729    1.1138 H   0  0  0  0  0  0  0  0  0  0  0  0
   -0.6826    1.1563    2.0982 H   0  0  0  0  0  0  0  0  0  0  0  0
  1  2  2  0  0  0  0
  3  2  1  0  0  0  0
  3  4  1  0  0  0  0
  3 13  1  6  0  0  0
  4 14  1  0  0  0  0
  4 15  1  0  0  0  0
  5  4  1  0  0  0  0
  5  6  1  0  0  0  0
  5 16  1  1  0  0  0
  6 17  1  0  0  0  0
  6 18  1  0  0  0  0
  7  6  1  0  0  0  0
  7  8  1  0  0  0  0
  7  2  1  0  0  0  0
  7 19  1  6  0  0  0
  8  9  1  0  0  0  0
  8 20  1  0  0  0  0
  8 21  1  0  0  0  0
  9 10  1  6  0  0  0
  9 11  1  0  0  0  0
  9 12  1  0  0  0  0
 10 22  1  0  0  0  0
 11  5  1  0  0  0  0
 11 23  1  0  0  0  0
 11 24  1  0  0  0  0
 12  3  1  0  0  0  0
 12 25  1  0  0  0  0
 12 26  1  0  0  0  0
M  END
>  <supplier_code>
2220-1-02

>  <zinc_id>
ZINC000100003506

>  <catalog_short_name>
synquestbbe

$$$$
Compound_674
 OpenBabel07072023573D

 24 24  0  0  0  0  0  0  0  0999 V2000
    2.5948   -0.9688   -0.9267 C   0  0  0  0  0  0  0  0  0  0  0  0
    2.3501    0.5168   -0.5171 C   0  0  0  0  0  0  0  0  0  0  0  0
    3.5813    1.1628    0.1854 C   0  0  0  0  0  0  0  0  0  0  0  0
    1.5090    1.4538   -1.4356 C   0  0  0  0  0  0  0  0  0  0  0  0
    0.9784    0.9630   -2.7212 C   0  0  0  0  0  0  0  0  0  0  0  0
    1.7488    0.5114   -3.5986 O   0  0  0  0  0  0  0  0  0  0  0  0
   -0.3456    1.0437   -2.9861 O   0  0  0  0  0  0  0  0  0  0  0  0
    0.9105    0.9588   -0.0863 C   0  0  0  0  0  0  0  0  0  0  0  0
   -0.2419   -0.0911   -0.0877 C   0  0  0  0  0  0  0  0  0  0  0  0
    0.7439    2.0289    1.0343 C   0  0  0  0  0  0  0  0  0  0  0  0
    3.5574   -1.0621   -1.4327 H   0  0  0  0  0  0  0  0  0  0  0  0
    2.6188   -1.5888   -0.0299 H   0  0  0  0  0  0  0  0  0  0  0  0
    1.8370   -1.3646   -1.5989 H   0  0  0  0  0  0  0  0  0  0  0  0
    4.4924    0.9346   -0.3702 H   0  0  0  0  0  0  0  0  0  0  0  0
    3.6819    0.7496    1.1898 H   0  0  0  0  0  0  0  0  0  0  0  0
    3.5145    2.2481    0.2597 H   0  0  0  0  0  0  0  0  0  0  0  0
    1.8405    2.4939   -1.4484 H   0  0  0  0  0  0  0  0  0  0  0  0
   -0.6999    0.7071   -3.8357 H   0  0  0  0  0  0  0  0  0  0  0  0
   -0.2224   -0.7588   -0.9460 H   0  0  0  0  0  0  0  0  0  0  0  0
   -1.2083    0.4159   -0.0918 H   0  0  0  0  0  0  0  0  0  0  0  0
   -0.1752   -0.6937    0.8187 H   0  0  0  0  0  0  0  0  0  0  0  0
    1.4099    2.8823    0.9178 H   0  0  0  0  0  0  0  0  0  0  0  0
   -0.2772    2.4128    1.0366 H   0  0  0  0  0  0  0  0  0  0  0  0
    0.9351    1.5662    2.0026 H   0  0  0  0  0  0  0  0  0  0  0  0
  1  2  1  0  0  0  0
  1 11  1  0  0  0  0
  1 12  1  0  0  0  0
  1 13  1  0  0  0  0
  2  3  1  0  0  0  0
  2  4  1  0  0  0  0
  3 14  1  0  0  0  0
  3 15  1  0  0  0  0
  3 16  1  0  0  0  0
  4  5  1  0  0  0  0
  4  8  1  0  0  0  0
  4 17  1  0  0  0  0
  5  6  2  0  0  0  0
  5  7  1  0  0  0  0
  7 18  1  0  0  0  0
  8  9  1  0  0  0  0
  8 10  1  0  0  0  0
  8  2  1  0  0  0  0
  9 19  1  0  0  0  0
  9 20  1  0  0  0  0
  9 21  1  0  0  0  0
 10 22  1  0  0  0  0
 10 23  1  0  0  0  0
 10 24  1  0  0  0  0
M  END
>  <supplier_code>
2221-1-15

>  <zinc_id>
ZINC000000409318

>  <catalog_short_name>
synquestbbe

$$$$
Compound_677
 OpenBabel07072023573D

 12 12  0  0  0  0  0  0  0  0999 V2000
    3.1038   -0.7476   -1.2862 O   0  0  0  0  0  0  0  0  0  0  0  0
    1.8574   -0.6578   -1.2347 C   0  0  0  0  0  0  0  0  0  0  0  0
    1.1405   -0.6319   -2.3824 O   0  0  0  0  0  0  0  0  0  0  0  0
    1.1625   -0.6101    0.0596 C   0  0  0  0  0  0  0  0  0  0  0  0
    0.3409    0.6657    0.3142 C   0  0  0  0  0  0  0  0  0  0  0  0
    1.6114    0.3989    1.1306 C   0  0  0  0  0  0  0  0  0  0  0  0
    1.5916   -0.6799   -3.2512 H   0  0  0  0  0  0  0  0  0  0  0  0
    0.6772   -1.5219    0.4195 H   0  0  0  0  0  0  0  0  0  0  0  0
   -0.5977    0.5377    0.8575 H   0  0  0  0  0  0  0  0  0  0  0  0
    0.4260    1.4800   -0.4101 H   0  0  0  0  0  0  0  0  0  0  0  0
    1.4400    0.1124    2.1697 H   0  0  0  0  0  0  0  0  0  0  0  0
    2.4597    1.0430    0.8909 H   0  0  0  0  0  0  0  0  0  0  0  0
  1  2  2  0  0  0  0
  2  3  1  0  0  0  0
  2  4  1  0  0  0  0
  3  7  1  0  0  0  0
  4  5  1  0  0  0  0
  4  8  1  0  0  0  0
  5  6  1  0  0  0  0
  5  9  1  0  0  0  0
  5 10  1  0  0  0  0
  6  4  1  0  0  0  0
  6 11  1  0  0  0  0
  6 12  1  0  0  0  0
M  END
>  <supplier_code>
2221-1-X1

>  <zinc_id>
ZINC000001587860

>  <catalog_short_name>
synquestbbe

$$$$
Compound_678
 OpenBabel07072023573D

 15 15  0  0  0  0  0  0  0  0999 V2000
   -2.7191    0.6682    0.4410 C   0  0  0  0  0  0  0  0  0  0  0  0
   -1.3801    0.0888   -0.0766 C   0  0  0  0  0  0  0  0  0  0  0  0
   -0.1334    0.6541    0.4716 C   0  0  0  0  0  0  0  0  0  0  0  0
    0.2996    1.7527    0.0580 O   0  0  0  0  0  0  0  0  0  0  0  0
    0.5493   -0.0071    1.4341 O   0  0  0  0  0  0  0  0  0  0  0  0
   -1.3476   -0.2708   -1.5784 C   0  0  0  0  0  0  0  0  0  0  0  0
   -1.3328   -1.3861   -0.5242 C   0  0  0  0  0  0  0  0  0  0  0  0
   -3.5802    0.1780   -0.0181 H   0  0  0  0  0  0  0  0  0  0  0  0
   -2.7859    0.5437    1.5224 H   0  0  0  0  0  0  0  0  0  0  0  0
   -2.7576    1.7326    0.2073 H   0  0  0  0  0  0  0  0  0  0  0  0
    1.3912    0.3551    1.7806 H   0  0  0  0  0  0  0  0  0  0  0  0
   -0.4058   -0.1312   -2.1157 H   0  0  0  0  0  0  0  0  0  0  0  0
   -2.2803   -0.1981   -2.1405 H   0  0  0  0  0  0  0  0  0  0  0  0
   -0.3811   -1.9136   -0.4233 H   0  0  0  0  0  0  0  0  0  0  0  0
   -2.2589   -1.9561   -0.4294 H   0  0  0  0  0  0  0  0  0  0  0  0
  1  2  1  0  0  0  0
  1  8  1  0  0  0  0
  1  9  1  0  0  0  0
  1 10  1  0  0  0  0
  2  3  1  0  0  0  0
  2  6  1  0  0  0  0
  3  4  2  0  0  0  0
  3  5  1  0  0  0  0
  5 11  1  0  0  0  0
  6  7  1  0  0  0  0
  6 12  1  0  0  0  0
  6 13  1  0  0  0  0
  7  2  1  0  0  0  0
  7 14  1  0  0  0  0
  7 15  1  0  0  0  0
M  END
>  <supplier_code>
2221-1-X3

>  <zinc_id>
ZINC000002140840

>  <catalog_short_name>
synquestbbe

$$$$
Compound_680
 OpenBabel07072023573D

 21 21  0  0  0  0  0  0  0  0999 V2000
   -0.9427   -1.2270   -2.6206 O   0  0  0  0  0  0  0  0  0  0  0  0
    0.2446   -1.0209   -2.2827 C   0  0  0  0  0  0  0  0  0  0  0  0
    1.2288   -1.7404   -2.8750 O   0  0  0  0  0  0  0  0  0  0  0  0
    0.5670   -0.0305   -1.2346 C   0  0  0  0  0  0  0  0  0  0  0  0
    0.1625   -0.5251    0.1869 C   0  0  0  0  0  0  0  0  0  0  0  0
    0.4961    0.4747    1.3165 C   0  0  0  0  0  0  0  0  0  0  0  0
    0.4873   -0.3748    2.6015 C   0  0  0  0  0  0  0  0  0  0  0  0
    0.8996   -1.7999    2.1767 C   0  0  0  0  0  0  0  0  0  0  0  0
    0.8795   -1.8241    0.6331 C   0  0  0  0  0  0  0  0  0  0  0  0
    1.0108   -2.4205   -3.5484 H   0  0  0  0  0  0  0  0  0  0  0  0
    1.6414    0.1733   -1.2592 H   0  0  0  0  0  0  0  0  0  0  0  0
    0.0502    0.9073   -1.4617 H   0  0  0  0  0  0  0  0  0  0  0  0
   -0.9201   -0.7006    0.2018 H   0  0  0  0  0  0  0  0  0  0  0  0
    1.4866    0.9149    1.1708 H   0  0  0  0  0  0  0  0  0  0  0  0
   -0.2422    1.2793    1.3703 H   0  0  0  0  0  0  0  0  0  0  0  0
   -0.5204   -0.3937    3.0258 H   0  0  0  0  0  0  0  0  0  0  0  0
    1.1736    0.0305    3.3495 H   0  0  0  0  0  0  0  0  0  0  0  0
    1.9005   -2.0385    2.5487 H   0  0  0  0  0  0  0  0  0  0  0  0
    0.1970   -2.5328    2.5828 H   0  0  0  0  0  0  0  0  0  0  0  0
    1.9063   -1.8490    0.2546 H   0  0  0  0  0  0  0  0  0  0  0  0
    0.3525   -2.7060    0.2568 H   0  0  0  0  0  0  0  0  0  0  0  0
  1  2  2  0  0  0  0
  2  3  1  0  0  0  0
  2  4  1  0  0  0  0
  3 10  1  0  0  0  0
  4  5  1  0  0  0  0
  4 11  1  0  0  0  0
  4 12  1  0  0  0  0
  5  6  1  0  0  0  0
  5 13  1  0  0  0  0
  6  7  1  0  0  0  0
  6 14  1  0  0  0  0
  6 15  1  0  0  0  0
  7  8  1  0  0  0  0
  7 16  1  0  0  0  0
  7 17  1  0  0  0  0
  8  9  1  0  0  0  0
  8 18  1  0  0  0  0
  8 19  1  0  0  0  0
  9  5  1  0  0  0  0
  9 20  1  0  0  0  0
  9 21  1  0  0  0  0
M  END
>  <supplier_code>
2221-1-Y3

>  <zinc_id>
ZINC000000388161

>  <catalog_short_name>
synquestbbe

$$$$
Compound_681
 OpenBabel07072023573D

 15 15  0  0  0  0  0  0  0  0999 V2000
   -1.3107    1.2735    1.0105 O   0  0  0  0  0  0  0  0  0  0  0  0
   -0.5593    0.2923    1.2107 C   0  0  0  0  0  0  0  0  0  0  0  0
   -1.0218   -0.7519    1.9353 O   0  0  0  0  0  0  0  0  0  0  0  0
    0.8042    0.2449    0.6418 C   0  0  0  0  0  0  0  0  0  0  0  0
    1.0198   -0.6427   -0.6189 C   0  0  0  0  0  0  0  0  0  0  0  0
    0.2394   -0.1758   -1.6468 F   0  0  0  0  0  0  0  0  0  0  0  0
    2.3188   -0.6821   -1.0726 F   0  0  0  0  0  0  0  0  0  0  0  0
    0.6408   -1.9340   -0.3494 F   0  0  0  0  0  0  0  0  0  0  0  0
    1.9211    0.2336    1.7096 C   0  0  0  0  0  0  0  0  0  0  0  0
    1.7065    1.4832    0.8477 C   0  0  0  0  0  0  0  0  0  0  0  0
   -1.9314   -0.7385    2.3009 H   0  0  0  0  0  0  0  0  0  0  0  0
    2.8309   -0.3244    1.4840 H   0  0  0  0  0  0  0  0  0  0  0  0
    1.6316    0.3612    2.7551 H   0  0  0  0  0  0  0  0  0  0  0  0
    2.4802    1.6698    0.0991 H   0  0  0  0  0  0  0  0  0  0  0  0
    1.2674    2.3387    1.3653 H   0  0  0  0  0  0  0  0  0  0  0  0
  1  2  2  0  0  0  0
  2  3  1  0  0  0  0
  2  4  1  0  0  0  0
  3 11  1  0  0  0  0
  4  5  1  0  0  0  0
  4  9  1  0  0  0  0
  5  6  1  0  0  0  0
  5  7  1  0  0  0  0
  5  8  1  0  0  0  0
  9 10  1  0  0  0  0
  9 12  1  0  0  0  0
  9 13  1  0  0  0  0
 10  4  1  0  0  0  0
 10 14  1  0  0  0  0
 10 15  1  0  0  0  0
M  END
>  <supplier_code>
2221-3-03

>  <zinc_id>
ZINC000002598114

>  <catalog_short_name>
synquestbbe

$$$$
Compound_682
 OpenBabel07072023573D

 15 15  0  0  0  0  0  0  0  0999 V2000
    0.9408   -0.3139    1.2793 O   0  0  0  0  0  0  0  0  0  0  0  0
    1.3275   -1.0237    0.3230 C   0  0  0  0  0  0  0  0  0  0  0  0
    2.4645   -1.7452    0.4616 O   0  0  0  0  0  0  0  0  0  0  0  0
    0.5504   -1.1237   -0.9303 C   0  0  0  0  0  0  0  0  0  0  0  0
   -0.3123    0.0930   -1.3491 C   0  0  0  0  0  0  0  0  0  0  0  0
    0.4654    0.2007   -2.6772 C   0  0  0  0  0  0  0  0  0  0  0  0
    1.1322    1.3960   -2.8297 F   0  0  0  0  0  0  0  0  0  0  0  0
   -0.2961   -0.1028   -3.7840 F   0  0  0  0  0  0  0  0  0  0  0  0
    1.3737   -0.9617   -2.2298 C   0  0  0  0  0  0  0  0  0  0  0  0
    2.9924   -1.6806    1.2839 H   0  0  0  0  0  0  0  0  0  0  0  0
   -0.0284   -2.0526   -0.9428 H   0  0  0  0  0  0  0  0  0  0  0  0
   -1.3669   -0.1628   -1.4816 H   0  0  0  0  0  0  0  0  0  0  0  0
   -0.1865    0.9739   -0.7116 H   0  0  0  0  0  0  0  0  0  0  0  0
    1.3105   -1.8397   -2.8784 H   0  0  0  0  0  0  0  0  0  0  0  0
    2.4114   -0.6507   -2.0674 H   0  0  0  0  0  0  0  0  0  0  0  0
  1  2  2  0  0  0  0
  2  3  1  0  0  0  0
  2  4  1  0  0  0  0
  3 10  1  0  0  0  0
  4  5  1  0  0  0  0
  4 11  1  0  0  0  0
  5  6  1  0  0  0  0
  5 12  1  0  0  0  0
  5 13  1  0  0  0  0
  6  7  1  0  0  0  0
  6  8  1  0  0  0  0
  6  9  1  0  0  0  0
  9  4  1  0  0  0  0
  9 14  1  0  0  0  0
  9 15  1  0  0  0  0
M  END
>  <supplier_code>
2221-3-04

>  <zinc_id>
ZINC000019407992

>  <catalog_short_name>
synquestbbe

$$$$
Compound_683
 OpenBabel07072023573D

 21 21  0  0  0  0  0  0  0  0999 V2000
    2.3491    1.8770    0.9802 O   0  0  0  0  0  0  0  0  0  0  0  0
    1.4442    1.3833    0.2688 C   0  0  0  0  0  0  0  0  0  0  0  0
    0.1975    1.3409    0.8006 O   0  0  0  0  0  0  0  0  0  0  0  0
    1.7676    0.8805   -1.0916 C   0  0  0  0  0  0  0  0  0  0  0  0
    0.5080    0.6309   -1.9768 C   0  0  0  0  0  0  0  0  0  0  0  0
    0.8857    0.1201   -3.3927 C   0  0  0  0  0  0  0  0  0  0  0  0
    1.7787   -1.1515   -3.3385 C   0  0  0  0  0  0  0  0  0  0  0  0
    2.1968   -1.4674   -4.6123 F   0  0  0  0  0  0  0  0  0  0  0  0
    1.0407   -2.2237   -2.8872 F   0  0  0  0  0  0  0  0  0  0  0  0
    3.0189   -0.9397   -2.4239 C   0  0  0  0  0  0  0  0  0  0  0  0
    2.6364   -0.4113   -1.0145 C   0  0  0  0  0  0  0  0  0  0  0  0
   -0.5429    0.9288    0.3128 H   0  0  0  0  0  0  0  0  0  0  0  0
    2.3605    1.6612   -1.5811 H   0  0  0  0  0  0  0  0  0  0  0  0
   -0.0553    1.5629   -2.0810 H   0  0  0  0  0  0  0  0  0  0  0  0
   -0.1418   -0.1081   -1.4977 H   0  0  0  0  0  0  0  0  0  0  0  0
   -0.0321   -0.0987   -3.9471 H   0  0  0  0  0  0  0  0  0  0  0  0
    1.4142    0.9160   -3.9287 H   0  0  0  0  0  0  0  0  0  0  0  0
    3.5581   -1.8857   -2.3170 H   0  0  0  0  0  0  0  0  0  0  0  0
    3.6985   -0.2239   -2.8986 H   0  0  0  0  0  0  0  0  0  0  0  0
    3.5591   -0.2070   -0.4627 H   0  0  0  0  0  0  0  0  0  0  0  0
    2.0899   -1.1921   -0.4758 H   0  0  0  0  0  0  0  0  0  0  0  0
  1  2  2  0  0  0  0
  2  3  1  0  0  0  0
  2  4  1  0  0  0  0
  3 12  1  0  0  0  0
  4  5  1  0  0  0  0
  4 13  1  0  0  0  0
  5  6  1  0  0  0  0
  5 14  1  0  0  0  0
  5 15  1  0  0  0  0
  6  7  1  0  0  0  0
  6 16  1  0  0  0  0
  6 17  1  0  0  0  0
  7  8  1  0  0  0  0
  7  9  1  0  0  0  0
  7 10  1  0  0  0  0
 10 11  1  0  0  0  0
 10 18  1  0  0  0  0
 10 19  1  0  0  0  0
 11  4  1  0  0  0  0
 11 20  1  0  0  0  0
 11 21  1  0  0  0  0
M  END
>  <supplier_code>
2221-3-44

>  <zinc_id>
ZINC000002510718

>  <catalog_short_name>
synquestbbe

$$$$
Compound_684
 OpenBabel07072023573D

 27 27  0  0  0  0  0  0  0  0999 V2000
   -3.9085    1.3903   -3.1456 C   0  0  0  0  0  0  0  0  0  0  0  0
   -2.8111    1.9650   -2.2300 C   0  0  0  0  0  0  0  0  0  0  0  0
   -2.8909    1.3597   -0.9345 O   0  0  0  0  0  0  0  0  0  0  0  0
   -2.0289    1.6155    0.0892 C   0  0  0  0  0  0  0  0  0  0  0  0
   -2.4212    2.3526    1.0230 O   0  0  0  0  0  0  0  0  0  0  0  0
   -0.7254    0.9111    0.1692 C   0  0  0  0  0  0  0  0  0  0  0  0
   -0.7877   -0.2905    1.1620 C   0  0  0  0  0  0  0  0  0  0  0  0
    0.5781   -1.0258    1.2505 C   0  0  0  0  0  0  0  0  0  0  0  0
    1.7338   -0.0556    1.6093 C   0  0  0  0  0  0  0  0  0  0  0  0
    1.7987    1.1367    0.6189 C   0  0  0  0  0  0  0  0  0  0  0  0
    0.4428    1.8852    0.5188 C   0  0  0  0  0  0  0  0  0  0  0  0
   -3.7750    0.3115   -3.2598 H   0  0  0  0  0  0  0  0  0  0  0  0
   -3.8490    1.8586   -4.1301 H   0  0  0  0  0  0  0  0  0  0  0  0
   -4.8955    1.5848   -2.7189 H   0  0  0  0  0  0  0  0  0  0  0  0
   -1.8339    1.7602   -2.6750 H   0  0  0  0  0  0  0  0  0  0  0  0
   -2.9387    3.0470   -2.1390 H   0  0  0  0  0  0  0  0  0  0  0  0
   -0.5175    0.4952   -0.8225 H   0  0  0  0  0  0  0  0  0  0  0  0
   -1.5482   -1.0059    0.8259 H   0  0  0  0  0  0  0  0  0  0  0  0
   -1.0748    0.0605    2.1592 H   0  0  0  0  0  0  0  0  0  0  0  0
    0.5195   -1.8174    2.0024 H   0  0  0  0  0  0  0  0  0  0  0  0
    0.7923   -1.4982    0.2870 H   0  0  0  0  0  0  0  0  0  0  0  0
    2.6803   -0.6004    1.5772 H   0  0  0  0  0  0  0  0  0  0  0  0
    1.5967    0.3163    2.6295 H   0  0  0  0  0  0  0  0  0  0  0  0
    2.5774    1.8331    0.9421 H   0  0  0  0  0  0  0  0  0  0  0  0
    2.0740    0.7639   -0.3721 H   0  0  0  0  0  0  0  0  0  0  0  0
    0.2440    2.3847    1.4732 H   0  0  0  0  0  0  0  0  0  0  0  0
    0.5230    2.6557   -0.2555 H   0  0  0  0  0  0  0  0  0  0  0  0
  1  2  1  0  0  0  0
  1 12  1  0  0  0  0
  1 13  1  0  0  0  0
  1 14  1  0  0  0  0
  2  3  1  0  0  0  0
  2 15  1  0  0  0  0
  2 16  1  0  0  0  0
  3  4  1  0  0  0  0
  4  5  2  0  0  0  0
  4  6  1  0  0  0  0
  6  7  1  0  0  0  0
  6 17  1  0  0  0  0
  7  8  1  0  0  0  0
  7 18  1  0  0  0  0
  7 19  1  0  0  0  0
  8  9  1  0  0  0  0
  8 20  1  0  0  0  0
  8 21  1  0  0  0  0
  9 10  1  0  0  0  0
  9 22  1  0  0  0  0
  9 23  1  0  0  0  0
 10 11  1  0  0  0  0
 10 24  1  0  0  0  0
 10 25  1  0  0  0  0
 11  6  1  0  0  0  0
 11 26  1  0  0  0  0
 11 27  1  0  0  0  0
M  END
>  <supplier_code>
2223-1-0U

>  <zinc_id>
ZINC000001680828

>  <catalog_short_name>
synquestbbe

$$$$
Compound_691
 OpenBabel07072023573D

 15 15  0  0  0  0  0  0  0  0999 V2000
    1.5971    0.1136   -0.1590 C   0  0  0  0  0  0  0  0  0  0  0  0
    0.2270   -0.0941    0.1956 O   0  0  0  0  0  0  0  0  0  0  0  0
   -0.4250    0.5067    1.2328 C   0  0  0  0  0  0  0  0  0  0  0  0
    0.1417    1.3563    1.9590 O   0  0  0  0  0  0  0  0  0  0  0  0
   -1.8317    0.1769    1.5082 C   0  0  0  0  0  0  0  0  0  0  0  0
   -2.0675   -0.6663    2.7755 C   0  0  0  0  0  0  0  0  0  0  0  0
   -2.3296   -1.2735    1.3926 C   0  0  0  0  0  0  0  0  0  0  0  0
    2.2452   -0.1605    0.6758 H   0  0  0  0  0  0  0  0  0  0  0  0
    1.8394   -0.5141   -1.0156 H   0  0  0  0  0  0  0  0  0  0  0  0
    1.7707    1.1571   -0.4260 H   0  0  0  0  0  0  0  0  0  0  0  0
   -2.5823    0.9535    1.3500 H   0  0  0  0  0  0  0  0  0  0  0  0
   -2.9686   -0.4484    3.3507 H   0  0  0  0  0  0  0  0  0  0  0  0
   -1.1976   -1.0786    3.2923 H   0  0  0  0  0  0  0  0  0  0  0  0
   -3.3826   -1.3929    1.1309 H   0  0  0  0  0  0  0  0  0  0  0  0
   -1.6089   -2.0171    1.0475 H   0  0  0  0  0  0  0  0  0  0  0  0
  1  2  1  0  0  0  0
  1  8  1  0  0  0  0
  1  9  1  0  0  0  0
  1 10  1  0  0  0  0
  2  3  1  0  0  0  0
  3  4  2  0  0  0  0
  3  5  1  0  0  0  0
  5  6  1  0  0  0  0
  5 11  1  0  0  0  0
  6  7  1  0  0  0  0
  6 12  1  0  0  0  0
  6 13  1  0  0  0  0
  7  5  1  0  0  0  0
  7 14  1  0  0  0  0
  7 15  1  0  0  0  0
M  END
>  <supplier_code>
2223-1-33

>  <zinc_id>
ZINC000000164516

>  <catalog_short_name>
synquestbbe

$$$$
Compound_693
 OpenBabel07072023573D

 32 34  0  0  1  0  0  0  0  0999 V2000
    1.5807    0.1375   -0.2143 C   0  0  0  0  0  0  0  0  0  0  0  0
    0.2482   -0.1349    0.2278 O   0  0  0  0  0  0  0  0  0  0  0  0
   -0.4308    0.5391    1.2045 C   0  0  0  0  0  0  0  0  0  0  0  0
    0.1115    1.5206    1.7663 O   0  0  0  0  0  0  0  0  0  0  0  0
   -1.8014    0.1156    1.6228 C   0  0  2  0  0  0  0  0  0  0  0  0
   -2.3475   -1.0709    0.7417 C   0  0  0  0  0  0  0  0  0  0  0  0
   -3.7749   -1.4967    1.2096 C   0  0  1  0  0  0  0  0  0  0  0  0
   -3.7088   -1.9637    2.6975 C   0  0  0  0  0  0  0  0  0  0  0  0
   -3.2016   -0.7859    3.5888 C   0  0  2  0  0  0  0  0  0  0  0  0
   -4.1743    0.4286    3.4598 C   0  0  0  0  0  0  0  0  0  0  0  0
   -4.2337    0.8912    1.9697 C   0  0  2  0  0  0  0  0  0  0  0  0
   -4.7482   -0.2835    1.0797 C   0  0  0  0  0  0  0  0  0  0  0  0
   -2.8076    1.3176    1.4944 C   0  0  0  0  0  0  0  0  0  0  0  0
   -1.7722   -0.3613    3.1213 C   0  0  0  0  0  0  0  0  0  0  0  0
    2.2785    0.0491    0.6204 H   0  0  0  0  0  0  0  0  0  0  0  0
    1.8584   -0.5844   -0.9815 H   0  0  0  0  0  0  0  0  0  0  0  0
    1.6422    1.1428   -0.6317 H   0  0  0  0  0  0  0  0  0  0  0  0
   -1.6796   -1.9357    0.8060 H   0  0  0  0  0  0  0  0  0  0  0  0
   -2.3891   -0.7757   -0.3111 H   0  0  0  0  0  0  0  0  0  0  0  0
   -4.1334   -2.3203    0.5831 H   0  0  0  0  0  0  0  0  0  0  0  0
   -3.0365   -2.8217    2.7915 H   0  0  0  0  0  0  0  0  0  0  0  0
   -4.6973   -2.2906    3.0316 H   0  0  0  0  0  0  0  0  0  0  0  0
   -3.1631   -1.1126    4.6325 H   0  0  0  0  0  0  0  0  0  0  0  0
   -3.8350    1.2507    4.0954 H   0  0  0  0  0  0  0  0  0  0  0  0
   -5.1729    0.1472    3.8053 H   0  0  0  0  0  0  0  0  0  0  0  0
   -4.9165    1.7419    1.8787 H   0  0  0  0  0  0  0  0  0  0  0  0
   -5.7545   -0.5771    1.3911 H   0  0  0  0  0  0  0  0  0  0  0  0
   -4.8144    0.0363    0.0355 H   0  0  0  0  0  0  0  0  0  0  0  0
   -2.8570    1.6612    0.4567 H   0  0  0  0  0  0  0  0  0  0  0  0
   -2.4739    2.1676    2.0968 H   0  0  0  0  0  0  0  0  0  0  0  0
   -1.4076    0.4358    3.7753 H   0  0  0  0  0  0  0  0  0  0  0  0
   -1.0874   -1.2064    3.2398 H   0  0  0  0  0  0  0  0  0  0  0  0
  1  2  1  0  0  0  0
  1 15  1  0  0  0  0
  1 16  1  0  0  0  0
  1 17  1  0  0  0  0
  2  3  1  0  0  0  0
  3  4  2  0  0  0  0
  5  3  1  6  0  0  0
  5  6  1  0  0  0  0
  6 18  1  0  0  0  0
  6 19  1  0  0  0  0
  7  6  1  0  0  0  0
  7  8  1  0  0  0  0
  7 20  1  6  0  0  0
  8 21  1  0  0  0  0
  8 22  1  0  0  0  0
  9  8  1  0  0  0  0
  9 10  1  0  0  0  0
  9 14  1  0  0  0  0
  9 23  1  1  0  0  0
 10 24  1  0  0  0  0
 10 25  1  0  0  0  0
 11 10  1  0  0  0  0
 11 12  1  0  0  0  0
 11 13  1  0  0  0  0
 11 26  1  6  0  0  0
 12  7  1  0  0  0  0
 12 27  1  0  0  0  0
 12 28  1  0  0  0  0
 13  5  1  0  0  0  0
 13 29  1  0  0  0  0
 13 30  1  0  0  0  0
 14  5  1  0  0  0  0
 14 31  1  0  0  0  0
 14 32  1  0  0  0  0
M  END
>  <supplier_code>
2223-1-61

>  <zinc_id>
ZINC000003882861

>  <catalog_short_name>
synquestbbe

$$$$
Compound_697
 OpenBabel07072023573D

 18 18  0  0  0  0  0  0  0  0999 V2000
   -0.2473   -0.2314   -2.0284 O   0  0  0  0  0  0  0  0  0  0  0  0
   -0.7654    0.5776   -1.2267 C   0  0  0  0  0  0  0  0  0  0  0  0
   -1.9643    1.3534   -1.5810 C   0  0  0  0  0  0  0  0  0  0  0  0
   -3.1410    1.0198   -0.6267 C   0  0  0  0  0  0  0  0  0  0  0  0
   -2.8861    1.3934    0.8629 C   0  0  0  0  0  0  0  0  0  0  0  0
   -2.0295    0.3835    1.6849 C   0  0  0  0  0  0  0  0  0  0  0  0
   -0.6154    0.0121    1.1422 C   0  0  0  0  0  0  0  0  0  0  0  0
   -0.1992    0.7551   -0.0073 O   0  0  0  0  0  0  0  0  0  0  0  0
   -2.2653    1.1279   -2.6092 H   0  0  0  0  0  0  0  0  0  0  0  0
   -1.7315    2.4211   -1.5309 H   0  0  0  0  0  0  0  0  0  0  0  0
   -4.0128    1.5823   -0.9758 H   0  0  0  0  0  0  0  0  0  0  0  0
   -3.3873   -0.0443   -0.7052 H   0  0  0  0  0  0  0  0  0  0  0  0
   -3.8602    1.4617    1.3571 H   0  0  0  0  0  0  0  0  0  0  0  0
   -2.4310    2.3871    0.9206 H   0  0  0  0  0  0  0  0  0  0  0  0
   -2.6085   -0.5361    1.8091 H   0  0  0  0  0  0  0  0  0  0  0  0
   -1.9073    0.8063    2.6876 H   0  0  0  0  0  0  0  0  0  0  0  0
   -0.5767   -1.0560    0.9077 H   0  0  0  0  0  0  0  0  0  0  0  0
    0.1271    0.1882    1.9239 H   0  0  0  0  0  0  0  0  0  0  0  0
  1  2  2  0  0  0  0
  2  3  1  0  0  0  0
  3  4  1  0  0  0  0
  3  9  1  0  0  0  0
  3 10  1  0  0  0  0
  4  5  1  0  0  0  0
  4 11  1  0  0  0  0
  4 12  1  0  0  0  0
  5  6  1  0  0  0  0
  5 13  1  0  0  0  0
  5 14  1  0  0  0  0
  6  7  1  0  0  0  0
  6 15  1  0  0  0  0
  6 16  1  0  0  0  0
  7  8  1  0  0  0  0
  7 17  1  0  0  0  0
  7 18  1  0  0  0  0
  8  2  1  0  0  0  0
M  END
>  <supplier_code>
2225-1-01

>  <zinc_id>
ZINC000000388417

>  <catalog_short_name>
synquestbbe

$$$$
Compound_700
 OpenBabel07072023573D

 29 29  0  0  1  0  0  0  0  0999 V2000
   -0.7976   -0.6725    4.4386 C   0  0  0  0  0  0  0  0  0  0  0  0
   -0.1991   -1.6751    3.4371 C   0  0  0  0  0  0  0  0  0  0  0  0
   -0.4977   -1.2584    2.0992 O   0  0  0  0  0  0  0  0  0  0  0  0
   -0.0343   -1.8296    0.9451 C   0  0  0  0  0  0  0  0  0  0  0  0
    0.7622   -2.7997    0.9868 O   0  0  0  0  0  0  0  0  0  0  0  0
   -0.4756   -1.2869   -0.3652 C   0  0  1  0  0  0  0  0  0  0  0  0
   -1.9388   -1.7365   -0.6638 C   0  0  0  0  0  0  0  0  0  0  0  0
   -2.5240   -1.1852   -1.9956 C   0  0  0  0  0  0  0  0  0  0  0  0
   -3.1353    0.2347   -1.8706 C   0  0  0  0  0  0  0  0  0  0  0  0
   -2.1209    1.3722   -1.5824 C   0  0  0  0  0  0  0  0  0  0  0  0
   -1.2888    1.2112   -0.2816 C   0  0  0  0  0  0  0  0  0  0  0  0
   -0.2257    0.1817   -0.4027 C   0  0  0  0  0  0  0  0  0  0  0  0
    0.9641    0.5702   -0.4887 O   0  0  0  0  0  0  0  0  0  0  0  0
   -0.4065    0.3281    4.2447 H   0  0  0  0  0  0  0  0  0  0  0  0
   -0.5360   -0.9656    5.4573 H   0  0  0  0  0  0  0  0  0  0  0  0
   -1.8851   -0.6518    4.3450 H   0  0  0  0  0  0  0  0  0  0  0  0
    0.8831   -1.7268    3.5854 H   0  0  0  0  0  0  0  0  0  0  0  0
   -0.6247   -2.6651    3.6116 H   0  0  0  0  0  0  0  0  0  0  0  0
    0.1480   -1.7335   -1.1490 H   0  0  0  0  0  0  0  0  0  0  0  0
   -1.9490   -2.8298   -0.7234 H   0  0  0  0  0  0  0  0  0  0  0  0
   -2.5951   -1.4593    0.1668 H   0  0  0  0  0  0  0  0  0  0  0  0
   -1.7617   -1.1927   -2.7805 H   0  0  0  0  0  0  0  0  0  0  0  0
   -3.3249   -1.8561   -2.3178 H   0  0  0  0  0  0  0  0  0  0  0  0
   -3.6393    0.4705   -2.8124 H   0  0  0  0  0  0  0  0  0  0  0  0
   -3.9008    0.2311   -1.0897 H   0  0  0  0  0  0  0  0  0  0  0  0
   -1.4460    1.4817   -2.4358 H   0  0  0  0  0  0  0  0  0  0  0  0
   -2.6897    2.3044   -1.5034 H   0  0  0  0  0  0  0  0  0  0  0  0
   -1.9440    0.9785    0.5625 H   0  0  0  0  0  0  0  0  0  0  0  0
   -0.8249    2.1786   -0.0613 H   0  0  0  0  0  0  0  0  0  0  0  0
  1  2  1  0  0  0  0
  1 14  1  0  0  0  0
  1 15  1  0  0  0  0
  1 16  1  0  0  0  0
  2  3  1  0  0  0  0
  2 17  1  0  0  0  0
  2 18  1  0  0  0  0
  3  4  1  0  0  0  0
  4  5  2  0  0  0  0
  6  4  1  0  0  0  0
  6  7  1  0  0  0  0
  6 19  1  6  0  0  0
  7  8  1  0  0  0  0
  7 20  1  0  0  0  0
  7 21  1  0  0  0  0
  8  9  1  0  0  0  0
  8 22  1  0  0  0  0
  8 23  1  0  0  0  0
  9 10  1  0  0  0  0
  9 24  1  0  0  0  0
  9 25  1  0  0  0  0
 10 11  1  0  0  0  0
 10 26  1  0  0  0  0
 10 27  1  0  0  0  0
 11 12  1  0  0  0  0
 11 28  1  0  0  0  0
 11 29  1  0  0  0  0
 12 13  2  0  0  0  0
 12  6  1  0  0  0  0
M  END
>  <supplier_code>
2229-1-09

>  <zinc_id>
ZINC000004962251

>  <catalog_short_name>
synquestbbe

$$$$
Compound_707
 OpenBabel07072023573D

 22 22  0  0  1  0  0  0  0  0999 V2000
    1.5346    0.0414   -0.2190 C   0  0  0  0  0  0  0  0  0  0  0  0
    0.1931   -0.1479    0.2371 O   0  0  0  0  0  0  0  0  0  0  0  0
   -0.4239    0.5604    1.2279 C   0  0  0  0  0  0  0  0  0  0  0  0
    0.1651    1.5114    1.7997 O   0  0  0  0  0  0  0  0  0  0  0  0
   -1.7955    0.1741    1.6454 C   0  0  1  0  0  0  0  0  0  0  0  0
   -1.8522   -0.3030    3.1236 C   0  0  0  0  0  0  0  0  0  0  0  0
   -2.5541    0.8253    3.8976 C   0  0  0  0  0  0  0  0  0  0  0  0
   -3.5657    1.3935    2.8879 C   0  0  1  0  0  0  0  0  0  0  0  0
   -3.9650    2.7192    3.2287 O   0  0  0  0  0  0  0  0  0  0  0  0
   -2.8290    1.3320    1.5319 C   0  0  0  0  0  0  0  0  0  0  0  0
    1.6675    1.0489   -0.6172 H   0  0  0  0  0  0  0  0  0  0  0  0
    1.7511   -0.6847   -1.0012 H   0  0  0  0  0  0  0  0  0  0  0  0
    2.2304   -0.1202    0.6065 H   0  0  0  0  0  0  0  0  0  0  0  0
   -2.1263   -0.6563    1.0100 H   0  0  0  0  0  0  0  0  0  0  0  0
   -2.4538   -1.2156    3.1961 H   0  0  0  0  0  0  0  0  0  0  0  0
   -0.8663   -0.5159    3.5485 H   0  0  0  0  0  0  0  0  0  0  0  0
   -1.8264    1.5923    4.1841 H   0  0  0  0  0  0  0  0  0  0  0  0
   -3.0511    0.4478    4.7963 H   0  0  0  0  0  0  0  0  0  0  0  0
   -4.4560    0.7551    2.8599 H   0  0  0  0  0  0  0  0  0  0  0  0
   -4.3967    2.6376    4.1049 H   0  0  0  0  0  0  0  0  0  0  0  0
   -2.3395    2.2915    1.3404 H   0  0  0  0  0  0  0  0  0  0  0  0
   -3.5354    1.1487    0.7185 H   0  0  0  0  0  0  0  0  0  0  0  0
  1  2  1  0  0  0  0
  1 11  1  0  0  0  0
  1 12  1  0  0  0  0
  1 13  1  0  0  0  0
  2  3  1  0  0  0  0
  3  4  2  0  0  0  0
  5  3  1  0  0  0  0
  5  6  1  0  0  0  0
  5 14  1  6  0  0  0
  6  7  1  0  0  0  0
  6 15  1  0  0  0  0
  6 16  1  0  0  0  0
  7  8  1  0  0  0  0
  7 17  1  0  0  0  0
  7 18  1  0  0  0  0
  8  9  1  0  0  0  0
  8 10  1  0  0  0  0
  8 19  1  6  0  0  0
  9 20  1  0  0  0  0
 10  5  1  0  0  0  0
 10 21  1  0  0  0  0
 10 22  1  0  0  0  0
M  END
>  <supplier_code>
2229-1-92

>  <zinc_id>
ZINC000001676521

>  <catalog_short_name>
synquestbbe

$$$$
Compound_712
 OpenBabel07072023573D

 16 15  0  0  0  0  0  0  0  0999 V2000
    3.2281    0.9489   -2.1913 C   0  0  0  0  0  0  0  0  0  0  0  0
    2.2909    0.1735   -1.2358 C   0  0  0  0  0  0  0  0  0  0  0  0
    1.6108    1.0246   -0.2673 C   0  0  0  0  0  0  0  0  0  0  0  0
    0.7235    0.5973    0.6485 C   0  0  0  0  0  0  0  0  0  0  0  0
    0.2658   -0.7693    0.8191 C   0  0  0  0  0  0  0  0  0  0  0  0
   -0.7656   -1.0706   -0.1169 O   0  0  0  0  0  0  0  0  0  0  0  0
    4.0045    1.4688   -1.6248 H   0  0  0  0  0  0  0  0  0  0  0  0
    3.7071    0.2537   -2.8835 H   0  0  0  0  0  0  0  0  0  0  0  0
    2.6635    1.6813   -2.7720 H   0  0  0  0  0  0  0  0  0  0  0  0
    2.8917   -0.5661   -0.7012 H   0  0  0  0  0  0  0  0  0  0  0  0
    1.5475   -0.3525   -1.8395 H   0  0  0  0  0  0  0  0  0  0  0  0
    1.8167    1.9987   -0.2703 H   0  0  0  0  0  0  0  0  0  0  0  0
    0.3302    1.2822    1.2558 H   0  0  0  0  0  0  0  0  0  0  0  0
   -0.1344   -0.8982    1.8263 H   0  0  0  0  0  0  0  0  0  0  0  0
    1.0828   -1.4832    0.7034 H   0  0  0  0  0  0  0  0  0  0  0  0
   -1.0071   -2.0035    0.0665 H   0  0  0  0  0  0  0  0  0  0  0  0
  1  2  1  0  0  0  0
  1  7  1  0  0  0  0
  1  8  1  0  0  0  0
  1  9  1  0  0  0  0
  2  3  1  0  0  0  0
  2 10  1  0  0  0  0
  2 11  1  0  0  0  0
  3  4  2  0  0  0  0
  3 12  1  0  0  0  0
  4  5  1  0  0  0  0
  4 13  1  0  0  0  0
  5  6  1  0  0  0  0
  5 14  1  0  0  0  0
  5 15  1  0  0  0  0
  6 16  1  0  0  0  0
M  END
>  <supplier_code>
2301-1-03

>  <zinc_id>
ZINC000005224689

>  <catalog_short_name>
synquestbbe

$$$$
Compound_721
 OpenBabel07072023573D

 17 16  0  0  0  0  0  0  0  0999 V2000
   -4.4977   -3.0697    2.4520 C   0  0  0  0  0  0  0  0  0  0  0  0
   -3.2172   -2.8851    1.7946 C   0  0  0  0  0  0  0  0  0  0  0  0
   -2.8241   -1.7042    1.2839 C   0  0  0  0  0  0  0  0  0  0  0  0
   -1.6242   -1.5060    0.6664 C   0  0  0  0  0  0  0  0  0  0  0  0
   -1.2522   -0.3201    0.1508 C   0  0  0  0  0  0  0  0  0  0  0  0
    0.0249   -0.1246   -0.5053 C   0  0  0  0  0  0  0  0  0  0  0  0
    0.1737    1.2157   -0.9605 O   0  0  0  0  0  0  0  0  0  0  0  0
   -5.2662   -2.4155    2.0328 H   0  0  0  0  0  0  0  0  0  0  0  0
   -4.8352   -4.1024    2.3389 H   0  0  0  0  0  0  0  0  0  0  0  0
   -4.3923   -2.8531    3.5162 H   0  0  0  0  0  0  0  0  0  0  0  0
   -2.6111   -3.6741    1.7443 H   0  0  0  0  0  0  0  0  0  0  0  0
   -3.4506   -0.9331    1.3645 H   0  0  0  0  0  0  0  0  0  0  0  0
   -0.9901   -2.2713    0.5906 H   0  0  0  0  0  0  0  0  0  0  0  0
   -1.8700    0.4581    0.2156 H   0  0  0  0  0  0  0  0  0  0  0  0
    0.1071   -0.7887   -1.3677 H   0  0  0  0  0  0  0  0  0  0  0  0
    0.8385   -0.3413    0.1892 H   0  0  0  0  0  0  0  0  0  0  0  0
    1.0580    1.2395   -1.3816 H   0  0  0  0  0  0  0  0  0  0  0  0
  1  2  1  0  0  0  0
  1  8  1  0  0  0  0
  1  9  1  0  0  0  0
  1 10  1  0  0  0  0
  2  3  2  0  0  0  0
  2 11  1  0  0  0  0
  3  4  1  0  0  0  0
  3 12  1  0  0  0  0
  4  5  2  0  0  0  0
  4 13  1  0  0  0  0
  5  6  1  0  0  0  0
  5 14  1  0  0  0  0
  6  7  1  0  0  0  0
  6 15  1  0  0  0  0
  6 16  1  0  0  0  0
  7 17  1  0  0  0  0
M  END
>  <supplier_code>
2301-1-X0

>  <zinc_id>
ZINC000002041062

>  <catalog_short_name>
synquestbbe

$$$$
Compound_722
 OpenBabel07072023573D

 13 13  0  0  0  0  0  0  0  0999 V2000
    1.4583    0.5268   -0.3331 O   0  0  0  0  0  0  0  0  0  0  0  0
    0.0971    0.3160    0.0222 C   0  0  0  0  0  0  0  0  0  0  0  0
   -0.7803    0.4137   -1.2462 C   0  0  0  0  0  0  0  0  0  0  0  0
   -2.1596   -0.2629   -1.2605 C   0  0  0  0  0  0  0  0  0  0  0  0
   -1.0006   -0.8683   -2.0650 C   0  0  0  0  0  0  0  0  0  0  0  0
    1.9557    0.4307    0.5060 H   0  0  0  0  0  0  0  0  0  0  0  0
    0.0051   -0.6600    0.5049 H   0  0  0  0  0  0  0  0  0  0  0  0
   -0.2034    1.0880    0.7319 H   0  0  0  0  0  0  0  0  0  0  0  0
   -0.7326    1.3303   -1.8362 H   0  0  0  0  0  0  0  0  0  0  0  0
   -2.9289    0.2299   -1.8587 H   0  0  0  0  0  0  0  0  0  0  0  0
   -2.4521   -0.7999   -0.3560 H   0  0  0  0  0  0  0  0  0  0  0  0
   -1.0708   -0.7425   -3.1471 H   0  0  0  0  0  0  0  0  0  0  0  0
   -0.5974   -1.8011   -1.6648 H   0  0  0  0  0  0  0  0  0  0  0  0
  1  2  1  0  0  0  0
  1  6  1  0  0  0  0
  2  3  1  0  0  0  0
  2  7  1  0  0  0  0
  2  8  1  0  0  0  0
  3  4  1  0  0  0  0
  3  9  1  0  0  0  0
  4  5  1  0  0  0  0
  4 10  1  0  0  0  0
  4 11  1  0  0  0  0
  5  3  1  0  0  0  0
  5 12  1  0  0  0  0
  5 13  1  0  0  0  0
M  END
>  <supplier_code>
2301-1-X2

>  <zinc_id>
ZINC000001760657

>  <catalog_short_name>
synquestbbe

$$$$
Compound_725
 OpenBabel07072023573D

 13 12  0  0  0  0  0  0  0  0999 V2000
   -0.0651   -2.0366   -2.6125 C   0  0  0  0  0  0  0  0  0  0  0  0
   -0.9151   -1.4440   -1.7634 C   0  0  0  0  0  0  0  0  0  0  0  0
   -2.3839   -0.5840   -2.4508 Br  0  0  0  0  0  0  0  0  0  0  0  0
   -0.7068   -1.4238   -0.3238 C   0  0  0  0  0  0  0  0  0  0  0  0
    0.1384   -0.2043    0.1091 C   0  0  0  0  0  0  0  0  0  0  0  0
    0.3530   -0.2227    1.5149 O   0  0  0  0  0  0  0  0  0  0  0  0
   -0.2343   -2.0151   -3.5878 H   0  0  0  0  0  0  0  0  0  0  0  0
    0.7481   -2.5038   -2.2876 H   0  0  0  0  0  0  0  0  0  0  0  0
   -1.6735   -1.3823    0.1818 H   0  0  0  0  0  0  0  0  0  0  0  0
   -0.2116   -2.3416    0.0081 H   0  0  0  0  0  0  0  0  0  0  0  0
   -0.3733    0.7252   -0.1500 H   0  0  0  0  0  0  0  0  0  0  0  0
    1.1121   -0.2227   -0.3869 H   0  0  0  0  0  0  0  0  0  0  0  0
    0.9012    0.5704    1.6901 H   0  0  0  0  0  0  0  0  0  0  0  0
  1  2  2  0  0  0  0
  1  7  1  0  0  0  0
  1  8  1  0  0  0  0
  2  3  1  0  0  0  0
  2  4  1  0  0  0  0
  4  5  1  0  0  0  0
  4  9  1  0  0  0  0
  4 10  1  0  0  0  0
  5  6  1  0  0  0  0
  5 11  1  0  0  0  0
  5 12  1  0  0  0  0
  6 13  1  0  0  0  0
M  END
>  <supplier_code>
2301-9-00

>  <zinc_id>
ZINC000002530726

>  <catalog_short_name>
synquestbbe

$$$$
Compound_728
 OpenBabel07072023573D

 13 12  0  0  0  0  0  0  0  0999 V2000
    0.0795    0.3103   -0.0992 C   0  0  0  0  0  0  0  0  0  0  0  0
    0.9953   -0.5543    0.3475 C   0  0  0  0  0  0  0  0  0  0  0  0
    2.1765   -0.7005   -0.2700 O   0  0  0  0  0  0  0  0  0  0  0  0
    2.1725   -1.7298   -1.2820 C   0  0  0  0  0  0  0  0  0  0  0  0
    3.5568   -1.8210   -1.9629 C   0  0  0  0  0  0  0  0  0  0  0  0
    3.5481   -2.7828   -2.9443 F   0  0  0  0  0  0  0  0  0  0  0  0
    3.8899   -0.6219   -2.5433 F   0  0  0  0  0  0  0  0  0  0  0  0
    4.5312   -2.1490   -1.0523 F   0  0  0  0  0  0  0  0  0  0  0  0
   -0.7875    0.4106    0.3730 H   0  0  0  0  0  0  0  0  0  0  0  0
    0.2520    0.8560   -0.9086 H   0  0  0  0  0  0  0  0  0  0  0  0
    0.8024   -1.0910    1.1603 H   0  0  0  0  0  0  0  0  0  0  0  0
    1.4259   -1.4982   -2.0491 H   0  0  0  0  0  0  0  0  0  0  0  0
    1.9340   -2.7013   -0.8383 H   0  0  0  0  0  0  0  0  0  0  0  0
  1  2  2  0  0  0  0
  1  9  1  0  0  0  0
  1 10  1  0  0  0  0
  2  3  1  0  0  0  0
  2 11  1  0  0  0  0
  3  4  1  0  0  0  0
  4  5  1  0  0  0  0
  4 12  1  0  0  0  0
  4 13  1  0  0  0  0
  5  6  1  0  0  0  0
  5  7  1  0  0  0  0
  5  8  1  0  0  0  0
M  END
>  <supplier_code>
2307-3-05

>  <zinc_id>
ZINC000002040641

>  <catalog_short_name>
synquestbbe

$$$$
Compound_730
 OpenBabel07072023573D

 14 13  0  0  0  0  0  0  0  0999 V2000
    1.6280    0.9483    0.3341 C   0  0  0  0  0  0  0  0  0  0  0  0
    0.8203   -0.2677    0.2302 C   0  0  0  0  0  0  0  0  0  0  0  0
    1.4698   -1.5421    0.5458 C   0  0  0  0  0  0  0  0  0  0  0  0
   -0.4785   -0.2415   -0.1536 C   0  0  0  0  0  0  0  0  0  0  0  0
   -1.2201    0.8781   -0.4892 C   0  0  0  0  0  0  0  0  0  0  0  0
   -2.4321    0.7706   -0.7852 O   0  0  0  0  0  0  0  0  0  0  0  0
    1.1480    1.6636    1.0070 H   0  0  0  0  0  0  0  0  0  0  0  0
    1.7388    1.4051   -0.6516 H   0  0  0  0  0  0  0  0  0  0  0  0
    2.6306    0.7542    0.7255 H   0  0  0  0  0  0  0  0  0  0  0  0
    2.2809   -1.7226   -0.1631 H   0  0  0  0  0  0  0  0  0  0  0  0
    0.7915   -2.3984    0.4970 H   0  0  0  0  0  0  0  0  0  0  0  0
    1.8859   -1.5106    1.5558 H   0  0  0  0  0  0  0  0  0  0  0  0
   -0.9670   -1.1079   -0.2042 H   0  0  0  0  0  0  0  0  0  0  0  0
   -0.8107    1.8135   -0.5046 H   0  0  0  0  0  0  0  0  0  0  0  0
  1  2  1  0  0  0  0
  1  7  1  0  0  0  0
  1  8  1  0  0  0  0
  1  9  1  0  0  0  0
  2  3  1  0  0  0  0
  2  4  2  0  0  0  0
  3 10  1  0  0  0  0
  3 11  1  0  0  0  0
  3 12  1  0  0  0  0
  4  5  1  0  0  0  0
  4 13  1  0  0  0  0
  5  6  2  0  0  0  0
  5 14  1  0  0  0  0
M  END
>  <supplier_code>
2315-1-00

>  <zinc_id>
ZINC000100006189

>  <catalog_short_name>
synquestbbe

$$$$
Compound_731
 OpenBabel07072023573D

 14 13  0  0  0  0  0  0  0  0999 V2000
    1.0852   -0.5927    0.1969 C   0  0  0  0  0  0  0  0  0  0  0  0
    0.5473    0.7101   -0.1578 C   0  0  0  0  0  0  0  0  0  0  0  0
   -0.7671    1.0231   -0.2516 C   0  0  0  0  0  0  0  0  0  0  0  0
   -1.7998    0.0048   -0.0301 C   0  0  0  0  0  0  0  0  0  0  0  0
   -1.1743    2.3245   -0.5633 C   0  0  0  0  0  0  0  0  0  0  0  0
   -0.3866    3.2917   -0.6823 O   0  0  0  0  0  0  0  0  0  0  0  0
    0.8900   -0.7991    1.2510 H   0  0  0  0  0  0  0  0  0  0  0  0
    2.1661   -0.6086    0.0380 H   0  0  0  0  0  0  0  0  0  0  0  0
    0.6436   -1.3807   -0.4158 H   0  0  0  0  0  0  0  0  0  0  0  0
    1.2272    1.4196   -0.3227 H   0  0  0  0  0  0  0  0  0  0  0  0
   -1.7073   -0.7834   -0.7797 H   0  0  0  0  0  0  0  0  0  0  0  0
   -1.6859   -0.4310    0.9642 H   0  0  0  0  0  0  0  0  0  0  0  0
   -2.8175    0.3973   -0.0971 H   0  0  0  0  0  0  0  0  0  0  0  0
   -2.1648    2.5334   -0.6998 H   0  0  0  0  0  0  0  0  0  0  0  0
  1  2  1  0  0  0  0
  1  7  1  0  0  0  0
  1  8  1  0  0  0  0
  1  9  1  0  0  0  0
  2  3  2  0  0  0  0
  2 10  1  0  0  0  0
  3  4  1  0  0  0  0
  3  5  1  0  0  0  0
  4 11  1  0  0  0  0
  4 12  1  0  0  0  0
  4 13  1  0  0  0  0
  5  6  2  0  0  0  0
  5 14  1  0  0  0  0
M  END
>  <supplier_code>
2315-1-02

>  <zinc_id>
ZINC000001577193

>  <catalog_short_name>
synquestbbe

$$$$
Compound_732
 OpenBabel07072023573D

 18 17  0  0  0  0  0  0  0  0999 V2000
    0.4249    0.3285    3.2844 C   0  0  0  0  0  0  0  0  0  0  0  0
    0.8513    0.5407    1.8113 C   0  0  0  0  0  0  0  0  0  0  0  0
    1.7842    1.6462    1.6358 C   0  0  0  0  0  0  0  0  0  0  0  0
    2.2833    2.0053    0.4377 C   0  0  0  0  0  0  0  0  0  0  0  0
    3.1575    3.0430    0.2817 C   0  0  0  0  0  0  0  0  0  0  0  0
    3.6677    3.4178   -0.9060 C   0  0  0  0  0  0  0  0  0  0  0  0
    4.5510    4.4710   -1.0416 C   0  0  0  0  0  0  0  0  0  0  0  0
    5.0037    4.7889   -2.1649 O   0  0  0  0  0  0  0  0  0  0  0  0
   -0.0678    1.2247    3.6695 H   0  0  0  0  0  0  0  0  0  0  0  0
   -0.2715   -0.5087    3.3584 H   0  0  0  0  0  0  0  0  0  0  0  0
    1.2978    0.1096    3.9042 H   0  0  0  0  0  0  0  0  0  0  0  0
   -0.0473    0.7289    1.2180 H   0  0  0  0  0  0  0  0  0  0  0  0
    1.3137   -0.3824    1.4519 H   0  0  0  0  0  0  0  0  0  0  0  0
    2.0619    2.1567    2.4453 H   0  0  0  0  0  0  0  0  0  0  0  0
    1.9994    1.4886   -0.3643 H   0  0  0  0  0  0  0  0  0  0  0  0
    3.4345    3.5531    1.0934 H   0  0  0  0  0  0  0  0  0  0  0  0
    3.4059    2.9238   -1.7297 H   0  0  0  0  0  0  0  0  0  0  0  0
    4.8566    5.0157   -0.2320 H   0  0  0  0  0  0  0  0  0  0  0  0
  1  2  1  0  0  0  0
  1  9  1  0  0  0  0
  1 10  1  0  0  0  0
  1 11  1  0  0  0  0
  2  3  1  0  0  0  0
  2 12  1  0  0  0  0
  2 13  1  0  0  0  0
  3  4  2  0  0  0  0
  3 14  1  0  0  0  0
  4  5  1  0  0  0  0
  4 15  1  0  0  0  0
  5  6  2  0  0  0  0
  5 16  1  0  0  0  0
  6  7  1  0  0  0  0
  6 17  1  0  0  0  0
  7  8  2  0  0  0  0
  7 18  1  0  0  0  0
M  END
>  <supplier_code>
2315-1-03

>  <zinc_id>
ZINC000002567938

>  <catalog_short_name>
synquestbbe

$$$$
Compound_738
 OpenBabel07072023573D

 17 16  0  0  0  0  0  0  0  0999 V2000
    0.3014    4.7552   -0.7348 C   0  0  0  0  0  0  0  0  0  0  0  0
    1.4336    3.7924   -0.3152 C   0  0  0  0  0  0  0  0  0  0  0  0
    0.9082    2.5646    0.4752 C   0  0  0  0  0  0  0  0  0  0  0  0
    1.9908    1.6840    0.8880 C   0  0  0  0  0  0  0  0  0  0  0  0
    2.6673    1.8423    2.0387 C   0  0  0  0  0  0  0  0  0  0  0  0
    3.7173    1.0338    2.4191 C   0  0  0  0  0  0  0  0  0  0  0  0
    4.3052    1.2284    3.5072 O   0  0  0  0  0  0  0  0  0  0  0  0
   -0.2162    5.1380    0.1475 H   0  0  0  0  0  0  0  0  0  0  0  0
    0.7150    5.6008   -1.2881 H   0  0  0  0  0  0  0  0  0  0  0  0
   -0.4193    4.2409   -1.3742 H   0  0  0  0  0  0  0  0  0  0  0  0
    2.1467    4.3486    0.3010 H   0  0  0  0  0  0  0  0  0  0  0  0
    1.9512    3.4518   -1.2160 H   0  0  0  0  0  0  0  0  0  0  0  0
    0.2187    2.0047   -0.1614 H   0  0  0  0  0  0  0  0  0  0  0  0
    0.3396    2.9055    1.3466 H   0  0  0  0  0  0  0  0  0  0  0  0
    2.2449    0.9476    0.2655 H   0  0  0  0  0  0  0  0  0  0  0  0
    2.4062    2.5831    2.6519 H   0  0  0  0  0  0  0  0  0  0  0  0
    4.0432    0.2668    1.8266 H   0  0  0  0  0  0  0  0  0  0  0  0
  1  2  1  0  0  0  0
  1  8  1  0  0  0  0
  1  9  1  0  0  0  0
  1 10  1  0  0  0  0
  2  3  1  0  0  0  0
  2 11  1  0  0  0  0
  2 12  1  0  0  0  0
  3  4  1  0  0  0  0
  3 13  1  0  0  0  0
  3 14  1  0  0  0  0
  4  5  2  0  0  0  0
  4 15  1  0  0  0  0
  5  6  1  0  0  0  0
  5 16  1  0  0  0  0
  6  7  2  0  0  0  0
  6 17  1  0  0  0  0
M  END
>  <supplier_code>
2315-1-08

>  <zinc_id>
ZINC000001531148

>  <catalog_short_name>
synquestbbe

$$$$
Compound_739
 OpenBabel07072023573D

 15 14  0  0  0  0  0  0  0  0999 V2000
    4.2253   -1.5623    1.8290 C   0  0  0  0  0  0  0  0  0  0  0  0
    3.3326   -0.5663    1.2696 C   0  0  0  0  0  0  0  0  0  0  0  0
    2.0929   -0.8585    0.8339 C   0  0  0  0  0  0  0  0  0  0  0  0
    1.2378    0.0670    0.3085 C   0  0  0  0  0  0  0  0  0  0  0  0
    0.0025   -0.2339   -0.1366 C   0  0  0  0  0  0  0  0  0  0  0  0
   -0.8557    0.7070   -0.6694 C   0  0  0  0  0  0  0  0  0  0  0  0
   -1.9962    0.3814   -1.0709 O   0  0  0  0  0  0  0  0  0  0  0  0
    4.0597   -2.5473    1.3846 H   0  0  0  0  0  0  0  0  0  0  0  0
    5.2658   -1.2804    1.6507 H   0  0  0  0  0  0  0  0  0  0  0  0
    4.0613   -1.6272    2.9059 H   0  0  0  0  0  0  0  0  0  0  0  0
    3.6630    0.3733    1.2302 H   0  0  0  0  0  0  0  0  0  0  0  0
    1.7886   -1.8052    0.9021 H   0  0  0  0  0  0  0  0  0  0  0  0
    1.5444    1.0145    0.2501 H   0  0  0  0  0  0  0  0  0  0  0  0
   -0.3207   -1.1753   -0.0863 H   0  0  0  0  0  0  0  0  0  0  0  0
   -0.5793    1.6880   -0.7481 H   0  0  0  0  0  0  0  0  0  0  0  0
  1  2  1  0  0  0  0
  1  8  1  0  0  0  0
  1  9  1  0  0  0  0
  1 10  1  0  0  0  0
  2  3  2  0  0  0  0
  2 11  1  0  0  0  0
  3  4  1  0  0  0  0
  3 12  1  0  0  0  0
  4  5  2  0  0  0  0
  4 13  1  0  0  0  0
  5  6  1  0  0  0  0
  5 14  1  0  0  0  0
  6  7  2  0  0  0  0
  6 15  1  0  0  0  0
M  END
>  <supplier_code>
2315-1-X2

>  <zinc_id>
ZINC000001733897

>  <catalog_short_name>
synquestbbe

$$$$
Compound_740
 OpenBabel07072023573D

 20 19  0  0  0  0  0  0  0  0999 V2000
   -2.4135   -0.4542    0.6665 C   0  0  0  0  0  0  0  0  0  0  0  0
   -1.0199   -0.5274    0.1780 C   0  0  0  0  0  0  0  0  0  0  0  0
   -0.5891   -1.6582   -0.1549 O   0  0  0  0  0  0  0  0  0  0  0  0
   -0.2314    0.6147    0.0567 C   0  0  0  0  0  0  0  0  0  0  0  0
    1.0101    0.6446   -0.4651 C   0  0  0  0  0  0  0  0  0  0  0  0
    1.7606    1.7885   -0.5614 C   0  0  0  0  0  0  0  0  0  0  0  0
    3.0725    1.8755   -0.9017 C   0  0  0  0  0  0  0  0  0  0  0  0
    3.8634    0.6873   -1.2421 C   0  0  0  0  0  0  0  0  0  0  0  0
    3.7185    3.1192   -0.9424 C   0  0  0  0  0  0  0  0  0  0  0  0
    3.1672    4.1992   -0.6246 O   0  0  0  0  0  0  0  0  0  0  0  0
   -2.7086   -1.3798    1.1667 H   0  0  0  0  0  0  0  0  0  0  0  0
   -2.5457    0.3643    1.3772 H   0  0  0  0  0  0  0  0  0  0  0  0
   -3.0760   -0.2939   -0.1846 H   0  0  0  0  0  0  0  0  0  0  0  0
   -0.6235    1.4689    0.3830 H   0  0  0  0  0  0  0  0  0  0  0  0
    1.3936   -0.2089   -0.7974 H   0  0  0  0  0  0  0  0  0  0  0  0
    1.2821    2.6375   -0.3553 H   0  0  0  0  0  0  0  0  0  0  0  0
    4.9143    0.9070   -1.4495 H   0  0  0  0  0  0  0  0  0  0  0  0
    3.8401   -0.0291   -0.4185 H   0  0  0  0  0  0  0  0  0  0  0  0
    3.4474    0.2175   -2.1355 H   0  0  0  0  0  0  0  0  0  0  0  0
    4.6942    3.1887   -1.2384 H   0  0  0  0  0  0  0  0  0  0  0  0
  1  2  1  0  0  0  0
  1 11  1  0  0  0  0
  1 12  1  0  0  0  0
  1 13  1  0  0  0  0
  2  3  2  0  0  0  0
  2  4  1  0  0  0  0
  4  5  2  0  0  0  0
  4 14  1  0  0  0  0
  5  6  1  0  0  0  0
  5 15  1  0  0  0  0
  6  7  2  0  0  0  0
  6 16  1  0  0  0  0
  7  8  1  0  0  0  0
  7  9  1  0  0  0  0
  8 17  1  0  0  0  0
  8 18  1  0  0  0  0
  8 19  1  0  0  0  0
  9 10  2  0  0  0  0
  9 20  1  0  0  0  0
M  END
>  <supplier_code>
2317-1-03

>  <zinc_id>
ZINC000015021940

>  <catalog_short_name>
synquestbbe

$$$$
Compound_741
 OpenBabel07072023573D

 20 19  0  0  0  0  0  0  0  0999 V2000
   -4.8134    2.3096    0.5350 C   0  0  0  0  0  0  0  0  0  0  0  0
   -3.3873    2.0636    0.2292 C   0  0  0  0  0  0  0  0  0  0  0  0
   -2.9310    2.5880   -0.8172 O   0  0  0  0  0  0  0  0  0  0  0  0
   -2.5796    1.3003    1.0676 C   0  0  0  0  0  0  0  0  0  0  0  0
   -1.2778    1.0369    0.8449 C   0  0  0  0  0  0  0  0  0  0  0  0
   -0.4424    0.2265    1.7302 C   0  0  0  0  0  0  0  0  0  0  0  0
    0.0710   -1.0320    0.9787 C   0  0  0  0  0  0  0  0  0  0  0  0
    0.7185    1.0805    2.3081 C   0  0  0  0  0  0  0  0  0  0  0  0
   -4.9029    3.2048    1.1539 H   0  0  0  0  0  0  0  0  0  0  0  0
   -5.2578    1.4658    1.0679 H   0  0  0  0  0  0  0  0  0  0  0  0
   -5.3840    2.4591   -0.3854 H   0  0  0  0  0  0  0  0  0  0  0  0
   -3.0005    0.9222    1.8868 H   0  0  0  0  0  0  0  0  0  0  0  0
   -0.8442    1.4073    0.0302 H   0  0  0  0  0  0  0  0  0  0  0  0
   -1.0267   -0.1315    2.5836 H   0  0  0  0  0  0  0  0  0  0  0  0
    0.6570   -1.6629    1.6495 H   0  0  0  0  0  0  0  0  0  0  0  0
    0.6989   -0.7562    0.1279 H   0  0  0  0  0  0  0  0  0  0  0  0
   -0.7727   -1.6225    0.6136 H   0  0  0  0  0  0  0  0  0  0  0  0
    1.3164    0.4882    3.0035 H   0  0  0  0  0  0  0  0  0  0  0  0
    1.3743    1.4467    1.5144 H   0  0  0  0  0  0  0  0  0  0  0  0
    0.3190    1.9379    2.8551 H   0  0  0  0  0  0  0  0  0  0  0  0
  1  2  1  0  0  0  0
  1  9  1  0  0  0  0
  1 10  1  0  0  0  0
  1 11  1  0  0  0  0
  2  3  2  0  0  0  0
  2  4  1  0  0  0  0
  4  5  2  0  0  0  0
  4 12  1  0  0  0  0
  5  6  1  0  0  0  0
  5 13  1  0  0  0  0
  6  7  1  0  0  0  0
  6  8  1  0  0  0  0
  6 14  1  0  0  0  0
  7 15  1  0  0  0  0
  7 16  1  0  0  0  0
  7 17  1  0  0  0  0
  8 18  1  0  0  0  0
  8 19  1  0  0  0  0
  8 20  1  0  0  0  0
M  END
>  <supplier_code>
2317-1-04

>  <zinc_id>
ZINC000100018180

>  <catalog_short_name>
synquestbbe

$$$$
Compound_744
 OpenBabel07072023573D

 14 13  0  0  0  0  0  0  0  0999 V2000
    0.7634    0.8422   -0.0225 C   0  0  0  0  0  0  0  0  0  0  0  0
    0.7114   -0.4973   -0.0494 C   0  0  0  0  0  0  0  0  0  0  0  0
    1.8194   -1.3375   -0.0070 C   0  0  0  0  0  0  0  0  0  0  0  0
    2.9836   -0.8672   -0.0206 O   0  0  0  0  0  0  0  0  0  0  0  0
    1.6701   -2.8155    0.0270 C   0  0  0  0  0  0  0  0  0  0  0  0
    0.9468   -3.3383    1.2891 C   0  0  0  0  0  0  0  0  0  0  0  0
   -0.0751    1.3747   -0.0535 H   0  0  0  0  0  0  0  0  0  0  0  0
    1.6260    1.3301    0.0309 H   0  0  0  0  0  0  0  0  0  0  0  0
   -0.1910   -0.9113   -0.1055 H   0  0  0  0  0  0  0  0  0  0  0  0
    1.1170   -3.1331   -0.8603 H   0  0  0  0  0  0  0  0  0  0  0  0
    2.6563   -3.2879   -0.0200 H   0  0  0  0  0  0  0  0  0  0  0  0
    0.9204   -4.4296    1.2644 H   0  0  0  0  0  0  0  0  0  0  0  0
    1.4723   -3.0237    2.1939 H   0  0  0  0  0  0  0  0  0  0  0  0
   -0.0804   -2.9707    1.3305 H   0  0  0  0  0  0  0  0  0  0  0  0
  1  2  2  0  0  0  0
  1  7  1  0  0  0  0
  1  8  1  0  0  0  0
  2  3  1  0  0  0  0
  2  9  1  0  0  0  0
  3  4  2  0  0  0  0
  3  5  1  0  0  0  0
  5  6  1  0  0  0  0
  5 10  1  0  0  0  0
  5 11  1  0  0  0  0
  6 12  1  0  0  0  0
  6 13  1  0  0  0  0
  6 14  1  0  0  0  0
M  END
>  <supplier_code>
2317-1-06

>  <zinc_id>
ZINC000001574309

>  <catalog_short_name>
synquestbbe

$$$$
Compound_745
 OpenBabel07072023573D

 24 23  0  0  0  0  0  0  0  0999 V2000
   -2.5445    1.5467    0.5233 C   0  0  0  0  0  0  0  0  0  0  0  0
   -1.0795    1.5629    0.4855 C   0  0  0  0  0  0  0  0  0  0  0  0
   -0.4490    2.8868    0.4951 C   0  0  0  0  0  0  0  0  0  0  0  0
   -0.3159    0.4393    0.4603 C   0  0  0  0  0  0  0  0  0  0  0  0
   -0.7340   -0.8980    0.4127 C   0  0  0  0  0  0  0  0  0  0  0  0
   -1.8874   -1.1740    0.8233 O   0  0  0  0  0  0  0  0  0  0  0  0
    0.0125   -2.0209    0.0077 C   0  0  0  0  0  0  0  0  0  0  0  0
    1.1526   -2.1368   -0.7211 C   0  0  0  0  0  0  0  0  0  0  0  0
    1.7087   -3.4667   -1.0118 C   0  0  0  0  0  0  0  0  0  0  0  0
    1.9159   -1.0056   -1.2421 C   0  0  0  0  0  0  0  0  0  0  0  0
   -2.9844    2.5459    0.4616 H   0  0  0  0  0  0  0  0  0  0  0  0
   -2.9447    0.9637   -0.3084 H   0  0  0  0  0  0  0  0  0  0  0  0
   -2.8789    1.1117    1.4667 H   0  0  0  0  0  0  0  0  0  0  0  0
   -0.6720    3.3831    1.4420 H   0  0  0  0  0  0  0  0  0  0  0  0
    0.6371    2.8577    0.3776 H   0  0  0  0  0  0  0  0  0  0  0  0
   -0.8448    3.4969   -0.3219 H   0  0  0  0  0  0  0  0  0  0  0  0
    0.6635    0.5756    0.4988 H   0  0  0  0  0  0  0  0  0  0  0  0
   -0.3864   -2.8868    0.3016 H   0  0  0  0  0  0  0  0  0  0  0  0
    1.8307   -3.5912   -2.0905 H   0  0  0  0  0  0  0  0  0  0  0  0
    1.0870   -4.2948   -0.6631 H   0  0  0  0  0  0  0  0  0  0  0  0
    2.6874   -3.5689   -0.5368 H   0  0  0  0  0  0  0  0  0  0  0  0
    2.4443   -0.5213   -0.4195 H   0  0  0  0  0  0  0  0  0  0  0  0
    1.2659   -0.2900   -1.7487 H   0  0  0  0  0  0  0  0  0  0  0  0
    2.6723   -1.3121   -1.9684 H   0  0  0  0  0  0  0  0  0  0  0  0
  1  2  1  0  0  0  0
  1 11  1  0  0  0  0
  1 12  1  0  0  0  0
  1 13  1  0  0  0  0
  2  3  1  0  0  0  0
  2  4  2  0  0  0  0
  3 14  1  0  0  0  0
  3 15  1  0  0  0  0
  3 16  1  0  0  0  0
  4  5  1  0  0  0  0
  4 17  1  0  0  0  0
  5  6  2  0  0  0  0
  5  7  1  0  0  0  0
  7  8  2  0  0  0  0
  7 18  1  0  0  0  0
  8  9  1  0  0  0  0
  8 10  1  0  0  0  0
  9 19  1  0  0  0  0
  9 20  1  0  0  0  0
  9 21  1  0  0  0  0
 10 22  1  0  0  0  0
 10 23  1  0  0  0  0
 10 24  1  0  0  0  0
M  END
>  <supplier_code>
2317-1-08

>  <zinc_id>
ZINC000005158492

>  <catalog_short_name>
synquestbbe

$$$$
Compound_747
 OpenBabel07072023573D

 15 14  0  0  0  0  0  0  0  0999 V2000
   -2.3676   -0.4419    0.6564 C   0  0  0  0  0  0  0  0  0  0  0  0
   -0.9900   -0.6947    0.1756 C   0  0  0  0  0  0  0  0  0  0  0  0
   -0.6872   -1.8854   -0.0757 O   0  0  0  0  0  0  0  0  0  0  0  0
   -0.0914    0.3495   -0.0235 C   0  0  0  0  0  0  0  0  0  0  0  0
    1.1754    0.2411   -0.4727 C   0  0  0  0  0  0  0  0  0  0  0  0
    2.0362    1.3993   -0.6276 C   0  0  0  0  0  0  0  0  0  0  0  0
    1.7122   -0.9407   -0.7620 O   0  0  0  0  0  0  0  0  0  0  0  0
   -2.7417   -1.2998    1.2212 H   0  0  0  0  0  0  0  0  0  0  0  0
   -2.4167    0.4345    1.3070 H   0  0  0  0  0  0  0  0  0  0  0  0
   -3.0184   -0.2790   -0.2043 H   0  0  0  0  0  0  0  0  0  0  0  0
   -0.4227    1.2636    0.1866 H   0  0  0  0  0  0  0  0  0  0  0  0
    2.5700    1.5740    0.3079 H   0  0  0  0  0  0  0  0  0  0  0  0
    1.4739    2.3006   -0.8869 H   0  0  0  0  0  0  0  0  0  0  0  0
    2.7669    1.2252   -1.4202 H   0  0  0  0  0  0  0  0  0  0  0  0
    1.9320   -1.3308    0.1105 H   0  0  0  0  0  0  0  0  0  0  0  0
  1  2  1  0  0  0  0
  1  8  1  0  0  0  0
  1  9  1  0  0  0  0
  1 10  1  0  0  0  0
  2  3  2  0  0  0  0
  2  4  1  0  0  0  0
  4  5  2  0  0  0  0
  4 11  1  0  0  0  0
  5  6  1  0  0  0  0
  5  7  1  0  0  0  0
  6 12  1  0  0  0  0
  6 13  1  0  0  0  0
  6 14  1  0  0  0  0
  7 15  1  0  0  0  0
M  END
>  <supplier_code>
2320-1-02

>  <zinc_id>
ZINC000005976446

>  <catalog_short_name>
synquestbbe

$$$$
Compound_749
 OpenBabel07072023573D

 12 11  0  0  0  0  0  0  0  0999 V2000
   -0.6471   -2.0047    0.2320 C   0  0  0  0  0  0  0  0  0  0  0  0
   -1.1068   -0.7385    0.1777 C   0  0  0  0  0  0  0  0  0  0  0  0
   -2.5489   -0.5003    0.3186 C   0  0  0  0  0  0  0  0  0  0  0  0
   -0.2261    0.3290   -0.0388 C   0  0  0  0  0  0  0  0  0  0  0  0
   -0.6222    1.5149   -0.1237 O   0  0  0  0  0  0  0  0  0  0  0  0
    1.1119    0.1476   -0.1747 O   0  0  0  0  0  0  0  0  0  0  0  0
   -1.2622   -2.7720    0.3691 H   0  0  0  0  0  0  0  0  0  0  0  0
    0.3188   -2.2150    0.1353 H   0  0  0  0  0  0  0  0  0  0  0  0
   -3.0309   -1.2513    0.9508 H   0  0  0  0  0  0  0  0  0  0  0  0
   -2.7610    0.4716    0.7685 H   0  0  0  0  0  0  0  0  0  0  0  0
   -3.0188   -0.5315   -0.6661 H   0  0  0  0  0  0  0  0  0  0  0  0
    1.7091    0.9095   -0.3173 H   0  0  0  0  0  0  0  0  0  0  0  0
  1  2  2  0  0  0  0
  1  7  1  0  0  0  0
  1  8  1  0  0  0  0
  2  3  1  0  0  0  0
  2  4  1  0  0  0  0
  3  9  1  0  0  0  0
  3 10  1  0  0  0  0
  3 11  1  0  0  0  0
  4  5  2  0  0  0  0
  4  6  1  0  0  0  0
  6 12  1  0  0  0  0
M  END
>  <supplier_code>
2321-1-02

>  <zinc_id>
ZINC000001683524

>  <catalog_short_name>
synquestbbe

$$$$
Compound_750
 OpenBabel07072023573D

 18 17  0  0  0  0  0  0  0  0999 V2000
    1.6420   -0.0306   -1.6015 C   0  0  0  0  0  0  0  0  0  0  0  0
    1.8934    1.1466   -0.6358 C   0  0  0  0  0  0  0  0  0  0  0  0
    1.1282    0.9828    0.7042 C   0  0  0  0  0  0  0  0  0  0  0  0
    1.4025    2.0860    1.6141 C   0  0  0  0  0  0  0  0  0  0  0  0
    2.4078    2.0724    2.5069 C   0  0  0  0  0  0  0  0  0  0  0  0
    2.7019    3.1041    3.3793 C   0  0  0  0  0  0  0  0  0  0  0  0
    3.5150    2.9113    4.3115 O   0  0  0  0  0  0  0  0  0  0  0  0
    2.1603    4.3435    3.2778 O   0  0  0  0  0  0  0  0  0  0  0  0
    0.5784   -0.1125   -1.8319 H   0  0  0  0  0  0  0  0  0  0  0  0
    2.1895    0.1303   -2.5316 H   0  0  0  0  0  0  0  0  0  0  0  0
    1.9826   -0.9670   -1.1548 H   0  0  0  0  0  0  0  0  0  0  0  0
    1.5799    2.0728   -1.1261 H   0  0  0  0  0  0  0  0  0  0  0  0
    2.9682    1.2124   -0.4436 H   0  0  0  0  0  0  0  0  0  0  0  0
    1.3923    0.0253    1.1660 H   0  0  0  0  0  0  0  0  0  0  0  0
    0.0524    0.9560    0.5038 H   0  0  0  0  0  0  0  0  0  0  0  0
    0.8132    2.8837    1.5520 H   0  0  0  0  0  0  0  0  0  0  0  0
    2.9851    1.2656    2.5528 H   0  0  0  0  0  0  0  0  0  0  0  0
    1.5633    4.5724    2.5346 H   0  0  0  0  0  0  0  0  0  0  0  0
  1  2  1  0  0  0  0
  1  9  1  0  0  0  0
  1 10  1  0  0  0  0
  1 11  1  0  0  0  0
  2  3  1  0  0  0  0
  2 12  1  0  0  0  0
  2 13  1  0  0  0  0
  3  4  1  0  0  0  0
  3 14  1  0  0  0  0
  3 15  1  0  0  0  0
  4  5  2  0  0  0  0
  4 16  1  0  0  0  0
  5  6  1  0  0  0  0
  5 17  1  0  0  0  0
  6  7  2  0  0  0  0
  6  8  1  0  0  0  0
  8 18  1  0  0  0  0
M  END
>  <supplier_code>
2321-1-08

>  <zinc_id>
ZINC000001850698

>  <catalog_short_name>
synquestbbe

$$$$
Compound_757
 OpenBabel07072023573D

 15 14  0  0  0  0  0  0  0  0999 V2000
    0.9481   -0.9345    0.2028 C   0  0  0  0  0  0  0  0  0  0  0  0
    0.5724    0.4428   -0.0794 C   0  0  0  0  0  0  0  0  0  0  0  0
   -0.6896    0.9273   -0.1865 C   0  0  0  0  0  0  0  0  0  0  0  0
   -1.8448    0.0279   -0.0843 C   0  0  0  0  0  0  0  0  0  0  0  0
   -0.8945    2.2984   -0.4058 C   0  0  0  0  0  0  0  0  0  0  0  0
   -2.0145    2.8432   -0.2709 O   0  0  0  0  0  0  0  0  0  0  0  0
    0.1007    3.1390   -0.7787 O   0  0  0  0  0  0  0  0  0  0  0  0
    0.7979   -1.1450    1.2639 H   0  0  0  0  0  0  0  0  0  0  0  0
    2.0043   -1.0983   -0.0290 H   0  0  0  0  0  0  0  0  0  0  0  0
    0.3681   -1.6431   -0.3909 H   0  0  0  0  0  0  0  0  0  0  0  0
    1.3398    1.0698   -0.1692 H   0  0  0  0  0  0  0  0  0  0  0  0
   -1.7912   -0.7183   -0.8791 H   0  0  0  0  0  0  0  0  0  0  0  0
   -1.8474   -0.4772    0.8831 H   0  0  0  0  0  0  0  0  0  0  0  0
   -2.8087    0.5301   -0.1900 H   0  0  0  0  0  0  0  0  0  0  0  0
   -0.0942    4.0859   -0.9329 H   0  0  0  0  0  0  0  0  0  0  0  0
  1  2  1  0  0  0  0
  1  8  1  0  0  0  0
  1  9  1  0  0  0  0
  1 10  1  0  0  0  0
  2  3  2  0  0  0  0
  2 11  1  0  0  0  0
  3  4  1  0  0  0  0
  3  5  1  0  0  0  0
  4 12  1  0  0  0  0
  4 13  1  0  0  0  0
  4 14  1  0  0  0  0
  5  6  2  0  0  0  0
  5  7  1  0  0  0  0
  7 15  1  0  0  0  0
M  END
>  <supplier_code>
2321-1-17

>  <zinc_id>
ZINC000000897443

>  <catalog_short_name>
synquestbbe

$$$$
Compound_762
 OpenBabel07072023573D

 18 17  0  0  0  0  0  0  0  0999 V2000
   -0.6080   -1.5778   -0.8936 C   0  0  0  0  0  0  0  0  0  0  0  0
   -0.4363   -0.1656   -1.1678 C   0  0  0  0  0  0  0  0  0  0  0  0
   -1.3439    0.7540   -0.8035 C   0  0  0  0  0  0  0  0  0  0  0  0
   -1.2022    2.1725   -1.0949 C   0  0  0  0  0  0  0  0  0  0  0  0
   -2.3803    3.0163   -0.5371 C   0  0  0  0  0  0  0  0  0  0  0  0
   -2.2791    4.4345   -0.9185 C   0  0  0  0  0  0  0  0  0  0  0  0
   -1.5044    5.2094   -0.3136 O   0  0  0  0  0  0  0  0  0  0  0  0
[truncated: 3,872,200 more chars]
