# Supplementary material for: Chemoinformatics-based enumeration of chemical libraries: a tutorial
Source: J Cheminform. 2020 Oct 27;12:64. doi: 10.1186/s13321-020-00466-z (PMC7590480; doi:10.1186/s13321-020-00466-z)
Supplement: Supplementary file 1 — Additional file 1. This document describes the substructure search in the ZINC database; the filter parameters for Congreve’s Rule of 3 used in the FAF-Drugs server; the instructions for filtering substructures in Data Warrior and Figure S1. [file 13321_2020_466_MOESM1_ESM.zip › Additional file 1/Example 3/Ugi-3comp.rxn]

$RXN


  3  1
$MOL

Actelion Java MolfileCreator 1.0

  3  2  0  0  0  0  0  0  0  0999 V2000
    5.6316  -11.1340   -0.0000 N   0  0  0  0  0  0  0  0  0 11  0  0
    4.3213  -10.3785   -0.0000 C   0  0  0  0  0  0  0  0  0 12  0  0
    5.6198  -12.6215   -0.0000 C   0  0  0  0  0  0  0  0  0 14  0  0
  1  2  3  0  0  0  0
  1  3  1  0  0  0  0
M  CHG  2   1   1   2  -1
M  END
$MOL

Actelion Java MolfileCreator 1.0

  2  1  0  0  0  0  0  0  0  0999 V2000
   10.3691  -11.1323   -0.0000 N   0  0  0  3  0  0  0  0  0  1  0  0
    9.0617  -11.8677   -0.0000 C   0  0  0  0  0  0  0  0  0 10  0  0
  1  2  1  0  0  0  0
M  END
$MOL

Actelion Java MolfileCreator 1.0

 11 11  0  0  0  0  0  0  0  0999 V2000
   17.2608   -8.2779   -0.0000 O   0  0  0  0  0  0  0  0  0  9  0  0
   17.2489   -9.7699   -0.0000 C   0  0  0  0  0  0  0  0  0  3  0  0
   18.5396  -10.5040   -0.0000 O   0  0  0  2  0  0  0  0  0 15  0  0
   15.9346  -10.5040   -0.0000 C   0  0  0  0  0  0  0  0  0  7  0  0
   15.9228  -11.9960   -0.0000 C   0  0  0  0  0  0  0  0  0  6  0  0
   14.6203   -9.7462   -0.0000 C   0  0  0  0  0  0  0  0  0  8  0  0
   14.6084  -12.7419   -0.0000 C   0  0  0  0  0  0  0  0  0  5  0  0
   17.2134  -12.7301   -0.0000 C   0  0  0  2  0  0  0  0  0 13  0  0
   13.3059  -10.4922   -0.0000 C   0  0  0  0  0  0  0  0  0  2  0  0
   13.2941  -11.9841   -0.0000 C   0  0  0  0  0  0  0  0  0  4  0  0
   17.2016  -14.2221   -0.0000 O   0  0  0  0  0  0  0  0  0  0  0  0
  1  2  2  0  0  0  0
  2  3  1  0  0  0  0
  2  4  1  0  0  0  0
  4  5  2  0  0  0  0
  4  6  1  0  0  0  0
  5  7  1  0  0  0  0
  5  8  1  0  0  0  0
  6  9  2  0  0  0  0
  7 10  2  0  0  0  0
  8 11  2  0  0  0  0
  9 10  1  0  0  0  0
M  END
$MOL

Actelion Java MolfileCreator 1.0

 15 16  0  0  0  0  0  0  0  0999 V2000
   28.8196   -8.1604   -0.0000 O   0  0  0  0  0  0  0  0  0  9  0  0
   28.3470   -9.5782   -0.0000 C   0  0  0  0  0  0  0  0  0  3  0  0
   29.2213  -10.7833   -0.0000 N   0  0  0  0  0  0  0  0  0  1  0  0
   26.9056  -10.0272   -0.0000 C   0  0  0  0  0  0  0  0  0  7  0  0
   28.3234  -11.9884   -0.0000 C   0  0  0  0  0  0  0  0  0 13  0  0
   30.7100  -10.7715   -0.0000 C   0  0  0  0  0  0  0  0  0 10  0  0
   26.8938  -11.5158   -0.0000 C   0  0  0  0  0  0  0  0  0  6  0  0
   25.5941   -9.2710   -0.0000 C   0  0  0  0  0  0  0  0  0  8  0  0
   28.7723  -13.4062   -0.0000 C   0  0  0  0  0  0  0  0  0 12  0  0
   25.5823  -12.2484   -0.0000 C   0  0  0  0  0  0  0  0  0  5  0  0
   24.2827  -10.0035   -0.0000 C   0  0  0  0  0  0  0  0  0  2  0  0
   30.0602  -14.1506   -0.0000 O   0  0  0  0  0  0  0  0  0 15  0  0
   27.5908  -14.3396   -0.0000 N   0  0  0  0  0  0  0  0  0 11  0  0
   24.2708  -11.4922   -0.0000 C   0  0  0  0  0  0  0  0  0  4  0  0
   26.2794  -13.5716   -0.0000 C   0  0  0  0  0  0  0  0  0 14  0  0
  1  2  2  0  0  0  0
  2  3  1  0  0  0  0
  2  4  1  0  0  0  0
  3  5  1  0  0  0  0
  3  6  1  0  0  0  0
  4  7  2  0  0  0  0
  4  8  1  0  0  0  0
  5  9  1  0  0  0  0
  7 10  1  0  0  0  0
  8 11  2  0  0  0  0
  9 12  2  0  0  0  0
  9 13  1  0  0  0  0
 10 14  2  0  0  0  0
 13 15  1  0  0  0  0
  5  7  1  0  0  0  0
 11 14  1  0  0  0  0
M  END
